# Supplementary material for: TBPL2/TFIIA complex establishes the maternal transcriptome through oocyte-specific promoter usage
Source: Nat Commun. 2020 Dec 22;11:6439. doi: 10.1038/s41467-020-20239-4 (PMC7755920; doi:10.1038/s41467-020-20239-4)
Supplement: Supplementary file 4 — Supplementary Data 1 [file 41467_2020_20239_MOESM4_ESM.xlsx]

## Sheet: raw data
							WCEovary_TBP2_IP_biol_rep1				WCEovary_TBP2_IP_biol_rep2				WCEovary_TBP2_IP_biol_rep3				WCEovary_GST_IP_rep1				WCEovary_GST_IP_rep2				WCEovary_GST_IP_rep3
Accession	Description	ΣCoverage	Σ# Proteins	Σ# Unique Peptides	Σ# Peptides	Σ# PSMs	Score A2	Coverage A2	# Peptides A2	# PSM A2	Score B2	Coverage B2	# Peptides B2	# PSM B2	Score C2	Coverage C2	# Peptides C2	# PSM C2	Score G2	Coverage G2	# Peptides G2	# PSM G2	Score H2	Coverage H2	# Peptides H2	# PSM H2	Score I2	Coverage I2	# Peptides I2	# PSM I2	# AAs	MW [kDa]	calc. pI
Q8VDD5	Myosin-9 OS=Mus musculus GN=Myh9 PE=1 SV=4 - [MYH9_MOUSE]	63.01	1	112	137	1513	2466.99	50.87	95	567		0				0			467.827	24.23	35	111	1007.19	49.9	98	259	982.427	48.06	90	249	1960	226.232	5.65576
	Sequence	# PSMs	# Proteins	# Protein Groups	Protein Group Accessions	Modifications	MH+ [Da]	A2	G2	XCorr A2	XCorr G2	B2	H2	XCorr B2	XCorr H2	C2	I2	XCorr C2
	LQLQEQLQAETELCAEAEELR	15	1	1	Q8VDD5	C14(Carbamidomethyl)	2501.22	High		7.15865
	TQLEELEDELQATEDAK	42	2	2	Q61879;Q8VDD5		1961.92	High	High	7.11144	6.15215		High		5.39617		High
	MQQNIQELEEQLEEEESAR	32	1	1	Q8VDD5	M1(Oxidation)	2349.05	High	High	6.83824	6.63848		High		6.28837		High
	TELEDTLDSTAAQQELR	35	1	1	Q8VDD5		1919.91	High	High	6.8124	6.87301		High		6.31314		High
	LQVELDSVTGLLSQSDSK	12	1	1	Q8VDD5		1919	High		6.68136
	SMEAEMIQLQEELAAAER	5	1	1	Q8VDD5	M2(Oxidation); M6(Oxidation)	2080.95	High		6.52368
	MQQNIQELEEQLEEEESAR	13	1	1	Q8VDD5		2333.05	High	High	6.47966	6.22583		High		6.03677		High
	ELETQISELQEDLESER	16	1	1	Q8VDD5		2047.97	High	High	6.45805	5.04272		High		4.32032		High
	SMEAEMIQLQEELAAAER	9	1	1	Q8VDD5	M2(Oxidation)	2064.96	High	High	6.44645	5.24755
	KLEEDQIIMEDQNCK	16	1	1	Q8VDD5	C14(Carbamidomethyl)	1892.87	High		6.38031			High		5.5295		High
	IAQLEEELEEEQGNTELINDR	34	1	1	Q8VDD5		2472.18	High	High	6.34518	6.84213		High		6.32741		High
	DFSALESQLQDTQELLQEENR	33	1	1	Q8VDD5		2493.18	High	High	6.20551	6.4439		High		6.2625		High
	HSQAVEELADQLEQTK	31	1	1	Q8VDD5		1825.89	High	High	6.18907	6.29998		High		5.81506		High
	KMEDGVGCLETAEEAK	5	1	1	Q8VDD5	M2(Oxidation); C8(Carbamidomethyl)	1782.79	High		6.12308
	LTEMETMQSQLMAEK	21	1	1	Q8VDD5	M12(Oxidation)	1785.81	High		5.99627			High		5.07411		High
	NTDQASMPDNTAAQK	12	2	2	O08638;Q8VDD5	M7(Oxidation)	1607.7	High		5.99494			High		3.91613		High
	LTEMETMQSQLMAEK	9	1	1	Q8VDD5		1769.81	High		5.85582			High		5.6044		High
	LQQELDDLLVDLDHQR	3	1	1	Q8VDD5		1949.99	High		5.83252
	LEGDSTDLSDQIAELQAQIAELK	18	1	1	Q8VDD5		2487.25	High	Medium	5.81649	3.02927		High		3.30851		High
	KMEDGVGCLETAEEAK	9	1	1	Q8VDD5	C8(Carbamidomethyl)	1766.79	High		5.76774			High		5.25082
	MEDGVGCLETAEEAK	8	1	1	Q8VDD5	M1(Oxidation); C7(Carbamidomethyl)	1654.69	High		5.76347			High		5.38631
	KLEEDQIIMEDQNCK	20	1	1	Q8VDD5	M9(Oxidation); C14(Carbamidomethyl)	1908.87	High		5.56564			High		5.09636		High
	LEEDQIIMEDQNCK	1	1	1	Q8VDD5	C13(Carbamidomethyl)	1764.78	High		5.52162
	QLLQANPILEAFGNAK	23	3	3	O08638;Q6URW6;Q8VDD5		1726.95	High	High	5.5085	3.48847		High		4.51118		High
	LEEDQIIMEDQNCK	2	1	1	Q8VDD5	M8(Oxidation); C13(Carbamidomethyl)	1780.77	High		5.49298
	SMMQDREDQSILCTGESGAGK	8	1	1	Q8VDD5	C13(Carbamidomethyl)	2300	High		5.49043			High		3.74526		High
	ELEDATETADAMNR	24	1	1	Q8VDD5	M12(Oxidation)	1581.66	High		5.45441			High		5.46917		High
	NFINNPLAQADWAAK	22	1	1	Q8VDD5		1672.84	High	High	5.43666	4.93678		High		5.45526		High
	IAQLEEQLDNETK	37	1	1	Q8VDD5		1530.76	High		5.42318			High		5.03832		High
	ANLQIDQINTDLNLER	14	1	1	Q8VDD5		1869.97	High	High	5.37569	5.32542		High		5.56207		High
	EEVGEEAIVELVENGK	17	1	1	Q8VDD5		1743.86	High	High	5.35834	5.18713		High		5.32744		High
	KQELEEICHDLEAR	17	1	1	Q8VDD5	C8(Carbamidomethyl)	1769.85	High		5.33772			High		3.76091		High
	VAEFTTNLMEEEEK	35	1	1	Q8VDD5	M9(Oxidation)	1685.76	High		5.32969			High		5.02587		High
	EDQSILCTGESGAGK	19	4	4	Q61879;O08638;Q6URW6;Q8VDD5	C7(Carbamidomethyl)	1551.69	High		5.26767			High		4.34492		High
	QAQQERDELADEIANSSGK	11	1	1	Q8VDD5		2088.98	High		5.2074			High		4.31751		High
	IIGLDQVAGMSETALPGAFK	22	1	1	Q8VDD5	M10(Oxidation)	2034.06	High	Medium	5.1685	2.87916		High		4.09823		High
	ERNTDQASMPDNTAAQK	4	2	2	O08638;Q8VDD5		1876.84	High		5.1528			High		4.33726
	LTEMETMQSQLMAEK	5	1	1	Q8VDD5	M4(Oxidation); M7(Oxidation)	1801.8	High		5.11112			High		4.99665		High
	NTDQASMPDNTAAQK	10	2	2	O08638;Q8VDD5		1591.7	High		5.10133			High		4.07246		High
	VAEFTTNLMEEEEK	18	1	1	Q8VDD5		1669.76	High	High	5.05182	4.64867		High		5.39531		High
	MEDGVGCLETAEEAK	3	1	1	Q8VDD5	C7(Carbamidomethyl)	1638.7	High		5.04103							High
	SMMQDREDQSILCTGESGAGK	1	1	1	Q8VDD5	M2(Oxidation); M3(Oxidation); C13(Carbamidomethyl)	2331.98	High		4.99836
	KVEAQLQELQVK	18	1	1	Q8VDD5		1412.81	High		4.99332			High		4.77051		High
	VEDMAELTCLNEASVLHNLK	5	2	2	Q61879;Q8VDD5	C9(Carbamidomethyl)	2286.11	High		4.94143
	SMMQDREDQSILCTGESGAGK	12	1	1	Q8VDD5	M3(Oxidation); C13(Carbamidomethyl)	2315.99	High		4.92399			High		4.82784		High
	ELEDATETADAMNR	13	1	1	Q8VDD5		1565.67	High		4.89288			High		4.91439		High
	EEVGEEAIVELVENGKK	6	1	1	Q8VDD5		1871.96	High	High	4.88516	3.39401		High		4.47933		High
	RDLGEELEALK	12	2	2	O08638;Q8VDD5		1272.68	High		4.8651			High		4.52905		High
	SMEAEMIQLQEELAAAER	13	1	1	Q8VDD5		2048.97	High	High	4.83354	4.87843		High		4.87121		High
	KANLQIDQINTDLNLER	5	1	1	Q8VDD5		1998.07	High	High	4.82427	4.5163		High		4.02202		High
	NMDPLNDNIATLLHQSSDK	6	1	1	Q8VDD5	M2(Oxidation)	2142.01	High		4.77981
	IIGLDQVAGMSETALPGAFK	14	1	1	Q8VDD5		2018.06	High	High	4.76248	3.01229		High		4.95125		High
	NMDPLNDNIATLLHQSSDK	2	1	1	Q8VDD5		2126.02	High		4.7372
	FLSNGHVTIPGQQDK	12	1	1	Q8VDD5		1640.84	High		4.7343			High		3.93733		High
	LTEMETMQSQLMAEK	1	1	1	Q8VDD5	M4(Oxidation); M7(Oxidation); M12(Oxidation)	1817.8	High		4.72489
	DELADEIANSSGK	13	1	1	Q8VDD5		1348.62	High		4.72306			High		4.4984		High
	RQLEEAEEEAQR	14	1	1	Q8VDD5		1487.71	High		4.63737			High		3.85996		High
	NKHEAMITDLEER	5	1	1	Q8VDD5		1585.76	High		4.62574			High		3.80463		High
	ITDVIIGFQACCR	10	1	1	Q8VDD5	C11(Carbamidomethyl); C12(Carbamidomethyl)	1552.76	High		4.59157
	HSQAVEELADQLEQTKR	5	1	1	Q8VDD5		1981.99	High		4.48866			High		3.9059		High
	VEDMAELTCLNEASVLHNLK	10	2	2	Q61879;Q8VDD5	M4(Oxidation); C9(Carbamidomethyl)	2302.11	High	Medium	4.4373	2.69255		High		3.5415
	ERNTDQASMPDNTAAQK	3	2	2	O08638;Q8VDD5	M9(Oxidation)	1892.84	High		4.42624
	KLEGDSTDLSDQIAELQAQIAELK	5	1	1	Q8VDD5		2615.34	High		4.3752							High
	LQQLFNHTMFILEQEEYQR	20	3	3	Q61879;O08638;Q8VDD5	M9(Oxidation)	2483.2	High	High	4.37002	5.34328		High		5.44952		High
	DMFQETMEAMR	3	1	1	Q8VDD5	M2(Oxidation); M7(Oxidation); M10(Oxidation)	1436.55	High	High	4.36488	3.45258
	VEAQLQELQVK	8	1	1	Q8VDD5		1284.71	High		4.30351			High		4.25736		High
	DMFQETMEAMR	5	1	1	Q8VDD5		1388.56	High		4.13895
	DLEAHIDTANK	8	1	1	Q8VDD5		1226.6	High		4.13596
	VISGVLQLGNIAFK	8	1	1	Q8VDD5		1458.86	High	High	4.12861	4.40948		High		3.76129		High
	ADFCIIHYAGK	9	2	2	Q61879;Q8VDD5	C4(Carbamidomethyl)	1294.62	High		4.11688			High		3.76221		High
	QLEEAEEEAQR	7	1	1	Q8VDD5		1331.61	High		4.08869							High
	VSHLLGINVTDFTR	29	1	1	Q8VDD5		1571.86	High	High	4.06443	3.91773		High		4.51482		High
	HEAMITDLEER	9	1	1	Q8VDD5	M4(Oxidation)	1359.62	High		4.04235			High		3.14529		High
	IMGIPEDEQMGLLR	5	1	1	Q8VDD5	M2(Oxidation)	1617.8	High	Medium	4.03	2.5107		Medium		2.83378		High
	NKHEAMITDLEER	15	1	1	Q8VDD5	M6(Oxidation)	1601.76	High		3.97524			High		4.4843		High
	DMFQETMEAMR	13	1	1	Q8VDD5	M2(Oxidation)	1404.56	High	High	3.97322	3.89515		High		3.83579		High
	NLPIYSEEIVEMYK	13	1	1	Q8VDD5	M12(Oxidation)	1743.85	High	High	3.97313	4.09682		High		3.43443		High
	EMEAELEDERK	5	1	1	Q8VDD5		1378.61	High		3.95598
	THEAQIQEMR	8	1	1	Q8VDD5	M9(Oxidation)	1258.58	High		3.92974			High		3.26374
	QTLENERGELANEVK	7	1	1	Q8VDD5		1729.87	High		3.92232			High		4.30116		High
	KEEELQAALAR	23	2	2	O08638;Q8VDD5		1257.68	High		3.90297			High		4.10921		High
	ALEQQVEEMK	9	1	1	Q8VDD5	M9(Oxidation)	1220.58	High		3.88358							High
	NSFREQLEEEEEAK	6	1	1	Q8VDD5		1737.79	High		3.83444			High		4.43425		High
	EMEAELEDERK	7	1	1	Q8VDD5	M2(Oxidation)	1394.61	High		3.7679			Medium		2.63374
	ALEQQVEEMK	3	1	1	Q8VDD5		1204.59	High		3.75466							High
	FDQLLAEEK	8	4	4	Q61879;O08638;Q6URW6;Q8VDD5		1092.56	High		3.68278							High
	THEAQIQEMR	10	1	1	Q8VDD5		1242.59	High		3.67983			High		3.81667		High
	HEAMITDLEER	6	1	1	Q8VDD5		1343.63	High		3.58745
	IMGIPEDEQMGLLR	7	1	1	Q8VDD5	M2(Oxidation); M10(Oxidation)	1633.79	High	Medium	3.5798	2.57774						Medium
	ASREEILAQAK	10	1	1	Q8VDD5		1215.67	High		3.52179			High		3.09106		High
	KFDQLLAEEK	18	4	4	Q61879;O08638;Q6URW6;Q8VDD5		1220.65	High		3.51678			High		3.35405		High
	TDLLLEPYNK	10	1	1	Q8VDD5		1205.64	High		3.51596
	ALEEAMEQK	9	1	1	Q8VDD5		1048.5	High		3.50482			Medium		2.74088		High
	KKVEAQLQELQVK	4	1	1	Q8VDD5		1540.9	High		3.49583			High		3.79821		High
	HEDELLAK	3	1	1	Q8VDD5		954.489	High		3.46504							Medium
	DKADFCIIHYAGK	4	2	2	Q61879;Q8VDD5	C6(Carbamidomethyl)	1537.75	High		3.42729			High		3.20627		High
	QRYEILTPNSIPK	7	1	1	Q8VDD5		1558.86	High		3.41737			High		3.50983		High
	RALEQQVEEMK	6	1	1	Q8VDD5		1360.69	High		3.40852			High		3.65312		High
	ALELDSNLYR	9	1	1	Q8VDD5		1193.62	High		3.40648			High		3.45725		High
	RGDLPFVVTR	6	1	1	Q8VDD5		1159.66	High		3.34033			Medium		2.74981		High
	EQLEEEEEAKR	1	1	1	Q8VDD5		1389.65	High		3.32422
	DVLLQVEDER	3	1	1	Q8VDD5		1215.62	High		3.3116			High		3.04754		High
	VIQYLAHVASSHK	5	2	2	Q61879;Q8VDD5		1452.79	High		3.28634			High		3.34981		Medium
	DLGEELEALK	13	2	2	O08638;Q8VDD5		1116.58	High	Medium	3.25459	2.81646		High		2.9541		High
	VKPLLNSIR	1	1	1	Q8VDD5		1039.66	Medium		3.17044
	ALEEAMEQK	9	1	1	Q8VDD5	M6(Oxidation)	1064.49	Medium		3.16008			Medium		2.7466		High
	VVQEQGTHPK	2	1	1	Q8VDD5		1122.59	Medium		3.15791
	DLQGRDEQSEEK	1	1	1	Q8VDD5		1433.65	Medium		3.05666
	TEMEDLMSSK	4	1	1	Q8VDD5	M7(Oxidation)	1186.5	Medium		3.0124			Medium		2.79043
	ASIAALEAK	7	1	1	Q8VDD5		873.503	Medium		2.98737			Medium		2.85056		High
	QIATLHAQVTDMK	2	1	1	Q8VDD5		1455.76	Medium		2.97273			High		3.08126
	HEMPPHIYAITDTAYR	1	1	1	Q8VDD5	M3(Oxidation)	1930.91	Medium		2.95391
	EQADFAIEALAK	16	3	3	Q6URW6;O08638;Q8VDD5		1305.67	Medium	High	2.9481	3.34975		High		2.87912		High
	EMEAELEDER	4	1	1	Q8VDD5		1250.52	Medium		2.94567			Medium		2.85047		High
	YEILTPNSIPK	7	1	1	Q8VDD5		1274.7	Medium	Medium	2.92708	2.68338		High		3.07057		High
	LEVNLQAMK	2	1	1	Q8VDD5		1045.57	Medium		2.89623
	DVLLQVEDERR	3	1	1	Q8VDD5		1371.72	Medium		2.8855
	RALEQQVEEMK	4	1	1	Q8VDD5	M10(Oxidation)	1376.68	Medium		2.88444							High
	VEEEAAQK	4	1	1	Q8VDD5		903.442	Medium		2.87985
	LEVNLQAMK	2	1	1	Q8VDD5	M8(Oxidation)	1061.57	Medium		2.86407			Medium		2.57438
	GDLPFVVTR	6	1	1	Q8VDD5		1003.56	Medium		2.85709			Medium		2.67087		Medium
	TEMEDLMSSK	1	1	1	Q8VDD5	M3(Oxidation); M7(Oxidation)	1202.49	Medium		2.83431
	ADEWLMK	6	2	2	Q61879;Q8VDD5	M6(Oxidation)	908.419	Medium		2.83119			Medium		2.70918		High
	QIATLHAQVTDMK	1	1	1	Q8VDD5	M12(Oxidation)	1471.76	Medium		2.8147
	REQEVSILK	5	1	1	Q8VDD5		1101.63	Medium		2.79399			High		3.05925
	ADEWLMK	4	2	2	Q61879;Q8VDD5		892.424	Medium		2.77806
	GELANEVK	1	1	1	Q8VDD5		859.452	Medium		2.76086
	EEILAQAK	2	1	1	Q8VDD5		901.498	Medium		2.75736			Medium		2.44807
	LQQLFNHTMFILEQEEYQR	12	3	3	Q61879;O08638;Q8VDD5		2467.21		High		4.33457		High		4.55705		High
	IRELETQISELQEDLESER	18	1	1	Q8VDD5		2317.15		High		5.67647		High		6.15649		High
	NLPIYSEEIVEMYK	9	1	1	Q8VDD5		1727.85		High		4.17238		High		3.57001		High
	RQAQQERDELADEIANSSGK	9	1	1	Q8VDD5		2245.08						High		3.60195		High
	TFHIFYYLLSGAGEHLK	26	1	1	Q8VDD5		1996.03		High		4.31947		High		4.79054		High
	INFDVNGYIVGANIETYLLEK	3	1	1	Q8VDD5		2385.23										Medium
	CNGVLEGIR	4	6	5	Q61879;O08638;Q6URW6;P13542;Q8VDD5	C1(Carbamidomethyl)	1017.52										High
	IMGIPEDEQMGLLR	3	1	1	Q8VDD5		1601.8
	DLEGLSQR	2	1	1	Q8VDD5		917.469
	TEMEDLMSSK	5	1	1	Q8VDD5		1170.5						High		3.22815		High
	NGFEPASLK	4	1	1	Q8VDD5		962.494										Medium
	LDPHLVLDQLR	4	2	2	Q61879;Q8VDD5		1318.75		Medium		2.79436
	LQEMESAVK	6	1	1	Q8VDD5		1034.52						Medium		2.7082
	NWQWWR	3	3	3	O08638;Q6URW6;Q8VDD5		975.459
	VVFQEFR	2	1	1	Q8VDD5		924.494
	GALALEEK	5	1	1	Q8VDD5		830.462						Medium		2.56272		Medium
	GTGDCSDEEVDGK	1	1	1	Q8VDD5	C5(Carbamidomethyl)	1368.52
	LRLEVNLQAMK	2	1	1	Q8VDD5		1314.76										High
	EQLEEEEEAK	2	1	1	Q8VDD5		1233.55
	NCAAYLR	3	1	1	Q8VDD5	C2(Carbamidomethyl)	867.414						Medium		2.47778
	YYSGLIYTYSGLFCVVINPYK	1	3	3	Q61879;Q6URW6;Q8VDD5	C14(Carbamidomethyl)	2520.25
	CQYLQAEK	3	1	1	Q8VDD5	C1(Carbamidomethyl)	1039.49						Medium		2.84011
	KLEMDLK	2	1	1	Q8VDD5		876.486
	AGVLAHLEEER	1	2	2	Q61879;Q8VDD5		1223.64
	KLVWVPSSK	1	1	1	Q8VDD5		1043.63
	TRLQQELDDLLVDLDHQR	7	1	1	Q8VDD5		2207.14		High		6.37948		High		5.17091		High
	KMQQNIQELEEQLEEEESAR	6	1	1	Q8VDD5	M2(Oxidation)	2477.15		High		3.88944		High		5.02494		High
	DFSALESQLQDTQELLQEENRQK	2	1	1	Q8VDD5		2749.33		Medium		3.19823		Medium		2.55658
	KMQQNIQELEEQLEEEESAR	4	1	1	Q8VDD5		2461.15		Medium		3.1414		High		3.61644		High
	DMFQETMEAMR	3	1	1	Q8VDD5	M7(Oxidation); M10(Oxidation)	1420.56		High		3.07551		High		3.20631		High
	KAGKLDPHLVLDQLR	1	1	1	Q8VDD5		1703		Medium		2.99236
	QGFPNRVVFQEFR	3	1	1	Q8VDD5		1623.84		Medium		2.68119		High		3.11926		Medium
	TEMEDLMSSKDDVGK	1	1	1	Q8VDD5	M7(Oxidation)	1700.73						High		3.98867
	REQEVSILKK	1	1	1	Q8VDD5		1229.72						High		3.44723
	DLEGLSQRLEEK	2	1	1	Q8VDD5		1416.73						High		3.33701		High
	VISGVLQLGNIAFKK	2	1	1	Q8VDD5		1586.97						High		3.21679		High
	KKMEDGVGCLETAEEAK	2	1	1	Q8VDD5	M3(Oxidation); C9(Carbamidomethyl)	1910.88						High		3.03692		High
	KVIQYLAHVASSHK	3	2	2	Q61879;Q8VDD5		1580.89						High		2.96127		High
	KRHEMPPHIYAITDTAYR	1	1	1	Q8VDD5		2199.11						Medium		2.92907
	GALALEEKR	1	1	1	Q8VDD5		986.564						High		2.86654
	RKLEGDSTDLSDQIAELQAQIAELK	1	1	1	Q8VDD5		2771.45						Medium		2.77398
	KRHEMPPHIYAITDTAYR	3	1	1	Q8VDD5	M5(Oxidation)	2215.11						Medium		2.76666		High
	KEEELQAALARVEEEAAQK	1	1	1	Q8VDD5		2142.1						Medium		2.72176
	LRNWQWWR	1	3	3	O08638;Q6URW6;Q8VDD5		1244.64						Medium		2.63021
	EMEAELEDER	1	1	1	Q8VDD5	M2(Oxidation)	1266.51						Medium		2.58411
	DVDRIIGLDQVAGMSETALPGAFK	1	1	1	Q8VDD5	M14(Oxidation)	2519.29						Medium		2.57478
	FVSELWK	2	1	1	Q8VDD5		908.487						Medium		2.48623
	NSFREQLEEEEEAKR	1	1	1	Q8VDD5		1893.9										High
	QIATLHAQVTDMKK	1	1	1	Q8VDD5	M12(Oxidation)	1599.85										High
	TVGQLYK	2	4	4	Q61879;O08638;Q6URW6;Q8VDD5		808.459										Medium
P60710	Actin, cytoplasmic 1 OS=Mus musculus GN=Actb PE=1 SV=1 - [ACTB_MOUSE]	78.93	2	10	24	1238	1034.31	64	18	255	56.3116	31.47	10	18	47.0538	46.13	12	16	533.122	43.73	11	131	769.004	69.07	19	213	743.869	62.13	17	202	375	41.7097	5.47803
	Sequence	# PSMs	# Proteins	# Protein Groups	Protein Group Accessions	Modifications	MH+ [Da]	A2	G2	XCorr A2	XCorr G2	B2	H2	XCorr B2	XCorr H2	C2	I2	XCorr C2
	LCYVALDFEQEMATAASSSSLEK	141	2	1	P60710	C2(Carbamidomethyl)	2550.17	High	High	7.36417	7.15357		High		7.45401		High
	LCYVALDFEQEMATAASSSSLEK	72	2	1	P60710	C2(Carbamidomethyl); M12(Oxidation)	2566.17	High	High	7.02332	7.21981		High		6.93412		High
	DLYANTVLSGGTTMYPGIADR	189	2	1	P60710	M14(Oxidation)	2231.06	High	High	5.54996	5.42854		High		5.36531		High
	YPIEHGIVTNWDDMEK	6	2	1	P60710	M14(Oxidation)	1962.89	High		5.50279							High
	KDLYANTVLSGGTTMYPGIADR	5	2	1	P60710	M15(Oxidation)	2359.16	High	High	5.3075	4.83679		High		4.69306		High
	TTGIVMDSGDGVTHTVPIYEGYALPHAILR	27	3	2	Q8BFZ3;P60710		3183.61	High	High	5.28937	4.83052		High		4.51058	High	High	3.7325
	DLYANTVLSGGTTMYPGIADR	68	2	1	P60710		2215.07	High	High	5.04742	3.82559		High		4.28605		High
	CPEALFQPSFLGMESCGIHETTFNSIMK	51	2	1	P60710	C1(Carbamidomethyl); C16(Carbamidomethyl); M27(Oxidation)	3247.46	High	High	4.90976	4.17196		High		3.56875		High
	YPIEHGIVTNWDDMEK	7	2	1	P60710		1946.9	High		4.7797
	TTGIVMDSGDGVTHTVPIYEGYALPHAILR	43	3	2	P60710;Q8BFZ3	M6(Oxidation)	3199.62	High	High	4.71696	4.98867		High		4.76206	High	High	3.56156
	SYELPDGQVITIGNER	89	7	4	P62737;P60710;P68033;Q8BFZ3		1790.89	High	High	4.70762	4.50321	High	High	4.01956	4.8605	High	High	4.71052
	VAPEEHPVLLTEAPLNPK	48	2	1	P60710		1954.06	High	High	4.66215	4.56608	High	High	3.37476	3.93514	High	High	3.35938
	HQGVMVGMGQK	56	7	4	P62737;P60710;P68033;Q8BFZ3	M5(Oxidation)	1187.57	High		4.0099		High	High	3.99179	4.78361		High
	CPEALFQPSFLGMESCGIHETTFNSIMK	13	2	1	P60710	C1(Carbamidomethyl); M13(Oxidation); C16(Carbamidomethyl); M27(Oxidation)	3263.44	High	High	3.82105	3.69003		High		3.23252		High
	HQGVMVGMGQK	29	7	4	P62737;P60710;P68033;Q8BFZ3		1171.57	High		3.77671			High		2.96887	Medium	High	2.58575
	HQGVMVGMGQK	21	7	4	P62737;P60710;P68033;Q8BFZ3	M5(Oxidation); M8(Oxidation)	1203.56	High		3.59936		High	High	3.02341	3.66668		High
	DSYVGDEAQSK	38	6	3	P62737;P60710;P68033		1198.52	High		3.51702		High	High	3.04551	3.51637	High	High	3.16618
	DSYVGDEAQSKR	4	6	3	P62737;P60710;P68033		1354.62	High		3.42679
	AGFAGDDAPR	25	6	3	P62737;P60710;P68033		976.447	High		3.40276		High	High	3.3129	3.44511	Medium	High	2.48885
	GYSFTTTAER	31	2	1	P60710		1132.53	High		3.36974		High	High	3.02024	2.99121	Medium	High	2.72457
	EITALAPSTMK	69	6	3	P62737;P60710;P68033	M10(Oxidation)	1177.61	High		3.31918		High	High	2.90785	3.16783	Medium	High	2.65874
	QEYDESGPSIVHR	20	2	1	P60710		1516.7	Medium		3.26473		High	High	3.00148	3.10461	Medium		2.48633
	QEYDESGPSIVHRK	3	2	1	P60710		1644.8	Medium		3.1042
	AVFPSIVGRPR	4	6	3	P62737;P60710;P68033		1198.71	Medium		2.95142
	DLTDYLMK	10	7	4	P62737;Q8BFZ3;P60710;P68033	M7(Oxidation)	1014.48	Medium		2.89863			Medium		2.71985	Medium		2.46964
	EITALAPSTMK	21	6	3	P62737;P60710;P68033		1161.62	Medium		2.75879		Medium	High	2.58429	2.90345	Medium	High	2.71703
	IWHHTFYNELR	43	4	2	P60710;P68033		1515.75		Medium		3.0632	High	High	3.55514	4.25788		High
	CDVDIRK	5	3	2	P60710;Q8BFZ3	C1(Carbamidomethyl)	905.451					Medium	Medium	2.7071	2.67317	Medium		2.62871
	CPEALFQPSFLGMESCGIHETTFNSIMK	21	2	1	P60710	C1(Carbamidomethyl); C16(Carbamidomethyl)	3231.47		High		3.26186		High		3.6007	Medium	High	2.6344
	FRCPEALFQPSFLGMESCGIHETTFNSIMK	19	2	1	P60710	C3(Carbamidomethyl); C18(Carbamidomethyl)	3534.62		High		6.46266		High		6.79974		High
	FRCPEALFQPSFLGMESCGIHETTFNSIMK	23	2	1	P60710	C3(Carbamidomethyl); M15(Oxidation); C18(Carbamidomethyl)	3550.62		High		4.30791		High		3.28484		High
	YSVWIGGSILASLSTFQQMWISK	3	4	3	P62737;P60710;P68033		2602.34
	DLTDYLMK	6	7	4	P62737;P60710;P68033;Q8BFZ3		998.485		Medium		2.66738		Medium		2.83613		High
	IIAPPERK	1	7	4	P62737;P60710;P68033;Q8BFZ3		923.567
	YSVWIGGSILASLSTFQQMWISK	2	4	3	P62737;P60710;P68033	M19(Oxidation)	2618.33						High		3.27746
	KDLYANTVLSGGTTMYPGIADR	6	2	1	P60710		2343.17		High		4.62063		High		5.2577		High
	FRCPEALFQPSFLGMESCGIHETTFNSIMK	13	2	1	P60710	C3(Carbamidomethyl); M15(Oxidation); C18(Carbamidomethyl); M29(Oxidation)	3566.62		High		3.57746		High		3.09718		Medium
	LDLAGRDLTDYLMK	3	6	3	P62737;P60710;P68033	M13(Oxidation)	1639.83		Medium		2.71835						High
	LDLAGRDLTDYLMK	3	7	4	P62737;P60710;P68033;Q8BFZ3		1623.84						High		3.18969		High
P01868	Ig gamma-1 chain C region secreted form OS=Mus musculus GN=Ighg1 PE=1 SV=1 - [IGHG1_MOUSE]	62.35	2	12	12	1138	38.2192	31.48	6	11	77.9264	42.9	9	25	74.1401	50.31	10	24	748.777	55.86	9	246	1243.75	53.09	11	414	1202.77	50.31	10	395	324	35.6817	7.40088
	Sequence	# PSMs	# Proteins	# Protein Groups	Protein Group Accessions	Modifications	MH+ [Da]	A2	G2	XCorr A2	XCorr G2	B2	H2	XCorr B2	XCorr H2	C2	I2	XCorr C2
	VNSAAFPAPIEK	248	2	1	P01868		1243.67	High	High	4.17861	3.76785	High	High	3.46987	4.10431	High	High	3.87907
	DCGCKPCICTVPEVSSVFIFPPKPK	90	2	1	P01868	C2(Carbamidomethyl); C4(Carbamidomethyl); C7(Carbamidomethyl); C9(Carbamidomethyl)	2922.4	High	High	3.88037	4.13297	High	High	3.49554	4.14677	High	High	3.06341
	TTPPSVYPLAPGSAAQTNSMVTLGCLVK	33	2	1	P01868	M20(Oxidation); C25(Carbamidomethyl)	2876.45	High	High	3.7906	3.71806	High	High	2.9926	3.61778	High	High	3.05569
	SVSELPIMHQDWLNGK	46	2	1	P01868	M8(Oxidation)	1869.92	High	High	3.66244	4.53611	High	High	3.97871	3.97467	High	High	4.14401
	TTPPSVYPLAPGSAAQTNSMVTLGCLVK	32	2	1	P01868	C25(Carbamidomethyl)	2860.46	High	High	3.31573	3.58282	High	High	3.19691	3.73534	High	High	3.1041
	VTCVVVDISK	45	2	1	P01868	C3(Carbamidomethyl)	1119.61	Medium		3.13635		High	High	3.47588	3.46075	High	High	2.97658
	APQVYTIPPPK	294	2	1	P01868		1210.69	Medium	High	3.01424	3.6154	High	High	3.36698	3.34926	High	High	3.08292
	SVSELPIMHQDWLNGK	17	2	1	P01868		1853.92		High		4.51001	High	High	3.51243	4.60047	High	High	3.6946
	CRVNSAAFPAPIEK	36	2	1	P01868	C1(Carbamidomethyl)	1559.8					High	High	3.41534	3.95511	High	High	3.27636
	DVLTITLTPK	209	2	1	P01868		1100.66		High		3.31856	High	High	3.20658	3.62939	High	High	3.08293
	SNWEAGNTFTCSVLHEGLHNHHTEK	25	2	1	P01868	C11(Carbamidomethyl)	2905.3		High		4.08238	High	High	3.07928	4.17969	High	High	3.49634
	DDPEVQFSWFVDDVEVHTAQTQPR	60	2	1	P01868		2845.31		High		5.27901		High		5.24732	High	High	3.18487
	VSLTCMITDFFPEDITVEWQWNGQPAENYK	2	2	1	P01868	C5(Carbamidomethyl)	3618.65		High		3.55711
	GRPKAPQVYTIPPPKEQMAK	1	2	1	P01868	M18(Oxidation)	2252.23						High		3.22701
P01837	Ig kappa chain C region OS=Mus musculus PE=1 SV=1 - [IGKC_MOUSE]	67.92	1	12	12	984	85.6062	36.79	3	24	103.86	49.06	7	30	44.0323	36.79	3	12	748.566	31.13	4	222	1252.77	61.32	11	368	1097.3	53.77	8	318	106	11.7706	5.41455
	Sequence	# PSMs	# Proteins	# Protein Groups	Protein Group Accessions	Modifications	MH+ [Da]	A2	G2	XCorr A2	XCorr G2	B2	H2	XCorr B2	XCorr H2	C2	I2	XCorr C2
	HNSYTCEATHK	31	1	1	P01837	C6(Carbamidomethyl)	1347.57	High		4.76835		High	High	5.06712	4.78338	High	High	3.76182
	QNGVLNSWTDQDSK	171	1	1	P01837		1591.73	High	High	4.23902	4.03788	High	High	3.80324	5.06816	High	High	4.26714
	DSTYSMSSTLTLTK	389	1	1	P01837	M6(Oxidation)	1550.73	High	High	4.20409	4.69608	High	High	4.07363	4.47176	High	High	4.2557
	DSTYSMSSTLTLTK	313	1	1	P01837		1534.73	High	High	3.30102	4.09121	High	High	3.76357	4.27395	High	High	3.98576
	DEYERHNSYTCEATHK	13	1	1	P01837	C11(Carbamidomethyl)	2039.85					High	High	4.09128	3.84162		High
	DSTYSMSSTLTLTKDEYER	23	1	1	P01837		2227		High		4.72079	High	High	3.95573	4.6458		High
	IDGSERQNGVLNSWTDQDSK	3	1	1	P01837		2249.04					High	High	3.37355	5.29835		High
	WKIDGSERQNGVLNSWTDQDSK	2	1	1	P01837		2563.22					High	Medium	3.3511	2.66354
	QNGVLNSWTDQDSKDSTYSMSSTLTLTK	15	1	1	P01837		3107.44		High		4.67576		High		4.29503		High
	DSTYSMSSTLTLTKDEYER	13	1	1	P01837	M6(Oxidation)	2242.99		High		3.88718		High		4.49632		High
	QNGVLNSWTDQDSKDSTYSMSSTLTLTK	7	1	1	P01837	M20(Oxidation)	3123.44		Medium		2.97486		High		3.42909
	HNSYTCEATHKTSTSPIVK	1	1	1	P01837	C6(Carbamidomethyl)	2161.03						Medium		2.60555
	DINVKWK	1	1	1	P01837		902.51						Medium		2.4877
	WKIDGSER	1	1	1	P01837		990.501						Medium		2.43696
	SFNRNEC	1	1	1	P01837	C7(Carbamidomethyl)	926.378										Medium
Q61879	Myosin-10 OS=Mus musculus GN=Myh10 PE=1 SV=2 - [MYH10_MOUSE]	60.78	1	104	127	974	1395.05	47.82	93	325		0				0			357.021	26.97	35	82	653.262	45.6	84	171	647.972	46.56	83	164	1976	228.855	5.5415
	Sequence	# PSMs	# Proteins	# Protein Groups	Protein Group Accessions	Modifications	MH+ [Da]	A2	G2	XCorr A2	XCorr G2	B2	H2	XCorr B2	XCorr H2	C2	I2	XCorr C2
	IVGLDQVTGMTETAFGSAYK	18	1	1	Q61879	M10(Oxidation)	2104.03	High	High	7.14926	6.27917		High		5.56673		High
	TQLEELEDELQATEDAK	42	2	2	Q61879;Q8VDD5		1961.92	High	High	7.11144	6.15215		High		5.39617		High
	DAAGLESQLQDTQELLQEETR	27	1	1	Q61879		2374.13	High	High	6.67508	6.81066		High		6.08812		High
	LDGETTDLQDQIAELQAQVDELK	8	1	1	Q61879		2572.26	High		6.42104
	HATALEELSEQLEQAK	22	1	1	Q61879		1796.9	High	High	6.37002	5.98775		High		5.81582		High
	IVGLDQVTGMTETAFGSAYK	18	1	1	Q61879		2088.02	High	High	6.34729	6.11986		High		7.05607		High
	IAQLEEELEEEQSNMELLNDR	8	1	1	Q61879	M15(Oxidation)	2548.17	High	High	6.296	4.76339		High		5.51618		High
	LQQELDDLTVDLDHQR	9	1	1	Q61879		1937.95	High		6.21875
	TELEDTLDTTAAQQELR	26	1	1	Q61879		1933.93	High	High	6.20189	6.76815		High		6.70305		High
	KVDDDLGTIESLEEAK	19	1	1	Q61879		1761.88	High	High	6.08178	5.71269		High		6.06729		High
	IAQLEEELEEEQSNMELLNDR	14	1	1	Q61879		2532.18	High	High	6.07692	3.98609		High		5.35899		High
	LQNELDNVSTLLEEAEK	15	1	1	Q61879		1944.98	High	High	6.07179	5.02296		High		6.09395		High
	KLDGETTDLQDQIAELQAQVDELK	5	1	1	Q61879		2700.36	High	High	6.03848	4.29615
	MQAHIQDLEEQLDEEEGAR	10	1	1	Q61879	M1(Oxidation)	2257	High		5.95605			High		4.58771		High
	NILAEQLQAETELFAEAEEMR	11	1	1	Q61879	M20(Oxidation)	2451.16	High	High	5.92095	4.88152		High		6.29689		High
	NILAEQLQAETELFAEAEEMR	11	1	1	Q61879		2435.17	High	High	5.9041	5.36342		High		3.96347
	TTLQVDTLNTELAAER	12	1	1	Q61879		1774.92	High	High	5.84508	4.98281		High		5.5274		High
	HAEQERDELADEIANSASGK	13	1	1	Q61879		2170	High		5.60006			High		5.63986		High
	NMDPLNDNVATLLHQSSDR	2	1	1	Q61879		2140.01	High		5.56007
	DELADEIANSASGK	8	1	1	Q61879		1419.66	High		5.38594			High		5.8605		High
	EDQSILCTGESGAGK	19	4	4	Q61879;O08638;Q6URW6;Q8VDD5	C7(Carbamidomethyl)	1551.69	High		5.26767			High		4.34492		High
	ELDDATEANEGLSR	13	1	1	Q61879		1519.69	High		5.26397			High		4.2478		High
	IAECSSQLAEEEEK	8	1	1	Q61879	C4(Carbamidomethyl)	1622.72	High		5.26253			High		4.04887
	NSLQEQQEEEEEAR	4	1	1	Q61879		1718.75	High		5.17331			High		4.56061
	ELQAQIAELQEDFESEK	21	1	1	Q61879		2006.95	High	High	5.16284	4.40358		High		4.79435		High
	VDDDLGTIESLEEAK	6	1	1	Q61879		1633.78	High	High	5.14789	5.11906		High		4.94873		High
	NTDQASMPENTVAQK	9	1	1	Q61879	M7(Oxidation)	1649.74	High		5.11129			High		4.23227		High
	NTDQASMPENTVAQK	7	1	1	Q61879		1633.75	High		5.09306			High		4.94316		High
	MEEEVLLLEDQNSK	6	1	1	Q61879		1676.8	High	High	5.05127	4.37756		High		4.01118		High
	KMEEEVLLLEDQNSK	4	1	1	Q61879		1804.9	High		5.04972			Medium		2.59875
	GDEVMVELAENGK	2	1	1	Q61879	M5(Oxidation)	1406.65	High		5.0374
	RQLEEAEEEATR	9	1	1	Q61879		1460.7	High		5.01795			High		3.88972		High
	SLEAEILQLQEELASSER	12	1	1	Q61879		2045.04	High	High	5.00178	4.32725		High		3.00868		High
	MQAHIQDLEEQLDEEEGAR	13	1	1	Q61879		2241	High	High	4.96	6.30031						High
	ERNTDQASMPENTVAQK	5	1	1	Q61879		1918.89	High		4.94508
	VEDMAELTCLNEASVLHNLK	5	2	2	Q61879;Q8VDD5	C9(Carbamidomethyl)	2286.11	High		4.94143
	KVDDDLGTIESLEEAKK	3	1	1	Q61879		1889.97	High		4.83316			High		3.96737
	KMEEEVLLLEDQNSK	3	1	1	Q61879	M2(Oxidation)	1820.9	High		4.7836
	EERGDEVMVELAENGKK	1	1	1	Q61879		1932.93	High		4.7441
	RDLSEELEALK	4	1	1	Q61879		1302.69	High	High	4.70547	3.75702		High		3.98966		High
	IGQLEEQLEQEAK	9	1	1	Q61879		1514.77	High		4.69453			High		4.84049		High
	QVLALQSQLADTKK	2	1	1	Q61879		1542.88	High		4.62261
	CMLQDREDQSILCTGESGAGK	1	1	1	Q61879	C1(Carbamidomethyl); C13(Carbamidomethyl)	2355.04	High		4.59448
	QLLQANPILESFGNAK	15	1	1	Q61879		1742.95	High	High	4.53155	3.61404		High		4.75076		High
	MEEEVLLLEDQNSK	3	1	1	Q61879	M1(Oxidation)	1692.8	High		4.46733							High
	NKQEVMISDLEER	2	1	1	Q61879		1590.78	High		4.44583							High
	DLEAQIEAANK	9	1	1	Q61879		1201.61	High		4.4456			High		4.29812		High
	VEDMAELTCLNEASVLHNLK	10	2	2	Q61879;Q8VDD5	M4(Oxidation); C9(Carbamidomethyl)	2302.11	High	Medium	4.4373	2.69255		High		3.5415
	LQQLFNHTMFILEQEEYQR	20	3	3	Q61879;O08638;Q8VDD5	M9(Oxidation)	2483.2	High	High	4.37002	5.34328		High		5.44952		High
	SDLLLEGFNNYR	19	1	1	Q61879		1440.71	High	High	4.36795	3.87201		High		3.95702		High
	AVIYNPATQADWTAK	12	1	1	Q61879		1648.83	High	High	4.33048	3.87672		High		4.43797		High
	NLPIYSENIIEMYR	10	1	1	Q61879	M12(Oxidation)	1770.87	High	High	4.25062	4.4452		High		4.19437		High
	NSLQEQQEEEEEARK	7	1	1	Q61879		1846.84	High		4.19769							High
	ADFCIIHYAGK	9	2	2	Q61879;Q8VDD5	C4(Carbamidomethyl)	1294.62	High		4.11688			High		3.76221		High
	KLDAQVQELHAK	10	1	1	Q61879		1379.76	High		4.09698			High		3.9874		High
	LDAQVQELHAK	1	1	1	Q61879		1251.67	High		4.02352
	KEEELQGALAR	14	1	1	Q61879		1243.66	High		4.00047			High		4.14844		High
	ALEEALEAKEEFER	3	1	1	Q61879		1663.81	High		3.98844			High		4.34452		High
	NMDPLNDNVATLLHQSSDR	4	1	1	Q61879	M2(Oxidation)	2156	High	Medium	3.98222	2.74179						High
	RGGPISFSSSR	8	1	1	Q61879		1150.6	High		3.9719			High		3.56637		High
	RALEQQVEEMR	8	1	1	Q61879		1388.69	High		3.92089			High		4.05897		High
	QLHIEGASLELSDDDTESK	2	1	1	Q61879		2086.98	High		3.89598
	RHAEQERDELADEIANSASGK	5	1	1	Q61879		2326.1	High		3.84264			High		4.27414
	VVSSVLQFGNISFKK	3	1	1	Q61879		1652.94	High		3.75133							High
	NLPIYSENIIEMYR	5	1	1	Q61879		1754.88	High		3.74898
	QVLALQSQLADTK	9	1	1	Q61879		1414.79	High		3.71412			High		4.84957		High
	VEGELEEMER	5	1	1	Q61879	M8(Oxidation)	1236.54	High		3.71198			High		3.02593		High
	FDQLLAEEK	8	4	4	Q61879;O08638;Q6URW6;Q8VDD5		1092.56	High		3.68278							High
	REQEVAELKK	1	1	1	Q61879		1229.68	High		3.66023
	ERNTDQASMPENTVAQK	5	1	1	Q61879	M9(Oxidation)	1934.89	High		3.64366			Medium		2.9042		High
	NHEAQIQDMR	3	1	1	Q61879	M9(Oxidation)	1257.56	High		3.60495			Medium		2.70717
	VVSSVLQFGNISFK	6	1	1	Q61879		1524.84	High		3.59437							High
	VEGELEEMERK	3	1	1	Q61879		1348.64	High		3.59409			High		3.0311		High
	GDEVMVELAENGKK	1	1	1	Q61879		1518.75	High		3.58064
	GDEVMVELAENGK	1	1	1	Q61879		1390.65	High		3.57487
	VDDDLGTIESLEEAKK	1	1	1	Q61879		1761.88	High		3.54679
	KFDQLLAEEK	18	4	4	Q61879;O08638;Q6URW6;Q8VDD5		1220.65	High		3.51678			High		3.35405		High
	ASRDEIFAQSK	7	1	1	Q61879		1251.63	High		3.48041			High		3.1434		High
	RKLDGETTDLQDQIAELQAQVDELK	6	1	1	Q61879		2856.46	High		3.47098			High		3.00743		High
	DHNIPGELER	13	1	1	Q61879		1179.58	High		3.4584			High		3.23219		High
	DKADFCIIHYAGK	4	2	2	Q61879;Q8VDD5	C6(Carbamidomethyl)	1537.75	High		3.42729			High		3.20627		High
	ELEAELEDERK	9	1	1	Q61879		1360.66	High		3.42646							High
	HGFEAASIK	7	1	1	Q61879		959.494	High		3.4263
	VEGELEEMERK	2	1	1	Q61879	M8(Oxidation)	1364.64	High		3.32159
	QLEEAEEEATR	4	1	1	Q61879		1304.59	High		3.29956			High		3.19955		High
	VIQYLAHVASSHK	5	2	2	Q61879;Q8VDD5		1452.79	High		3.28634			High		3.34981		Medium
	VEGELEEMER	6	1	1	Q61879		1220.55	High		3.24711			High		3.39579		High
	ALEQQVEEMR	2	1	1	Q61879		1232.59	High		3.23276			High		3.83312
	EQADFAVEALAK	11	1	1	Q61879		1291.66	High	High	3.20902	2.99126		High		3.22065		High
	LCHLLGMNVMEFTR	1	1	1	Q61879	C2(Carbamidomethyl); M7(Oxidation); M10(Oxidation)	1752.82	Medium		3.20787
	EIFMQVEDER	1	1	1	Q61879	M4(Oxidation)	1311.59	High		3.18816
	ALELDPNLYR	9	2	2	Q61879;O08638		1203.64	Medium	Medium	3.15525	2.61305		High		2.97085		High
	QLRADMEDLMSSKDDVGK	1	1	1	Q61879		2037.97	Medium		3.14802
	ADMEDLMSSK	4	1	1	Q61879		1126.48	Medium		3.09046
	QEEELQAKDEELLK	3	1	1	Q61879		1701.85	Medium		3.0818			High		3.18698		High
	ALEEALEAK	11	2	2	Q61879;O08638		973.52	Medium		3.0603			High		3.54495		High
	HATALEELSEQLEQAKR	10	1	1	Q61879		1953.01	Medium	High	3.03523	5.24917		High		3.69512		High
	EIFMQVEDER	1	1	1	Q61879		1295.59	Medium		2.99558
	DLSEELEALK	6	1	1	Q61879		1146.59	Medium	High	2.98316	3.31495		High		3.03476
	NKQEVMISDLEER	4	1	1	Q61879	M6(Oxidation)	1606.77	Medium		2.97482			High		4.25644		High
	DVEALSQR	4	1	1	Q61879		917.468	Medium		2.96865							High
	LVQEQGSHSK	1	1	1	Q61879		1112.57	Medium		2.93203
	LQELEGAVK	8	1	1	Q61879		986.552	Medium		2.88819			Medium		2.73626		High
	YEILTPNAIPK	1	2	2	Q61879;Q6URW6		1258.7	Medium		2.86715
	HQQLLEEK	2	1	1	Q61879		1024.54	Medium		2.85106							Medium
	QEVMISDLEER	1	1	1	Q61879		1348.64	Medium		2.84578
	ADEWLMK	6	2	2	Q61879;Q8VDD5	M6(Oxidation)	908.419	Medium		2.83119			Medium		2.70918		High
	ADEWLMK	4	2	2	Q61879;Q8VDD5		892.424	Medium		2.77806
	LEVNMQAMK	1	1	1	Q61879		1063.53	Medium		2.77348
	LRLEVNMQAMK	1	1	1	Q61879	M7(Oxidation); M10(Oxidation)	1364.7	Medium		2.76775
	LQQLFNHTMFILEQEEYQR	12	3	3	Q61879;O08638;Q8VDD5		2467.21		High		4.33457		High		4.55705		High
	LCHLLGMNVMEFTR	7	1	1	Q61879	C2(Carbamidomethyl)	1720.83		Medium		2.96513		High		3.94096		High
	KQELEEILHDLESR	8	1	1	Q61879		1738.9		High		3.33318		High		3.51986		Medium
	TFHIFYQLLSGAGEHLK	4	1	1	Q61879		1961.03		Medium		3.13012						High
	ITDIIIFFQAVCR	3	1	1	Q61879	C12(Carbamidomethyl)	1595.86
	CNGVLEGIR	4	6	5	Q61879;O08638;Q6URW6;P13542;Q8VDD5	C1(Carbamidomethyl)	1017.52										High
	INFDVTGYIVGANIETYLLEK	7	2	2	Q61879;O08638		2372.24		High		4.5023						High
	FLSNGYIPIPGQQDK	5	1	1	Q61879		1676.86		High		3.69792		High		3.87202
	IVFQEFR	4	2	2	Q61879;O08638		938.508						Medium		2.60802
	ATISALEAK	7	1	1	Q61879		903.515						High		2.94488		High
	LDPHLVLDQLR	4	2	2	Q61879;Q8VDD5		1318.75		Medium		2.79436
	YYSGLIYTYSGLFCVVINPYK	1	3	3	Q61879;Q6URW6;Q8VDD5	C14(Carbamidomethyl)	2520.25
	VKPLLQVTR	3	3	3	Q61879;O08638;Q6URW6		1053.68						Medium		2.61464		Medium
	NQILQNEK	2	1	1	Q61879		986.527
	FVAELWK	1	1	1	Q61879		892.494
	YLFVDR	1	1	1	Q61879		812.431
	AGVLAHLEEER	1	2	2	Q61879;Q8VDD5		1223.64
	NHEAQIQDMR	1	1	1	Q61879		1241.57
	TGLEDPER	1	1	1	Q61879		916.437
	NRLQQELDDLTVDLDHQR	3	1	1	Q61879		2208.1		High		6.4328		High		5.93507		High
	CMLQDREDQSILCTGESGAGK	2	1	1	Q61879	C1(Carbamidomethyl); M2(Oxidation); C13(Carbamidomethyl)	2371.03						High		5.25466
	KEEELQGALARGDDETLHK	1	1	1	Q61879		2139.07						High		3.42044
	KKVDDDLGTIESLEEAK	2	1	1	Q61879		1889.97						High		3.38197		High
	LRVELAEK	2	1	1	Q61879		957.574						High		3.34463		High
	RQLEEAEEEATRANASR	1	1	1	Q61879		1959.95						High		3.32351
	QRYEILTPNAIPK	2	2	2	Q61879;Q6URW6		1542.86						High		3.2925		Medium
	KTTLQVDTLNTELAAER	2	1	1	Q61879		1903.01						High		3.19357		Medium
	DVDRIVGLDQVTGMTETAFGSAYK	1	1	1	Q61879	M14(Oxidation)	2589.24						High		3.04094
	EEELQGALAR	3	1	1	Q61879		1115.57						High		3.03719		High
	LRHWQWWR	2	1	1	Q61879		1267.66						High		3.01443		High
	KVIQYLAHVASSHK	3	2	2	Q61879;Q8VDD5		1580.89						High		2.96127		High
	RALEQQVEEMR	3	1	1	Q61879	M10(Oxidation)	1404.69						Medium		2.86578		High
	RHEMPPHIYAISESAYR	1	1	1	Q61879		2057						Medium		2.85653
	ALEQQVEEMR	2	1	1	Q61879	M9(Oxidation)	1248.59						Medium		2.8327		High
	HGFEAASIKEER	2	1	1	Q61879		1373.68						Medium		2.81631		High
	DEIFAQSK	1	1	1	Q61879		937.462						Medium		2.43045
	KQELEEILHDLESRVEEEEER	1	1	1	Q61879		2639.28										High
	ELEAELEDER	1	1	1	Q61879		1232.56										High
	QLEEAEEEATRANASR	1	1	1	Q61879		1803.85										Medium
	TVGQLYK	2	4	4	Q61879;O08638;Q6URW6;Q8VDD5		808.459										Medium
P68033	Actin, alpha cardiac muscle 1 OS=Mus musculus GN=Actc1 PE=1 SV=1 - [ACTC_MOUSE]	78.51	2	1	24	808	737.048	63.13	16	196	47.844	25.46	8	15	50.5157	28.12	9	16	208.194	47.75	12	53	477.783	72.94	19	138	474.323	64.99	17	138	377	41.9919	5.38916
	Sequence	# PSMs	# Proteins	# Protein Groups	Protein Group Accessions	Modifications	MH+ [Da]	A2	G2	XCorr A2	XCorr G2	B2	H2	XCorr B2	XCorr H2	C2	I2	XCorr C2
	LCYVALDFENEMATAASSSSLEK	31	4	2	P62737;P68033	C2(Carbamidomethyl)	2536.16	High	High	7.64849	7.65038		High		7.44476		High
	TTGIVLDSGDGVTHNVPIYEGYALPHAIMR	7	4	2	P62737;P68033	M29(Oxidation)	3212.6	High	High	6.1588	4.52263		High		4.03594		High
	DLYANNVLSGGTTMYPGIADR	52	3	2	P68033;P62737	M14(Oxidation)	2244.06	High	High	5.70776	5.73579		High		5.00208		High
	LCYVALDFENEMATAASSSSLEK	14	4	2	P62737;P68033	C2(Carbamidomethyl); M12(Oxidation)	2552.15	High	High	4.93693	6.1088		High		6.95016		High
	DLYANNVLSGGTTMYPGIADR	24	3	2	P62737;P68033		2228.06	High	High	4.89153	4.35516		High		4.73675		High
	TTGIVLDSGDGVTHNVPIYEGYALPHAIMR	9	4	2	P62737;P68033		3196.61	High		4.74294			Medium		2.96077
	YPIEHGIITNWDDMEK	69	4	2	P68033;P62737		1960.91	High	High	4.73548	5.00061	Medium	High	2.85855	4.2778	High	High	4.26943
	SYELPDGQVITIGNER	89	7	4	P62737;P60710;P68033;Q8BFZ3		1790.89	High	High	4.70762	4.50321	High	High	4.01956	4.8605	High	High	4.71052
	YPIEHGIITNWDDMEK	87	4	2	P62737;P68033	M14(Oxidation)	1976.9	High	Medium	4.50429	3.04236	High	High	3.26309	4.21726	Medium	High	2.8183
	CPETLFQPSFIGMESAGIHETTYNSIMK	2	4	2	P62737;P68033	C1(Carbamidomethyl); M13(Oxidation); M27(Oxidation)	3220.46	High		4.29141
	CPETLFQPSFIGMESAGIHETTYNSIMK	13	4	2	P62737;P68033	C1(Carbamidomethyl); M27(Oxidation)	3204.47	High		4.25775							High
	CPETLFQPSFIGMESAGIHETTYNSIMK	15	4	2	P68033;P62737	C1(Carbamidomethyl)	3188.47	High	High	4.13557	4.83253		High		4.48604		High
	HQGVMVGMGQK	56	7	4	P62737;P60710;P68033;Q8BFZ3	M5(Oxidation)	1187.57	High		4.0099		High	High	3.99179	4.78361		High
	HQGVMVGMGQK	29	7	4	P62737;P60710;P68033;Q8BFZ3		1171.57	High		3.77671			High		2.96887	Medium	High	2.58575
	HQGVMVGMGQK	21	7	4	P62737;P60710;P68033;Q8BFZ3	M5(Oxidation); M8(Oxidation)	1203.56	High		3.59936		High	High	3.02341	3.66668		High
	GYSFVTTAER	21	4	2	P62737;P68033		1130.55	High		3.59473		High	High	3.44395	3.40523	High	High	3.62204
	VAPEEHPTLLTEAPLNPK	13	4	2	P62737;P68033		1956.04	High	High	3.55602	3.31825		High		3.2071		High
	DSYVGDEAQSK	38	6	3	P62737;P60710;P68033		1198.52	High		3.51702		High	High	3.04551	3.51637	High	High	3.16618
	DSYVGDEAQSKR	4	6	3	P62737;P60710;P68033		1354.62	High		3.42679
	AGFAGDDAPR	25	6	3	P62737;P60710;P68033		976.447	High		3.40276		High	High	3.3129	3.44511	Medium	High	2.48885
	EITALAPSTMK	69	6	3	P62737;P60710;P68033	M10(Oxidation)	1177.61	High		3.31918		High	High	2.90785	3.16783	Medium	High	2.65874
	AVFPSIVGRPR	4	6	3	P62737;P60710;P68033		1198.71	Medium		2.95142
	DLTDYLMK	10	7	4	P62737;Q8BFZ3;P60710;P68033	M7(Oxidation)	1014.48	Medium		2.89863			Medium		2.71985	Medium		2.46964
	QEYDEAGPSIVHR	9	3	2	P62737;P68033		1500.7	Medium		2.8928			High		3.00679	High	High	3.23221
	EITALAPSTMK	21	6	3	P62737;P60710;P68033		1161.62	Medium		2.75879		Medium	High	2.58429	2.90345	Medium	High	2.71703
	IWHHTFYNELR	43	4	2	P60710;P68033		1515.75		Medium		3.0632	High	High	3.55514	4.25788		High
	FRCPETLFQPSFIGMESAGIHETTYNSIMK	8	4	2	P62737;P68033	C3(Carbamidomethyl)	3491.65						High		3.19007
	YSVWIGGSILASLSTFQQMWISK	3	4	3	P62737;P60710;P68033		2602.34
	DLTDYLMK	6	7	4	P62737;P60710;P68033;Q8BFZ3		998.485		Medium		2.66738		Medium		2.83613		High
	IIAPPERK	1	7	4	P62737;P60710;P68033;Q8BFZ3		923.567
	QEYDEAGPSIVHRK	1	3	2	P62737;P68033		1628.8
	YSVWIGGSILASLSTFQQMWISK	2	4	3	P62737;P60710;P68033	M19(Oxidation)	2618.33						High		3.27746
	CDIDIRK	2	4	2	P62737;P68033	C1(Carbamidomethyl)	919.465						Medium		2.59926
	KDLYANNVLSGGTTMYPGIADR	1	1	1	P68033		2356.16		Medium		2.84831
	FRCPETLFQPSFIGMESAGIHETTYNSIMK	3	4	2	P62737;P68033	C3(Carbamidomethyl); M15(Oxidation)	3507.63		Medium		2.81893		Medium		2.60574		Medium
	LDLAGRDLTDYLMK	3	6	3	P62737;P60710;P68033	M13(Oxidation)	1639.83		Medium		2.71835						High
	LDLAGRDLTDYLMK	3	7	4	P62737;P60710;P68033;Q8BFZ3		1623.84						High		3.18969		High
P62737	Actin, aortic smooth muscle OS=Mus musculus GN=Acta2 PE=1 SV=1 - [ACTA_MOUSE]	78.51	2	2	24	778	737.048	63.13	16	196	45.0305	25.46	8	14	50.5157	28.12	9	16		0			456.918	72.94	19	131	436.358	64.99	17	126	377	41.9818	5.38916
	Sequence	# PSMs	# Proteins	# Protein Groups	Protein Group Accessions	Modifications	MH+ [Da]	A2	G2	XCorr A2	XCorr G2	B2	H2	XCorr B2	XCorr H2	C2	I2	XCorr C2
	LCYVALDFENEMATAASSSSLEK	31	4	2	P62737;P68033	C2(Carbamidomethyl)	2536.16	High	High	7.64849	7.65038		High		7.44476		High
	TTGIVLDSGDGVTHNVPIYEGYALPHAIMR	7	4	2	P62737;P68033	M29(Oxidation)	3212.6	High	High	6.1588	4.52263		High		4.03594		High
	DLYANNVLSGGTTMYPGIADR	52	3	2	P68033;P62737	M14(Oxidation)	2244.06	High	High	5.70776	5.73579		High		5.00208		High
	LCYVALDFENEMATAASSSSLEK	14	4	2	P62737;P68033	C2(Carbamidomethyl); M12(Oxidation)	2552.15	High	High	4.93693	6.1088		High		6.95016		High
	DLYANNVLSGGTTMYPGIADR	24	3	2	P62737;P68033		2228.06	High	High	4.89153	4.35516		High		4.73675		High
	TTGIVLDSGDGVTHNVPIYEGYALPHAIMR	9	4	2	P62737;P68033		3196.61	High		4.74294			Medium		2.96077
	YPIEHGIITNWDDMEK	69	4	2	P68033;P62737		1960.91	High	High	4.73548	5.00061	Medium	High	2.85855	4.2778	High	High	4.26943
	SYELPDGQVITIGNER	89	7	4	P62737;P60710;P68033;Q8BFZ3		1790.89	High	High	4.70762	4.50321	High	High	4.01956	4.8605	High	High	4.71052
	YPIEHGIITNWDDMEK	87	4	2	P62737;P68033	M14(Oxidation)	1976.9	High	Medium	4.50429	3.04236	High	High	3.26309	4.21726	Medium	High	2.8183
	CPETLFQPSFIGMESAGIHETTYNSIMK	2	4	2	P62737;P68033	C1(Carbamidomethyl); M13(Oxidation); M27(Oxidation)	3220.46	High		4.29141
	CPETLFQPSFIGMESAGIHETTYNSIMK	13	4	2	P62737;P68033	C1(Carbamidomethyl); M27(Oxidation)	3204.47	High		4.25775							High
	CPETLFQPSFIGMESAGIHETTYNSIMK	15	4	2	P68033;P62737	C1(Carbamidomethyl)	3188.47	High	High	4.13557	4.83253		High		4.48604		High
	HQGVMVGMGQK	56	7	4	P62737;P60710;P68033;Q8BFZ3	M5(Oxidation)	1187.57	High		4.0099		High	High	3.99179	4.78361		High
	HQGVMVGMGQK	29	7	4	P62737;P60710;P68033;Q8BFZ3		1171.57	High		3.77671			High		2.96887	Medium	High	2.58575
	HQGVMVGMGQK	21	7	4	P62737;P60710;P68033;Q8BFZ3	M5(Oxidation); M8(Oxidation)	1203.56	High		3.59936		High	High	3.02341	3.66668		High
	GYSFVTTAER	21	4	2	P62737;P68033		1130.55	High		3.59473		High	High	3.44395	3.40523	High	High	3.62204
	VAPEEHPTLLTEAPLNPK	13	4	2	P62737;P68033		1956.04	High	High	3.55602	3.31825		High		3.2071		High
	DSYVGDEAQSK	38	6	3	P62737;P60710;P68033		1198.52	High		3.51702		High	High	3.04551	3.51637	High	High	3.16618
	DSYVGDEAQSKR	4	6	3	P62737;P60710;P68033		1354.62	High		3.42679
	AGFAGDDAPR	25	6	3	P62737;P60710;P68033		976.447	High		3.40276		High	High	3.3129	3.44511	Medium	High	2.48885
	EITALAPSTMK	69	6	3	P62737;P60710;P68033	M10(Oxidation)	1177.61	High		3.31918		High	High	2.90785	3.16783	Medium	High	2.65874
	AVFPSIVGRPR	4	6	3	P62737;P60710;P68033		1198.71	Medium		2.95142
	DLTDYLMK	10	7	4	P62737;Q8BFZ3;P60710;P68033	M7(Oxidation)	1014.48	Medium		2.89863			Medium		2.71985	Medium		2.46964
	QEYDEAGPSIVHR	9	3	2	P62737;P68033		1500.7	Medium		2.8928			High		3.00679	High	High	3.23221
	EITALAPSTMK	21	6	3	P62737;P60710;P68033		1161.62	Medium		2.75879		Medium	High	2.58429	2.90345	Medium	High	2.71703
	IWHHSFYNELR	13	2	1	P62737		1501.74					High	High	3.75499	3.94441		High
	FRCPETLFQPSFIGMESAGIHETTYNSIMK	8	4	2	P62737;P68033	C3(Carbamidomethyl)	3491.65						High		3.19007
	YSVWIGGSILASLSTFQQMWISK	3	4	3	P62737;P60710;P68033		2602.34
	DLTDYLMK	6	7	4	P62737;P60710;P68033;Q8BFZ3		998.485		Medium		2.66738		Medium		2.83613		High
	IIAPPERK	1	7	4	P62737;P60710;P68033;Q8BFZ3		923.567
	QEYDEAGPSIVHRK	1	3	2	P62737;P68033		1628.8
	YSVWIGGSILASLSTFQQMWISK	2	4	3	P62737;P60710;P68033	M19(Oxidation)	2618.33						High		3.27746
	CDIDIRK	2	4	2	P62737;P68033	C1(Carbamidomethyl)	919.465						Medium		2.59926
	KDLYANNVLSGGTTMYPGIADR	1	1	1	P68033		2356.16		Medium		2.84831
	FRCPETLFQPSFIGMESAGIHETTYNSIMK	3	4	2	P62737;P68033	C3(Carbamidomethyl); M15(Oxidation)	3507.63		Medium		2.81893		Medium		2.60574		Medium
	LDLAGRDLTDYLMK	3	6	3	P62737;P60710;P68033	M13(Oxidation)	1639.83		Medium		2.71835						High
	LDLAGRDLTDYLMK	3	7	4	P62737;P60710;P68033;Q8BFZ3		1623.84						High		3.18969		High
P99024	Tubulin beta-5 chain OS=Mus musculus GN=Tubb5 PE=1 SV=1 - [TBB5_MOUSE]	66.22	1	4	25	778	460.502	62.84	22	123	443.557	63.74	23	121	355.98	66.22	24	103	55.8518	25	8	15	118.167	34.46	12	33	105.792	34.01	12	29	444	49.639	4.89404
	Sequence	# PSMs	# Proteins	# Protein Groups	Protein Group Accessions	Modifications	MH+ [Da]	A2	G2	XCorr A2	XCorr G2	B2	H2	XCorr B2	XCorr H2	C2	I2	XCorr C2
	GHYTEGAELVDSVLDVVR	23	6	6	Q7TMM9;Q9CWF2;P68372;P99024;Q922F4;Q9ERD7		1958.98	High	High	6.43668	3.71718	High	High	5.53695	3.82864	High	High	6.26094
	SGPFGQIFRPDNFVFGQSGAGNNWAK	56	5	5	Q7TMM9;Q9CWF2;P68372;P99024;Q9D6F9		2798.35	High	High	6.34328	5.10155	High	High	6.93999	5.13801	High	High	6.07378
	MAVTFIGNSTAIQELFK	7	1	1	P99024	M1(Oxidation)	1885.97	High		5.62375		High		5.47964		High		3.32751
	FWEVISDEHGIDPTGTYHGDSDLQLDR	28	1	1	P99024		3102.41	High		5.5361		High		5.68647		High		4.60954
	MREIVHIQAGQCGNQIGAK	16	6	6	Q7TMM9;Q9CWF2;Q9ERD7;P99024;Q9D6F9;P68372	C12(Carbamidomethyl)	2110.06	High		5.27611		High	High	5.35256	4.64585	High		5.67022
	EIVHIQAGQCGNQIGAK	29	6	6	Q7TMM9;Q9CWF2;P99024;Q9D6F9;P68372;Q9ERD7	C10(Carbamidomethyl)	1822.92	High		5.27259		High	High	4.86338	3.76538	High	High	4.65218
	MAVTFIGNSTAIQELFK	21	1	1	P99024		1869.98	High		4.80738		High		3.68225		High		5.36433
	MREIVHIQAGQCGNQIGAK	15	6	6	P68372;Q7TMM9;Q9CWF2;P99024;Q9D6F9;Q9ERD7	M1(Oxidation); C12(Carbamidomethyl)	2126.06	High		4.80614		High	High	4.98928	4.20785	High	High	3.27657
	ALTVPELTQQVFDAK	30	1	1	P99024		1659.89	High	High	4.77942	4.71545	High	Medium	3.45899	2.66173	High	High	3.11341
	EVDEQMLNVQNK	16	4	4	Q7TMM9;P68372;P99024;Q9CWF2		1446.69	High		4.73599		High	High	4.66929	4.78478	High	High	4.29607
	EVDEQMLNVQNK	51	4	4	Q7TMM9;Q9CWF2;P68372;P99024	M6(Oxidation)	1462.68	High		4.41024		High	High	4.6797	4.15087	High	High	4.41994
	LTTPTYGDLNHLVSATMSGVTTCLR	23	5	5	Q7TMM9;Q9CWF2;Q9D6F9;P68372;P99024	C23(Carbamidomethyl)	2708.33	High		4.34301		High		4.22258		High		4.7527
	IMNTFSVVPSPK	28	4	4	Q9D6F9;P68372;P99024;Q9ERD7	M2(Oxidation)	1335.7	High		4.0138		High	High	3.4986	2.99576	High		3.75093
	ISEQFTAMFR	10	6	6	Q7TMM9;Q9CWF2;P68372;P99024;Q9D6F9;Q9ERD7		1229.6	High		4.01106		High		4.21439		High		3.91745
	AILVDLEPGTMDSVR	32	4	4	P99024;Q7TMM9;Q9CWF2;Q9ERD7	M11(Oxidation)	1631.83	High	High	4.00231	4.15902	High	High	3.66982	3.99951	High	High	3.67399
	IMNTFSVVPSPK	13	4	4	Q9ERD7;Q9D6F9;P68372;P99024		1319.7	High	High	3.89155	3.71146	High		3.99084		High		3.58464
	LTTPTYGDLNHLVSATMSGVTTCLR	13	5	5	Q7TMM9;Q9CWF2;P68372;P99024;Q9D6F9	M17(Oxidation); C23(Carbamidomethyl)	2724.33	High		3.81937		High		4.63474		High		3.39763
	NSSYFVEWIPNNVK	20	7	7	Q7TMM9;Q9CWF2;Q9D6F9;P68372;P99024;Q922F4;Q9ERD7		1696.83	High		3.708		High		3.13817		High		3.69229
	ISEQFTAMFR	6	6	6	Q7TMM9;Q9CWF2;Q9D6F9;P68372;P99024;Q9ERD7	M8(Oxidation)	1245.59	High		3.66987
	LAVNMVPFPR	29	7	7	Q7TMM9;Q9D6F9;P68372;P99024;Q922F4;Q9CWF2;Q9ERD7	M5(Oxidation)	1159.63	High	High	3.57955	2.99184	High		3.86822		High	High	3.84034
	AILVDLEPGTMDSVR	19	4	4	Q7TMM9;P99024;Q9CWF2;Q9ERD7		1615.84	High	High	3.55782	3.50817	High	High	3.60796	3.09427	High	High	3.78392
	FPGQLNADLRK	18	7	7	Q7TMM9;Q9CWF2;Q9D6F9;P68372;P99024;Q922F4;Q9ERD7		1258.69	High		3.50232						High		3.16335
	LAVNMVPFPR	14	7	7	Q7TMM9;Q9D6F9;P68372;P99024;Q922F4;Q9CWF2;Q9ERD7		1143.63	High		3.45324		High		3.16651		High	Medium	3.5563
	ISVYYNEATGGK	22	1	1	P99024		1301.64	High		3.24182		High	High	3.4476	3.48749	High	High	3.55483
	TAVCDIPPR	76	5	5	Q7TMM9;Q9CWF2;P68372;P99024;Q9D6F9	C4(Carbamidomethyl)	1028.52	Medium		3.09144		High	Medium	3.11752	2.64428	High	High	3.06359
	GHYTEGAELVDSVLDVVRK	16	6	6	Q7TMM9;P68372;P99024;Q922F4;Q9CWF2;Q9ERD7		2087.07	Medium	Medium	2.99287	3.1289	High	High	6.05095	3.49979	High	High	6.25321
	IREEYPDR	6	5	5	Q7TMM9;P68372;P99024;Q922F4;Q9CWF2		1077.53	Medium		2.94052		High		2.94171		High		3.06856
	NMMAACDPR	42	7	7	Q7TMM9;Q9CWF2;Q9ERD7;Q9D6F9;P68372;P99024;Q922F4	M3(Oxidation); C6(Carbamidomethyl)	1081.42	Medium		2.90373		High		3.09505		High		3.09213
	YLTVAAVFR	10	3	3	Q9D6F9;P68372;P99024		1039.59	Medium		2.87281		Medium		2.71542		Medium		2.65018
	NMMAACDPR	10	7	7	Q7TMM9;Q9D6F9;P68372;P99024;Q922F4;Q9CWF2;Q9ERD7	C6(Carbamidomethyl)	1065.43	Medium		2.85943		High		3.2492		High		3.33806
	FPGQLNADLR	17	7	7	Q7TMM9;Q9CWF2;Q9ERD7;Q9D6F9;P68372;P99024;Q922F4		1130.6	Medium		2.7901						Medium		2.6969
	LHFFMPGFAPLTSR	21	5	5	P68372;P99024;Q7TMM9;Q9CWF2;Q9D6F9		1620.84		High		4.00445	High	High	3.89215	3.82302	High	High	3.29059
	LHFFMPGFAPLTSR	20	5	5	P68372;P99024;Q7TMM9;Q9CWF2;Q9D6F9	M5(Oxidation)	1636.83		High		4.1682	High	High	3.54286	3.38774	High	High	3.9902
	IREEYPDRIMNTFSVVPSPK	3	2	2	P68372;P99024		2378.22					High		2.97363
	RISEQFTAMFR	4	6	6	Q7TMM9;Q9D6F9;P68372;P99024;Q9CWF2;Q9ERD7	M9(Oxidation)	1401.7					Medium		2.71217		High		2.9651
	IREEYPDRIMNTFSVVPSPK	1	2	2	P68372;P99024	M10(Oxidation)	2394.21					Medium		2.69447
	NMMAACDPR	5	7	7	Q7TMM9;Q9CWF2;P68372;P99024;Q922F4;Q9D6F9;Q9ERD7	M2(Oxidation); M3(Oxidation); C6(Carbamidomethyl)	1097.42					Medium		2.66849		Medium		2.63401
	RISEQFTAMFR	8	6	6	Q7TMM9;Q9CWF2;Q9ERD7;Q9D6F9;P68372;P99024		1385.7					Medium		2.5457
O08638	Myosin-11 OS=Mus musculus GN=Myh11 PE=1 SV=1 - [MYH11_MOUSE]	51.01	1	84	105	773	589.302	34.99	57	143		0				0			343.503	23.38	36	83	716.7	42.6	81	189	714.128	45.03	86	190	1972	226.888	5.45264
	Sequence	# PSMs	# Proteins	# Protein Groups	Protein Group Accessions	Modifications	MH+ [Da]	A2	G2	XCorr A2	XCorr G2	B2	H2	XCorr B2	XCorr H2	C2	I2	XCorr C2
	IAQLEEELEEEQGNMEAMSDR	11	1	1	O08638		2451.06	High	High	6.72372	6.65589		High		6.60411		High
	DVASLGSQLQDTQELLQEETR	19	1	1	O08638		2360.16	High	High	6.48425	5.93501		High		5.97012		High
	TELEDTLDSTATQQELR	9	1	1	O08638		1949.93	High		6.28005			High		3.23816		High
	NTDQASMPDNTAAQK	12	2	2	O08638;Q8VDD5	M7(Oxidation)	1607.7	High		5.99494			High		3.91613		High
	LQNEVESVTGMLNEAEGK	5	1	1	O08638		1947.93	High		5.99236
	KLEDDILVMDDQNSK	8	1	1	O08638		1762.85	High		5.90343			Medium		2.84382		High
	HTQAVEELTEQLEQFK	14	1	1	O08638		1929.95	High		5.89673			High		5.13286		High
	QLLQANPILEAFGNAK	23	3	3	O08638;Q6URW6;Q8VDD5		1726.95	High	High	5.5085	3.48847		High		4.51118		High
	NMDPLNDNVTSLLNASSDK	9	1	1	O08638		2047.96	High	High	5.50475	5.57951		High		5.83292		High
	LQNEVESVTGMLNEAEGK	7	1	1	O08638	M11(Oxidation)	1963.93	High	High	5.49308	5.2388		High		5.00121		High
	LEGDASDFHEQIADLQAQIAELK	8	1	1	O08638		2541.25	High	High	5.42489	5.31372		High		5.47501		High
	ATLQAEQLSNELATER	7	1	1	O08638		1773.9	High		5.39656			High		6.18653		High
	NSLQDQLDEEMEAK	9	1	1	O08638	M11(Oxidation)	1665.73	High		5.31623			High		4.69004		High
	VIENTDGSEEEMDAR	6	1	1	O08638		1694.71	High		5.31541			High		5.5899
	EDQSILCTGESGAGK	19	4	4	Q61879;O08638;Q6URW6;Q8VDD5	C7(Carbamidomethyl)	1551.69	High		5.26767			High		4.34492		High
	LQQELDDLVVDLDNQR	13	1	1	O08638		1912.96	High	High	5.2415	5.67926		High		4.04103		High
	ELDEATESNEAMGR	9	1	1	O08638		1551.66	High		5.15315			High		5.13752		High
	ERNTDQASMPDNTAAQK	4	2	2	O08638;Q8VDD5		1876.84	High		5.1528			High		4.33726
	NTDQASMPDNTAAQK	10	2	2	O08638;Q8VDD5		1591.7	High		5.10133			High		4.07246		High
	NMDPLNDNVTSLLNASSDK	10	1	1	O08638	M2(Oxidation)	2063.95	High	High	5.10044	6.32693		High		6.04118		High
	ELEGHISDLQEDLDSER	7	1	1	O08638		1984.91	High		5.06336			High		4.20242		High
	NFMNSPMAQADWVAK	1	1	1	O08638		1709.78	High		4.96421
	RDLGEELEALK	12	2	2	O08638;Q8VDD5		1272.68	High		4.8651			High		4.52905		High
	VIENTDGSEEEMDAR	4	1	1	O08638	M12(Oxidation)	1710.71	High		4.85668			Medium		2.66086		High
	LQDFASTIEVMEEGK	2	1	1	O08638		1696.81	High		4.84573
	VCHLVGINVTDFTR	14	1	1	O08638	C2(Carbamidomethyl)	1630.84	High	High	4.83228	3.98508		High		4.20934		High
	VSDLTTNLAEEEEK	7	1	1	O08638		1577.75	High		4.8132			High		4.2963		High
	EELAEELASSLSGR	15	1	1	O08638		1490.73	High	High	4.65273	5.2766		High		5.20874		High
	NSLQDQLDEEMEAK	5	1	1	O08638		1649.73	High	High	4.64917	4.3798						High
	KLQDFASTIEVMEEGKK	3	1	1	O08638		1953	High	High	4.43488	5.19573						High
	ERNTDQASMPDNTAAQK	3	2	2	O08638;Q8VDD5	M9(Oxidation)	1892.84	High		4.42624
	LQQLFNHTMFILEQEEYQR	20	3	3	Q61879;O08638;Q8VDD5	M9(Oxidation)	2483.2	High	High	4.37002	5.34328		High		5.44952		High
	IAQLEEQVEQEAR	17	1	1	O08638		1542.77	High		4.32868			High		5.17965		High
	ALEEALEAKEELER	4	1	1	O08638		1629.83	High		4.21291			High		4.71535		High
	ELDEATESNEAMGR	12	1	1	O08638	M12(Oxidation)	1567.65	High		4.211			High		4.4706		High
	HVSTLNIQLSDSKK	6	1	1	O08638		1569.86	High		4.01928			High		3.99468		High
	SMLQDREDQSILCTGESGAGK	4	2	2	O08638;Q6URW6	C13(Carbamidomethyl)	2282.04	High		4.01412
	KLEVQLQDLQSK	9	1	1	O08638		1428.8	High		3.99881			High		4.44589		High
	HVSTLNIQLSDSK	12	1	1	O08638		1441.76	High		3.90473			High		3.95137		High
	KEEELQAALAR	23	2	2	O08638;Q8VDD5		1257.68	High		3.90297			High		4.10921		High
	QLHEYETELEDERK	5	1	1	O08638		1818.85	High		3.86425			Medium		2.63168		High
	QRYEILAANAIPK	4	1	1	O08638		1486.84	High		3.7092			Medium		2.79566		High
	FDQLLAEEK	8	4	4	Q61879;O08638;Q6URW6;Q8VDD5		1092.56	High		3.68278							High
	TEFSIIHYAGK	1	1	1	O08638		1265.65	High		3.65818
	LDAFLVLEQLR	10	1	1	O08638		1316.75	High	High	3.56937	3.28159		High		3.95054		High
	KFDQLLAEEK	18	4	4	Q61879;O08638;Q6URW6;Q8VDD5		1220.65	High		3.51678			High		3.35405		High
	MTESSLPSASK	6	1	1	O08638		1137.55	High		3.44093							High
	LDEEIAQK	8	1	1	O08638		945.489	High		3.32181			High		3.40787		High
	MAQQMLDLEEQLEEEEAAR	11	1	1	O08638		2263.02	Medium	High	3.28325	6.10736		High		6.66629		High
	RALETQMEEMK	1	1	1	O08638		1365.65	High		3.257
	DLGEELEALK	13	2	2	O08638;Q8VDD5		1116.58	High	Medium	3.25459	2.81646		High		2.9541		High
	LEVQLQDLQSK	3	1	1	O08638		1300.71	High		3.23356			High		3.53412		High
	TGVLAHLEEER	4	1	1	O08638		1253.65	Medium		3.1791			High		3.28744
	GNEASFVPSR	2	1	1	O08638		1063.52	Medium		3.173							High
	EVLLQVEDER	1	1	1	O08638		1229.63	Medium		3.15699
	ALELDPNLYR	9	2	2	Q61879;O08638		1203.64	Medium	Medium	3.15525	2.61305		High		2.97085		High
	SHEAQVQEMR	2	1	1	O08638	M9(Oxidation)	1230.55	Medium		3.13576
	GDEVVVELVENGK	3	1	1	O08638		1386.71	Medium	High	3.08528	3.65095						High
	ALEEALEAK	11	2	2	Q61879;O08638		973.52	Medium		3.0603			High		3.54495		High
	ASRDEIFATSK	4	1	1	O08638		1224.62	Medium		3.04709			High		2.94247		High
	VDYNASAWLTK	4	1	1	O08638		1267.63	Medium		3.04559
	ENADLAGELR	7	1	1	O08638		1087.54	Medium		2.97353			Medium		2.75986		Medium
	AEMEDLVSSK	6	1	1	O08638	M3(Oxidation)	1124.51	Medium		2.9702			High		3.19122		High
	EQADFAIEALAK	16	3	3	Q6URW6;O08638;Q8VDD5		1305.67	Medium	High	2.9481	3.34975		High		2.87912		High
	LQQLFNHTMFILEQEEYQR	12	3	3	Q61879;O08638;Q8VDD5		2467.21		High		4.33457		High		4.55705		High
	KQELEEILHEMEAR	3	1	1	O08638		1754.88
	EMEGLSQQYEEK	6	1	1	O08638		1470.64						High		3.12892		High
	CNGVLEGIR	4	6	5	Q61879;O08638;Q6URW6;P13542;Q8VDD5	C1(Carbamidomethyl)	1017.52										High
	INFDVTGYIVGANIETYLLEK	7	2	2	Q61879;O08638		2372.24		High		4.5023						High
	AEMEDLVSSK	3	1	1	O08638		1108.52						High		3.32502		High
	VVSSVLQLGNIVFK	6	1	1	O08638		1502.9		High		4.35633		High		4.14552		High
	IVFQEFR	4	2	2	Q61879;O08638		938.508						Medium		2.60802
	NWQWWR	3	3	3	O08638;Q6URW6;Q8VDD5		975.459
	DSSITGELEK	4	1	1	O08638		1078.53										High
	IRELEGHISDLQEDLDSER	5	1	1	O08638		2254.1		High		4.73654		Medium		2.69867		High
	ITDVIMAFQAMCR	1	1	1	O08638	C12(Carbamidomethyl)	1555.75
	STVAALEAK	1	1	1	O08638		889.499
	REQEVTVLK	2	1	1	O08638		1101.63
	DEIFATSK	1	1	1	O08638		910.453
	VKPLLQVTR	3	3	3	Q61879;O08638;Q6URW6		1053.68						Medium		2.61464		Medium
	IAQLEEELEEEQGNMEAMSDR	10	1	1	O08638	M15(Oxidation); M18(Oxidation)	2483.06		High		6.36572		High		5.75047		High
	MAQQMLDLEEQLEEEEAAR	7	1	1	O08638	M1(Oxidation)	2279.02		High		5.93387		High		5.04174		High
	IAQLEEELEEEQGNMEAMSDR	10	1	1	O08638	M15(Oxidation)	2467.06		High		5.28315		High		4.99602		High
	SLEADLMQLQEDLAAAER	6	1	1	O08638	M7(Oxidation)	2018.97		High		5.27341		High		3.9157		Medium
	LRLEVNMQALK	2	1	1	O08638		1314.76		High		5.02724		High		3.67792
	LQDFASTIEVMEEGK	4	1	1	O08638	M11(Oxidation)	1712.8		High		4.9897		High		4.89732		High
	HTQAVEELTEQLEQFKR	10	1	1	O08638		2086.05		High		4.38141		High		4.48179		High
	KLQDFASTIEVMEEGK	3	1	1	O08638		1824.9		High		4.22782		High		3.77003		High
	YEILAANAIPK	3	1	1	O08638		1202.68		High		4.04383		High		3.51785		High
	RSGKLDAFLVLEQLR	3	1	1	O08638		1745.01		High		3.97741		High		3.39657		High
	QLEDERNSLQDQLDEEMEAK	5	1	1	O08638		2420.09		High		3.76121		High		4.19662		High
	TFHIFYYLLAGAK	2	1	1	O08638		1543.83		High		3.39749		High		4.23875
	LRQLEDERNSLQDQLDEEMEAK	2	1	1	O08638		2689.27		High		3.24847
	SGKLDAFLVLEQLR	3	1	1	O08638		1588.91		High		3.21251		High		3.74163		High
	KQELEEILHEMEAR	4	1	1	O08638	M11(Oxidation)	1770.87		Medium		3.18136		High		2.92759		Medium
	RKLEGDASDFHEQIADLQAQIAELK	4	1	1	O08638		2825.45		Medium		2.94069						High
	NRLQQELDDLVVDLDNQR	3	1	1	O08638		2183.1		Medium		2.85207		Medium		2.7857		High
	VEDMAELTCLNEASVLHNLR	3	1	1	O08638	M4(Oxidation); C9(Carbamidomethyl)	2330.11		Medium		2.66498		High		3.05987		High
	RVIENTDGSEEEMDAR	2	1	1	O08638		1850.82						High		4.77161		High
	SLEADLMQLQEDLAAAER	2	1	1	O08638		2002.97						High		4.49772		High
	QLHEYETELEDER	2	1	1	O08638		1690.76						High		4.42858		Medium
	SKHESMISELEVR	2	1	1	O08638		1544.77						High		4.09581		High
	VIQYLAVVASSHK	2	1	1	O08638		1414.81						High		4.08139		High
	SKHESMISELEVR	5	1	1	O08638	M6(Oxidation)	1560.77						High		3.90792		High
	EMEGLSQQYEEK	7	1	1	O08638	M2(Oxidation)	1486.64						High		3.77401		High
	SKLQEVEGAVK	3	1	1	O08638		1187.66						High		3.70309		High
	KLEGDASDFHEQIADLQAQIAELK	2	1	1	O08638		2669.34						High		3.62857		Medium
	MAQQMLDLEEQLEEEEAAR	1	1	1	O08638	M1(Oxidation); M5(Oxidation)	2295.01						High		3.47189
	ALETQMEEMK	4	1	1	O08638	M9(Oxidation)	1225.54						High		3.45194		High
	DKTEFSIIHYAGK	4	1	1	O08638		1508.77						High		3.3621		High
	KLEDDILVMDDQNSK	5	1	1	O08638	M9(Oxidation)	1778.85						High		3.14932		High
	GDEVVVELVENGKK	3	1	1	O08638		1514.81						High		3.13665		High
	LQEVEGAVK	2	1	1	O08638		972.537						High		3.03581		Medium
	KLVWVPSEK	3	1	1	O08638		1085.64						High		2.90151		High
	KATLQAEQLSNELATER	4	1	1	O08638		1902						Medium		2.87453		High
	MTESSLPSASK	4	1	1	O08638	M1(Oxidation)	1153.54						Medium		2.79008		High
	AEMEDLVSSKDDVGK	1	1	1	O08638	M3(Oxidation)	1638.76						Medium		2.72109
	LRNWQWWR	1	3	3	O08638;Q6URW6;Q8VDD5		1244.64						Medium		2.63021
	LEVNMQALK	2	1	1	O08638		1045.57						Medium		2.62616		High
	LVWVPSEK	1	1	1	O08638		957.539						Medium		2.45718
	FVADLWK	2	1	1	O08638		878.478						Medium		2.45238		Medium
	IVGLDQMAK	2	1	1	O08638		974.533						Medium		2.41403		Medium
	SMLQDREDQSILCTGESGAGK	2	2	2	O08638;Q6URW6	M2(Oxidation); C13(Carbamidomethyl)	2298.03										High
	QEEEMQAKEEEMQK	1	1	1	O08638		1766.76										High
	ALDEETRSHEAQVQEMR	1	1	1	O08638	M16(Oxidation)	2044.94										High
	SHEAQVQEMR	1	1	1	O08638		1214.56										High
	ALDEETRSHEAQVQEMR	1	1	1	O08638		2028.94										Medium
	VEDMAELTCLNEASVLHNLR	1	1	1	O08638	C9(Carbamidomethyl)	2314.12										Medium
	TVGQLYK	2	4	4	Q61879;O08638;Q6URW6;Q8VDD5		808.459										Medium
P68372	Tubulin beta-4B chain OS=Mus musculus GN=Tubb4b PE=1 SV=1 - [TBB4B_MOUSE]	66.07	1	1	25	686	362.214	52.81	20	98	396.313	63.6	23	108	309.907	66.07	24	89	47.1835	21.57	7	13	93.6101	31.01	11	25	90.6892	30.56	11	24	445	49.799	4.89404
	Sequence	# PSMs	# Proteins	# Protein Groups	Protein Group Accessions	Modifications	MH+ [Da]	A2	G2	XCorr A2	XCorr G2	B2	H2	XCorr B2	XCorr H2	C2	I2	XCorr C2
	GHYTEGAELVDSVLDVVR	23	6	6	Q7TMM9;Q9CWF2;P68372;P99024;Q922F4;Q9ERD7		1958.98	High	High	6.43668	3.71718	High	High	5.53695	3.82864	High	High	6.26094
	SGPFGQIFRPDNFVFGQSGAGNNWAK	56	5	5	Q7TMM9;Q9CWF2;P68372;P99024;Q9D6F9		2798.35	High	High	6.34328	5.10155	High	High	6.93999	5.13801	High	High	6.07378
	MREIVHLQAGQCGNQIGAK	16	6	6	Q7TMM9;Q9CWF2;Q9ERD7;P99024;Q9D6F9;P68372	C12(Carbamidomethyl)	2110.06	High		5.27611		High	High	5.35256	4.64585	High		5.67022
	EIVHLQAGQCGNQIGAK	29	6	6	Q7TMM9;Q9CWF2;P99024;Q9D6F9;P68372;Q9ERD7	C10(Carbamidomethyl)	1822.92	High		5.27259		High	High	4.86338	3.76538	High	High	4.65218
	MREIVHLQAGQCGNQIGAK	15	6	6	P68372;Q7TMM9;Q9CWF2;P99024;Q9D6F9;Q9ERD7	M1(Oxidation); C12(Carbamidomethyl)	2126.06	High		4.80614		High	High	4.98928	4.20785	High	High	3.27657
	EVDEQMLNVQNK	16	4	4	Q7TMM9;P68372;P99024;Q9CWF2		1446.69	High		4.73599		High	High	4.66929	4.78478	High	High	4.29607
	EVDEQMLNVQNK	51	4	4	Q7TMM9;Q9CWF2;P68372;P99024	M6(Oxidation)	1462.68	High		4.41024		High	High	4.6797	4.15087	High	High	4.41994
	LTTPTYGDLNHLVSATMSGVTTCLR	23	5	5	Q7TMM9;Q9CWF2;Q9D6F9;P68372;P99024	C23(Carbamidomethyl)	2708.33	High		4.34301		High		4.22258		High		4.7527
	AVLVDLEPGTMDSVR	11	2	2	Q9D6F9;P68372		1601.82	High	High	4.14695	3.70037	Medium	High	2.52782	3.81069	High	High	2.88228
	IMNTFSVVPSPK	28	4	4	Q9D6F9;P68372;P99024;Q9ERD7	M2(Oxidation)	1335.7	High		4.0138		High	High	3.4986	2.99576	High		3.75093
	ISEQFTAMFR	10	6	6	Q7TMM9;Q9CWF2;P68372;P99024;Q9D6F9;Q9ERD7		1229.6	High		4.01106		High		4.21439		High		3.91745
	INVYYNEATGGK	12	1	1	P68372		1328.65	High		3.96811		High	High	2.96505	3.62646	High	High	3.71068
	IMNTFSVVPSPK	13	4	4	Q9ERD7;Q9D6F9;P68372;P99024		1319.7	High	High	3.89155	3.71146	High		3.99084		High		3.58464
	ALTVPELTQQMFDAK	10	4	4	Q9D6F9;P68372;Q922F4;Q9ERD7		1691.87	High		3.87996		Medium		2.69722
	LTTPTYGDLNHLVSATMSGVTTCLR	13	5	5	Q7TMM9;Q9CWF2;P68372;P99024;Q9D6F9	M17(Oxidation); C23(Carbamidomethyl)	2724.33	High		3.81937		High		4.63474		High		3.39763
	NSSYFVEWIPNNVK	20	7	7	Q7TMM9;Q9CWF2;Q9D6F9;P68372;P99024;Q922F4;Q9ERD7		1696.83	High		3.708		High		3.13817		High		3.69229
	ISEQFTAMFR	6	6	6	Q7TMM9;Q9CWF2;Q9D6F9;P68372;P99024;Q9ERD7	M8(Oxidation)	1245.59	High		3.66987
	LAVNMVPFPR	29	7	7	Q7TMM9;Q9D6F9;P68372;P99024;Q922F4;Q9CWF2;Q9ERD7	M5(Oxidation)	1159.63	High	High	3.57955	2.99184	High		3.86822		High	High	3.84034
	FPGQLNADLRK	18	7	7	Q7TMM9;Q9CWF2;Q9D6F9;P68372;P99024;Q922F4;Q9ERD7		1258.69	High		3.50232						High		3.16335
	LAVNMVPFPR	14	7	7	Q7TMM9;Q9D6F9;P68372;P99024;Q922F4;Q9CWF2;Q9ERD7		1143.63	High		3.45324		High		3.16651		High	Medium	3.5563
	TAVCDIPPR	76	5	5	Q7TMM9;Q9CWF2;P68372;P99024;Q9D6F9	C4(Carbamidomethyl)	1028.52	Medium		3.09144		High	Medium	3.11752	2.64428	High	High	3.06359
	GHYTEGAELVDSVLDVVRK	16	6	6	Q7TMM9;P68372;P99024;Q922F4;Q9CWF2;Q9ERD7		2087.07	Medium	Medium	2.99287	3.1289	High	High	6.05095	3.49979	High	High	6.25321
	AVLVDLEPGTMDSVR	8	2	2	P68372;Q9D6F9	M11(Oxidation)	1617.81	Medium	High	2.97599	3.15478	High		3.58889			High
	IREEYPDR	6	5	5	Q7TMM9;P68372;P99024;Q922F4;Q9CWF2		1077.53	Medium		2.94052		High		2.94171		High		3.06856
	ALTVPELTQQMFDAK	4	4	4	P68372;Q922F4;Q9ERD7;Q9D6F9	M11(Oxidation)	1707.86	Medium		2.92321		High		3.02646		Medium		2.46407
	NMMAACDPR	42	7	7	Q7TMM9;Q9CWF2;Q9ERD7;Q9D6F9;P68372;P99024;Q922F4	M3(Oxidation); C6(Carbamidomethyl)	1081.42	Medium		2.90373		High		3.09505		High		3.09213
	YLTVAAVFR	10	3	3	Q9D6F9;P68372;P99024		1039.59	Medium		2.87281		Medium		2.71542		Medium		2.65018
	NMMAACDPR	10	7	7	Q7TMM9;Q9D6F9;P68372;P99024;Q922F4;Q9CWF2;Q9ERD7	C6(Carbamidomethyl)	1065.43	Medium		2.85943		High		3.2492		High		3.33806
	FPGQLNADLR	17	7	7	Q7TMM9;Q9CWF2;Q9ERD7;Q9D6F9;P68372;P99024;Q922F4		1130.6	Medium		2.7901						Medium		2.6969
	MSATFIGNSTAIQELFK	3	3	3	Q7TMM9;Q9CWF2;P68372		1857.94					High		5.47551
	FWEVISDEHGIDPTGTYHGDSDLQLER	16	2	2	Q9D6F9;P68372		3116.42					High		4.47535		High		4.86039
	LHFFMPGFAPLTSR	21	5	5	P68372;P99024;Q7TMM9;Q9CWF2;Q9D6F9		1620.84		High		4.00445	High	High	3.89215	3.82302	High	High	3.29059
	LHFFMPGFAPLTSR	20	5	5	P68372;P99024;Q7TMM9;Q9CWF2;Q9D6F9	M5(Oxidation)	1636.83		High		4.1682	High	High	3.54286	3.38774	High	High	3.9902
	IREEYPDRIMNTFSVVPSPK	3	2	2	P68372;P99024		2378.22					High		2.97363
	RISEQFTAMFR	4	6	6	Q7TMM9;Q9D6F9;P68372;P99024;Q9CWF2;Q9ERD7	M9(Oxidation)	1401.7					Medium		2.71217		High		2.9651
	IREEYPDRIMNTFSVVPSPK	1	2	2	P68372;P99024	M10(Oxidation)	2394.21					Medium		2.69447
	NMMAACDPR	5	7	7	Q7TMM9;Q9CWF2;P68372;P99024;Q922F4;Q9D6F9;Q9ERD7	M2(Oxidation); M3(Oxidation); C6(Carbamidomethyl)	1097.42					Medium		2.66849		Medium		2.63401
	RISEQFTAMFR	8	6	6	Q7TMM9;Q9CWF2;Q9ERD7;Q9D6F9;P68372;P99024		1385.7					Medium		2.5457
	MSATFIGNSTAIQELFK	3	3	3	Q7TMM9;Q9CWF2;P68372	M1(Oxidation)	1873.94									High		4.79496
Q7TMM9	Tubulin beta-2A chain OS=Mus musculus GN=Tubb2a PE=1 SV=1 - [TBB2A_MOUSE]	66.07	1	1	24	655	331.441	47.42	18	89	373.85	60.22	21	101	309.474	64.04	23	89		0			106.219	28.31	10	29		0			445	49.875	4.89404
	Sequence	# PSMs	# Proteins	# Protein Groups	Protein Group Accessions	Modifications	MH+ [Da]	A2	G2	XCorr A2	XCorr G2	B2	H2	XCorr B2	XCorr H2	C2	I2	XCorr C2
	GHYTEGAELVDSVLDVVR	23	6	6	Q7TMM9;Q9CWF2;P68372;P99024;Q922F4;Q9ERD7		1958.98	High	High	6.43668	3.71718	High	High	5.53695	3.82864	High	High	6.26094
	SGPFGQIFRPDNFVFGQSGAGNNWAK	56	5	5	Q7TMM9;Q9CWF2;P68372;P99024;Q9D6F9		2798.35	High	High	6.34328	5.10155	High	High	6.93999	5.13801	High	High	6.07378
	MREIVHIQAGQCGNQIGAK	16	6	6	Q7TMM9;Q9CWF2;Q9ERD7;P99024;Q9D6F9;P68372	C12(Carbamidomethyl)	2110.06	High		5.27611		High	High	5.35256	4.64585	High		5.67022
	EIVHIQAGQCGNQIGAK	29	6	6	Q7TMM9;Q9CWF2;P99024;Q9D6F9;P68372;Q9ERD7	C10(Carbamidomethyl)	1822.92	High		5.27259		High	High	4.86338	3.76538	High	High	4.65218
	MREIVHIQAGQCGNQIGAK	15	6	6	P68372;Q7TMM9;Q9CWF2;P99024;Q9D6F9;Q9ERD7	M1(Oxidation); C12(Carbamidomethyl)	2126.06	High		4.80614		High	High	4.98928	4.20785	High	High	3.27657
	EVDEQMLNVQNK	16	4	4	Q7TMM9;P68372;P99024;Q9CWF2		1446.69	High		4.73599		High	High	4.66929	4.78478	High	High	4.29607
	INVYYNEAAGNK	8	1	1	Q7TMM9		1355.66	High		4.49708		High	High	3.63199	3.07436	High		4.53362
	EVDEQMLNVQNK	51	4	4	Q7TMM9;Q9CWF2;P68372;P99024	M6(Oxidation)	1462.68	High		4.41024		High	High	4.6797	4.15087	High	High	4.41994
	LTTPTYGDLNHLVSATMSGVTTCLR	23	5	5	Q7TMM9;Q9CWF2;Q9D6F9;P68372;P99024	C23(Carbamidomethyl)	2708.33	High		4.34301		High		4.22258		High		4.7527
	ISEQFTAMFR	10	6	6	Q7TMM9;Q9CWF2;P68372;P99024;Q9D6F9;Q9ERD7		1229.6	High		4.01106		High		4.21439		High		3.91745
	AILVDLEPGTMDSVR	32	4	4	P99024;Q7TMM9;Q9CWF2;Q9ERD7	M11(Oxidation)	1631.83	High	High	4.00231	4.15902	High	High	3.66982	3.99951	High	High	3.67399
	LTTPTYGDLNHLVSATMSGVTTCLR	13	5	5	Q7TMM9;Q9CWF2;P68372;P99024;Q9D6F9	M17(Oxidation); C23(Carbamidomethyl)	2724.33	High		3.81937		High		4.63474		High		3.39763
	NSSYFVEWIPNNVK	20	7	7	Q7TMM9;Q9CWF2;Q9D6F9;P68372;P99024;Q922F4;Q9ERD7		1696.83	High		3.708		High		3.13817		High		3.69229
	ISEQFTAMFR	6	6	6	Q7TMM9;Q9CWF2;Q9D6F9;P68372;P99024;Q9ERD7	M8(Oxidation)	1245.59	High		3.66987
	LAVNMVPFPR	29	7	7	Q7TMM9;Q9D6F9;P68372;P99024;Q922F4;Q9CWF2;Q9ERD7	M5(Oxidation)	1159.63	High	High	3.57955	2.99184	High		3.86822		High	High	3.84034
	AILVDLEPGTMDSVR	19	4	4	Q7TMM9;P99024;Q9CWF2;Q9ERD7		1615.84	High	High	3.55782	3.50817	High	High	3.60796	3.09427	High	High	3.78392
	FPGQLNADLRK	18	7	7	Q7TMM9;Q9CWF2;Q9D6F9;P68372;P99024;Q922F4;Q9ERD7		1258.69	High		3.50232						High		3.16335
	LAVNMVPFPR	14	7	7	Q7TMM9;Q9D6F9;P68372;P99024;Q922F4;Q9CWF2;Q9ERD7		1143.63	High		3.45324		High		3.16651		High	Medium	3.5563
	TAVCDIPPR	76	5	5	Q7TMM9;Q9CWF2;P68372;P99024;Q9D6F9	C4(Carbamidomethyl)	1028.52	Medium		3.09144		High	Medium	3.11752	2.64428	High	High	3.06359
	IMNTFSVMPSPK	5	3	3	Q7TMM9;Q9CWF2;Q922F4		1351.67	Medium		3.08327						High		3.78922
	GHYTEGAELVDSVLDVVRK	16	6	6	Q7TMM9;P68372;P99024;Q922F4;Q9CWF2;Q9ERD7		2087.07	Medium	Medium	2.99287	3.1289	High	High	6.05095	3.49979	High	High	6.25321
	IREEYPDR	6	5	5	Q7TMM9;P68372;P99024;Q922F4;Q9CWF2		1077.53	Medium		2.94052		High		2.94171		High		3.06856
	NMMAACDPR	42	7	7	Q7TMM9;Q9CWF2;Q9ERD7;Q9D6F9;P68372;P99024;Q922F4	M3(Oxidation); C6(Carbamidomethyl)	1081.42	Medium		2.90373		High		3.09505		High		3.09213
	NMMAACDPR	10	7	7	Q7TMM9;Q9D6F9;P68372;P99024;Q922F4;Q9CWF2;Q9ERD7	C6(Carbamidomethyl)	1065.43	Medium		2.85943		High		3.2492		High		3.33806
	FPGQLNADLR	17	7	7	Q7TMM9;Q9CWF2;Q9ERD7;Q9D6F9;P68372;P99024;Q922F4		1130.6	Medium		2.7901						Medium		2.6969
	MSATFIGNSTAIQELFK	3	3	3	Q7TMM9;Q9CWF2;P68372		1857.94					High		5.47551
	LHFFMPGFAPLTSR	21	5	5	P68372;P99024;Q7TMM9;Q9CWF2;Q9D6F9		1620.84		High		4.00445	High	High	3.89215	3.82302	High	High	3.29059
	FWEVISDEHGIDPTGSYHGDSDLQLER	6	2	2	Q7TMM9;Q9CWF2		3102.41					High		3.78192		High		3.81233
	LHFFMPGFAPLTSR	20	5	5	P68372;P99024;Q7TMM9;Q9CWF2;Q9D6F9	M5(Oxidation)	1636.83		High		4.1682	High	High	3.54286	3.38774	High	High	3.9902
	IMNTFSVMPSPK	4	3	3	Q7TMM9;Q9CWF2;Q922F4	M2(Oxidation)	1367.67					High		3.09918		Medium		2.58227
	RISEQFTAMFR	4	6	6	Q7TMM9;Q9D6F9;P68372;P99024;Q9CWF2;Q9ERD7	M9(Oxidation)	1401.7					Medium		2.71217		High		2.9651
	NMMAACDPR	5	7	7	Q7TMM9;Q9CWF2;P68372;P99024;Q922F4;Q9D6F9;Q9ERD7	M2(Oxidation); M3(Oxidation); C6(Carbamidomethyl)	1097.42					Medium		2.66849		Medium		2.63401
	YLTVAAIFR	3	2	2	Q7TMM9;Q9CWF2		1053.61					Medium		2.61699
	RISEQFTAMFR	8	6	6	Q7TMM9;Q9CWF2;Q9ERD7;Q9D6F9;P68372;P99024		1385.7					Medium		2.5457
	MSATFIGNSTAIQELFK	3	3	3	Q7TMM9;Q9CWF2;P68372	M1(Oxidation)	1873.94									High		4.79496
	ALTVPELTQQMFDSK	8	2	2	Q7TMM9;Q9CWF2		1707.86									High		2.89606
Q9CWF2	Tubulin beta-2B chain OS=Mus musculus GN=Tubb2b PE=1 SV=1 - [TBB2B_MOUSE]	66.07	1	1	24	652	330.106	47.42	18	89	370.429	60.22	21	100		0				0				0				0			445	49.9209	4.89404
	Sequence	# PSMs	# Proteins	# Protein Groups	Protein Group Accessions	Modifications	MH+ [Da]	A2	G2	XCorr A2	XCorr G2	B2	H2	XCorr B2	XCorr H2	C2	I2	XCorr C2
	GHYTEGAELVDSVLDVVR	23	6	6	Q7TMM9;Q9CWF2;P68372;P99024;Q922F4;Q9ERD7		1958.98	High	High	6.43668	3.71718	High	High	5.53695	3.82864	High	High	6.26094
	SGPFGQIFRPDNFVFGQSGAGNNWAK	56	5	5	Q7TMM9;Q9CWF2;P68372;P99024;Q9D6F9		2798.35	High	High	6.34328	5.10155	High	High	6.93999	5.13801	High	High	6.07378
	MREIVHIQAGQCGNQIGAK	16	6	6	Q7TMM9;Q9CWF2;Q9ERD7;P99024;Q9D6F9;P68372	C12(Carbamidomethyl)	2110.06	High		5.27611		High	High	5.35256	4.64585	High		5.67022
	EIVHIQAGQCGNQIGAK	29	6	6	Q7TMM9;Q9CWF2;P99024;Q9D6F9;P68372;Q9ERD7	C10(Carbamidomethyl)	1822.92	High		5.27259		High	High	4.86338	3.76538	High	High	4.65218
	MREIVHIQAGQCGNQIGAK	15	6	6	P68372;Q7TMM9;Q9CWF2;P99024;Q9D6F9;Q9ERD7	M1(Oxidation); C12(Carbamidomethyl)	2126.06	High		4.80614		High	High	4.98928	4.20785	High	High	3.27657
	EVDEQMLNVQNK	16	4	4	Q7TMM9;P68372;P99024;Q9CWF2		1446.69	High		4.73599		High	High	4.66929	4.78478	High	High	4.29607
	EVDEQMLNVQNK	51	4	4	Q7TMM9;Q9CWF2;P68372;P99024	M6(Oxidation)	1462.68	High		4.41024		High	High	4.6797	4.15087	High	High	4.41994
	LTTPTYGDLNHLVSATMSGVTTCLR	23	5	5	Q7TMM9;Q9CWF2;Q9D6F9;P68372;P99024	C23(Carbamidomethyl)	2708.33	High		4.34301		High		4.22258		High		4.7527
	ISEQFTAMFR	10	6	6	Q7TMM9;Q9CWF2;P68372;P99024;Q9D6F9;Q9ERD7		1229.6	High		4.01106		High		4.21439		High		3.91745
	AILVDLEPGTMDSVR	32	4	4	P99024;Q7TMM9;Q9CWF2;Q9ERD7	M11(Oxidation)	1631.83	High	High	4.00231	4.15902	High	High	3.66982	3.99951	High	High	3.67399
	LTTPTYGDLNHLVSATMSGVTTCLR	13	5	5	Q7TMM9;Q9CWF2;P68372;P99024;Q9D6F9	M17(Oxidation); C23(Carbamidomethyl)	2724.33	High		3.81937		High		4.63474		High		3.39763
	NSSYFVEWIPNNVK	20	7	7	Q7TMM9;Q9CWF2;Q9D6F9;P68372;P99024;Q922F4;Q9ERD7		1696.83	High		3.708		High		3.13817		High		3.69229
	ISEQFTAMFR	6	6	6	Q7TMM9;Q9CWF2;Q9D6F9;P68372;P99024;Q9ERD7	M8(Oxidation)	1245.59	High		3.66987
	LAVNMVPFPR	29	7	7	Q7TMM9;Q9D6F9;P68372;P99024;Q922F4;Q9CWF2;Q9ERD7	M5(Oxidation)	1159.63	High	High	3.57955	2.99184	High		3.86822		High	High	3.84034
	AILVDLEPGTMDSVR	19	4	4	Q7TMM9;P99024;Q9CWF2;Q9ERD7		1615.84	High	High	3.55782	3.50817	High	High	3.60796	3.09427	High	High	3.78392
	FPGQLNADLRK	18	7	7	Q7TMM9;Q9CWF2;Q9D6F9;P68372;P99024;Q922F4;Q9ERD7		1258.69	High		3.50232						High		3.16335
	LAVNMVPFPR	14	7	7	Q7TMM9;Q9D6F9;P68372;P99024;Q922F4;Q9CWF2;Q9ERD7		1143.63	High		3.45324		High		3.16651		High	Medium	3.5563
	INVYYNEATGNK	5	1	1	Q9CWF2		1385.67	Medium		3.16169		High		3.63452
	TAVCDIPPR	76	5	5	Q7TMM9;Q9CWF2;P68372;P99024;Q9D6F9	C4(Carbamidomethyl)	1028.52	Medium		3.09144		High	Medium	3.11752	2.64428	High	High	3.06359
	IMNTFSVMPSPK	5	3	3	Q7TMM9;Q9CWF2;Q922F4		1351.67	Medium		3.08327						High		3.78922
	GHYTEGAELVDSVLDVVRK	16	6	6	Q7TMM9;P68372;P99024;Q922F4;Q9CWF2;Q9ERD7		2087.07	Medium	Medium	2.99287	3.1289	High	High	6.05095	3.49979	High	High	6.25321
	IREEYPDR	6	5	5	Q7TMM9;P68372;P99024;Q922F4;Q9CWF2		1077.53	Medium		2.94052		High		2.94171		High		3.06856
	NMMAACDPR	42	7	7	Q7TMM9;Q9CWF2;Q9ERD7;Q9D6F9;P68372;P99024;Q922F4	M3(Oxidation); C6(Carbamidomethyl)	1081.42	Medium		2.90373		High		3.09505		High		3.09213
	NMMAACDPR	10	7	7	Q7TMM9;Q9D6F9;P68372;P99024;Q922F4;Q9CWF2;Q9ERD7	C6(Carbamidomethyl)	1065.43	Medium		2.85943		High		3.2492		High		3.33806
	FPGQLNADLR	17	7	7	Q7TMM9;Q9CWF2;Q9ERD7;Q9D6F9;P68372;P99024;Q922F4		1130.6	Medium		2.7901						Medium		2.6969
	MSATFIGNSTAIQELFK	3	3	3	Q7TMM9;Q9CWF2;P68372		1857.94					High		5.47551
	LHFFMPGFAPLTSR	21	5	5	P68372;P99024;Q7TMM9;Q9CWF2;Q9D6F9		1620.84		High		4.00445	High	High	3.89215	3.82302	High	High	3.29059
	FWEVISDEHGIDPTGSYHGDSDLQLER	6	2	2	Q7TMM9;Q9CWF2		3102.41					High		3.78192		High		3.81233
	LHFFMPGFAPLTSR	20	5	5	P68372;P99024;Q7TMM9;Q9CWF2;Q9D6F9	M5(Oxidation)	1636.83		High		4.1682	High	High	3.54286	3.38774	High	High	3.9902
	IMNTFSVMPSPK	4	3	3	Q7TMM9;Q9CWF2;Q922F4	M2(Oxidation)	1367.67					High		3.09918		Medium		2.58227
	RISEQFTAMFR	4	6	6	Q7TMM9;Q9D6F9;P68372;P99024;Q9CWF2;Q9ERD7	M9(Oxidation)	1401.7					Medium		2.71217		High		2.9651
	NMMAACDPR	5	7	7	Q7TMM9;Q9CWF2;P68372;P99024;Q922F4;Q9D6F9;Q9ERD7	M2(Oxidation); M3(Oxidation); C6(Carbamidomethyl)	1097.42					Medium		2.66849		Medium		2.63401
	YLTVAAIFR	3	2	2	Q7TMM9;Q9CWF2		1053.61					Medium		2.61699
	RISEQFTAMFR	8	6	6	Q7TMM9;Q9CWF2;Q9ERD7;Q9D6F9;P68372;P99024		1385.7					Medium		2.5457
	MSATFIGNSTAIQELFK	3	3	3	Q7TMM9;Q9CWF2;P68372	M1(Oxidation)	1873.94									High		4.79496
	ALTVPELTQQMFDSK	8	2	2	Q7TMM9;Q9CWF2		1707.86									High		2.89606
Q9D6F9	Tubulin beta-4A chain OS=Mus musculus GN=Tubb4a PE=1 SV=3 - [TBB4A_MOUSE]	54.73	1	1	19	560	270.999	45.27	16	75		0			238.847	54.73	19	72		0				0				0			444	49.5539	4.88135
	Sequence	# PSMs	# Proteins	# Protein Groups	Protein Group Accessions	Modifications	MH+ [Da]	A2	G2	XCorr A2	XCorr G2	B2	H2	XCorr B2	XCorr H2	C2	I2	XCorr C2
	SGPFGQIFRPDNFVFGQSGAGNNWAK	56	5	5	Q7TMM9;Q9CWF2;P68372;P99024;Q9D6F9		2798.35	High	High	6.34328	5.10155	High	High	6.93999	5.13801	High	High	6.07378
	MREIVHLQAGQCGNQIGAK	16	6	6	Q7TMM9;Q9CWF2;Q9ERD7;P99024;Q9D6F9;P68372	C12(Carbamidomethyl)	2110.06	High		5.27611		High	High	5.35256	4.64585	High		5.67022
	EIVHLQAGQCGNQIGAK	29	6	6	Q7TMM9;Q9CWF2;P99024;Q9D6F9;P68372;Q9ERD7	C10(Carbamidomethyl)	1822.92	High		5.27259		High	High	4.86338	3.76538	High	High	4.65218
	MREIVHLQAGQCGNQIGAK	15	6	6	P68372;Q7TMM9;Q9CWF2;P99024;Q9D6F9;Q9ERD7	M1(Oxidation); C12(Carbamidomethyl)	2126.06	High		4.80614		High	High	4.98928	4.20785	High	High	3.27657
	LTTPTYGDLNHLVSATMSGVTTCLR	23	5	5	Q7TMM9;Q9CWF2;Q9D6F9;P68372;P99024	C23(Carbamidomethyl)	2708.33	High		4.34301		High		4.22258		High		4.7527
	MAATFIGNSTAIQELFK	8	1	1	Q9D6F9	M1(Oxidation)	1857.94	High		4.1578						High		3.15153
	AVLVDLEPGTMDSVR	11	2	2	Q9D6F9;P68372		1601.82	High	High	4.14695	3.70037	Medium	High	2.52782	3.81069	High	High	2.88228
	IMNTFSVVPSPK	28	4	4	Q9D6F9;P68372;P99024;Q9ERD7	M2(Oxidation)	1335.7	High		4.0138		High	High	3.4986	2.99576	High		3.75093
	ISEQFTAMFR	10	6	6	Q7TMM9;Q9CWF2;P68372;P99024;Q9D6F9;Q9ERD7		1229.6	High		4.01106		High		4.21439		High		3.91745
	IMNTFSVVPSPK	13	4	4	Q9ERD7;Q9D6F9;P68372;P99024		1319.7	High	High	3.89155	3.71146	High		3.99084		High		3.58464
	ALTVPELTQQMFDAK	10	4	4	Q9D6F9;P68372;Q922F4;Q9ERD7		1691.87	High		3.87996		Medium		2.69722
	LTTPTYGDLNHLVSATMSGVTTCLR	13	5	5	Q7TMM9;Q9CWF2;P68372;P99024;Q9D6F9	M17(Oxidation); C23(Carbamidomethyl)	2724.33	High		3.81937		High		4.63474		High		3.39763
	NSSYFVEWIPNNVK	20	7	7	Q7TMM9;Q9CWF2;Q9D6F9;P68372;P99024;Q922F4;Q9ERD7		1696.83	High		3.708		High		3.13817		High		3.69229
	ISEQFTAMFR	6	6	6	Q7TMM9;Q9CWF2;Q9D6F9;P68372;P99024;Q9ERD7	M8(Oxidation)	1245.59	High		3.66987
	LAVNMVPFPR	29	7	7	Q7TMM9;Q9D6F9;P68372;P99024;Q922F4;Q9CWF2;Q9ERD7	M5(Oxidation)	1159.63	High	High	3.57955	2.99184	High		3.86822		High	High	3.84034
	FPGQLNADLRK	18	7	7	Q7TMM9;Q9CWF2;Q9D6F9;P68372;P99024;Q922F4;Q9ERD7		1258.69	High		3.50232						High		3.16335
	LAVNMVPFPR	14	7	7	Q7TMM9;Q9D6F9;P68372;P99024;Q922F4;Q9CWF2;Q9ERD7		1143.63	High		3.45324		High		3.16651		High	Medium	3.5563
	TAVCDIPPR	76	5	5	Q7TMM9;Q9CWF2;P68372;P99024;Q9D6F9	C4(Carbamidomethyl)	1028.52	Medium		3.09144		High	Medium	3.11752	2.64428	High	High	3.06359
	AVLVDLEPGTMDSVR	8	2	2	P68372;Q9D6F9	M11(Oxidation)	1617.81	Medium	High	2.97599	3.15478	High		3.58889			High
	ALTVPELTQQMFDAK	4	4	4	P68372;Q922F4;Q9ERD7;Q9D6F9	M11(Oxidation)	1707.86	Medium		2.92321		High		3.02646		Medium		2.46407
	NMMAACDPR	42	7	7	Q7TMM9;Q9CWF2;Q9ERD7;Q9D6F9;P68372;P99024;Q922F4	M3(Oxidation); C6(Carbamidomethyl)	1081.42	Medium		2.90373		High		3.09505		High		3.09213
	YLTVAAVFR	10	3	3	Q9D6F9;P68372;P99024		1039.59	Medium		2.87281		Medium		2.71542		Medium		2.65018
	NMMAACDPR	10	7	7	Q7TMM9;Q9D6F9;P68372;P99024;Q922F4;Q9CWF2;Q9ERD7	C6(Carbamidomethyl)	1065.43	Medium		2.85943		High		3.2492		High		3.33806
	FPGQLNADLR	17	7	7	Q7TMM9;Q9CWF2;Q9ERD7;Q9D6F9;P68372;P99024;Q922F4		1130.6	Medium		2.7901						Medium		2.6969
	FWEVISDEHGIDPTGTYHGDSDLQLER	16	2	2	Q9D6F9;P68372		3116.42					High		4.47535		High		4.86039
	LHFFMPGFAPLTSR	21	5	5	P68372;P99024;Q7TMM9;Q9CWF2;Q9D6F9		1620.84		High		4.00445	High	High	3.89215	3.82302	High	High	3.29059
	LHFFMPGFAPLTSR	20	5	5	P68372;P99024;Q7TMM9;Q9CWF2;Q9D6F9	M5(Oxidation)	1636.83		High		4.1682	High	High	3.54286	3.38774	High	High	3.9902
	RISEQFTAMFR	4	6	6	Q7TMM9;Q9D6F9;P68372;P99024;Q9CWF2;Q9ERD7	M9(Oxidation)	1401.7					Medium		2.71217		High		2.9651
	NMMAACDPR	5	7	7	Q7TMM9;Q9CWF2;P68372;P99024;Q922F4;Q9D6F9;Q9ERD7	M2(Oxidation); M3(Oxidation); C6(Carbamidomethyl)	1097.42					Medium		2.66849		Medium		2.63401
	RISEQFTAMFR	8	6	6	Q7TMM9;Q9CWF2;Q9ERD7;Q9D6F9;P68372;P99024		1385.7					Medium		2.5457
P68369	Tubulin alpha-1A chain OS=Mus musculus GN=Tuba1a PE=1 SV=1 - [TBA1A_MOUSE]	65.85	1	2	28	469	244.55	52.11	15	59	262.043	60.98	23	71	217.428	53.22	18	56		0				0				0			451	50.1036	5.05908
	Sequence	# PSMs	# Proteins	# Protein Groups	Protein Group Accessions	Modifications	MH+ [Da]	A2	G2	XCorr A2	XCorr G2	B2	H2	XCorr B2	XCorr H2	C2	I2	XCorr C2
	TIGGGDDSFNTFFSETGAGK	50	3	2	P68369;P68373		2007.89	High	High	6.29491	5.75047	High	High	5.99013	5.53638	High	High	5.20585
	AFVHWYVGEGMEEGEFSEAR	24	4	3	P68369;P68373;P68368	M11(Oxidation)	2346.01	High		5.45927		High		4.8235		High		5.28823
	AVCMLSNTTAIAEAWAR	16	4	3	P68369;P68373;P68368	C3(Carbamidomethyl); M4(Oxidation)	1880.9	High		5.31043						High		5.39332
	AYHEQLSVAEITNACFEPANQMVK	34	3	2	P68369;P68368	C15(Carbamidomethyl); M22(Oxidation)	2766.28	High	High	4.97082	5.03423	High	High	5.48047	5.2775	High	High	5.99248
	AVCMLSNTTAIAEAWAR	27	4	3	P68369;P68373;P68368	C3(Carbamidomethyl)	1864.9	High	High	4.96478	3.80716	High	High	5.59049	4.67626	High	High	5.28948
	AVFVDLEPTVIDEVR	37	3	2	P68369;P68373		1701.9	High	High	4.93206	4.17693	High	High	4.75876	4.40155	High	High	4.25289
	VGINYQPPTVVPGGDLAK	38	4	3	P68369;P68373;P68368		1824.99	High	High	4.42041	2.9962	High	High	3.9539	3.71778	High	High	4.00834
	RTIQFVDWCPTGFK	18	2	2	P68369;P68373	C9(Carbamidomethyl)	1754.87	High		4.30522		High		4.59841		High		5.08672
	DYEEVGVDSVEGEGEEEGEEY	3	2	1	P68369		2348.9	High		3.99997
	AYHEQLSVAEITNACFEPANQMVK	28	3	2	P68369;P68368	C15(Carbamidomethyl)	2750.29	High	High	3.88507	4.09356	High	High	5.98559	4.46476	High	High	6.22091
	DVNAAIATIK	12	3	2	P68369;P68373		1015.58	High		3.7443		High		3.14751		High	High	2.9139
	NLDIERPTYTNLNR	11	4	3	P68369;P68373;P68368		1718.88	High		3.65759		Medium		2.85775		High		3.19503
	IHFPLATYAPVISAEK	30	4	3	P68369;P68373;P68368		1756.96	High	Medium	3.54571	2.65204	High		3.52965		High	Medium	3.85167
	FDGALNVDLTEFQTNLVPYPR	14	4	3	P68369;P68373;P68368		2409.21	High		3.45862		High		4.21769		High		4.06014
	EIIDLVLDR	15	3	2	P68369;P68373		1085.62	Medium		3.0255		Medium	Medium	2.763	2.62435	Medium	High	2.80149
	YMACCLLYR	6	5	4	P68369;P68373;P68368;Q3UX10	M2(Oxidation); C4(Carbamidomethyl); C5(Carbamidomethyl)	1265.55	Medium		2.8485		High		3.04603		High		2.89241
	FDLMYAK	9	5	4	P68369;P68373;P68368;Q3UX10		887.434	Medium		2.77959		Medium		2.73933
	RAFVHWYVGEGMEEGEFSEAR	7	4	3	P68369;P68373;P68368	M12(Oxidation)	2502.11					High		5.82031		High		6.45729
	RAFVHWYVGEGMEEGEFSEAREDMAALEK	2	3	2	P68369;P68373		3373.53					High		4.46986
	EDAANNYARGHYTIGK	1	3	2	P68369;P68373		1779.84					High		3.78295
	TIQFVDWCPTGFK	9	2	2	P68369;P68373	C8(Carbamidomethyl)	1598.76					High		3.49651		High		4.3284
	QLFHPEQLITGKEDAANNYAR	8	4	3	P68369;P68373;P68368		2415.21		High		4.0069	High		3.48022		High		3.9797
	LIGQIVSSITASLR	7	1	1	P68369		1457.87					High		3.08492
	YMACCLLYR	9	5	4	P68369;P68373;P68368;Q3UX10	C4(Carbamidomethyl); C5(Carbamidomethyl)	1249.55					High		2.99504		High		2.8737
	LDHKFDLMYAK	3	4	3	P68369;P68373;P68368		1380.7					Medium		2.92955		High		3.04906
	FDLMYAK	14	5	4	P68369;P68373;P68368;Q3UX10	M4(Oxidation)	903.428					Medium		2.85734		High		3.05691
	YMACCLLYRGDVVPK	1	5	4	P68369;P68373;P68368;Q3UX10	C4(Carbamidomethyl); C5(Carbamidomethyl)	1844.88					Medium		2.71179
	EDAANNYAR	1	4	3	P68369;P68373;P68368		1023.45					Medium		2.52425
	RAFVHWYVGEGMEEGEFSEAR	11	4	3	P68369;P68373;P68368		2486.12									High		6.84011
	AFVHWYVGEGMEEGEFSEAR	12	4	3	P68369;P68373;P68368		2330.02									High		4.53119
	AFVHWYVGEGMEEGEFSEAREDMAALEK	6	4	3	P68369;P68373;P68368		3217.43
	RNLDIERPTYTNLNR	3	4	3	P68369;P68373;P68368		1874.98
	QLFHPEQLITGK	2	4	3	P68369;P68373;P68368		1410.77
	EDMAALEK	1	4	3	P68369;P68373;P68368		906.424
P68373	Tubulin alpha-1C chain OS=Mus musculus GN=Tuba1c PE=1 SV=1 - [TBA1C_MOUSE]	65.7	1	2	28	431	232.993	55.01	16	57	223.335	61.25	23	63	203.327	56.57	19	54		0				0				0			449	49.8775	5.09717
	Sequence	# PSMs	# Proteins	# Protein Groups	Protein Group Accessions	Modifications	MH+ [Da]	A2	G2	XCorr A2	XCorr G2	B2	H2	XCorr B2	XCorr H2	C2	I2	XCorr C2
	TIGGGDDSFNTFFSETGAGK	50	3	2	P68369;P68373		2007.89	High	High	6.29491	5.75047	High	High	5.99013	5.53638	High	High	5.20585
	AFVHWYVGEGMEEGEFSEAR	24	4	3	P68369;P68373;P68368	M11(Oxidation)	2346.01	High		5.45927		High		4.8235		High		5.28823
	AVCMLSNTTAIAEAWAR	16	4	3	P68369;P68373;P68368	C3(Carbamidomethyl); M4(Oxidation)	1880.9	High		5.31043						High		5.39332
	AVCMLSNTTAIAEAWAR	27	4	3	P68369;P68373;P68368	C3(Carbamidomethyl)	1864.9	High	High	4.96478	3.80716	High	High	5.59049	4.67626	High	High	5.28948
	AVFVDLEPTVIDEVR	37	3	2	P68369;P68373		1701.9	High	High	4.93206	4.17693	High	High	4.75876	4.40155	High	High	4.25289
	VGINYQPPTVVPGGDLAK	38	4	3	P68369;P68373;P68368		1824.99	High	High	4.42041	2.9962	High	High	3.9539	3.71778	High	High	4.00834
	RTIQFVDWCPTGFK	18	2	2	P68369;P68373	C9(Carbamidomethyl)	1754.87	High		4.30522		High		4.59841		High		5.08672
	DYEEVGADSAEGDDEGEEY	3	1	1	P68373		2078.75	High		4.20548
	DVNAAIATIK	12	3	2	P68369;P68373		1015.58	High		3.7443		High		3.14751		High	High	2.9139
	NLDIERPTYTNLNR	11	4	3	P68369;P68373;P68368		1718.88	High		3.65759		Medium		2.85775		High		3.19503
	AYHEQLTVAEITNACFEPANQMVK	6	1	1	P68373	C15(Carbamidomethyl); M22(Oxidation)	2780.3	High		3.59685		High		4.67163		High		3.55198
	IHFPLATYAPVISAEK	30	4	3	P68369;P68373;P68368		1756.96	High	Medium	3.54571	2.65204	High		3.52965		High	Medium	3.85167
	FDGALNVDLTEFQTNLVPYPR	14	4	3	P68369;P68373;P68368		2409.21	High		3.45862		High		4.21769		High		4.06014
	LISQIVSSITASLR	17	3	2	P68373;P68368		1487.88	High		3.32966		High		4.35763		High		3.30226
	EIIDLVLDR	15	3	2	P68369;P68373		1085.62	Medium		3.0255		Medium	Medium	2.763	2.62435	Medium	High	2.80149
	YMACCLLYR	6	5	4	P68369;P68373;P68368;Q3UX10	M2(Oxidation); C4(Carbamidomethyl); C5(Carbamidomethyl)	1265.55	Medium		2.8485		High		3.04603		High		2.89241
	FDLMYAK	9	5	4	P68369;P68373;P68368;Q3UX10		887.434	Medium		2.77959		Medium		2.73933
	RAFVHWYVGEGMEEGEFSEAR	7	4	3	P68369;P68373;P68368	M12(Oxidation)	2502.11					High		5.82031		High		6.45729
	RAFVHWYVGEGMEEGEFSEAREDMAALEK	2	3	2	P68369;P68373		3373.53					High		4.46986
	EDAANNYARGHYTIGK	1	3	2	P68369;P68373		1779.84					High		3.78295
	TIQFVDWCPTGFK	9	2	2	P68369;P68373	C8(Carbamidomethyl)	1598.76					High		3.49651		High		4.3284
	QLFHPEQLITGKEDAANNYAR	8	4	3	P68369;P68373;P68368		2415.21		High		4.0069	High		3.48022		High		3.9797
	YMACCLLYR	9	5	4	P68369;P68373;P68368;Q3UX10	C4(Carbamidomethyl); C5(Carbamidomethyl)	1249.55					High		2.99504		High		2.8737
	LDHKFDLMYAK	3	4	3	P68369;P68373;P68368		1380.7					Medium		2.92955		High		3.04906
	FDLMYAK	14	5	4	P68369;P68373;P68368;Q3UX10	M4(Oxidation)	903.428					Medium		2.85734		High		3.05691
	YMACCLLYRGDVVPK	1	5	4	P68369;P68373;P68368;Q3UX10	C4(Carbamidomethyl); C5(Carbamidomethyl)	1844.88					Medium		2.71179
	AYHEQLTVAEITNACFEPANQMVK	8	1	1	P68373	C15(Carbamidomethyl)	2764.31					Medium		2.62938		High		3.45286
	EDAANNYAR	1	4	3	P68369;P68373;P68368		1023.45					Medium		2.52425
	RAFVHWYVGEGMEEGEFSEAR	11	4	3	P68369;P68373;P68368		2486.12									High		6.84011
	AFVHWYVGEGMEEGEFSEAR	12	4	3	P68369;P68373;P68368		2330.02									High		4.53119
	AFVHWYVGEGMEEGEFSEAREDMAALEK	6	4	3	P68369;P68373;P68368		3217.43
	RNLDIERPTYTNLNR	3	4	3	P68369;P68373;P68368		1874.98
	QLFHPEQLITGK	2	4	3	P68369;P68373;P68368		1410.77
	EDMAALEK	1	4	3	P68369;P68373;P68368		906.424
Q8BTM8	Filamin-A OS=Mus musculus GN=Flna PE=1 SV=5 - [FLNA_MOUSE]	55.42	1	94	102	407	120.503	15.15	25	31		0				0			6.25268	1.17	2	2	40.7679	6.08	11	12	34.1992	5.48	9	9	2647	281.046	6.03662
	Sequence	# PSMs	# Proteins	# Protein Groups	Protein Group Accessions	Modifications	MH+ [Da]	A2	G2	XCorr A2	XCorr G2	B2	H2	XCorr B2	XCorr H2	C2	I2	XCorr C2
	GAGTGGLGLAVEGPSEAK	8	1	1	Q8BTM8		1570.8	High		5.65064
	VANPSGNLTDTYVQDCGDGTYK	7	1	1	Q8BTM8	C16(Carbamidomethyl)	2375.05	High		5.64161
	FGGEHVPNSPFQVTALAGDQPTVQTPLR	6	1	1	Q8BTM8		2963.51	High		5.62989
	VHSPSGALEECYVTEIDQDK	10	1	1	Q8BTM8	C11(Carbamidomethyl)	2277.03	High		5.27446
	DGSCGVAYVVQEPGDYEVSVK	6	1	1	Q8BTM8	C4(Carbamidomethyl)	2258.02	High		5.05134
	ASGPGLNTTGVPASLPVEFTIDAK	8	1	1	Q8BTM8		2342.22	High		4.95247
	EGSYSISVLYGEEEVPR	4	1	1	Q8BTM8		1913.91	High		4.59549
	DAGEGGLSLAIEGPSK	7	1	1	Q8BTM8		1500.75	High		4.24633
	EAGAGGLAIAVEGPSK	6	1	1	Q8BTM8		1426.75	High		4.20064			High		3.46496		High
	MDCQECPEGYR	4	1	1	Q8BTM8	C3(Carbamidomethyl); C6(Carbamidomethyl)	1444.53	High		4.08064
	CGQSAAVASPGGSIDSR	4	1	1	Q8BTM8	C1(Carbamidomethyl)	1619.74	High		4.0741
	YGGDEIPFSPYR	4	1	1	Q8BTM8		1400.65	High		3.47672
	SPFSVGVSPSLDLSK	7	1	1	Q8BTM8		1519.8	High		3.44975
	VTAQGPGLEPSGNIANK	6	1	1	Q8BTM8		1652.86	High		3.32552			High		4.56824		High
	RAEFTVETR	4	1	1	Q8BTM8		1108.57	High		3.22436
	EATTEFSVDAR	9	1	1	Q8BTM8		1225.57	High		3.18598			High		2.99		High
	ANLPQSFQVDTSK	6	1	1	Q8BTM8		1434.72	Medium		3.1173			High		3.0455		High
	TGVAVNKPAEFTVDAK	7	1	1	Q8BTM8		1646.88	Medium		3.09629			Medium		2.74667
	THIQDNHDGTYTVAYVPDVPGR	7	1	1	Q8BTM8		2455.16	Medium		3.0395
	TPCEEILVK	4	1	1	Q8BTM8	C3(Carbamidomethyl)	1088.57	Medium		3.00077
	LPQLPITNFSR	4	1	1	Q8BTM8		1285.73	Medium		2.98346
	LTVSSLQESGLK	5	1	1	Q8BTM8		1261.7	Medium		2.97243
	FNEEHIPDSPFVVPVASPSGDAR	13	1	1	Q8BTM8		2467.19	Medium	High	2.96203	3.48404		High		3.08691		High
	IVSPSGAAVPCK	6	1	1	Q8BTM8	C11(Carbamidomethyl)	1185.63	Medium		2.83294
	AGVAPLQVK	2	1	1	Q8BTM8		882.541	Medium		2.75535
	LQVEPAVDTSGVQCYGPGIEGQGVFR	7	1	1	Q8BTM8	C14(Carbamidomethyl)	2763.34										High
	GLVEPVDVVDNADGTQTVNYVPSR	5	1	1	Q8BTM8		2544.26
	VQVQDNEGCSVEATVK	5	1	1	Q8BTM8	C9(Carbamidomethyl)	1762.82						High		4.67456
	SPYTVTVGQACNPAACR	6	1	1	Q8BTM8	C11(Carbamidomethyl); C16(Carbamidomethyl)	1851.85						High		4.04123
	AHEPTYFTVDCTEAGQGDVSIGIK	4	1	1	Q8BTM8	C11(Carbamidomethyl)	2595.2
	HTAMVSWGGVSIPNSPFR	6	1	1	Q8BTM8		1942.96
	DAGYGGLSLSIEGPSK	3	1	1	Q8BTM8		1550.77
	VTYCPTEPGNYIINIK	4	1	1	Q8BTM8	C4(Carbamidomethyl)	1881.94
	DNGNGTYSCSYVPR	3	1	1	Q8BTM8	C9(Carbamidomethyl)	1589.66
	IPEISIQDMTAQVTSPSGK	3	1	1	Q8BTM8		2002.01
	YGGPYHIGGSPFK	3	1	1	Q8BTM8		1379.67
	LVSNHSLHETSSVFVDSLTK	3	1	1	Q8BTM8		2200.13
	VNQPASFAVSLNGAK	4	1	1	Q8BTM8		1502.8
	VSGQGLHEGHTFEPAEFIIDTR	8	1	1	Q8BTM8		2440.19
	NGQHVASSPIPVVISQSEIGDASR	3	1	1	Q8BTM8		2448.25
	CAPGVVGPTEADIDFDIIR	4	1	1	Q8BTM8	C1(Carbamidomethyl)	2045
	SAGQGEVLVYVEDPAGHQEEAK	6	1	1	Q8BTM8		2313.1
	SADFVVEAIGDDVGTLGFSVEGPSQAK	5	1	1	Q8BTM8		2695.31
	AFGPGLQGGNAGSPAR	4	1	1	Q8BTM8		1456.73										High
	YNDQHIPGSPFTAR	8	1	1	Q8BTM8		1602.77						High		4.31573		High
	FADQHVPGSPFSVK	7	1	1	Q8BTM8		1515.76
	LDVQFSGLAK	3	1	1	Q8BTM8		1077.59
	RLTVSSLQESGLK	3	1	1	Q8BTM8		1417.8
	AYGPGIEPTGNMVK	3	1	1	Q8BTM8		1433.71
	DAGEGLLAVQITDPEGKPK	4	1	1	Q8BTM8		1938.02
	YTPCGAGSYTIMVLFADQATPTSPIR	4	1	1	Q8BTM8	C4(Carbamidomethyl)	2817.35
	IANLQTDLSDGLR	3	1	1	Q8BTM8		1415.75
	QMQLENVSVALEFLDR	3	1	1	Q8BTM8		1891.96
	VATVPQHATSGPGPADVSK	6	1	1	Q8BTM8		1818.93
	THEAEIVEGENHTYCIR	3	1	1	Q8BTM8	C15(Carbamidomethyl)	2057.94
	MDCQECPEGYR	3	1	1	Q8BTM8	M1(Oxidation); C3(Carbamidomethyl); C6(Carbamidomethyl)	1460.52
	AWGPGLEGGIVGK	4	1	1	Q8BTM8		1240.67
	SPFEVYVDK	4	1	1	Q8BTM8		1083.54										High
	TGVELGKPTHFTVNAK	1	1	1	Q8BTM8		1698.92
	VTVLFAGQHIAK	3	1	1	Q8BTM8		1283.75
	YGGQPVPNFPSK	3	1	1	Q8BTM8		1290.65
	LIALLEVLSQK	6	3	3	Q8BTM8;Q80X90;Q8VHX6		1226.77
	YSPSEAGLHEMDIR	3	1	1	Q8BTM8		1604.74
	CSGPGLSPGMVR	3	1	1	Q8BTM8	C1(Carbamidomethyl)	1217.58
	RAPSVANIGSHCDLSLK	3	1	1	Q8BTM8	C12(Carbamidomethyl)	1824.94
	CSYQPTMEGVHTVHVTFAGVPIPR	3	1	1	Q8BTM8	C1(Carbamidomethyl)	2683.32
	FVPAEMGMHTVSVK	3	1	1	Q8BTM8		1532.76
	AEISFEDR	3	1	1	Q8BTM8		966.454
	WGDEHIPGSPYR	6	1	1	Q8BTM8		1413.66
	AEVGVPAEFGIWTR	3	1	1	Q8BTM8		1531.79
	DLAEDAPWKK	3	3	3	Q8BTM8;Q80X90;Q8VHX6		1172.6
	RIANLQTDLSDGLR	2	1	1	Q8BTM8		1571.85
	DKGEYTLVVK	4	1	1	Q8BTM8		1151.63						Medium		2.71947
	TFSVWYVPEVTGTHK	5	1	1	Q8BTM8		1750.88
	GEYTLVVK	2	1	1	Q8BTM8		908.508
	GQHVPGSPFQFTVGPLGEGGAHK	3	2	2	Q8BTM8;Q8VHX6		2304.16
	AHVAPCFDASK	2	1	1	Q8BTM8	C6(Carbamidomethyl)	1202.56
	VGSAADIPINISETDLSLLTATVVPPSGR	2	1	1	Q8BTM8		2893.55
	GTVEPQLEAR	3	1	1	Q8BTM8		1099.57
	VAQPSITDNK	3	1	1	Q8BTM8		1072.56
	ENGIYLIDVK	2	1	1	Q8BTM8		1163.63
	LLGWIQNK	5	3	3	Q8BTM8;Q80X90;Q8VHX6		971.569		Medium		2.76865
	VTYTPMAPGSYLISIK	3	1	1	Q8BTM8		1740.92
	YWPQEAGEYAVHVLCNSEDIR	2	1	1	Q8BTM8	C15(Carbamidomethyl)	2536.16
	VPVHDVTDASK	3	1	1	Q8BTM8		1167.6
	DVDIIDHHDNTYTVK	4	1	1	Q8BTM8		1784.84
	AGNNMLLVGVHGPR	2	1	1	Q8BTM8		1434.76
	KGEITGEVR	1	1	1	Q8BTM8		988.542
	IECDDKGDGSCDVR	2	2	2	Q8BTM8;Q8VHX6	C3(Carbamidomethyl); C11(Carbamidomethyl)	1625.65
	DLAEDAPWK	2	3	3	Q8BTM8;Q80X90;Q8VHX6		1044.5
	NGHVGISFVPK	1	1	1	Q8BTM8		1154.63
	VYGPGVAK	1	1	1	Q8BTM8		790.446
	CSGPGLER	2	1	1	Q8BTM8	C1(Carbamidomethyl)	875.405
	LSPFMADIR	1	1	1	Q8BTM8		1049.55
	SPFEVK	1	1	1	Q8BTM8		706.377
	DQEFTVK	1	1	1	Q8BTM8		866.425
	SNFTVDCSK	1	1	1	Q8BTM8	C7(Carbamidomethyl)	1057.46
	VDINTEDLEDGTCR	1	1	1	Q8BTM8	C13(Carbamidomethyl)	1636.71
	NDNDTFTVK	1	2	2	Q8BTM8;Q8VHX6		1053.48
	FNGTHIPGSPFK	1	1	1	Q8BTM8		1301.66
	APSVANIGSHCDLSLK	1	1	1	Q8BTM8	C11(Carbamidomethyl)	1668.84
	DAEMPATEK	1	1	1	Q8BTM8		991.44
	IQQNTFTR	1	3	3	Q8BTM8;Q80X90;Q8VHX6		1007.53						Medium		2.43483
Q9ERD7	Tubulin beta-3 chain OS=Mus musculus GN=Tubb3 PE=1 SV=1 - [TBB3_MOUSE]	41.11	1	1	17	397		0				0				0				0				0				0			450	50.3862	4.93213
	Sequence	# PSMs	# Proteins	# Protein Groups	Protein Group Accessions	Modifications	MH+ [Da]	A2	G2	XCorr A2	XCorr G2	B2	H2	XCorr B2	XCorr H2	C2	I2	XCorr C2
	GHYTEGAELVDSVLDVVR	23	6	6	Q7TMM9;Q9CWF2;P68372;P99024;Q922F4;Q9ERD7		1958.98	High	High	6.43668	3.71718	High	High	5.53695	3.82864	High	High	6.26094
	MREIVHIQAGQCGNQIGAK	16	6	6	Q7TMM9;Q9CWF2;Q9ERD7;P99024;Q9D6F9;P68372	C12(Carbamidomethyl)	2110.06	High		5.27611		High	High	5.35256	4.64585	High		5.67022
	EIVHIQAGQCGNQIGAK	29	6	6	Q7TMM9;Q9CWF2;P99024;Q9D6F9;P68372;Q9ERD7	C10(Carbamidomethyl)	1822.92	High		5.27259		High	High	4.86338	3.76538	High	High	4.65218
	MREIVHIQAGQCGNQIGAK	15	6	6	P68372;Q7TMM9;Q9CWF2;P99024;Q9D6F9;Q9ERD7	M1(Oxidation); C12(Carbamidomethyl)	2126.06	High		4.80614		High	High	4.98928	4.20785	High	High	3.27657
	IMNTFSVVPSPK	28	4	4	Q9D6F9;P68372;P99024;Q9ERD7	M2(Oxidation)	1335.7	High		4.0138		High	High	3.4986	2.99576	High		3.75093
	ISEQFTAMFR	10	6	6	Q7TMM9;Q9CWF2;P68372;P99024;Q9D6F9;Q9ERD7		1229.6	High		4.01106		High		4.21439		High		3.91745
	AILVDLEPGTMDSVR	32	4	4	P99024;Q7TMM9;Q9CWF2;Q9ERD7	M11(Oxidation)	1631.83	High	High	4.00231	4.15902	High	High	3.66982	3.99951	High	High	3.67399
	IMNTFSVVPSPK	13	4	4	Q9ERD7;Q9D6F9;P68372;P99024		1319.7	High	High	3.89155	3.71146	High		3.99084		High		3.58464
	ALTVPELTQQMFDAK	10	4	4	Q9D6F9;P68372;Q922F4;Q9ERD7		1691.87	High		3.87996		Medium		2.69722
	NSSYFVEWIPNNVK	20	7	7	Q7TMM9;Q9CWF2;Q9D6F9;P68372;P99024;Q922F4;Q9ERD7		1696.83	High		3.708		High		3.13817		High		3.69229
	ISEQFTAMFR	6	6	6	Q7TMM9;Q9CWF2;Q9D6F9;P68372;P99024;Q9ERD7	M8(Oxidation)	1245.59	High		3.66987
	LAVNMVPFPR	29	7	7	Q7TMM9;Q9D6F9;P68372;P99024;Q922F4;Q9CWF2;Q9ERD7	M5(Oxidation)	1159.63	High	High	3.57955	2.99184	High		3.86822		High	High	3.84034
	AILVDLEPGTMDSVR	19	4	4	Q7TMM9;P99024;Q9CWF2;Q9ERD7		1615.84	High	High	3.55782	3.50817	High	High	3.60796	3.09427	High	High	3.78392
	FPGQLNADLRK	18	7	7	Q7TMM9;Q9CWF2;Q9D6F9;P68372;P99024;Q922F4;Q9ERD7		1258.69	High		3.50232						High		3.16335
	LAVNMVPFPR	14	7	7	Q7TMM9;Q9D6F9;P68372;P99024;Q922F4;Q9CWF2;Q9ERD7		1143.63	High		3.45324		High		3.16651		High	Medium	3.5563
	GHYTEGAELVDSVLDVVRK	16	6	6	Q7TMM9;P68372;P99024;Q922F4;Q9CWF2;Q9ERD7		2087.07	Medium	Medium	2.99287	3.1289	High	High	6.05095	3.49979	High	High	6.25321
	ALTVPELTQQMFDAK	4	4	4	P68372;Q922F4;Q9ERD7;Q9D6F9	M11(Oxidation)	1707.86	Medium		2.92321		High		3.02646		Medium		2.46407
	NMMAACDPR	42	7	7	Q7TMM9;Q9CWF2;Q9ERD7;Q9D6F9;P68372;P99024;Q922F4	M3(Oxidation); C6(Carbamidomethyl)	1081.42	Medium		2.90373		High		3.09505		High		3.09213
	NMMAACDPR	10	7	7	Q7TMM9;Q9D6F9;P68372;P99024;Q922F4;Q9CWF2;Q9ERD7	C6(Carbamidomethyl)	1065.43	Medium		2.85943		High		3.2492		High		3.33806
	FPGQLNADLR	17	7	7	Q7TMM9;Q9CWF2;Q9ERD7;Q9D6F9;P68372;P99024;Q922F4		1130.6	Medium		2.7901						Medium		2.6969
	RISEQFTAMFR	4	6	6	Q7TMM9;Q9D6F9;P68372;P99024;Q9CWF2;Q9ERD7	M9(Oxidation)	1401.7					Medium		2.71217		High		2.9651
	NMMAACDPR	5	7	7	Q7TMM9;Q9CWF2;P68372;P99024;Q922F4;Q9D6F9;Q9ERD7	M2(Oxidation); M3(Oxidation); C6(Carbamidomethyl)	1097.42					Medium		2.66849		Medium		2.63401
	RISEQFTAMFR	8	6	6	Q7TMM9;Q9CWF2;Q9ERD7;Q9D6F9;P68372;P99024		1385.7					Medium		2.5457
	YLTVATVFR	3	2	2	Q9ERD7;Q922F4		1069.6
	FWEVISDEHGIDPSGNYVGDSDLQLER	3	1	1	Q9ERD7		3077.41
	LHFFMPGFAPLTAR	3	2	2	Q9ERD7;Q922F4		1604.84
P16546	Spectrin alpha chain, non-erythrocytic 1 OS=Mus musculus GN=Sptan1 PE=1 SV=4 - [SPTN1_MOUSE]	57.08	2	114	115	380	49.2595	6.51	14	14		0			4.03476	0.49	1	1	84.8085	11.29	18	23	178.362	21.6	43	50	131.592	15.53	32	37	2472	284.422	5.32568
	Sequence	# PSMs	# Proteins	# Protein Groups	Protein Group Accessions	Modifications	MH+ [Da]	A2	G2	XCorr A2	XCorr G2	B2	H2	XCorr B2	XCorr H2	C2	I2	XCorr C2
	SSLSSAQADFNQLAELDR	5	1	1	P16546		1951.93	High		5.02316			High		3.55882
	LGESQTLQQFSR	5	1	1	P16546		1393.71	High		4.329						High		4.03476
	LSDDNTIGQEEIQQR	7	1	1	P16546		1745.83	High		3.98771			High		5.07324		High
	ENLLEEQGSIALR	7	1	1	P16546		1471.78	High	High	3.81255	4.78104		High		4.3296		High
	SQLLGSAHEVQR	8	1	1	P16546		1324.7	High		3.71579			High		2.87599		High
	DLTNVQNLQK	6	1	1	P16546		1172.63	High		3.61698			High		3.19101		High
	ADVVESWIGEK	5	2	2	P16546;P08032		1232.62	High	High	3.615	3.36973
	SLQQLAEER	6	1	1	P16546		1073.56	High		3.2307			Medium		2.42191		High
	DVTGAEALLER	3	1	1	P16546		1173.61	Medium		3.09775			High		3.30288		High
	EELYQNLTR	6	1	1	P16546		1165.58	Medium		3.02104			Medium		2.84101		High
	DEDSAEALLK	4	1	1	P16546		1090.53	Medium		3.02059
	DVEDEETWIR	4	1	1	P16546		1291.58	Medium		3.00273
	DLSSVQTLLTK	4	1	1	P16546		1204.68	Medium		2.90039
	ITALDEFATK	6	1	1	P16546		1108.59	Medium		2.8861			Medium		2.65919		High
	ASAFNSWFENAEEDLTDPVR	4	1	1	P16546		2298.03
	KFEEFQTDLAAHEER	5	1	1	P16546		1849.87						High		4.51516		High
	DCEQAENWMAAR	3	1	1	P16546	C2(Carbamidomethyl)	1480.59
	RQDLEDSLQAQQYFADANEAESWMR	3	1	1	P16546		3001.34
	YTEHSTVGLAQQWDQLDQLGMR	4	1	1	P16546		2576.22		High		3.37182
	LEESLEYQQFVANVEEEEAWINEK	6	1	1	P16546		2926.36
	LAALADQWQFLVQK	6	1	1	P16546		1630.9		High		2.95055		High		4.90906		High
	DLNSQADSLMTSSAFDTSQVK	3	1	1	P16546		2245.03						High		3.76316
	KLSDDNTIGQEEIQQR	4	1	1	P16546		1873.93						High		4.60594
	LDENSAFLQFNWK	5	1	1	P16546		1611.78		High		4.5345
	HQAFEAELSANQSR	5	1	1	P16546		1587.75
	ECEDVMDWINDK	3	1	1	P16546	C2(Carbamidomethyl)	1553.63
	ALINADELANDVAGAEALLDR	5	1	1	P16546		2154.1		High		3.24723
	NQALNTDNYGHDLASVQALQR	5	1	1	P16546		2328.13
	GVIDMGNSLIER	3	1	1	P16546		1303.67
	DTEQVDNWMSK	3	1	1	P16546		1352.58
	QETFDAGLQAFQQEGIANITALK	4	1	1	P16546		2493.26
	QQYEQCMDLQLFYR	3	1	1	P16546	C6(Carbamidomethyl)	1921.86
	DMDDEESWIK	3	1	1	P16546		1267.51
	SSEEIESAFR	6	1	1	P16546		1154.53						High		3.43786		High
	EAALTNEEVGADLEQVEVLQK	15	1	1	P16546		2285.15		High		6.10899		High		5.1463		High
	DVDETIGWIK	5	1	1	P16546		1175.59		Medium		2.5097		High		3.02806
	HQAFEAEVQANSGAIVK	6	1	1	P16546		1798.91
	LDILDQER	3	1	1	P16546		1001.53
	AGTFQAFEQFGQQLLAHGHYASPEIK	3	1	1	P16546		2875.43
	VLETAEDIQER	5	1	1	P16546		1302.65						High		4.25858		High
	RLEAELAAHEPAIQGVLDTGK	3	1	1	P16546		2218.18
	KIEDLGAAMEEALILDNK	4	1	1	P16546		1973.03
	IDGITIQAR	3	1	1	P16546		986.564
	DLASVNNLLK	4	1	1	P16546		1086.62						Medium		2.60728		High
	DLTGVQNLR	2	1	1	P16546		1015.55
	GEIDAHEDSFK	3	1	1	P16546		1247.55
	MTLVASEDYGDTLAAIQGLLK	2	1	1	P16546		2209.14
	LFGAAEVQR	3	1	1	P16546		990.536						High		3.46193
	VNEVSQFAAK	7	1	1	P16546		1092.57						High		3.30476		High
	LQVASDENYK	4	1	1	P16546		1166.57										Medium
	DLIGVQNLLK	4	1	1	P16546		1112.67						Medium		2.43073		High
	DLMSWINGIR	3	1	1	P16546		1204.61
	KHEALMSDLSAYGSSIQALR	2	1	1	P16546		2177.1
	HQAFEAELHANADR	3	1	1	P16546		1608.75
	RQDLEDSLQAQQYFADANEAESWMR	2	1	1	P16546	M24(Oxidation)	3017.33
	LLVSSEDYGR	3	1	1	P16546		1138.57
	DRVNDVCTNGQDLIK	3	1	1	P16546	C7(Carbamidomethyl)	1746.85
	MNEVISLWK	3	1	1	P16546		1119.59
	CNSLEEIK	3	1	1	P16546	C1(Carbamidomethyl)	992.472
	REELITNWEQIR	6	1	1	P16546		1586.82		High		4.61492		High		4.01988		High
	VASNPYTWFTMEALEETWR	4	1	1	P16546		2331.08
	QDEVNAAWQR	6	1	1	P16546		1216.57						High		3.34691		High
	QEAFLLNEDLGDSLDSVEALLK	2	1	1	P16546		2419.22
	EQLMASDDFGR	3	1	1	P16546		1268.56
	KGDILTLLNSTNK	4	1	1	P16546		1416.8						High		3.83411		High
	NVEDIELWLYEVEGHLASDDYGK	3	1	1	P16546		2694.26
	LQTASDESYKDPTNIQSK	1	1	1	P16546		2024.97
	GLVSSDELAK	3	1	1	P16546		1018.54
	NTTGVTEEALK	3	1	1	P16546		1162.6										High
	HEAFETDFTVHK	2	1	1	P16546		1460.68
	ELVLALYDYQEK	4	1	1	P16546		1483.77		High		4.40943
	LLEATELK	3	1	1	P16546		916.534										High
	TALLELWELR	3	1	1	P16546		1243.71
	LREANQQQQFNR	2	1	1	P16546		1531.77
	CTELNQAWTSLGK	1	1	1	P16546	C1(Carbamidomethyl)	1507.72
	MQHNLEQQIQAR	3	1	1	P16546		1495.74						High		3.37648
	LIQEQHPEEELIK	2	1	1	P16546		1605.85
	SADESGQALLAASHYASDEVR	2	1	1	P16546		2177.01
	LQQSHPLSASQIQVK	1	1	1	P16546		1663.91
	GDSLDSVEALIK	2	1	1	P16546		1246.65
	WTQLLANSATR	2	1	1	P16546		1260.67
	IAALQAFADQLIAVDHYAK	2	1	1	P16546		2058.1
	LSILSEER	1	1	1	P16546		946.521
	MMLDHCLELQLFHR	1	1	1	P16546	C6(Carbamidomethyl)	1842.88
	DLAALGDK	1	1	1	P16546		802.43
	LQQLFR	1	2	1	P16546		804.473
	EAFLNTEDK	1	1	1	P16546		1066.51
	EANQQQQFNR	1	1	1	P16546		1262.59
	YTEHSTVGLAQQWDQLDQLGMR	2	1	1	P16546	M21(Oxidation)	2592.21						High		3.28584
	AQLADSFHLQQFFR	1	1	1	P16546		1707.86
	DVDEIEAWISEK	1	1	1	P16546		1433.68
	VNSLGETAQR	1	1	1	P16546		1074.55
	TATDEAYKDPSNLQGK	4	1	1	P16546		1737.82						High		3.91599
	RWTQLLANSATR	1	1	1	P16546		1416.77
	LMVHTVATFNSIK	1	1	1	P16546		1460.79
	KHEAFETDFTVHK	2	1	1	P16546		1588.78						High		3.88649
	GNAMVEEGHFAAEDVK	1	1	1	P16546		1703.77
	LQVASDENYKDPTNLQGK	1	1	1	P16546		2020
	DQLLAAK	1	1	1	P16546		758.44
	LQTASDESYK	1	1	1	P16546		1141.54
	DFDFWLSEVEALLASEDYGK	1	1	1	P16546		2334.08
	EANELQQWITEK	4	1	1	P16546		1488.73		High		4.05561		High		4.02117		High
	TDDYGRDLSSVQTLLTK	2	1	1	P16546		1911.96		High		4.04604		Medium		2.8186
	DLASVQALLR	3	1	1	P16546		1085.63		High		3.40908		High		3.45283		High
	EAFLNTEDKGDSLDSVEALIK	3	1	1	P16546		2294.14		High		3.34349		High		3.60928		High
	VEDLFLTFAK	3	1	1	P16546		1182.64		High		3.17624		Medium		2.60151		High
	KIEDLGAAMEEALILDNK	2	1	1	P16546	M9(Oxidation)	1989.02		Medium		3.1515		High		3.39482
	LLVSSEDYGRDLTGVQNLR	2	1	1	P16546		2135.11		Medium		3.11703						Medium
	HALLEADVAAHQDRIDGITIQAR	1	1	1	P16546		2513.32		Medium		2.99948
	HQALQAEIAGHEPR	2	1	1	P16546		1556.8						High		4.9104		High
	HQLLEADISAHEDR	2	1	1	P16546		1633.79						High		4.50814		High
	TKQDEVNAAWQR	2	1	1	P16546		1445.71						High		4.32077		High
	MQHNLEQQIQAR	1	1	1	P16546	M1(Oxidation)	1511.73						High		4.15761
	GRELPTAFDYVEFTR	2	1	1	P16546		1800.89						High		4.15256		High
	RWTQLLANSATRK	1	1	1	P16546		1544.87						High		3.72682
	KHQALQAEIAGHEPR	1	1	1	P16546		1684.89						High		2.95965
	GNAMVEEGHFAAEDVK	1	1	1	P16546	M4(Oxidation)	1719.77						Medium		2.89397
	QFQDAGHFDAENIKK	1	1	1	P16546		1747.84						Medium		2.72093
	LAQFVEHWK	1	1	1	P16546		1157.61						Medium		2.70667
	LIQSHPESAEDLK	1	1	1	P16546		1466.75										High
P68368	Tubulin alpha-4A chain OS=Mus musculus GN=Tuba4a PE=1 SV=1 - [TBA4A_MOUSE]	57.37	1	4	25	372		0				0			185.474	49.11	16	47		0				0				0			448	49.8924	5.05908
	Sequence	# PSMs	# Proteins	# Protein Groups	Protein Group Accessions	Modifications	MH+ [Da]	A2	G2	XCorr A2	XCorr G2	B2	H2	XCorr B2	XCorr H2	C2	I2	XCorr C2
	AFVHWYVGEGMEEGEFSEAR	24	4	3	P68369;P68373;P68368	M11(Oxidation)	2346.01	High		5.45927		High		4.8235		High		5.28823
	AVCMLSNTTAIAEAWAR	16	4	3	P68369;P68373;P68368	C3(Carbamidomethyl); M4(Oxidation)	1880.9	High		5.31043						High		5.39332
	AYHEQLSVAEITNACFEPANQMVK	34	3	2	P68369;P68368	C15(Carbamidomethyl); M22(Oxidation)	2766.28	High	High	4.97082	5.03423	High	High	5.48047	5.2775	High	High	5.99248
	AVCMLSNTTAIAEAWAR	27	4	3	P68369;P68373;P68368	C3(Carbamidomethyl)	1864.9	High	High	4.96478	3.80716	High	High	5.59049	4.67626	High	High	5.28948
	SIQFVDWCPTGFK	11	2	1	P68368	C8(Carbamidomethyl)	1584.75	High		4.7997		High		4.55618		High		4.14007
	VGINYQPPTVVPGGDLAK	38	4	3	P68369;P68373;P68368		1824.99	High	High	4.42041	2.9962	High	High	3.9539	3.71778	High	High	4.00834
	AYHEQLSVAEITNACFEPANQMVK	28	3	2	P68369;P68368	C15(Carbamidomethyl)	2750.29	High	High	3.88507	4.09356	High	High	5.98559	4.46476	High	High	6.22091
	NLDIERPTYTNLNR	11	4	3	P68369;P68373;P68368		1718.88	High		3.65759		Medium		2.85775		High		3.19503
	IHFPLATYAPVISAEK	30	4	3	P68369;P68373;P68368		1756.96	High	Medium	3.54571	2.65204	High		3.52965		High	Medium	3.85167
	FDGALNVDLTEFQTNLVPYPR	14	4	3	P68369;P68373;P68368		2409.21	High		3.45862		High		4.21769		High		4.06014
	LISQIVSSITASLR	17	3	2	P68373;P68368		1487.88	High		3.32966		High		4.35763		High		3.30226
	YMACCLLYR	6	5	4	P68369;P68373;P68368;Q3UX10	M2(Oxidation); C4(Carbamidomethyl); C5(Carbamidomethyl)	1265.55	Medium		2.8485		High		3.04603		High		2.89241
	FDLMYAK	9	5	4	P68369;P68373;P68368;Q3UX10		887.434	Medium		2.77959		Medium		2.73933
	RAFVHWYVGEGMEEGEFSEAR	7	4	3	P68369;P68373;P68368	M12(Oxidation)	2502.11					High		5.82031		High		6.45729
	RAFVHWYVGEGMEEGEFSEAREDMAALEK	2	3	2	P68369;P68373		3373.53					High		4.46986
	RSIQFVDWCPTGFK	21	2	1	P68368	C9(Carbamidomethyl)	1740.85		Medium		3.17207	High	High	4.1021	3.34822	High	High	5.03972
	EDAANNYARGHYTIGK	1	3	2	P68369;P68373		1779.84					High		3.78295
	QLFHPEQLITGKEDAANNYAR	8	4	3	P68369;P68373;P68368		2415.21		High		4.0069	High		3.48022		High		3.9797
	YMACCLLYR	9	5	4	P68369;P68373;P68368;Q3UX10	C4(Carbamidomethyl); C5(Carbamidomethyl)	1249.55					High		2.99504		High		2.8737
	LDHKFDLMYAK	3	4	3	P68369;P68373;P68368		1380.7					Medium		2.92955		High		3.04906
	FDLMYAK	14	5	4	P68369;P68373;P68368;Q3UX10	M4(Oxidation)	903.428					Medium		2.85734		High		3.05691
	YMACCLLYRGDVVPK	1	5	4	P68369;P68373;P68368;Q3UX10	C4(Carbamidomethyl); C5(Carbamidomethyl)	1844.88					Medium		2.71179
	EDAANNYAR	1	4	3	P68369;P68373;P68368		1023.45					Medium		2.52425
	RAFVHWYVGEGMEEGEFSEAR	11	4	3	P68369;P68373;P68368		2486.12									High		6.84011
	TIGGGDDSFTTFFCETGAGK	4	1	1	P68368	C14(Carbamidomethyl)	2067.89									High		5.4125
	AFVHWYVGEGMEEGEFSEAR	12	4	3	P68369;P68373;P68368		2330.02									High		4.53119
	AFVHWYVGEGMEEGEFSEAREDMAALEK	6	4	3	P68369;P68373;P68368		3217.43
	RNLDIERPTYTNLNR	3	4	3	P68369;P68373;P68368		1874.98
	QLFHPEQLITGK	2	4	3	P68369;P68373;P68368		1410.77
	AVFVDLEPTVIDEIR	1	1	1	P68368		1715.92
	EDMAALEK	1	4	3	P68369;P68373;P68368		906.424
Q61584	Fragile X mental retardation syndrome-related protein 1 OS=Mus musculus GN=Fxr1 PE=1 SV=2 - [FXR1_MOUSE]	55.98	1	45	47	366	360.838	37.52	26	93	597.393	55.98	45	170	258.301	41.51	29	70		0				0				0			677	76.1753	6.97607
	Sequence	# PSMs	# Proteins	# Protein Groups	Protein Group Accessions	Modifications	MH+ [Da]	A2	G2	XCorr A2	XCorr G2	B2	H2	XCorr B2	XCorr H2	C2	I2	XCorr C2
	RGPNYTSGYGTNSELSNPSETESER	12	1	1	Q61584		2732.2	High		7.29356		High		5.77191		High		6.72843
	RGPNYTSGYGTNSELSNPSETESERK	12	1	1	Q61584		2860.29	High		6.43788		High		5.2872		High		7.68917
	KVPGVTAIELDEDTGTFR	26	1	1	Q61584		1948	High		5.862		High		5.06542		High		4.92876
	VPGVTAIELDEDTGTFR	13	1	1	Q61584		1819.91	High		5.49435		High		4.8429		High		5.71454
	EDLMGLAIGTHGSNIQQAR	4	1	1	Q61584		2011.01	High		5.44405		High		3.01783		High		4.03317
	DELSDWSLAGEDDR	7	1	1	Q61584		1607.68	High		5.31029		High		4.84061
	GYATDESTVSSVQGSR	6	1	1	Q61584		1643.75	High		4.78868		High		3.9956		High		4.92094
	IFYHPETTQLMILSASEATVK	17	1	1	Q61584	M11(Oxidation)	2395.22	High		4.70211		High		4.89362		High		4.33899
	GPNYTSGYGTNSELSNPSETESER	2	1	1	Q61584		2576.1	High		4.52216
	KDELSDWSLAGEDDR	8	1	1	Q61584		1735.78	High		4.4969						High		4.39594
	ANDQEPCGWWLAK	15	1	1	Q61584	C7(Carbamidomethyl)	1574.71	High		4.45989		High		3.92647		High		4.67462
	GPNYTSGYGTNSELSNPSETESERK	5	1	1	Q61584		2704.2	High		4.35274		High		4.40424		High		4.5401
	EISEGDEVEVYSR	43	1	1	Q61584		1511.68	High		4.10163		High		4.15411		High		3.66119
	EDLMGLAIGTHGSNIQQAR	10	1	1	Q61584	M4(Oxidation)	2026.99	High		4.05983		High		4.76883		High		3.91024
	RVNILSDMHLR	9	1	1	Q61584	M8(Oxidation)	1369.74	High		3.96891		High		3.91103		Medium		2.83899
	EDGMVPFVFVGTK	20	1	1	Q61584	M4(Oxidation)	1441.7	High		3.77682		High		3.19082		High		3.58541
	RVNILSDMHLR	9	1	1	Q61584		1353.74	High		3.7721		High		4.26315		High		4.30666
	DVIEEHGPSEK	3	1	1	Q61584		1239.58	High		3.74979		High		4.05094		High		3.41534
	KEISEGDEVEVYSR	3	1	1	Q61584		1639.78	High		3.74011		High		5.26772
	IFYHPETTQLMILSASEATVK	15	1	1	Q61584		2379.22	High		3.72198		High		4.06178		High		3.69985
	VRIEGDNENKLPR	9	1	1	Q61584		1539.82	High		3.64094		High		4.31648		High		4.70672
	KDELSDWSLAGEDDRETR	18	1	1	Q61584		2121.97	High		3.6396		High		4.91058		High		3.94067
	DVHEDSLTVVFENNWQPER	9	1	1	Q61584		2314.07	High		3.58304		High		3.41118		High		5.55335
	IEGDNENKLPR	4	1	1	Q61584		1284.65	High		3.57862		High		3.75972		High		3.23569
	AINGPTSASGDEIPK	4	1	1	Q61584		1456.73	High		3.54541		High		3.90767		High		3.32088
	CTVDVPEDLR	5	1	1	Q61584	C1(Carbamidomethyl)	1203.57	High		3.41407		High		3.45999		High		3.33566
	VRIEGDNENK	6	1	1	Q61584		1173.59	Medium		3.20893		High		3.64517		High		3.65341
	LQIDEQLR	4	3	3	P35922;Q61584;Q9WVR4		1014.56	Medium		2.8318		Medium		2.45265
	IYGESAEAVK	8	1	1	Q61584		1066.54	Medium		2.82362		High		2.89555		Medium		2.80407
	ESIGNVQVLLEYHIAYLK	1	1	1	Q61584		2089.13					High		4.51379
	AVGACRIFYHPETTQLMILSASEATVK	1	1	1	Q61584	C5(Carbamidomethyl)	2993.52					High		4.28177
	LPREDGMVPFVFVGTK	2	1	1	Q61584		1791.95					High		4.24569		Medium		2.82932
	ARGFLEFVEDFIQVPRNLVGK	3	1	1	Q61584		2434.32					High		4.18823
	AVGACRIFYHPETTQLMILSASEATVK	1	1	1	Q61584	C5(Carbamidomethyl); M17(Oxidation)	3009.51					High		4.13324
	ARGFLEFVEDFIQVPR	6	1	1	Q61584		1923.01					High		3.93462
	GFLEFVEDFIQVPR	10	1	1	Q61584		1695.88					High		3.79783		High		3.46314
	CTVDVPEDLREACANENAHK	3	1	1	Q61584	C1(Carbamidomethyl); C13(Carbamidomethyl)	2328.03					High		3.77062
	LPREDGMVPFVFVGTK	4	1	1	Q61584	M7(Oxidation)	1807.94					High		3.76238		High		3.13934
	VPGVTAIELDEDTGTFRIYGESAEAVKK	1	1	1	Q61584		2995.52					High		3.69757
	VNILSDMHLR	2	1	1	Q61584		1197.64					High		3.50158		High		3.29462
	EISEGDEVEVYSRANDQEPCGWWLAK	2	1	1	Q61584	C20(Carbamidomethyl)	3067.38					High		3.28052
	DELSDWSLAGEDDRETR	6	1	1	Q61584		1993.87					High		3.27333		High		3.20331
	QLAAAFHEEFVVR	2	1	1	Q61584		1516.79					High		2.98468		High		3.10612
	VPGVTAIELDEDTGTFRIYGESAEAVK	1	1	1	Q61584		2867.43					Medium		2.82105
	IYGESAEAVKK	2	1	1	Q61584		1194.64					Medium		2.75412		Medium		2.80878
	LMLMSRNEEATK	1	1	1	Q61584	M2(Oxidation)	1438.7					Medium		2.68352
	LRPVNQNK	1	1	1	Q61584		968.564					Medium		2.63849
	EACANENAHK	1	1	1	Q61584	C3(Carbamidomethyl)	1143.48					Medium		2.62569
	TLGEEK	1	1	1	Q61584		676.351					Medium		2.59992
	EDGMVPFVFVGTK	4	1	1	Q61584		1425.71					Medium		2.48221		High		3.01631
	EDSTQEAAVLNGVS	1	1	1	Q61584		1419.66					Medium		2.46412
	VIQEIVDK	3	1	1	Q61584		943.545					Medium		2.44046		Medium		2.59582
	GSNGAFYK	1	3	3	P35922;Q61584;Q9WVR4		843.4					Medium		2.40304
P07724	Serum albumin OS=Mus musculus GN=Alb PE=1 SV=3 - [ALBU_MOUSE]	69.24	1	37	37	350	27.2407	11.02	5	7	3.49432	2.3	1	1	20.1771	4.44	2	5	42.2699	18.91	7	11	97.2215	35.2	17	27	85.0019	28.62	14	23	608	68.6477	6.07471
	Sequence	# PSMs	# Proteins	# Protein Groups	Protein Group Accessions	Modifications	MH+ [Da]	A2	G2	XCorr A2	XCorr G2	B2	H2	XCorr B2	XCorr H2	C2	I2	XCorr C2
	TCVADESAANCDK	12	1	1	P07724	C2(Carbamidomethyl); C11(Carbamidomethyl)	1440.57	High		4.61496			High		4.74659	High		4.24357
	DTCFSTEGPNLVTR	12	1	1	P07724	C3(Carbamidomethyl)	1596.73	High		4.57679			High		2.92422
	ECCHGDLLECADDR	19	1	1	P07724	C2(Carbamidomethyl); C3(Carbamidomethyl); C10(Carbamidomethyl)	1749.66	High		4.02745		High	High	3.49432	4.05946	High	High	4.6676
	ENYGELADCCTK	10	1	1	P07724	C9(Carbamidomethyl); C10(Carbamidomethyl)	1459.58	High		3.34018			High		3.81016		High
	APQVSTPTLVEAAR	15	1	1	P07724		1439.78	High		3.20358			High		3.38389		High
	TVMDDFAQFLDTCCK	13	1	1	P07724	C13(Carbamidomethyl); C14(Carbamidomethyl)	1850.78		High		5.61215		High		5.51356		High
	RHPYFYAPELLYYAEQYNEILTQCCAEADK	18	1	1	P07724	C24(Carbamidomethyl); C25(Carbamidomethyl)	3755.71		High		3.28697
	LGEYGFQNAILVR	18	1	1	P07724		1479.8		High		4.12556		High		4.30618		High
	RHPDYSVSLLLR	15	1	1	P07724		1455.81						High		4.98264		High
	TVMDDFAQFLDTCCK	3	1	1	P07724	M3(Oxidation); C13(Carbamidomethyl); C14(Carbamidomethyl)	1866.77
	GLVLIAFSQYLQK	17	1	1	P07724		1479.86		High		3.75077		High		3.76991		High
	LPCVEDYLSAILNR	18	1	1	P07724	C3(Carbamidomethyl)	1662.85
	CCAEANPPACYGTVLAEFQPLVEEPK	6	1	1	P07724	C1(Carbamidomethyl); C2(Carbamidomethyl); C10(Carbamidomethyl)	2950.34
	RPCFSALTVDETYVPK	10	1	1	P07724	C3(Carbamidomethyl)	1882.94
	AETFTFHSDICTLPEK	14	1	1	P07724	C11(Carbamidomethyl)	1895.88		High		4.0008		High		3.04027		High
	LSQTFPNADFAEITK	18	1	1	P07724		1681.85		High		3.18805		High		4.07403		High
	ECCHGDLLECADDRAELAK	7	1	1	P07724	C2(Carbamidomethyl); C3(Carbamidomethyl); C10(Carbamidomethyl)	2261.96										Medium
	DVFLGTFLYEYSR	19	1	1	P07724		1609.79		High		4.66162		High		4.38836		High
	DDNPSLPPFERPEAEAMCTSFK	7	1	1	P07724	C18(Carbamidomethyl)	2538.13
	YMCENQATISSK	23	1	1	P07724	M2(Oxidation); C3(Carbamidomethyl)	1447.62						High		3.23425		High
	YMCENQATISSK	8	1	1	P07724	C3(Carbamidomethyl)	1431.62						High		4.46479		High
	YNDLGEQHFK	9	1	1	P07724		1250.58						High		3.46469		High
	LVQEVTDFAK	10	1	1	P07724		1149.62						High		2.94634		High
	CCTLPEDQRLPCVEDYLSAILNR	3	1	1	P07724	C1(Carbamidomethyl); C2(Carbamidomethyl); C12(Carbamidomethyl)	2822.33
	CCSGSLVER	5	1	1	P07724	C1(Carbamidomethyl); C2(Carbamidomethyl)	1067.46
	KQTALAELVK	2	1	1	P07724		1100.67						Medium		2.78042
	HPYFYAPELLYYAEQYNEILTQCCAEADK	5	1	1	P07724	C23(Carbamidomethyl); C24(Carbamidomethyl)	3599.62
	LCAIPNLRENYGELADCCTK	3	1	1	P07724	C2(Carbamidomethyl); C17(Carbamidomethyl); C18(Carbamidomethyl)	2397.1
	SLHTLFGDK	4	1	1	P07724		1017.54
	CCTLPEDQR	6	1	1	P07724	C1(Carbamidomethyl); C2(Carbamidomethyl)	1178.49
	LCAIPNLR	4	1	1	P07724	C2(Carbamidomethyl)	956.536						Medium		2.4335
	TNCDLYEK	3	1	1	P07724	C3(Carbamidomethyl)	1042.45
	LQTCCDKPLLK	2	1	1	P07724	C4(Carbamidomethyl); C5(Carbamidomethyl)	1375.71
	KYEATLEK	2	1	1	P07724		981.525
	VCLLHEK	1	1	1	P07724	C2(Carbamidomethyl)	898.482
	ENPTTFMGHYLHEVAR	2	1	1	P07724		1901.9
	YEATLEK	1	1	1	P07724		853.431
	DDNPSLPPFERPEAEAMCTSFK	4	1	1	P07724	M17(Oxidation); C18(Carbamidomethyl)	2554.12
	TPVSEHVTK	1	1	1	P07724		997.531
	CSYDEHAK	1	1	1	P07724	C1(Carbamidomethyl)	1009.4
P63017	Heat shock cognate 71 kDa protein OS=Mus musculus GN=Hspa8 PE=1 SV=1 - [HSP7C_MOUSE]	58.2	1	20	31	348	142.508	35.14	17	37	106.6	41.49	20	31	92.5235	38.08	18	28	17.8484	11.15	5	5	29.0769	16.72	8	9	35.0338	14.09	7	10	646	70.8272	5.51611
	Sequence	# PSMs	# Proteins	# Protein Groups	Protein Group Accessions	Modifications	MH+ [Da]	A2	G2	XCorr A2	XCorr G2	B2	H2	XCorr B2	XCorr H2	C2	I2	XCorr C2
	SINPDEAVAYGAAVQAAILSGDK	23	1	1	P63017		2260.14	High		6.14879		High		4.08204		Medium		2.80709
	QTQTFTTYSDNQPGVLIQVYEGER	21	3	2	P63017;Q61696		2774.33	High		6.12661		High		4.77331		High		3.58418
	NQVAMNPTNTVFDAK	16	1	1	P63017	M5(Oxidation)	1665.79	High		4.98227		High		4.51684		High		3.93072
	SQIHDIVLVGGSTR	14	1	1	P63017		1481.81	High		4.59		High	Medium	3.77235	2.72832	High		2.94981
	IINEPTAAAIAYGLDK	20	3	3	P20029;P17156;P63017		1659.9	High	High	4.4731	4.07682	High	High	3.95456	3.88883	High	High	4.80435
	STAGDTHLGGEDFDNR	14	2	2	P17156;P63017		1691.72	High		4.26857
	ARFEELNADLFR	17	2	2	P63017;P17156		1480.75	High	High	4.15484	4.3175	High	High	4.46853	4.22998	High	High	3.7486
	NQVAMNPTNTVFDAK	10	1	1	P63017		1649.8	High		4.10648		High		3.83786		High		4.94371
	RFDDAVVQSDMK	14	1	1	P63017		1410.67	High		3.88559		High		3.25615		High		3.83557
	TVTNAVVTVPAYFNDSQR	17	1	1	P63017		1982	High	Medium	3.77037	3.09018	High	Medium	4.1256	2.60201	Medium	Medium	2.82875
	FEELNADLFR	9	2	2	P17156;P63017		1253.62	High		3.58407		High		3.10061		High		3.41906
	CNEIISWLDK	7	1	1	P63017	C1(Carbamidomethyl)	1277.62	High		3.53565		High		3.44068		High		3.70751
	GPAVGIDLGTTYSCVGVFQHGK	12	1	1	P63017	C14(Carbamidomethyl)	2263.12	High		3.46507		Medium		2.7789		Medium		2.60518
	VEIIANDQGNR	11	5	4	P20029;Q61696;P17156;P63017		1228.63	High		3.36733		High	High	3.52542	3.26961	High	High	3.07042
	NSLESYAFNMK	4	1	1	P63017	M10(Oxidation)	1319.59	High		3.29741
	RFDDAVVQSDMK	8	1	1	P63017	M11(Oxidation)	1426.66	High		3.24053		High	Medium	3.53062	2.82845	High		3.51325
	DAGTIAGLNVLR	12	1	1	P63017		1199.67	Medium	High	3.12219	3.46422		High		3.27772	High	High	3.62609
	FELTGIPPAPR	13	1	1	P63017		1197.66	Medium		2.86734
	FDDAVVQSDMK	4	1	1	P63017		1254.57	Medium		2.84003
	SFYPEEVSSMVLTK	15	1	1	P63017		1616.79					High		4.02654		High		2.887
	NSLESYAFNMK	7	1	1	P63017		1303.6					High		3.35067		High		3.53597
	DAGTIAGLNVLRIINEPTAAAIAYGLDK	1	1	1	P63017		2840.55					High		3.31756
	SFYPEEVSSMVLTK	8	1	1	P63017	M10(Oxidation)	1632.78					Medium		2.88693		Medium		2.64292
	VQVEYKGETK	1	1	1	P63017		1180.62					Medium		2.83213
	TTPSYVAFTDTER	15	4	3	P63017;Q61696;P17156		1487.7					Medium	High	2.78755	3.33192	Medium	High	2.69313
	VCNPIITK	4	1	1	P63017	C2(Carbamidomethyl)	944.522					Medium		2.71603
	HWPFMVVNDAGRPK	12	1	1	P63017	M5(Oxidation)	1669.83					Medium		2.64868
	LLQDFFNGK	8	2	2	P63017;P17156		1081.57					Medium		2.54246		High	Medium	2.98497
	MVNHFIAEFK	1	1	1	P63017	M1(Oxidation)	1251.62									High		2.88588
	NVLIFDLGGGTFDVSILTIEDGIFEVK	2	2	2	P17156;P63017		2911.54
	HWPFMVVNDAGRPK	11	1	1	P63017		1653.83		Medium		2.89964
	MVNHFIAEFK	4	1	1	P63017		1235.63
	EIAEAYLGK	4	1	1	P63017		993.526
	TLSSSTQASIEIDSLYEGIDFYTSITR	3	1	1	P63017		2997.45
	DNNLLGK	3	2	2	P17156;P63017		773.415
	VQVEYK	2	2	2	P17156;P63017		765.414
	RTLSSSTQASIEIDSLYEGIDFYTSITR	1	1	1	P63017		3153.57
Q9JHU4	Cytoplasmic dynein 1 heavy chain 1 OS=Mus musculus GN=Dync1h1 PE=1 SV=2 - [DYHC1_MOUSE]	40.03	1	135	135	332		0				0				0				0				0				0			4644	531.71	6.41748
	Sequence	# PSMs	# Proteins	# Protein Groups	Protein Group Accessions	Modifications	MH+ [Da]	A2	G2	XCorr A2	XCorr G2	B2	H2	XCorr B2	XCorr H2	C2	I2	XCorr C2
	SRQELEQHSVDTASTSDAVTFITYVQSLK	6	1	1	Q9JHU4		3240.6
	SPLVMDVLNIQGVQR	3	1	1	Q9JHU4		1668.91
	LDRDPASGTALQEISFWLNLER	4	1	1	Q9JHU4		2531.29
	VQVALEELQDLK	3	1	1	Q9JHU4		1384.77
	EALELTDTGLLSGSEER	3	1	1	Q9JHU4		1819.89
	IQGLTVEQAEAVVR	3	1	1	Q9JHU4		1512.84
	FGNPLLVQDVESYDPVLNPVLNR	6	1	1	Q9JHU4		2598.36
	VLRPQVTAVAQQNQGEAPEPQDMK	3	1	1	Q9JHU4		2634.33
	FNYGFEYLGVQDK	4	1	1	Q9JHU4		1579.74
	VEDPTFLNQLQSGVNR	3	1	1	Q9JHU4		1816.92
	ILDDDTIITTLENLK	3	1	1	Q9JHU4		1716.93
	MQMLEDEDDLAYAETEK	3	1	1	Q9JHU4		2030.86
	YPLIIDPSGQATEFIMNEYK	3	1	1	Q9JHU4		2329.14
	IQFVGACNPPTDPGR	3	1	1	Q9JHU4	C7(Carbamidomethyl)	1628.78
	WAIAQLNYADMLK	3	1	1	Q9JHU4		1536.79
	EDEGEEAASPMLQIQR	3	1	1	Q9JHU4		1802.82
	QLQNISQAAASGGAK	3	1	1	Q9JHU4		1443.75
	HVPVVYVDYPGPASLTQIYGTFNR	6	1	1	Q9JHU4		2693.37
	SWSHYTVPAGMTVIQWVSDFSER	5	1	1	Q9JHU4		2683.26
	VLLTTQGVDMISK	3	1	1	Q9JHU4		1404.78
	QDLADVVQVCEGK	3	1	1	Q9JHU4	C10(Carbamidomethyl)	1460.71
	QLIAQVMLYSQGFR	3	1	1	Q9JHU4		1653.88
	YTGEDFDEDLR	3	1	1	Q9JHU4		1359.57
	RQWIVFDGDVDPEWVENLNSVLDDNK	2	1	1	Q9JHU4		3102.48
	SACDTVDTWLDDTAK	3	1	1	Q9JHU4	C3(Carbamidomethyl)	1697.73
	LGGSPFGPAGTGK	3	1	1	Q9JHU4		1145.6
	SSLQSQCLNEVLK	3	1	1	Q9JHU4	C7(Carbamidomethyl)	1505.76
	ATSIDPNTYITWIDK	3	1	1	Q9JHU4		1737.87
	SFEWLSQMR	3	1	1	Q9JHU4		1183.56
	LNTQEIFDDWAR	3	1	1	Q9JHU4		1507.72
	GKEDEGEEAASPMLQIQR	3	1	1	Q9JHU4		1987.94
	EEYAVLISEAQAIK	3	1	1	Q9JHU4		1563.82
	CYLTMTQALEAR	3	1	1	Q9JHU4	C1(Carbamidomethyl)	1456.69
	HYLDFINHYANLFHEK	3	1	1	Q9JHU4		2061.01
	NYMSNPSYNYEIVNR	2	1	1	Q9JHU4		1863.83
	IMFEVQDLK	3	1	1	Q9JHU4		1122.59
	VAEVLFDAADANAIEEVNLAYENVK	5	1	1	Q9JHU4		2707.35
	DLFQVAFNR	3	1	1	Q9JHU4		1109.58
	EVWNTYELDLVNYQNK	1	1	1	Q9JHU4		2027.97
	AVDDLNLHSYSNLPIWVNK	3	1	1	Q9JHU4		2198.13
	VSPDMAIFITMNPGYAGR	3	1	1	Q9JHU4		1939.94
	WQASSLPADDLCTENAIMLK	1	1	1	Q9JHU4	C12(Carbamidomethyl)	2263.07
	VTFVNFTVTR	3	1	1	Q9JHU4		1183.65
	TLMAQSIYGGR	3	1	1	Q9JHU4		1196.61
	TSAPITCELLNK	3	1	1	Q9JHU4	C7(Carbamidomethyl)	1346.7
	DHLYGTLDPNTR	3	1	1	Q9JHU4		1401.67
	NVHLAPGWLMQLEK	3	1	1	Q9JHU4		1635.87
	LVPLLLEDGGDAPAALEAALEEK	3	1	1	Q9JHU4		2334.25
	DFPLNDLLSATELDK	4	1	1	Q9JHU4		1690.86
	NVAQYNANHPDFPMQIEQLER	3	1	1	Q9JHU4		2514.19
	INEWLTLVEK	2	1	1	Q9JHU4		1244.69
	FNRYPLIIDPSGQATEFIMNEYK	3	1	1	Q9JHU4		2746.36
	SLLQALNEVK	3	1	1	Q9JHU4		1114.65
	EYQTQLIQR	3	1	1	Q9JHU4		1178.62
	TEYLSNADER	3	1	1	Q9JHU4		1197.54
	LAETVFNFQEK	3	1	1	Q9JHU4		1325.67
	IAFIMDESNVLDSGFLER	3	1	1	Q9JHU4		2056.01
	AMSRPILYSNWLSK	3	1	1	Q9JHU4		1665.88
	FYFVGDEDLLEIIGNSK	2	1	1	Q9JHU4		1958.97
	TSFLDDAFRK	1	1	1	Q9JHU4		1199.61
	ASLACGPMVK	3	1	1	Q9JHU4	C5(Carbamidomethyl)	1033.52
	LCDEQLSSQSHYDFGLR	2	1	1	Q9JHU4	C2(Carbamidomethyl)	2054.92
	EFGPVVIDYGK	3	1	1	Q9JHU4		1223.63
	QYASYEFVQR	3	1	1	Q9JHU4		1290.61
	GWDDLFNK	3	1	1	Q9JHU4		994.463
	VLQLYQITQINHGLMMVGPSGSGK	3	1	1	Q9JHU4		2571.34
	WQALLVQIR	2	1	1	Q9JHU4		1126.67
	SNSLAFIK	1	1	1	Q9JHU4		879.493
	TTDLLTDWEK	3	1	1	Q9JHU4		1221.6
	FQSISTEFLALMK	3	1	1	Q9JHU4		1514.79
	VLTLSEDSPYETLHSFISNAVAPFFK	1	1	1	Q9JHU4		2912.47
	EQPWVSVQPR	2	1	1	Q9JHU4		1225.63
	RESPEVLLTLDILK	2	1	1	Q9JHU4		1625.95
	WFTSQVIR	3	1	1	Q9JHU4		1036.56
	EGTEAWEAAMK	3	1	1	Q9JHU4		1222.54
	LLNTFLER	3	1	1	Q9JHU4		1005.57
	LEGVEGVAHIIDPK	1	1	1	Q9JHU4		1476.81
	ASVVTLPVYLNFTR	3	1	1	Q9JHU4		1579.89
	EAIVNSCVFVHQTLHQANAR	3	1	1	Q9JHU4	C7(Carbamidomethyl)	2294.14
	TKPVTGNLRPEEALQALTIYEGK	2	1	1	Q9JHU4		2528.38
	KLVPLLLEDGGDAPAALEAALEEK	3	1	1	Q9JHU4		2462.34
	AATSPALFNR	3	1	1	Q9JHU4		1047.56
	NIHVCLGGLFVPEAYITATR	2	1	1	Q9JHU4	C5(Carbamidomethyl)	2231.17
	AHQANQLYPFAISLIESVR	4	1	1	Q9JHU4		2157.15
	QNLFTTWSHHLQQANIQFR	2	1	1	Q9JHU4		2369.19
	EVDGLDVSK	3	1	1	Q9JHU4		961.484
	IFVFEPPPGVK	3	1	1	Q9JHU4		1229.69
	LSLSNAISTVLPLTQLR	1	1	1	Q9JHU4		1826.07
	TLHTTASNWLHLIPQTLSPLK	3	1	1	Q9JHU4		2371.32
	LLTLPNGER	1	1	1	Q9JHU4		1012.58
	LDMEIER	1	1	1	Q9JHU4		905.44
	VDNEFDQR	2	1	1	Q9JHU4		1022.45
	SMANPPAAVK	1	1	1	Q9JHU4		985.514
	EIVLSAGSTPK	3	1	1	Q9JHU4		1101.62
	KYEFGESDLR	3	1	1	Q9JHU4		1243.6
	SNLPDNLK	1	1	1	Q9JHU4		900.479
	REEFVQWVELLPDAQTPSWLGLPNNAER	3	1	1	Q9JHU4		3294.66
	YATLATVSR	3	1	1	Q9JHU4		981.537
	VEPAVIEAQNAVK	3	1	1	Q9JHU4		1367.75
	LLAESVTEVEIFGK	2	1	1	Q9JHU4		1534.84
	RSELEEQQMHLNVGLR	1	1	1	Q9JHU4		1938.98
	WLVLFCDEINLPDMDK	1	1	1	Q9JHU4	C6(Carbamidomethyl)	2007.96
	QALETVNDYNPLMK	1	1	1	Q9JHU4		1635.8
	VTDFGDKVEDPTFLNQLQSGVNR	2	1	1	Q9JHU4		2579.27
	ANEVEQMIR	1	1	1	Q9JHU4		1089.54
	VAAPDVVVPTLDTVR	2	1	1	Q9JHU4		1551.87
	INMLVIELK	2	1	1	Q9JHU4		1072.64
	FGQMLGSNMTEFHSQISK	1	1	1	Q9JHU4		2041.95
	DSAIQQQVANLQMK	1	1	1	Q9JHU4		1573.8
	ALPDMEVVGLNFSSATTPELLLK	1	1	1	Q9JHU4		2445.3
	IFVGLCQVGAWGCFDEFNR	3	1	1	Q9JHU4	C6(Carbamidomethyl); C13(Carbamidomethyl)	2275.04
	LVQTPLTDR	2	1	1	Q9JHU4		1042.59
	DDIESLHDK	2	1	1	Q9JHU4		1071.5
	ADLAAVEAK	2	1	1	Q9JHU4		887.483
	EDVGDEGEEEK	2	1	1	Q9JHU4		1235.49
	NTISLLVAGLK	2	1	1	Q9JHU4		1128.7
	LHVNWVVSELTLGQIWDVDLQK	2	1	1	Q9JHU4		2592.39
	LQGEFQLR	2	1	1	Q9JHU4		990.536
	ENFIPTIVNFSAEEISDAIR	1	1	1	Q9JHU4		2265.14
	TSDQTWVK	2	1	1	Q9JHU4		964.474
	SIPLDEGEDEAQR	2	1	1	Q9JHU4		1458.67
	DQLGTAKNANEMFR	1	1	1	Q9JHU4		1594.77
	TPVSITEHPK	2	1	1	Q9JHU4		1108.6
	GWENHVEGQK	1	1	1	Q9JHU4		1183.55
	DVLLVAQGEMALEEFLK	1	1	1	Q9JHU4		1905
	LGEDLNK	1	1	1	Q9JHU4		788.414
	MLSAVSQQVQCIQEALR	1	1	1	Q9JHU4	C11(Carbamidomethyl)	1960.99
	VQYPQSQACK	1	1	1	Q9JHU4	C9(Carbamidomethyl)	1208.57
	RAPVIDADKPVSSQLR	1	1	1	Q9JHU4		1751.98
	SALEQMR	1	1	1	Q9JHU4		834.414
	SVLVSAGNVK	1	1	1	Q9JHU4		973.568
	RVEDVLGK	1	1	1	Q9JHU4		915.525
	AELGEYIR	1	1	1	Q9JHU4		950.494
	VNFLPEIITLSK	1	1	1	Q9JHU4		1373.81
	DIQMPDGIR	1	1	1	Q9JHU4		1044.52
Q80X50	Ubiquitin-associated protein 2-like OS=Mus musculus GN=Ubap2l PE=1 SV=1 - [UBP2L_MOUSE]	33.69	1	29	29	323	406.517	30.98	22	99	397.032	33.69	28	108	319.905	33.6	26	88						0				0			1107	116.728	7.10791
	Sequence	# PSMs	# Proteins	# Protein Groups	Protein Group Accessions	Modifications	MH+ [Da]	A2	G2	XCorr A2	XCorr G2	B2	H2	XCorr B2	XCorr H2	C2	I2	XCorr C2
	NGFSSVQATQLQTTQSVEGATGSAVK	18	1	1	Q80X50		2596.28	High		5.82128		High		5.49778		High		5.17703
	TPSSMENDSSNLDPSQAPSLAQPLVFSNSK	11	1	1	Q80X50	M5(Oxidation)	3164.47	High		5.74292		High		4.3385		High		3.43776
	TATEEWGTEDWNEDLSETK	24	1	1	Q80X50		2240.95	High		5.69096		High		5.24777		High		5.53987
	LAQMISDHNDADFEEK	20	1	1	Q80X50	M4(Oxidation)	1878.82	High		5.47976		High		4.8012		High		4.47816
	AINVLLEGNPDTHSWEMVGK	8	1	1	Q80X50		2210.09	High		5.46678		High		4.08156		High		4.67269
	STSAPQMSPGSSDNQSSSPQPAQQK	28	1	1	Q80X50	M7(Oxidation)	2548.12	High		5.40149		High		4.67523		High		5.04275
	TPSSMENDSSNLDPSQAPSLAQPLVFSNSK	6	1	1	Q80X50		3148.47	High		5.16974		Medium		2.8022		High		3.21768
	LAQMISDHNDADFEEK	8	1	1	Q80X50		1862.82	High		5.02422		High		4.38924		High		5.59015
	IFTASNVSSVPLPAENVTITAGQR	17	1	1	Q80X50		2472.3	High		5.01321		High		3.57447		High		3.70583
	STSAPQMSPGSSDNQSSSPQPAQQK	17	1	1	Q80X50		2532.13	High		4.93677		High		4.45016		High		4.75483
	SANDSTVHSPFTK	18	1	1	Q80X50		1390.66	High		4.79538		High		4.43951		High		4.72332
	LDFIGVEGSNYPR	15	1	1	Q80X50		1466.73	High		4.63958		High		4.78937		High		4.61246
	FPLDYYSIPFPTPTTPLTGR	20	1	1	Q80X50		2283.17	High		4.5237		High		3.48293		High		3.42393
	DGSLASNPYSGDLTK	14	1	1	Q80X50		1524.72	High		4.00957		High		4.4888		High		4.15272
	GNWEQPQNQNQTQHK	4	1	1	Q80X50		1836.84	High		3.9254		High		4.19605		Medium		2.83276
	RYPSSISSSPQK	9	1	1	Q80X50		1336.69	High		3.84885		High		3.56182		High		3.56834
	NQDECVIALHDCNGDVNR	10	1	1	Q80X50	C5(Carbamidomethyl); C12(Carbamidomethyl)	2128.91	High		3.80946		High		6.34477		High		4.98033
	AINVLLEGNPDTHSWEMVGK	8	1	1	Q80X50	M17(Oxidation)	2226.08	High		3.77267		High		4.95105		High		5.00512
	GGSTTGSQFLEQFK	7	1	1	Q80X50		1486.72	High		3.76263		High		3.94914		High		4.06189
	QRPQATAEQIR	7	1	1	Q80X50		1297.7	High		3.59929		High		3.04206		High		3.06749
	YPSSISSSPQK	7	1	1	Q80X50		1180.58	High		3.26679		High		2.90422		High		3.37594
	IDLAVLLGK	9	1	1	Q80X50		941.602	High		3.23468		Medium		2.79903		High		2.88635
	SQTSSIPQKPQTNK	4	1	1	Q80X50		1543.8	High		3.21511		High		3.84855		High		2.92258
	KFETAPGAWR	6	1	1	Q80X50		1162.6	Medium		3.02151		Medium		2.83247		High		3.10904
	GFGDVGEAK	8	1	1	Q80X50		879.421	Medium		2.91761		Medium		2.82266		High		3.13268
	GQENGLDGTK	3	1	1	Q80X50		1018.48	Medium		2.83388		High		3.00577		Medium		2.57162
	QNAISQPASGSTFSHHSMVSMLGK	5	1	1	Q80X50		2502.19					High		3.99481		High		2.86358
	EFRGQENGLDGTK	2	1	1	Q80X50		1450.69					High		3.82464		High		3.53319
	ARGNWEQPQNQNQTQHK	2	1	1	Q80X50		2063.97					High		3.21518		High		2.98311
	SANDSTVHSPFTKR	1	1	1	Q80X50		1546.76					High		3.09608
	QNAISQPASGSTFSHHSMVSMLGK	2	1	1	Q80X50	M21(Oxidation)	2518.18					High		3.02644		High		3.12692
	FETAPGAWR	3	1	1	Q80X50		1034.51					Medium		2.70815
	QRPQATAEQIRLAQMISDHNDADFEEK	1	1	1	Q80X50		3141.5					Medium		2.67291
	LDFIGVEGSNYPRK	1	1	1	Q80X50		1594.82									High		3.06861
Q68FD5	Clathrin heavy chain 1 OS=Mus musculus GN=Cltc PE=1 SV=3 - [CLH1_MOUSE]	65.19	1	78	78	308	89.4943	13.91	17	23	2.90243	0.96	1	1	3.55345	0.66	1	1		0			3.2372	0.66	1	1	3.37912	0.66	1	1	1675	191.435	5.69385
	Sequence	# PSMs	# Proteins	# Protein Groups	Protein Group Accessions	Modifications	MH+ [Da]	A2	G2	XCorr A2	XCorr G2	B2	H2	XCorr B2	XCorr H2	C2	I2	XCorr C2
	SVNESLNNLFITEEDYQALR	12	1	1	Q68FD5		2355.15	High		5.87432
	LPVVIGGLLDVDCSEDVIK	8	1	1	Q68FD5	C13(Carbamidomethyl)	2041.09	High		5.697
	GQFSTDELVAEVEK	3	1	1	Q68FD5		1551.76	High		4.57936
	FNALFAQGNYSEAAK	5	1	1	Q68FD5		1630.79	High		4.5208
	VIQCFAETGQVQK	4	1	1	Q68FD5	C4(Carbamidomethyl)	1507.76	High		4.44119
	VSQPIEGHAASFAQFK	4	1	1	Q68FD5		1716.87	High		4.28028
	HSSLAGCQIINYR	4	1	1	Q68FD5	C7(Carbamidomethyl)	1518.75	High		4.22406
	NNRPSEGPLQTR	6	1	1	Q68FD5		1368.7	High		4.09241
	LECSEELGDLVK	4	1	1	Q68FD5	C3(Carbamidomethyl)	1391.67	High		3.86662
	LLYNNVSNFGR	4	1	1	Q68FD5		1296.67	High		3.62018
	LASTLVHLGEYQAAVDGAR	7	1	1	Q68FD5		1971.03	High		3.55315
	CNEPAVWSQLAK	4	1	1	Q68FD5	C1(Carbamidomethyl)	1402.68	High		3.38799
	IYIDSNNNPER	9	1	1	Q68FD5		1334.63	High		3.26802			High		3.2372	High	High	3.55345
	NNLAGAEELFAR	1	1	1	Q68FD5		1304.66	High		3.23444
	IHEGCEEPATHNALAK	6	1	1	Q68FD5	C5(Carbamidomethyl)	1776.83	Medium		3.10233		Medium		2.90243
	VANVELYYK	4	1	1	Q68FD5		1098.58	Medium		2.89702
	ESNCYDPER	3	1	1	Q68FD5	C4(Carbamidomethyl)	1169.45	Medium		2.75687
	TSIDAYDNFDNISLAQR	7	1	1	Q68FD5		1942.92
	VGEQAQVVIIDMNDPSNPIR	7	1	1	Q68FD5		2195.11
	DPELWGSVLLESNPYR	3	1	1	Q68FD5		1874.93
	YGYIHLYDLETGTCIYMNR	4	1	1	Q68FD5	C14(Carbamidomethyl)	2382.09
	VVGAMQLYSVDR	3	1	1	Q68FD5		1337.69
	LAELEEFINGPNNAHIQQVGDR	9	1	1	Q68FD5		2464.22
	FQEHLQLQNLGINPANIGFSTLTMESDK	6	1	1	Q68FD5		3145.57
	ADDPSSYMEVVQAANASGNWEELVK	6	1	1	Q68FD5		2710.22
	WLLLTGISAQQNR	6	1	1	Q68FD5		1499.84
	GQCDLELINVCNENSLFK	6	1	1	Q68FD5	C3(Carbamidomethyl); C11(Carbamidomethyl)	2153
	RPLIDQVVQTALSETQDPEEVSVTVK	11	1	1	Q68FD5		2881.52
	LAQMCGLHIVVHADELEELINYYQDR	3	1	1	Q68FD5	C5(Carbamidomethyl)	3129.51
	AVVHTHLLNPEWLVNYFGSLSVEDSLECLR	3	1	1	Q68FD5	C28(Carbamidomethyl)	3497.75
	YHEQLSTQSLIELFESFK	9	1	1	Q68FD5		2199.1
	KFDVNTSAVQVLIEHIGNLDR	4	1	1	Q68FD5		2368.26
	ISGETIFVTAPHEATAGIIGVNR	3	1	1	Q68FD5		2353.25
	AAEQAHLWAELVFLYDK	3	1	1	Q68FD5		2004.03
	DAMQYASESK	3	1	1	Q68FD5		1129.48
	QNLQICVQVASK	3	1	1	Q68FD5	C6(Carbamidomethyl)	1387.74
	HNIMDFAMPYFIQVMK	4	1	1	Q68FD5		1984.95
	FQEHLQLQNLGINPANIGFSTLTMESDK	3	1	1	Q68FD5	M24(Oxidation)	3161.56
	YGYIHLYDLETGTCIYMNR	1	1	1	Q68FD5	C14(Carbamidomethyl); M17(Oxidation)	2398.09
	RFQSVPAQPGQTSPLLQYFGILLDQGQLNK	3	1	1	Q68FD5		3343.78
	LTDQLPLIIVCDR	3	1	1	Q68FD5	C11(Carbamidomethyl)	1555.85
	NLQNLLILTAIK	5	1	1	Q68FD5		1353.85
	FDVNTSAVQVLIEHIGNLDR	4	1	1	Q68FD5		2240.17
	IVLDNSVFSEHR	3	1	1	Q68FD5		1415.73
	AVDVFFPPEAQNDFPVAMQISEK	6	1	1	Q68FD5		2579.25
	SFEGLFYFLGSIVNFSQDPDVHFK	2	1	1	Q68FD5		2793.35
	EVCFACVDGK	3	1	1	Q68FD5	C3(Carbamidomethyl); C6(Carbamidomethyl)	1184.51
	ESYVETELIFALAK	2	1	1	Q68FD5		1612.85
	RPISADSAIMNPASK	6	1	1	Q68FD5		1557.8
	DTELAEELLQWFLQEEK	2	1	1	Q68FD5		2121.04
	ALEHFTDLYDIK	7	1	1	Q68FD5		1464.74
	RECFGACLFTCYDLLRPDVVLETAWR	6	1	1	Q68FD5	C3(Carbamidomethyl); C7(Carbamidomethyl); C11(Carbamidomethyl)	3247.55
	AHTMTDDVTFWK	5	1	1	Q68FD5		1451.66
	HDVVFLITK	3	1	1	Q68FD5		1071.62
	WISLNTVALVTDNAVYHWSMEGESQPVK	3	1	1	Q68FD5		3174.55
	YEEYDNAIITMMNHPTDAWK	3	1	1	Q68FD5		2442.07
	RDPHLACVAYER	1	1	1	Q68FD5	C7(Carbamidomethyl)	1486.72
	TLQIFNIEMK	3	1	1	Q68FD5		1236.67
	VGYTPDWIFLLR	4	1	1	Q68FD5		1479.8
	HELIEFR	3	1	1	Q68FD5		943.5
	RKDPELWGSVLLESNPYR	3	1	1	Q68FD5		2159.12
	DAMQYASESK	1	1	1	Q68FD5	M3(Oxidation)	1145.48
	AFMTADLPNELIELLEK	2	1	1	Q68FD5		1947.01
	FDFVHDLVLYLYR	2	1	1	Q68FD5		1699.88
	LTDQLPLIIVCDRFDFVHDLVLYLYR	1	1	1	Q68FD5	C11(Carbamidomethyl)	3236.72
	LDASESLR	1	1	1	Q68FD5		890.457
	VMEYINR	1	1	1	Q68FD5		924.462
	YESLELCRPVLQQGR	1	1	1	Q68FD5	C7(Carbamidomethyl)	1847.95
	LLLPWLEAR	1	1	1	Q68FD5		1110.67
	AYEFAER	2	1	1	Q68FD5		885.41
	SVDPTLALSVYLR	4	1	1	Q68FD5		1433.8
	LHIIEVGTPPTGNQPFPK	4	1	1	Q68FD5		1945.05
	VNPSRLPVVIGGLLDVDCSEDVIK	1	1	1	Q68FD5	C18(Carbamidomethyl)	2594.38
	AHIAQLCEK	2	1	1	Q68FD5	C7(Carbamidomethyl)	1069.55
	LDASESLRK	2	1	1	Q68FD5		1018.55
	ALEHFTDLYDIKR	2	1	1	Q68FD5		1620.84
	ARESYVETELIFALAK	1	1	1	Q68FD5		1839.99
	IAAYLFK	1	1	1	Q68FD5		825.487
	LAQMCGLHIVVHADELEELINYYQDR	1	1	1	Q68FD5	M4(Oxidation); C5(Carbamidomethyl)	3145.52
	KVGYTPDWIFLLR	1	1	1	Q68FD5		1607.9
	ENPYYDSR	1	1	1	Q68FD5		1043.44
	EHLELFWSR	1	1	1	Q68FD5		1216.61
Q62261	Spectrin beta chain, non-erythrocytic 1 OS=Mus musculus GN=Sptbn1 PE=1 SV=2 - [SPTB2_MOUSE]	51.97	1	90	91	308	29.4477	4.19	7	7	3.80229	0.63	1	1		0			44.4325	5.67	8	11	100.649	14.05	23	27	113.931	13.37	23	30	2363	274.052	5.57959
	Sequence	# PSMs	# Proteins	# Protein Groups	Protein Group Accessions	Modifications	MH+ [Da]	A2	G2	XCorr A2	XCorr G2	B2	H2	XCorr B2	XCorr H2	C2	I2	XCorr C2
	EIEELQSQAQALSQEGK	6	1	1	Q62261		1887.93	High		5.65531			High		5.25802		High
	VSEEAESQQWDTSK	5	1	1	Q62261		1623.71	High		5.08435							High
	GDQVSQNGLPAEQGSPR	6	1	1	Q62261		1739.83	High		4.65851			High		4.8575
	LESEHPDQAQAILSR	11	1	1	Q62261		1693.85	High		4.13232		High	High	3.80229	3.92107		High
	SQNIITDSSSLNAEAIR	6	1	1	Q62261		1818.92	High		3.94575			High		5.59777		High
	ITDLYTDLR	5	1	1	Q62261		1109.59	Medium		3.08436							High
	DQNTVETLQR	3	1	1	Q62261		1203.6	Medium		2.88709			High		3.60822
	DASVAEAWLLGQEPYLSSR	4	1	1	Q62261		2092.04						High		2.87464
	MFSEADACELWIDEK	3	1	1	Q62261	C8(Carbamidomethyl)	1843.79
	RLEEASLLHQFQADADDIDAWMLDILK	2	1	1	Q62261		3156.57
	EVVAGSHELGQDYEHVTMLQER	3	1	1	Q62261		2527.19
	FLQDCQELSLWINEK	3	1	1	Q62261	C5(Carbamidomethyl)	1922.93
	SWHNVYCVINNQEMGFYK	3	1	1	Q62261	C7(Carbamidomethyl)	2289.02
	WDVDDWDNENSSAR	3	1	1	Q62261		1708.68
	MWEVLESTTQTK	3	1	1	Q62261		1452.7
	FANSLVGVQQQLQAFNTYR	13	1	1	Q62261		2184.12		High		4.8026		High		5.04258		High
	VAHMEFCYQELCQLAAER	3	1	1	Q62261	C7(Carbamidomethyl); C12(Carbamidomethyl)	2255.01
	AELFTQSCADLDK	3	1	1	Q62261	C8(Carbamidomethyl)	1497.69
	HQILEQAVEDYAETVHQLSK	9	1	1	Q62261		2338.17		High		5.38664		High		4.79189		High
	NEIDNYEEDYQK	5	1	1	Q62261		1559.64						High		4.62009		High
	EQWANLEQLSAIR	4	1	1	Q62261		1557.8										High
	MLTAQDMSYDEAR	3	1	1	Q62261		1530.66
	DLDDFQSWLSR	6	1	1	Q62261		1381.64		High		3.98384		High		3.85678		High
	DDEEMNTWIQAISSAISSDK	3	1	1	Q62261		2240
	VIESTQDLGNDLAGVMALQR	3	1	1	Q62261		2130.09
	WLHGLESQIQSDDYGK	5	1	1	Q62261		1875.89
	LSDGNEYLFQAK	3	1	1	Q62261		1384.67
	MHTTFEHDIQALGTQVR	4	1	1	Q62261		1983.97		Medium		2.77387
	LAEISDVWEEMK	3	1	1	Q62261		1449.69
	AQTLPTSVVTITSESSPGK	3	1	1	Q62261		1903
	FQIQDISVETEDNK	6	1	1	Q62261		1665.8		High		4.32834		High		4.21511		High
	NDSFTACIELGK	3	1	1	Q62261	C7(Carbamidomethyl)	1354.63
	FESLEPEMNNQASR	4	1	1	Q62261		1651.74						High		2.92972
	TQTAIASEDMPNTLTEAEK	4	1	1	Q62261		2049.96						High		4.41092
	EVDDLEQWIAER	7	1	1	Q62261		1502.71		High		3.88396		High		3.83455		High
	HLLGVEDLLQK	5	1	1	Q62261		1264.73						High		3.07057		High
	EAICEVALDYK	3	1	1	Q62261	C4(Carbamidomethyl)	1310.63
	FMELLEPLSER	3	1	1	Q62261		1363.69
	DMGEMVTQGQTDAQYMFLR	3	1	1	Q62261		2220.97
	LEDLEVIQHR	4	1	1	Q62261		1251.67
	KHEAIETDIAAYEER	5	1	1	Q62261		1774.86						High		3.90759		High
	INAVVETGR	1	1	1	Q62261		958.531
	SALPAQSAATLPAR	3	1	1	Q62261		1353.75
	DGLNEAWADLLELIDTR	2	1	1	Q62261		1943.97
	MPLATSTDHGHNLQTVQLLIK	5	1	1	Q62261		2317.23						Medium		2.65218		Medium
	DLMLWMEDVIR	3	1	1	Q62261		1420.7
	KQEDFMTTMDANEEK	2	1	1	Q62261		1816.77
	DEQSAVSMLK	3	1	1	Q62261		1107.54
	FATDGEGYKPCDPQVIR	2	1	1	Q62261	C11(Carbamidomethyl)	1952.92
	GNLEVLLFTIQSK	3	1	1	Q62261		1461.83
	LTTLELLEVR	2	1	1	Q62261		1186.7
	TLETPAAQMEGFLNR	3	1	1	Q62261		1677.82
	VLLLSQDYGK	3	1	1	Q62261		1135.64
	LQALDTGWNELHK	2	1	1	Q62261		1524.78
	EIGQSVDEVEK	5	1	1	Q62261		1232.6						Medium		2.83133		High
	HRPDLIDFDK	5	1	1	Q62261		1255.64						High		3.39784		High
	VAVVNQIAR	3	1	1	Q62261		969.585
	IVSSNDVGHDEYSTQSLVK	2	1	1	Q62261		2078
	LVSDGNINSDR	4	1	1	Q62261		1189.58										High
	EQWLNNMQIPEK	3	1	1	Q62261		1529.74
	AFEDEMSGR	3	1	1	Q62261		1041.43
	ETWLSENQR	3	1	1	Q62261		1162.55
	DVEDEILWVGER	3	1	1	Q62261		1459.71
	DGMAFNALIHK	3	1	1	Q62261		1216.62
	DALLSALSIQNYHLECNETK	2	1	1	Q62261	C16(Carbamidomethyl)	2319.13
	VQAVVAVAR	4	1	1	Q62261		912.562						Medium		2.70338
	QLWGLLIEETEK	4	1	1	Q62261		1458.78										Medium
	TQILAASYELHK	3	1	1	Q62261		1373.74
	EAASELLMR	1	1	1	Q62261		1019.52
	LLQLTEK	1	1	1	Q62261		844.514
	DALLLWCQMK	2	1	1	Q62261	C7(Carbamidomethyl)	1277.64
	RFSLFGK	1	1	1	Q62261		854.489
	VDTVNNMADELINSGHSDAATIAEWK	2	1	1	Q62261		2801.31
	ENEVLEAWK	2	1	1	Q62261		1117.55
	LVSQDNFGFDLPAVEAATK	10	1	1	Q62261		2022.02		High		3.9675		High		3.33996		High
	ALVADSHPESER	3	1	1	Q62261		1310.63										High
	DLTSVNILLK	2	1	1	Q62261		1115.67						Medium		2.44695
	LQAAYAGDK	2	1	1	Q62261		936.479
	QQMLENQMEVR	2	1	1	Q62261		1405.66
	SAASGIPYHSEVPVSLK	2	1	1	Q62261		1741.91
	DTGNIGQER	2	1	1	Q62261		989.465
	QNLLSQSHAYQQFLR	1	1	1	Q62261		1832.94
	LAGIEER	2	1	1	Q62261		787.431
	FSALER	1	1	1	Q62261		722.383
	LWEYLLELLR	1	1	1	Q62261		1347.77
	VHLENMGSHDIVDGNHR	1	2	2	Q62261;P15508		1929.9
	SWHNVYCVINNQEMGFYKDAK	1	1	1	Q62261	C7(Carbamidomethyl)	2603.19
	EMAELTR	1	1	1	Q62261		849.414
	SNAHYNLQNAFNLAEQHLGLTK	1	1	1	Q62261		2483.25		Medium		2.75341
	VLDNAIETEK	2	1	1	Q62261		1131.59						High		3.3316		High
	ELEAENYHDIK	1	1	1	Q62261		1360.63										High
P11499	Heat shock protein HSP 90-beta OS=Mus musculus GN=Hsp90ab1 PE=1 SV=3 - [HS90B_MOUSE]	59.81	1	25	39	307	20.3873	8.56	5	6	13.8579	6.91	4	4	30.7652	14.5	8	9	2.88858	2.21	1	1	12.1094	6.77	4	4	9.18878	5.25	3	3	724	83.2291	5.03369
	Sequence	# PSMs	# Proteins	# Protein Groups	Protein Group Accessions	Modifications	MH+ [Da]	A2	G2	XCorr A2	XCorr G2	B2	H2	XCorr B2	XCorr H2	C2	I2	XCorr C2
	NPDDITQEEYGEFYK	10	1	1	P11499		1847.8	High		5.46728		High		4.88943		High		5.77838
	EKEISDDEAEEEKGEK	4	1	1	P11499		1864.83	Medium	Medium	3.14199	2.88858		Medium		2.50317		Medium
	YIDQEELNK	4	2	2	P07901;P11499		1151.56	Medium		3.00399
	ADLINNLGTIAK	8	2	2	P07901;P11499		1242.71	Medium		2.99122						High		2.93106
	SIYYITGESK	9	1	1	P11499		1160.58	Medium		2.98956						High		3.08698
	GVVDSEDLPLNISR	8	3	3	P07901;P11499;Q9CQN1		1513.79					High		3.23091		High		4.31842
	EDQTEYLEER	11	2	2	P11499;P07901		1311.57					High	High	2.96245	3.49692	High	High	3.3054
	EQVANSAFVER	6	1	1	P11499		1249.62					Medium	Medium	2.7751	2.79494
	TLTLVDTGIGMTK	13	2	2	P11499;P07901		1349.74									High		3.76939
	HNDDEQYAWESSAGGSFTVR	33	2	2	P07901;P11499		2255.96									Medium		2.5083
	IRYESLTDPSK	10	2	2	P07901;P11499		1308.68									Medium		2.47052
	YHTSQSGDEMTSLSEYVSR	10	1	1	P11499		2176.94
	RGFEVVYMTEPIDEYCVQQLK	7	1	1	P11499	C16(Carbamidomethyl)	2604.25
	GFEVVYMTEPIDEYCVQQLK	9	1	1	P11499	C15(Carbamidomethyl)	2448.14
	YHTSQSGDEMTSLSEYVSR	6	1	1	P11499	M10(Oxidation)	2192.94
	HSQFIGYPITLYLEK	12	1	1	P11499		1808.96
	LVSSPCCIVTSTYGWTANMER	12	1	1	P11499	C6(Carbamidomethyl); C7(Carbamidomethyl)	2432.1
	RGFEVVYMTEPIDEYCVQQLK	7	1	1	P11499	M8(Oxidation); C16(Carbamidomethyl)	2620.24
	SLTNDWEDHLAVK	6	1	1	P11499		1527.74
	CLELFSELAEDK	3	1	1	P11499	C1(Carbamidomethyl)	1453.69
	TLTLVDTGIGMTK	10	2	2	P11499;P07901	M11(Oxidation)	1365.73
	HLEINPDHPIVETLR	8	1	1	P11499		1782.95
	ELISNASDALDK	9	2	2	P08113;P11499		1275.64						High		3.31439		High
	RAPFDLFENKK	8	1	1	P11499		1364.73
	LVSSPCCIVTSTYGWTANMER	6	1	1	P11499	C6(Carbamidomethyl); C7(Carbamidomethyl); M19(Oxidation)	2448.1
	RAPFDLFENK	11	1	1	P11499		1236.64
	HFSVEGQLEFR	11	2	2	P07901;P11499		1348.66
	IEDVGSDEEDDSGK	5	1	1	P11499		1494.61
	DNSTMGYMMAK	4	1	1	P11499		1248.51
	DNSTMGYMMAK	3	1	1	P11499	M9(Oxidation)	1264.5
	DNSTMGYMMAK	3	1	1	P11499	M5(Oxidation); M8(Oxidation)	1280.49
	RVFIMDSCDELIPEYLNFIR	4	1	1	P11499	C8(Carbamidomethyl)	2530.25
	EGLELPEDEEEK	6	2	2	P07901;P11499		1416.64
	YESLTDPSK	3	2	2	P07901;P11499		1039.49
	APFDLFENK	3	1	1	P11499		1080.54
	IDIIPNPQER	4	1	1	P11499		1194.65
	RVFIMDSCDELIPEYLNFIR	1	1	1	P11499	M5(Oxidation); C8(Carbamidomethyl)	2546.24
	VFIMDSCDELIPEYLNFIR	1	1	1	P11499	M4(Oxidation); C7(Carbamidomethyl)	2390.14
	FYEAFSK	3	1	1	P11499		891.425
	FENLCK	1	2	2	P07901;P11499	C5(Carbamidomethyl)	810.381
	DLVVLLFETALLSSGFSLEDPQTHSNR	1	1	1	P11499		2988.52
	EISDDEAEEEK	2	1	1	P11499		1293.53
	GFEVVYMTEPIDEYCVQQLK	2	1	1	P11499	M7(Oxidation); C15(Carbamidomethyl)	2464.13
	VFIMDSCDELIPEYLNFIR	3	1	1	P11499	C7(Carbamidomethyl)	2374.15
	EEEDKEDEEKPK	2	1	1	P11499		1504.67
	LGIHEDSTNR	3	1	1	P11499		1141.56
	VILHLK	1	2	2	P07901;P11499		722.493
	EMLQQSK	1	2	2	P07901;P11499		863.429
Q8BFZ3	Beta-actin-like protein 2 OS=Mus musculus GN=Actbl2 PE=1 SV=1 - [ACTBL_MOUSE]	33.78	1	1	9	299	223.095	22.07	5	61		0				0				0				0				0			376	41.977	5.49072
	Sequence	# PSMs	# Proteins	# Protein Groups	Protein Group Accessions	Modifications	MH+ [Da]	A2	G2	XCorr A2	XCorr G2	B2	H2	XCorr B2	XCorr H2	C2	I2	XCorr C2
	TTGIVMDSGDGVTHTVPIYEGYALPHAILR	27	3	2	Q8BFZ3;P60710		3183.61	High	High	5.28937	4.83052		High		4.51058	High	High	3.7325
	TTGIVMDSGDGVTHTVPIYEGYALPHAILR	43	3	2	P60710;Q8BFZ3	M6(Oxidation)	3199.62	High	High	4.71696	4.98867		High		4.76206	High	High	3.56156
	SYELPDGQVITIGNER	89	7	4	P62737;P60710;P68033;Q8BFZ3		1790.89	High	High	4.70762	4.50321	High	High	4.01956	4.8605	High	High	4.71052
	HQGVMVGMGQK	56	7	4	P62737;P60710;P68033;Q8BFZ3	M5(Oxidation)	1187.57	High		4.0099		High	High	3.99179	4.78361		High
	HQGVMVGMGQK	29	7	4	P62737;P60710;P68033;Q8BFZ3		1171.57	High		3.77671			High		2.96887	Medium	High	2.58575
	VAPDEHPILLTEAPLNPK	1	1	1	Q8BFZ3		1954.07	High		3.65636
	HQGVMVGMGQK	21	7	4	P62737;P60710;P68033;Q8BFZ3	M5(Oxidation); M8(Oxidation)	1203.56	High		3.59936		High	High	3.02341	3.66668		High
	DLTDYLMK	10	7	4	P62737;Q8BFZ3;P60710;P68033	M7(Oxidation)	1014.48	Medium		2.89863			Medium		2.71985	Medium		2.46964
	CDVDIRK	5	3	2	P60710;Q8BFZ3	C1(Carbamidomethyl)	905.451					Medium	Medium	2.7071	2.67317	Medium		2.62871
	YSVWIGGSILASLSTFQQMWISK	3	4	3	P62737;P60710;P68033		2602.34
	DLTDYLMK	6	7	4	P62737;P60710;P68033;Q8BFZ3		998.485		Medium		2.66738		Medium		2.83613		High
	IIAPPERK	1	7	4	P62737;P60710;P68033;Q8BFZ3		923.567
	YSVWIGGSILASLSTFQQMWISK	2	4	3	P62737;P60710;P68033	M19(Oxidation)	2618.33						High		3.27746
	LDLAGRDLTDYLMK	3	6	3	P62737;P60710;P68033	M13(Oxidation)	1639.83		Medium		2.71835						High
	LDLAGRDLTDYLMK	3	7	4	P62737;P60710;P68033;Q8BFZ3		1623.84						High		3.18969		High
P01867	Ig gamma-2B chain C region OS=Mus musculus GN=Igh-3 PE=1 SV=3 - [IGG2B_MOUSE]	34.41	1	10	10	286	215.258	30.94	8	57	124.638	34.41	9	37	145.834	30.94	8	40	146.78	26.49	6	41	190.956	33.17	9	56	186.944	34.41	10	54	404	44.2312	6.52197
	Sequence	# PSMs	# Proteins	# Protein Groups	Protein Group Accessions	Modifications	MH+ [Da]	A2	G2	XCorr A2	XCorr G2	B2	H2	XCorr B2	XCorr H2	C2	I2	XCorr C2
	CPAPNLEGGPSVFIFPPNIK	78	1	1	P01867	C1(Carbamidomethyl)	2154.1	High	High	4.99365	4.97944	High	High	4.48496	4.73323	High	High	5.01069
	KLEPSGPISTINPCPPCK	38	1	1	P01867	C14(Carbamidomethyl); C17(Carbamidomethyl)	1995	High		4.92309		High	High	4.21664	4.4179	High	High	5.07052
	DTAPVLDSDGSYFIYSK	44	1	1	P01867		1877.88	High	High	4.79083	5.0206	High	High	4.75774	4.86587	High	High	4.91048
	VVSTLPIQHQDWMSGK	12	1	1	P01867		1825.93	High	High	4.05771	4.66115	High	High	3.46717	4.26144	High	High	3.76556
	TTPPSVYPLAPGCGDTTGSSVTLGCLVK	24	1	1	P01867	C13(Carbamidomethyl); C25(Carbamidomethyl)	2835.39	High	High	3.68804	3.38887	High	High	3.19227	3.38815	High	High	3.26927
	LEPSGPISTINPCPPCK	8	1	1	P01867	C13(Carbamidomethyl); C16(Carbamidomethyl)	1866.91	High		3.66504			High		3.32063	High	Medium	3.98268
	VVSTLPIQHQDWMSGK	8	1	1	P01867	M13(Oxidation)	1841.92	High		3.62593		High	High	3.03726	3.48152	High		3.48766
	APQVYILPPPAEQLSR	35	1	1	P01867		1778.98	High	High	3.46184	3.21806	High	High	3.18968	3.20317	Medium	High	2.49169
	DVLMISLTPK	16	1	1	P01867	M4(Oxidation)	1132.63	High	High	3.19255	3.04316		High		3.28461		High
	DVLMISLTPK	17	1	1	P01867		1116.64	Medium	High	3.08604	3.39608	High	High	3.327	3.63336	High	High	3.1907
	GLVRAPQVYILPPPAEQLSRK	2	1	1	P01867		2332.35					High		4.07844			Medium
	TDSFSCNVR	4	1	1	P01867	C6(Carbamidomethyl)	1085.47					Medium	High	2.50765	2.98783		High
P01863	Ig gamma-2A chain C region, A allele OS=Mus musculus GN=Ighg PE=1 SV=1 - [GCAA_MOUSE]	39.7	2	8	9	283	190.12	23.94	6	47	39.0692	26.06	5	12	49.138	32.12	6	15	215.618	28.79	5	58	265.085	39.7	9	76	267.37	32.42	7	74	330	36.3662	7.40088
	Sequence	# PSMs	# Proteins	# Protein Groups	Protein Group Accessions	Modifications	MH+ [Da]	A2	G2	XCorr A2	XCorr G2	B2	H2	XCorr B2	XCorr H2	C2	I2	XCorr C2
	NTEPVLDSDGSYFMYSK	44	2	1	P01863	M14(Oxidation)	1968.85	High	High	5.85498	4.86021	High	High	4.13809	4.54988		High
	CPAPNLLGGPSVFIFPPK	69	2	1	P01863	C1(Carbamidomethyl)	1911.02	High	High	5.0198	4.72392	High	High	3.5351	4.83001	High	High	3.42656
	NTEPVLDSDGSYFMYSK	37	2	1	P01863		1952.86	High	High	4.808	5.45576	High	High	4.08836	5.05014	High	High	5.19459
	VVSALPIQHQDWMSGK	10	3	2	P01863;P01864		1795.92	High	High	4.48587	3.45276	High	High	2.96824	4.71257	High	High	4.59459
	VVSALPIQHQDWMSGK	4	3	2	P01863;P01864	M13(Oxidation)	1811.91	High		4.05661		High		3.87892		High		3.1135
	APQVYVLPPPEEEMTKK	6	2	1	P01863		1956.02	High		3.67392			High		3.04048		High
	APQVYVLPPPEEEMTK	25	2	1	P01863		1827.92	High	High	3.5084	3.57596	High	High	2.91626	3.60765	High	High	3.59631
	APQVYVLPPPEEEMTK	47	2	1	P01863	M14(Oxidation)	1843.91	High	High	3.41389	3.12776	High	High	3.02642	3.79278	High	High	3.40935
	GPTIKPCPPCK	7	2	1	P01863	C7(Carbamidomethyl); C10(Carbamidomethyl)	1254.63	High		3.31507			High		3.05782	High	High	2.8664
	NSYSCSVVHEGLHNHHTTK	2	2	1	P01863	C5(Carbamidomethyl)	2207					High	Medium	3.07372	2.85823
	TTAPSVYPLAPVCGDTTGSSVTLGCLVK	22	2	1	P01863	C13(Carbamidomethyl); C25(Carbamidomethyl)	2851.42		High		2.94663		High		4.25972	High	High	2.95871
	APQVYVLPPPEEEMTKK	9	2	1	P01863	M14(Oxidation)	1972.01						High		3.50473		High
	NWVERNSYSCSVVHEGLHNHHTTK	1	2	1	P01863	C10(Carbamidomethyl)	2891.35						Medium		2.59092
Q922F4	Tubulin beta-6 chain OS=Mus musculus GN=Tubb6 PE=1 SV=1 - [TBB6_MOUSE]	63.53	1	10	22	277	151.028	34.23	14	43	139.919	40.49	14	42	136.432	54.59	18	41		0				0				0			447	50.0581	4.89404
	Sequence	# PSMs	# Proteins	# Protein Groups	Protein Group Accessions	Modifications	MH+ [Da]	A2	G2	XCorr A2	XCorr G2	B2	H2	XCorr B2	XCorr H2	C2	I2	XCorr C2
	GHYTEGAELVDSVLDVVR	23	6	6	Q7TMM9;Q9CWF2;P68372;P99024;Q922F4;Q9ERD7		1958.98	High	High	6.43668	3.71718	High	High	5.53695	3.82864	High	High	6.26094
	EIVHIQAGQCGNQIGTK	5	1	1	Q922F4	C10(Carbamidomethyl)	1852.93	High		5.81745
	EVDEQMLAIQNK	6	1	1	Q922F4		1417.7	High		4.27926		High		4.41638		High		4.2067
	ALTVPELTQQMFDAK	10	4	4	Q9D6F9;P68372;Q922F4;Q9ERD7		1691.87	High		3.87996		Medium		2.69722
	NSSYFVEWIPNNVK	20	7	7	Q7TMM9;Q9CWF2;Q9D6F9;P68372;P99024;Q922F4;Q9ERD7		1696.83	High		3.708		High		3.13817		High		3.69229
	LAVNMVPFPR	29	7	7	Q7TMM9;Q9D6F9;P68372;P99024;Q922F4;Q9CWF2;Q9ERD7	M5(Oxidation)	1159.63	High	High	3.57955	2.99184	High		3.86822		High	High	3.84034
	AALVDLEPGTMDSVR	5	1	1	Q922F4		1573.79	High		3.5718						High		3.50167
	FPGQLNADLRK	18	7	7	Q7TMM9;Q9CWF2;Q9D6F9;P68372;P99024;Q922F4;Q9ERD7		1258.69	High		3.50232						High		3.16335
	LAVNMVPFPR	14	7	7	Q7TMM9;Q9D6F9;P68372;P99024;Q922F4;Q9CWF2;Q9ERD7		1143.63	High		3.45324		High		3.16651		High	Medium	3.5563
	AALVDLEPGTMDSVR	3	1	1	Q922F4	M11(Oxidation)	1589.78	High		3.18326		High		3.17117		Medium		2.8297
	IMNTFSVMPSPK	5	3	3	Q7TMM9;Q9CWF2;Q922F4		1351.67	Medium		3.08327						High		3.78922
	ISVYYNESSSK	6	1	1	Q922F4		1276.6	Medium		3.05347		High		3.17688		High		3.32226
	GHYTEGAELVDSVLDVVRK	16	6	6	Q7TMM9;P68372;P99024;Q922F4;Q9CWF2;Q9ERD7		2087.07	Medium	Medium	2.99287	3.1289	High	High	6.05095	3.49979	High	High	6.25321
	IREEYPDR	6	5	5	Q7TMM9;P68372;P99024;Q922F4;Q9CWF2		1077.53	Medium		2.94052		High		2.94171		High		3.06856
	ALTVPELTQQMFDAK	4	4	4	P68372;Q922F4;Q9ERD7;Q9D6F9	M11(Oxidation)	1707.86	Medium		2.92321		High		3.02646		Medium		2.46407
	NMMAACDPR	42	7	7	Q7TMM9;Q9CWF2;Q9ERD7;Q9D6F9;P68372;P99024;Q922F4	M3(Oxidation); C6(Carbamidomethyl)	1081.42	Medium		2.90373		High		3.09505		High		3.09213
	NMMAACDPR	10	7	7	Q7TMM9;Q9D6F9;P68372;P99024;Q922F4;Q9CWF2;Q9ERD7	C6(Carbamidomethyl)	1065.43	Medium		2.85943		High		3.2492		High		3.33806
	FPGQLNADLR	17	7	7	Q7TMM9;Q9CWF2;Q9ERD7;Q9D6F9;P68372;P99024;Q922F4		1130.6	Medium		2.7901						Medium		2.6969
	SGPFGQLFRPDNFIFGQTGAGNNWAK	10	1	1	Q922F4		2826.38					High		6.03835		High		5.04272
	MREIVHIQAGQCGNQIGTK	2	1	1	Q922F4	M1(Oxidation); C12(Carbamidomethyl)	2156.07					High		4.60046		High		4.11577
	MREIVHIQAGQCGNQIGTK	1	1	1	Q922F4	C12(Carbamidomethyl)	2140.07					High		4.37621
	RISEQFSAMFR	2	1	1	Q922F4		1371.68					High		3.88225		High		3.57641
	IMNTFSVMPSPK	4	3	3	Q7TMM9;Q9CWF2;Q922F4	M2(Oxidation)	1367.67					High		3.09918		Medium		2.58227
	NMMAACDPR	5	7	7	Q7TMM9;Q9CWF2;P68372;P99024;Q922F4;Q9D6F9;Q9ERD7	M2(Oxidation); M3(Oxidation); C6(Carbamidomethyl)	1097.42					Medium		2.66849		Medium		2.63401
	LTTPTYGDLNHLVSATMSGVTTSLR	5	1	1	Q922F4		2635.35									High		3.55607
	FWEVISDEHGIDQAGGYVGDSALQLER	2	1	1	Q922F4		2991.41									Medium		2.80834
	YLTVATVFR	3	2	2	Q9ERD7;Q922F4		1069.6
	LHFFMPGFAPLTAR	3	2	2	Q9ERD7;Q922F4		1604.84
	MASTFIGNSTAIQELFK	1	1	1	Q922F4	M1(Oxidation)	1873.94
P07901	Heat shock protein HSP 90-alpha OS=Mus musculus GN=Hsp90aa1 PE=1 SV=4 - [HS90A_MOUSE]	52.8	1	23	36	234	9.08055	4.5	3	3		0			25.0719	12.55	7	8		0				0				0			733	84.7348	5.0083
	Sequence	# PSMs	# Proteins	# Protein Groups	Protein Group Accessions	Modifications	MH+ [Da]	A2	G2	XCorr A2	XCorr G2	B2	H2	XCorr B2	XCorr H2	C2	I2	XCorr C2
	ELISNSSDALDK	8	1	1	P07901		1291.64	Medium		3.08534						High		3.17209
	YIDQEELNK	4	2	2	P07901;P11499		1151.56	Medium		3.00399
	ADLINNLGTIAK	8	2	2	P07901;P11499		1242.71	Medium		2.99122						High		2.93106
	GVVDSEDLPLNISR	8	3	3	P07901;P11499;Q9CQN1		1513.79					High		3.23091		High		4.31842
	EDQTEYLEER	11	2	2	P11499;P07901		1311.57					High	High	2.96245	3.49692	High	High	3.3054
	TLTIVDTGIGMTK	13	2	2	P11499;P07901		1349.74									High		3.76939
	HNDDEQYAWESSAGGSFTVR	33	2	2	P07901;P11499		2255.96									Medium		2.5083
	IRYESLTDPSK	10	2	2	P07901;P11499		1308.68									Medium		2.47052
	NPDDITNEEYGEFYK	6	1	1	P07901		1833.78
	HGLEVIYMIEPIDEYCVQQLK	9	1	1	P07901	C16(Carbamidomethyl)	2577.28
	HSQFIGYPITLFVEK	10	1	1	P07901		1778.95
	CLELFTELAEDK	4	1	1	P07901	C1(Carbamidomethyl)	1467.7
	LVTSPCCIVTSTYGWTANMER	9	1	1	P07901	C6(Carbamidomethyl); C7(Carbamidomethyl)	2446.12
	YYTSASGDEMVSLK	5	1	1	P07901		1550.7
	SLTNDWEEHLAVK	4	1	1	P07901		1541.76
	TLTIVDTGIGMTK	10	2	2	P11499;P07901	M11(Oxidation)	1365.73
	HIYFITGETK	6	1	1	P07901		1208.63
	RVFIMDNCEELIPEYLNFIR	2	1	1	P07901	C8(Carbamidomethyl)	2571.28
	DQVANSAFVER	6	1	1	P07901		1235.6
	HFSVEGQLEFR	11	2	2	P07901;P11499		1348.66
	HLEINPDHSIIETLR	8	1	1	P07901		1786.95
	YYTSASGDEMVSLK	3	1	1	P07901	M10(Oxidation)	1566.7
	EGLELPEDEEEK	6	2	2	P07901;P11499		1416.64
	RAPFDLFENR	4	1	1	P07901		1264.64
	APFDLFENR	3	1	1	P07901		1108.54
	RAPFDLFENRK	6	1	1	P07901		1392.74
	YESLTDPSK	3	2	2	P07901;P11499		1039.49
	FYEQFSK	2	1	1	P07901		948.445
	FENLCK	1	2	2	P07901;P11499	C5(Carbamidomethyl)	810.381
	LVTSPCCIVTSTYGWTANMER	3	1	1	P07901	C6(Carbamidomethyl); C7(Carbamidomethyl); M19(Oxidation)	2462.11
	DNSTMGYMAAK	4	1	1	P07901	M8(Oxidation)	1204.5
	TKFENLCK	3	1	1	P07901	C7(Carbamidomethyl)	1039.52
	VILHLK	1	2	2	P07901;P11499		722.493
	LGIHEDSQNR	2	1	1	P07901		1168.57
	VFIMDNCEELIPEYLNFIR	3	1	1	P07901	C7(Carbamidomethyl)	2415.17
	ESDDKPEIEDVGSDEEEEEK	1	1	1	P07901		2307.95
	VFIMDNCEELIPEYLNFIR	1	1	1	P07901	M4(Oxidation); C7(Carbamidomethyl)	2431.17
	EMLQQSK	1	2	2	P07901;P11499		863.429
	ALLFVPR	1	1	1	P07901		815.515
	TDTGEPMGR	1	1	1	P07901		963.42
P20029	78 kDa glucose-regulated protein OS=Mus musculus GN=Hspa5 PE=1 SV=3 - [GRP78_MOUSE]	49.92	1	27	29	223	71.9822	26.72	12	19	81.0211	32.52	18	22	38.1813	21.53	10	10	7.72578	4.27	2	2	9.7267	6.56	3	3	16.5854	6.41	3	4	655	72.3775	5.16064
	Sequence	# PSMs	# Proteins	# Protein Groups	Protein Group Accessions	Modifications	MH+ [Da]	A2	G2	XCorr A2	XCorr G2	B2	H2	XCorr B2	XCorr H2	C2	I2	XCorr C2
	LYGSGGPPPTGEEDTSEK	16	1	1	P20029		1820.82	High		5.31228		High		5.21379		High		3.30238
	TKPYIQVDIGGGQTK	9	1	1	P20029		1604.86	High		4.53849		Medium		2.83534		Medium		2.70618
	NQLTSNPENTVFDAK	13	1	1	P20029		1677.8	High		4.4738		High		4.55548		High	High	4.94001
	IINEPTAAAIAYGLDK	20	3	3	P20029;P17156;P63017		1659.9	High	High	4.4731	4.07682	High	High	3.95456	3.88883	High	High	4.80435
	SQIFSTASDNQPTVTIK	12	1	1	P20029		1836.93	High		4.42622		High		3.77409		High		4.81765
	TWNDPSVQQDIK	7	1	1	P20029		1430.69	High		3.891		High		3.89872		High		3.7326
	ELEEIVQPIISK	10	1	1	P20029		1397.79	High	High	3.49257	3.64897	High		3.71024		High		3.75983
	VEIIANDQGNR	11	5	4	P20029;Q61696;P17156;P63017		1228.63	High		3.36733		High	High	3.52542	3.26961	High	High	3.07042
	VTHAVVTVPAYFNDAQR	11	1	1	P20029		1887.97	Medium		3.28168		High		3.27257
	SDIDEIVLVGGSTR	8	1	1	P20029		1460.76	Medium		3.17415						High		3.40382
	TFAPEEISAMVLTK	8	1	1	P20029		1536.8	Medium		3.14631
	ITPSYVAFTPEGER	8	1	1	P20029		1566.78	Medium		2.81523		High		3.76554
	IEWLESHQDADIEDFK	11	1	1	P20029		1974.91					High	Medium	5.14689	2.56827
	KSDIDEIVLVGGSTR	7	1	1	P20029		1588.85					High		4.13936
	LYGSGGPPPTGEEDTSEKDEL	2	1	1	P20029		2177.97					High		3.92858
	NELESYAYSLK	5	1	1	P20029		1316.64					High		3.57925		High		3.64404
	KVTHAVVTVPAYFNDAQR	5	1	1	P20029		2016.07					High		3.5257
	NGRVEIIANDQGNR	1	1	1	P20029		1555.79					High		3.1939
	ITITNDQNR	3	1	1	P20029		1074.55					Medium		2.8718
	VLEDSDLK	3	1	1	P20029		918.478					Medium		2.41114
	IEIESFFEGEDFSETLTR	12	1	1	P20029		2149
	DNHLLGTFDLTGIPPAPR	9	1	1	P20029		1934.01
	AKFEELNMDLFR	6	1	1	P20029		1512.75
	DAGTIAGLNVMR	4	1	1	P20029		1217.63
	FEELNMDLFR	6	1	1	P20029		1313.62
	DAGTIAGLNVMR	4	1	1	P20029	M11(Oxidation)	1233.63
	EDVGTVVGIDLGTTYSCVGVFK	4	1	1	P20029	C17(Carbamidomethyl)	2316.14
	KEDVGTVVGIDLGTTYSCVGVFK	2	1	1	P20029	C18(Carbamidomethyl)	2444.24
	TFAPEEISAMVLTK	2	1	1	P20029	M10(Oxidation)	1552.79
	VYEGERPLTK	2	1	1	P20029		1191.64
	VMEHFIK	2	1	1	P20029		903.476
O54988	STE20-like serine/threonine-protein kinase OS=Mus musculus GN=Slk PE=1 SV=2 - [SLK_MOUSE]	49.55	1	54	54	217	305.64	37.31	35	72	323.382	45.74	49	82	218.493	34.96	33	54		0				0				0			1233	141.37	5.13525
	Sequence	# PSMs	# Proteins	# Protein Groups	Protein Group Accessions	Modifications	MH+ [Da]	A2	G2	XCorr A2	XCorr G2	B2	H2	XCorr B2	XCorr H2	C2	I2	XCorr C2
	AVDEHASDVNLETGAELNDQTVGIHENGR	6	1	1	O54988		3090.44	High		7.26731		High		6.63215		High		6.03186
	VEDKQPEQQPAVCEAEGQLTSTSETTR	7	1	1	O54988	C13(Carbamidomethyl)	3018.39	High		6.33333		High		5.56853		High		5.71713
	LIQSEEINDTHIQTMDLVSQETGEK	14	1	1	O54988		2858.36	High		6.14205		High		6.33582		High		5.2766
	ATLEQPETDEVEQVSESNSIEELER	5	1	1	O54988		2861.32	High		5.7768		High		5.05664		High		5.55257
	GNDTDSGTGSTVENSSGDLNLSISSFLSK	3	1	1	O54988		2889.33	High		5.72052		High		4.84386
	ALGSEGEAAATEVDLER	6	1	1	O54988		1717.82	High		5.40072		High		5.42446		High		3.40164
	LIQSEEINDTHIQTMDLVSQETGEK	11	1	1	O54988	M15(Oxidation)	2874.38	High		5.3185		High		4.68598		High		6.59468
	MTGESECLNPSAQSR	5	1	1	O54988	C7(Carbamidomethyl)	1666.72	High		5.23036		High		4.85465		High		4.95398
	ALGSEGEAAATEVDLERK	3	1	1	O54988		1845.92	High		5.04198		High		4.66679		High		5.79462
	MTGESECLNPSAQSR	5	1	1	O54988	M1(Oxidation); C7(Carbamidomethyl)	1682.71	High		5.03011		High		5.55129		High		5.31684
	SSEVGTDEALDDTQK	7	1	1	O54988		1594.71	High		5.00007		High		3.93757		High		4.75205
	LENLPDTQDQQTVDVNSVSEENENNR	2	1	1	O54988		2987.34	High		4.73703
	RASSDLSIASSEEDK	9	1	1	O54988		1594.75	High		4.50604		High		4.54867		High		4.85072
	QPEQQPAVCEAEGQLTSTSETTR	6	1	1	O54988	C9(Carbamidomethyl)	2547.16	High		4.47873		High		4.22678		High		3.93628
	EADFQAVDNEVGLTK	6	1	1	O54988		1635.79	High		4.44539		High		5.82393		High		5.87575
	EEMGALPKPETILPPEPEHEK	5	1	1	O54988	M3(Oxidation)	2387.18	High		4.41519
	LSQNACILESVSER	6	1	1	O54988	C6(Carbamidomethyl)	1605.79	High		4.17662		High		3.83559		High		3.82704
	ASSDLSIASSEEDK	3	1	1	O54988		1438.65	High		4.07807		High		4.77469		High		5.05968
	ILNEKPTTDGPEK	4	1	1	O54988		1441.75	High		4.05472		High		3.66321		High		3.60582
	KLQEQEVFFK	3	1	1	O54988		1295.7	High		3.90923		High		3.68639
	FIVDGVEVSVTTSK	3	1	1	O54988		1480.79	High		3.89364		High		4.36634		High		3.86993
	CHLLVEHETQK	6	1	1	O54988	C1(Carbamidomethyl)	1393.69	High		3.86083		High		3.12738		High		3.20409
	VTLETNTDCLKPEEDR	1	1	1	O54988	C9(Carbamidomethyl)	1919.9	High		3.75543
	AEVTEEVEDGKEEDEEEEAENALPIPANKR	2	1	1	O54988		3369.53	High		3.71761		High		4.03504
	DSGSVSLQETR	5	1	1	O54988		1178.57	High		3.69097		High		3.42417		High		4.06952
	EEMGALPKPETILPPEPEHEK	4	1	1	O54988		2371.18	High		3.64493						High		3.26489
	DLQLQCEANVR	6	1	1	O54988	C6(Carbamidomethyl)	1345.65	High		3.59334		High		4.01266		High		4.13312
	EEDEEEEAENALPIPANK	2	1	1	O54988		2026.91	High		3.59171
	QTLEALNYLHDNK	4	1	1	O54988		1558.78	High		3.49857		High		4.55121		High		3.92247
	ELDEEHSQELK	3	1	1	O54988		1356.63	High		3.48799		High		3.18089		High		3.32351
	AEVTEEVEDGK	2	1	1	O54988		1205.55	High		3.41015		High		3.80491
	QYDQEIENLEK	5	1	1	O54988		1408.66	High		3.40997		High		3.13247		High		2.87553
	LQEQEVFFK	5	1	1	O54988		1167.6	High		3.36546		High		3.20045		Medium		2.72216
	AGNILFTLDGDIK	4	1	1	O54988		1376.74	High		3.30593		High		4.09005		High		3.52203
	RQYDQEIENLEK	5	1	1	O54988		1564.76	High		3.30247		High		4.04088		High		4.35974
	INSTATPDQDREK	2	1	1	O54988		1474.71	High		3.1901		High		3.17628
	AEVTEEVEDGKEEDEEEEAENALPIPANK	1	1	1	O54988		3213.44	Medium		3.1873
	RFEQEMLSK	3	1	1	O54988		1167.58	Medium		2.85536		High		3.30892		High		2.89066
	AELANIERECLNNK	1	1	1	O54988	C10(Carbamidomethyl)	1673.82					High		4.86456
	WTTSQLLQHPFVTVDSNKPVR	2	1	1	O54988		2453.29					High		4.55256
	VITSDRSSEVGTDEALDDTQK	2	1	1	O54988		2266.07					High		4.26973
	AREAAIWELEER	2	1	1	O54988		1472.75					High		3.92797
	KRQYDQEIENLEK	1	1	1	O54988		1692.86					High		3.66193
	SLRINSTATPDQDREK	1	1	1	O54988		1830.93					High		3.65034
	IVTDSDSKTEELR	1	1	1	O54988		1492.75					High		3.53498
	EAAIWELEER	2	1	1	O54988		1245.61					High		3.48045		High		3.53668
	EEQRAQQQLNGK	1	1	1	O54988		1428.72					High		3.29091
	RDLNPEEFWEIIGELGDGAFGK	6	1	1	O54988		2492.21					High		3.15734		High		3.69784
	QTIERLEQEHTNR	1	1	1	O54988		1653.83					High		3.03873
	LSQNACILESVSERTEQSTSEDK	1	1	1	O54988	C6(Carbamidomethyl)	2611.22					High		3.02686
	WTTSQLLQHPFVTVDSNKPVRELIAEAK	1	1	1	O54988		3207.72					High		3.02065
	VTLETNTDCLKPEEDRNK	2	1	1	O54988	C9(Carbamidomethyl)	2162.04					Medium		2.86783		High		4.10117
	LADFGVSAK	4	1	1	O54988		907.489					Medium		2.86665		High		3.04671
	LEQEHTNR	1	1	1	O54988		1026.5					Medium		2.84277
	INSTATPDQDR	2	1	1	O54988		1217.58					Medium		2.84116		High		3.42009
	AELANIER	2	1	1	O54988		915.49					Medium		2.59253		Medium		2.63085
	RFEQEMLSK	2	1	1	O54988	M6(Oxidation)	1183.58					Medium		2.5383
	DQYFMQR	1	1	1	O54988	M5(Oxidation)	1003.43					Medium		2.53068
	DQYFMQR	2	1	1	O54988		987.434									Medium		2.69375
P58252	Elongation factor 2 OS=Mus musculus GN=Eef2 PE=1 SV=2 - [EF2_MOUSE]	63.75	1	44	45	213	6.6338	2.21	2	2		0				0				0				0				0			858	95.2529	6.82959
	Sequence	# PSMs	# Proteins	# Protein Groups	Protein Group Accessions	Modifications	MH+ [Da]	A2	G2	XCorr A2	XCorr G2	B2	H2	XCorr B2	XCorr H2	C2	I2	XCorr C2
	GEGQLSAAER	4	1	1	P58252		1017.5	High		3.85178
	YEWDVAEAR	4	1	1	P58252		1138.52	Medium		2.78201
	YRCELLYEGPPDDEAAMGIK	8	1	1	P58252	C3(Carbamidomethyl)	2327.07
	YVEPIEDVPCGNIVGLVGVDQFLVK	9	1	1	P58252	C10(Carbamidomethyl)	2759.43
	ALLELQLEPEELYQTFQR	11	1	1	P58252		2220.15
	DGSGFLINLIDSPGHVDFSSEVTAALR	15	1	1	P58252		2817.41
	AYLPVNESFGFTADLR	9	1	1	P58252		1799.9
	GHVFEESQVAGTPMFVVK	6	1	1	P58252		1961.98
	IWCFGPDGTGPNILTDITK	10	1	1	P58252	C3(Carbamidomethyl)	2105.04
	DSVVAGFQWATK	5	1	1	P58252		1308.66
	ARPFPDGLAEDIDK	8	1	1	P58252		1543.77
	ETVSEESNVLCLSK	3	1	1	P58252	C11(Carbamidomethyl)	1594.76
	TFCQLILDPIFK	9	1	1	P58252	C3(Carbamidomethyl)	1494.81
	RCLYASVLTAQPR	3	1	1	P58252	C2(Carbamidomethyl)	1534.82
	CLYASVLTAQPR	5	1	1	P58252	C1(Carbamidomethyl)	1378.72
	DLEEDHACIPIK	3	1	1	P58252	C8(Carbamidomethyl)	1439.68
	EGALCEENMR	5	1	1	P58252	C5(Carbamidomethyl)	1208.5
	VFDAIMNFR	3	1	1	P58252	M6(Oxidation)	1128.55
	CELLYEGPPDDEAAMGIK	5	1	1	P58252	C1(Carbamidomethyl)	2007.9
	VFDAIMNFR	5	1	1	P58252		1112.56
	NMSVIAHVDHGK	3	1	1	P58252		1307.65
	SDPMVQCIIEESGEHIIAGAGELHLEICLK	4	1	1	P58252	C7(Carbamidomethyl); C28(Carbamidomethyl)	3348.63
	TGTITTFEHAHNMR	3	1	1	P58252		1615.76
	STLTDSLVCK	4	1	1	P58252	C9(Carbamidomethyl)	1123.57
	VTDGALVVVDCVSGVCVQTETVLR	9	1	1	P58252	C11(Carbamidomethyl); C16(Carbamidomethyl)	2576.3
	VFSGVVSTGLK	4	1	1	P58252		1093.63
	GPLMMYISK	3	1	1	P58252		1039.53
	IKPVLMMNK	3	1	1	P58252		1073.62
	GVQYLNEIK	3	1	1	P58252		1063.58
	STAISLFYELSENDLNFIK	7	1	1	P58252		2204.11
	LMEPIYLVEIQCPEQVVGGIYGVLNR	3	1	1	P58252	C12(Carbamidomethyl)	2989.55
	RGHVFEESQVAGTPMFVVK	4	1	1	P58252		2118.08
	GGGQIIPTAR	6	2	2	P58252;O08810		969.548
	YFDPANGK	1	1	1	P58252		911.426
	EGALCEENMR	3	1	1	P58252	C5(Carbamidomethyl); M9(Oxidation)	1224.5
	SDPVVSYR	1	1	1	P58252		922.463
	QFAEMYVAK	3	1	1	P58252		1086.53
	IMGPNYTPGK	1	1	1	P58252	M2(Oxidation)	1093.53
	EGIPALDNFLDK	4	1	1	P58252		1331.69
	IMGPNYTPGK	3	1	1	P58252		1077.54
	KVEDMMK	2	1	1	P58252		880.426
	KEDLYLKPIQR	1	1	1	P58252		1402.81
	DLEEDHACIPIKK	1	1	1	P58252	C8(Carbamidomethyl)	1567.78
	TGTITTFEHAHNMR	1	1	1	P58252	M13(Oxidation)	1631.76
	KSDPVVSYR	2	1	1	P58252		1050.56
	NPADLPK	1	1	1	P58252		754.41
	WLPAGDALLQMITIHLPSPVTAQK	1	1	1	P58252	M11(Oxidation)	2616.42
	FSVSPVVR	1	1	1	P58252		890.51
	EDLYLKPIQR	1	1	1	P58252		1274.71
Q3THE2	Myosin regulatory light chain 12B OS=Mus musculus GN=Myl12b PE=1 SV=2 - [ML12B_MOUSE]	62.79	1	5	12	208	257.315	59.3	9	64		0				0			74.3318	39.53	4	17	176.403	62.79	11	45	152.909	56.4	10	40	172	19.7665	4.84326
	Sequence	# PSMs	# Proteins	# Protein Groups	Protein Group Accessions	Modifications	MH+ [Da]	A2	G2	XCorr A2	XCorr G2	B2	H2	XCorr B2	XCorr H2	C2	I2	XCorr C2
	NAFACFDEEATGTIQEDYLR	17	1	1	Q3THE2	C5(Carbamidomethyl)	2350.03	High	High	6.44942	6.48612		High		6.11337		High
	ATSNVFAMFDQSQIQEFK	16	2	2	Q3THE2;Q9CQ19		2090.99	High	High	6.3415	4.90229		High		4.50442		High
	ATSNVFAMFDQSQIQEFK	44	2	2	Q3THE2;Q9CQ19	M8(Oxidation)	2106.98	High	High	6.10929	5.55385		High		5.42639		High
	FTDEEVDELYR	19	1	1	Q3THE2		1415.63	High		4.62593			High		4.46465		High
	EAFNMIDQNR	9	2	2	Q3THE2;Q9CQ19		1237.56	High		4.19774			High		3.58102		High
	ELLTTMGDRFTDEEVDELYR	10	1	1	Q3THE2		2432.13	High	High	4.04668	5.09658		High		4.09993		High
	KGNFNYIEFTR	14	1	1	Q3THE2		1388.69	High		3.89016			High		3.63769		High
	EAFNMIDQNR	24	2	2	Q3THE2;Q9CQ19	M5(Oxidation)	1253.56	High		3.7155			High		3.48657		High
	LNGTDPEDVIR	9	2	2	Q3THE2;Q9CQ19		1228.62	High		3.60887			High		3.46444
	EDLHDMLASLGK	3	2	2	Q3THE2;Q9CQ19	M6(Oxidation)	1344.65	High		3.51614
	GNFNYIEFTR	8	1	1	Q3THE2		1260.6	High	High	3.35275	3.25446		High		3.37875		High
	EDLHDMLASLGK	6	2	2	Q3THE2;Q9CQ19		1328.65	Medium		3.0957							High
	ELLTTMGDRFTDEEVDELYR	17	1	1	Q3THE2	M6(Oxidation)	2448.12	Medium	High	3.00918	3.74412		High		4.96561		High
	ELLTTMGDR	4	2	2	Q3THE2;Q9CQ19		1035.52						Medium		2.80828
	DGFIDK	5	2	2	Q3THE2;Q9CQ19		694.341						Medium		2.79889		Medium
	DGFIDKEDLHDMLASLGK	2	2	2	Q3THE2;Q9CQ19		2003.98						High		3.21724		Medium
	ELLTTMGDR	1	2	2	Q3THE2;Q9CQ19	M6(Oxidation)	1051.51						Medium		2.80012
P35922	Fragile X mental retardation protein 1 homolog OS=Mus musculus GN=Fmr1 PE=1 SV=1 - [FMR1_MOUSE]	60.26	1	32	35	205	135.628	27.52	13	33	352.588	54.56	33	98	194.28	38.27	17	57		0				0				0			614	68.9469	7.62061
	Sequence	# PSMs	# Proteins	# Protein Groups	Protein Group Accessions	Modifications	MH+ [Da]	A2	G2	XCorr A2	XCorr G2	B2	H2	XCorr B2	XCorr H2	C2	I2	XCorr C2
	VPGVTAIDLDEDTCTFHIYGEDQDAVK	8	1	1	P35922	C14(Carbamidomethyl)	3008.38	High		5.84598		High		4.10678		High		3.80477
	TADGSLQSASSEGSR	15	1	1	P35922		1452.66	High		5.40168		High		4.95471		High		4.775
	EDLMGLAIGTHGANIQQAR	10	2	2	P35922;Q9WVR4	M4(Oxidation)	2011	High		5.36676		High		3.59203		High		3.93556
	EDLMGLAIGTHGANIQQAR	8	2	2	P35922;Q9WVR4		1995.01	High		4.82958		High		4.42052		High		4.34871
	DINESDEVEVYSR	27	1	1	P35922		1554.69	High		4.76054		High		5.00888		High		5.05239
	SVPQEEEIMPPSSLPSNNSR	16	1	1	P35922	M9(Oxidation)	2214.03	High		4.59109		High		4.4612		High		3.42465
	SFLEFAEDVIQVPR	7	1	1	P35922		1649.86	High		4.40285		High		3.89168		High		3.501
	SVPQEEEIMPPSSLPSNNSR	8	1	1	P35922		2198.04	High		4.01146		High		2.95597		Medium		2.61442
	VLVVSSIVAGGPQKPEPK	4	1	1	P35922		1805.05	High		3.92135		High		4.00437		High		4.53811
	VPGVTAIDLDEDTCTFHIYGEDQDAVKK	4	1	1	P35922	C14(Carbamidomethyl)	3136.48	High		3.68962		High		4.42431		High		3.3947
	VRIEAENEK	7	1	1	P35922		1087.57	High		3.6525		Medium		2.76057		High		2.86992
	GYVTDDGQGMGR	5	1	1	P35922	M10(Oxidation)	1271.53	High		3.40086		High		3.83828		High		3.57862
	GYVTDDGQGMGR	3	1	1	P35922		1255.54	High		3.37721		High		3.85971		High		3.81221
[truncated: 31,280 more rows]

## Sheet: prot only
							WCEovary_TBP2_IP_biol_rep1		WCEovary_TBP2_IP_biol_rep2		WCEovary_TBP2_IP_biol_rep3		WCEovary_GST_IP_rep1		WCEovary_GST_IP_rep2		WCEovary_GST_IP_rep3
Accession	Description	ΣCoverage	Σ# Proteins	Σ# Unique Peptides	Σ# Peptides	Σ# PSMs	# Peptides A2	# PSM A2	# Peptides B2	# PSM B2	# Peptides C2	# PSM C2	# Peptides G2	# PSM G2	# Peptides H2	# PSM H2	# Peptides I2	# PSM I2	# AAs	MW [kDa]	calc. pI
Q8VDD5	Myosin-9 OS=Mus musculus GN=Myh9 PE=1 SV=4 - [MYH9_MOUSE]	63.01	1	112	137	1513	95	567					35	111	98	259	90	249	1960	226.232	5.65576
P60710	Actin, cytoplasmic 1 OS=Mus musculus GN=Actb PE=1 SV=1 - [ACTB_MOUSE]	78.93	2	10	24	1238	18	255	10	18	12	16	11	131	19	213	17	202	375	41.7097	5.47803
P01868	Ig gamma-1 chain C region secreted form OS=Mus musculus GN=Ighg1 PE=1 SV=1 - [IGHG1_MOUSE]	62.35	2	12	12	1138	6	11	9	25	10	24	9	246	11	414	10	395	324	35.6817	7.40088
P01837	Ig kappa chain C region OS=Mus musculus PE=1 SV=1 - [IGKC_MOUSE]	67.92	1	12	12	984	3	24	7	30	3	12	4	222	11	368	8	318	106	11.7706	5.41455
Q61879	Myosin-10 OS=Mus musculus GN=Myh10 PE=1 SV=2 - [MYH10_MOUSE]	60.78	1	104	127	974	93	325					35	82	84	171	83	164	1976	228.855	5.5415
P68033	Actin, alpha cardiac muscle 1 OS=Mus musculus GN=Actc1 PE=1 SV=1 - [ACTC_MOUSE]	78.51	2	1	24	808	16	196	8	15	9	16	12	53	19	138	17	138	377	41.9919	5.38916
P62737	Actin, aortic smooth muscle OS=Mus musculus GN=Acta2 PE=1 SV=1 - [ACTA_MOUSE]	78.51	2	2	24	778	16	196	8	14	9	16			19	131	17	126	377	41.9818	5.38916
P99024	Tubulin beta-5 chain OS=Mus musculus GN=Tubb5 PE=1 SV=1 - [TBB5_MOUSE]	66.22	1	4	25	778	22	123	23	121	24	103	8	15	12	33	12	29	444	49.639	4.89404
O08638	Myosin-11 OS=Mus musculus GN=Myh11 PE=1 SV=1 - [MYH11_MOUSE]	51.01	1	84	105	773	57	143					36	83	81	189	86	190	1972	226.888	5.45264
P68372	Tubulin beta-4B chain OS=Mus musculus GN=Tubb4b PE=1 SV=1 - [TBB4B_MOUSE]	66.07	1	1	25	686	20	98	23	108	24	89	7	13	11	25	11	24	445	49.799	4.89404
Q7TMM9	Tubulin beta-2A chain OS=Mus musculus GN=Tubb2a PE=1 SV=1 - [TBB2A_MOUSE]	66.07	1	1	24	655	18	89	21	101	23	89			10	29			445	49.875	4.89404
Q9CWF2	Tubulin beta-2B chain OS=Mus musculus GN=Tubb2b PE=1 SV=1 - [TBB2B_MOUSE]	66.07	1	1	24	652	18	89	21	100									445	49.9209	4.89404
Q9D6F9	Tubulin beta-4A chain OS=Mus musculus GN=Tubb4a PE=1 SV=3 - [TBB4A_MOUSE]	54.73	1	1	19	560	16	75			19	72							444	49.5539	4.88135
P68369	Tubulin alpha-1A chain OS=Mus musculus GN=Tuba1a PE=1 SV=1 - [TBA1A_MOUSE]	65.85	1	2	28	469	15	59	23	71	18	56							451	50.1036	5.05908
P68373	Tubulin alpha-1C chain OS=Mus musculus GN=Tuba1c PE=1 SV=1 - [TBA1C_MOUSE]	65.7	1	2	28	431	16	57	23	63	19	54							449	49.8775	5.09717
Q8BTM8	Filamin-A OS=Mus musculus GN=Flna PE=1 SV=5 - [FLNA_MOUSE]	55.42	1	94	102	407	25	31					2	2	11	12	9	9	2647	281.046	6.03662
Q9ERD7	Tubulin beta-3 chain OS=Mus musculus GN=Tubb3 PE=1 SV=1 - [TBB3_MOUSE]	41.11	1	1	17	397													450	50.3862	4.93213
P16546	Spectrin alpha chain, non-erythrocytic 1 OS=Mus musculus GN=Sptan1 PE=1 SV=4 - [SPTN1_MOUSE]	57.08	2	114	115	380	14	14			1	1	18	23	43	50	32	37	2472	284.422	5.32568
P68368	Tubulin alpha-4A chain OS=Mus musculus GN=Tuba4a PE=1 SV=1 - [TBA4A_MOUSE]	57.37	1	4	25	372					16	47							448	49.8924	5.05908
Q61584	Fragile X mental retardation syndrome-related protein 1 OS=Mus musculus GN=Fxr1 PE=1 SV=2 - [FXR1_MOUSE]	55.98	1	45	47	366	26	93	45	170	29	70							677	76.1753	6.97607
P07724	Serum albumin OS=Mus musculus GN=Alb PE=1 SV=3 - [ALBU_MOUSE]	69.24	1	37	37	350	5	7	1	1	2	5	7	11	17	27	14	23	608	68.6477	6.07471
P63017	Heat shock cognate 71 kDa protein OS=Mus musculus GN=Hspa8 PE=1 SV=1 - [HSP7C_MOUSE]	58.2	1	20	31	348	17	37	20	31	18	28	5	5	8	9	7	10	646	70.8272	5.51611
Q9JHU4	Cytoplasmic dynein 1 heavy chain 1 OS=Mus musculus GN=Dync1h1 PE=1 SV=2 - [DYHC1_MOUSE]	40.03	1	135	135	332													4644	531.71	6.41748
Q80X50	Ubiquitin-associated protein 2-like OS=Mus musculus GN=Ubap2l PE=1 SV=1 - [UBP2L_MOUSE]	33.69	1	29	29	323	22	99	28	108	26	88							1107	116.728	7.10791
Q68FD5	Clathrin heavy chain 1 OS=Mus musculus GN=Cltc PE=1 SV=3 - [CLH1_MOUSE]	65.19	1	78	78	308	17	23	1	1	1	1			1	1	1	1	1675	191.435	5.69385
Q62261	Spectrin beta chain, non-erythrocytic 1 OS=Mus musculus GN=Sptbn1 PE=1 SV=2 - [SPTB2_MOUSE]	51.97	1	90	91	308	7	7	1	1			8	11	23	27	23	30	2363	274.052	5.57959
P11499	Heat shock protein HSP 90-beta OS=Mus musculus GN=Hsp90ab1 PE=1 SV=3 - [HS90B_MOUSE]	59.81	1	25	39	307	5	6	4	4	8	9	1	1	4	4	3	3	724	83.2291	5.03369
Q8BFZ3	Beta-actin-like protein 2 OS=Mus musculus GN=Actbl2 PE=1 SV=1 - [ACTBL_MOUSE]	33.78	1	1	9	299	5	61											376	41.977	5.49072
P01867	Ig gamma-2B chain C region OS=Mus musculus GN=Igh-3 PE=1 SV=3 - [IGG2B_MOUSE]	34.41	1	10	10	286	8	57	9	37	8	40	6	41	9	56	10	54	404	44.2312	6.52197
P01863	Ig gamma-2A chain C region, A allele OS=Mus musculus GN=Ighg PE=1 SV=1 - [GCAA_MOUSE]	39.7	2	8	9	283	6	47	5	12	6	15	5	58	9	76	7	74	330	36.3662	7.40088
Q922F4	Tubulin beta-6 chain OS=Mus musculus GN=Tubb6 PE=1 SV=1 - [TBB6_MOUSE]	63.53	1	10	22	277	14	43	14	42	18	41							447	50.0581	4.89404
P07901	Heat shock protein HSP 90-alpha OS=Mus musculus GN=Hsp90aa1 PE=1 SV=4 - [HS90A_MOUSE]	52.8	1	23	36	234	3	3			7	8							733	84.7348	5.0083
P20029	78 kDa glucose-regulated protein OS=Mus musculus GN=Hspa5 PE=1 SV=3 - [GRP78_MOUSE]	49.92	1	27	29	223	12	19	18	22	10	10	2	2	3	3	3	4	655	72.3775	5.16064
O54988	STE20-like serine/threonine-protein kinase OS=Mus musculus GN=Slk PE=1 SV=2 - [SLK_MOUSE]	49.55	1	54	54	217	35	72	49	82	33	54							1233	141.37	5.13525
P58252	Elongation factor 2 OS=Mus musculus GN=Eef2 PE=1 SV=2 - [EF2_MOUSE]	63.75	1	44	45	213	2	2											858	95.2529	6.82959
Q3THE2	Myosin regulatory light chain 12B OS=Mus musculus GN=Myl12b PE=1 SV=2 - [ML12B_MOUSE]	62.79	1	5	12	208	9	64					4	17	11	45	10	40	172	19.7665	4.84326
P35922	Fragile X mental retardation protein 1 homolog OS=Mus musculus GN=Fmr1 PE=1 SV=1 - [FMR1_MOUSE]	60.26	1	32	35	205	13	33	33	98	17	57							614	68.9469	7.62061
P26039	Talin-1 OS=Mus musculus GN=Tln1 PE=1 SV=2 - [TLN1_MOUSE]	42.31	1	65	72	205													2541	269.653	6.17627
Q9D0E1	Heterogeneous nuclear ribonucleoprotein M OS=Mus musculus GN=Hnrnpm PE=1 SV=3 - [HNRPM_MOUSE]	52.81	1	33	33	202	14	27	25	41	24	38	1	1	3	3	4	4	729	77.5974	8.63135
P10126	Elongation factor 1-alpha 1 OS=Mus musculus GN=Eef1a1 PE=1 SV=3 - [EF1A1_MOUSE]	37.66	2	13	13	197	6	13	7	10	6	7			1	1	2	2	462	50.0821	9.01221
P01750	Ig heavy chain V region 102 OS=Mus musculus PE=1 SV=1 - [HVM06_MOUSE]	34.19	1	3	3	197			1	1			2	36	2	85	2	75	117	12.8583	8.60205
Q01853	Transitional endoplasmic reticulum ATPase OS=Mus musculus GN=Vcp PE=1 SV=4 - [TERA_MOUSE]	61.04	2	44	45	197													806	89.2657	5.26221
Q9CQ19	Myosin regulatory light polypeptide 9 OS=Mus musculus GN=Myl9 PE=1 SV=3 - [MYL9_MOUSE]	62.79	1	5	12	184	8	53					3	17	11	43	10	36	172	19.8415	4.91943
Q8K3V4	Protein-arginine deiminase type-6 OS=Mus musculus GN=Padi6 PE=1 SV=2 - [PADI6_MOUSE]	51.17	1	25	25	182	1	1	1	1									682	76.7287	5.51611
P57780	Alpha-actinin-4 OS=Mus musculus GN=Actn4 PE=1 SV=1 - [ACTN4_MOUSE]	64.04	1	28	45	175							2	3	5	5	6	7	912	104.911	5.41455
Q7TPR4	Alpha-actinin-1 OS=Mus musculus GN=Actn1 PE=1 SV=1 - [ACTN1_MOUSE]	58.86	1	23	40	174	6	7					5	6	9	9	8	10	892	103.004	5.37646
Q02053	Ubiquitin-like modifier-activating enzyme 1 OS=Mus musculus GN=Uba1 PE=1 SV=1 - [UBA1_MOUSE]	60.21	1	41	41	170													1058	117.734	5.65576
Q921I1	Serotransferrin OS=Mus musculus GN=Tf PE=1 SV=1 - [TRFE_MOUSE]	59.68	1	38	38	167							1	1	1	1			697	76.6737	7.18115
Q62167	ATP-dependent RNA helicase DDX3X OS=Mus musculus GN=Ddx3x PE=1 SV=3 - [DDX3X_MOUSE]	56.34	2	34	37	164	9	12	28	45	17	22							662	73.056	7.18115
P68040	Guanine nucleotide-binding protein subunit beta-2-like 1 OS=Mus musculus GN=Gnb2l1 PE=1 SV=3 - [GBLP_MOUSE]	82.33	1	18	18	160	10	20	11	15	12	24					1	1	317	35.0546	7.69385
P70303	CTP synthase 2 OS=Mus musculus GN=Ctps2 PE=1 SV=1 - [PYRG2_MOUSE]	57.68	1	28	32	159	19	36	27	57	29	55							586	65.4727	6.49365
Q8VIJ6	Splicing factor, proline- and glutamine-rich OS=Mus musculus GN=Sfpq PE=1 SV=1 - [SFPQ_MOUSE]	34.48	1	19	20	159	2	2	3	3			3	9	14	35	12	39	699	75.3943	9.43701
Q9R1M5	NACHT, LRR and PYD domains-containing protein 5 OS=Mus musculus GN=Nlrp5 PE=1 SV=2 - [NALP5_MOUSE]	41.87	1	41	41	158	4	5	3	3	3	3							1163	131.233	5.70654
P14211	Calreticulin OS=Mus musculus GN=Calr PE=1 SV=1 - [CALR_MOUSE]	66.83	1	23	23	156													416	47.9649	4.48779
Q60605	Myosin light polypeptide 6 OS=Mus musculus GN=Myl6 PE=1 SV=3 - [MYL6_MOUSE]	78.15	3	9	10	156	7	46			1	1	3	13	7	29	6	31	151	16.9191	4.65283
P08113	Endoplasmin OS=Mus musculus GN=Hsp90b1 PE=1 SV=2 - [ENPL_MOUSE]	46.88	1	30	31	155													802	92.4183	4.81787
P27773	Protein disulfide-isomerase A3 OS=Mus musculus GN=Pdia3 PE=1 SV=2 - [PDIA3_MOUSE]	60.4	1	27	27	154													505	56.6427	6.21436
P16858	Glyceraldehyde-3-phosphate dehydrogenase OS=Mus musculus GN=Gapdh PE=1 SV=2 - [G3P_MOUSE]	58.56	1	14	14	150	3	3							1	1	1	1	333	35.7872	8.25049
Q99K48	Non-POU domain-containing octamer-binding protein OS=Mus musculus GN=Nono PE=1 SV=3 - [NONO_MOUSE]	33.19	1	15	16	149							3	20	10	40	7	34	473	54.5064	8.95361
P61979	Heterogeneous nuclear ribonucleoprotein K OS=Mus musculus GN=Hnrnpk PE=1 SV=1 - [HNRPK_MOUSE]	50.54	1	21	21	146	8	10	7	9	5	6	1	1	3	3	4	4	463	50.9444	5.5415
P13020	Gelsolin OS=Mus musculus GN=Gsn PE=1 SV=3 - [GELS_MOUSE]	37.82	1	21	21	145	14	42					6	13	14	25	11	18	780	85.8881	6.17627
Q8VEK3	Heterogeneous nuclear ribonucleoprotein U OS=Mus musculus GN=Hnrnpu PE=1 SV=1 - [HNRPU_MOUSE]	33.88	1	21	21	144	2	2	2	2	2	2							800	87.8627	6.23975
P16125	L-lactate dehydrogenase B chain OS=Mus musculus GN=Ldhb PE=1 SV=2 - [LDHB_MOUSE]	67.07	1	19	21	142													334	36.549	6.04932
Q6B966	NACHT, LRR and PYD domains-containing protein 14 OS=Mus musculus GN=Nlrp14 PE=2 SV=2 - [NAL14_MOUSE]	50.35	1	38	38	141	9	13	5	5	2	2			1	1			993	113.313	6.49365
Q9WVR4	Fragile X mental retardation syndrome-related protein 2 OS=Mus musculus GN=Fxr2 PE=1 SV=1 - [FXR2_MOUSE]	48.44	1	27	30	140	12	26	26	54	19	34							673	73.6977	6.22705
O35737	Heterogeneous nuclear ribonucleoprotein H OS=Mus musculus GN=Hnrnph1 PE=1 SV=3 - [HNRH1_MOUSE]	55.23	1	10	17	138	7	15	13	25	13	22			1	1	2	2	449	49.1684	6.30322
Q8VHX6	Filamin-C OS=Mus musculus GN=Flnc PE=1 SV=3 - [FLNC_MOUSE]	27.84	1	43	52	137	2	2											2726	290.937	5.94775
Q60854	Serpin B6 OS=Mus musculus GN=Serpinb6 PE=1 SV=1 - [SPB6_MOUSE]	69.84	1	19	19	135	2	2											378	42.5712	5.74463
Q8CGC7	Bifunctional glutamate/proline--tRNA ligase OS=Mus musculus GN=Eprs PE=1 SV=4 - [SYEP_MOUSE]	44.84	1	49	49	135													1512	169.972	7.66455
P01027	Complement C3 OS=Mus musculus GN=C3 PE=1 SV=3 - [CO3_MOUSE]	30.97	1	38	38	134	7	8	9	14	10	16			3	4	4	5	1663	186.366	6.72705
Q501J6	Probable ATP-dependent RNA helicase DDX17 OS=Mus musculus GN=Ddx17 PE=1 SV=1 - [DDX17_MOUSE]	49.23	1	18	26	129	11	16	12	16	10	12					1	1	650	72.354	8.5874
P19096	Fatty acid synthase OS=Mus musculus GN=Fasn PE=1 SV=2 - [FAS_MOUSE]	33.75	1	55	55	127													2504	272.257	6.58057
P53564	Homeobox protein cut-like 1 OS=Mus musculus GN=Cux1 PE=1 SV=3 - [CUX1_MOUSE]	38.42	1	31	49	126	25	38	35	43	31	38			1	1			1515	165.495	6.31592
Q6URW6	Myosin-14 OS=Mus musculus GN=Myh14 PE=1 SV=1 - [MYH14_MOUSE]	16.55	1	15	29	125	22	51					2	5	7	15	11	20	2000	228.446	5.5542
Q61656	Probable ATP-dependent RNA helicase DDX5 OS=Mus musculus GN=Ddx5 PE=1 SV=2 - [DDX5_MOUSE]	43.49	1	18	26	124	9	12	16	20	12	14							614	69.2468	8.92432
Q80X90	Filamin-B OS=Mus musculus GN=Flnb PE=1 SV=3 - [FLNB_MOUSE]	28.25	1	44	50	123													2602	277.651	5.70654
P40142	Transketolase OS=Mus musculus GN=Tkt PE=1 SV=1 - [TKT_MOUSE]	50.24	1	23	23	121													623	67.5876	7.50342
Q64727	Vinculin OS=Mus musculus GN=Vcl PE=1 SV=4 - [VINC_MOUSE]	50.19	1	43	43	120									1	1			1066	116.644	5.99854
Q70FJ1	A-kinase anchor protein 9 OS=Mus musculus GN=Akap9 PE=1 SV=2 - [AKAP9_MOUSE]	23.91	1	66	66	117	28	35	12	12	54	65			1	1			3797	435.943	5.03369
P02088	Hemoglobin subunit beta-1 OS=Mus musculus GN=Hbb-b1 PE=1 SV=2 - [HBB1_MOUSE]	88.44	1	6	11	117	2	2	2	2	1	1							147	15.8301	7.6499
Q8CIE6	Coatomer subunit alpha OS=Mus musculus GN=Copa PE=1 SV=2 - [COPA_MOUSE]	46.81	1	43	43	116													1224	138.344	7.6499
P62908	40S ribosomal protein S3 OS=Mus musculus GN=Rps3 PE=1 SV=1 - [RS3_MOUSE]	71.6	1	16	16	116	9	18	4	4	9	17			1	1	1	1	243	26.6574	9.65674
Q9JKF1	Ras GTPase-activating-like protein IQGAP1 OS=Mus musculus GN=Iqgap1 PE=1 SV=2 - [IQGA1_MOUSE]	39.23	1	44	44	113													1657	188.624	6.48096
P52480	Pyruvate kinase PKM OS=Mus musculus GN=Pkm PE=1 SV=4 - [KPYM_MOUSE]	65.16	1	26	26	113													531	57.808	7.47412
P62259	14-3-3 protein epsilon OS=Mus musculus GN=Ywhae PE=1 SV=1 - [1433E_MOUSE]	77.25	1	16	19	111	1	1	2	2									255	29.1554	4.7417
Q6P4T2	U5 small nuclear ribonucleoprotein 200 kDa helicase OS=Mus musculus GN=Snrnp200 PE=1 SV=1 - [U520_MOUSE]	31.65	1	47	47	110	6	6											2136	244.392	6.06201
P01942	Hemoglobin subunit alpha OS=Mus musculus GN=Hba PE=1 SV=2 - [HBA_MOUSE]	62.68	1	6	6	109	1	1					1	1	1	1	2	2	142	15.0758	8.22119
Q9D8E6	60S ribosomal protein L4 OS=Mus musculus GN=Rpl4 PE=1 SV=3 - [RL4_MOUSE]	36.75	1	18	18	109	8	12	5	7	14	20							419	47.124	11.0044
Q61598	Rab GDP dissociation inhibitor beta OS=Mus musculus GN=Gdi2 PE=1 SV=1 - [GDIB_MOUSE]	66.07	1	20	26	107													445	50.5047	6.25244
P63101	14-3-3 protein zeta/delta OS=Mus musculus GN=Ywhaz PE=1 SV=1 - [1433Z_MOUSE]	64.9	1	13	16	106	3	3	1	1									245	27.7537	4.79248
P17182	Alpha-enolase OS=Mus musculus GN=Eno1 PE=1 SV=3 - [ENOA_MOUSE]	71.2	2	21	21	106													434	47.1112	6.80029
P17156	Heat shock-related 70 kDa protein 2 OS=Mus musculus GN=Hspa2 PE=1 SV=2 - [HSP72_MOUSE]	26.38	1	3	13	106													633	69.5987	5.66846
P60335	Poly(rC)-binding protein 1 OS=Mus musculus GN=Pcbp1 PE=1 SV=1 - [PCBP1_MOUSE]	57.58	1	9	13	105	4	8	9	13	10	12							356	37.4739	7.09326
P17742	Peptidyl-prolyl cis-trans isomerase A OS=Mus musculus GN=Ppia PE=1 SV=2 - [PPIA_MOUSE]	56.71	1	8	9	105													164	17.9599	7.89893
O88569	Heterogeneous nuclear ribonucleoproteins A2/B1 OS=Mus musculus GN=Hnrnpa2b1 PE=1 SV=2 - [ROA2_MOUSE]	64.02	1	18	18	105	3	5	3	5	3	3	1	1	3	3	2	2	353	37.3797	8.95361
Q9ES28	Rho guanine nucleotide exchange factor 7 OS=Mus musculus GN=Arhgef7 PE=1 SV=2 - [ARHG7_MOUSE]	42.58	1	27	29	104							8	11	26	48	20	32	862	96.9951	6.80029
Q6ZQ38	Cullin-associated NEDD8-dissociated protein 1 OS=Mus musculus GN=Cand1 PE=1 SV=2 - [CAND1_MOUSE]	42.44	1	39	39	104													1230	136.245	5.78271
Q61316	Heat shock 70 kDa protein 4 OS=Mus musculus GN=Hspa4 PE=1 SV=1 - [HSP74_MOUSE]	47.68	1	27	29	104													841	94.0733	5.23682
P14733	Lamin-B1 OS=Mus musculus GN=Lmnb1 PE=1 SV=3 - [LMNB1_MOUSE]	52.55	1	24	28	104	2	3	8	8	17	21	2	2	8	13	10	13	588	66.7448	5.16064
Q3UKC1	Tax1-binding protein 1 homolog OS=Mus musculus GN=Tax1bp1 PE=1 SV=2 - [TAXB1_MOUSE]	38.45	1	34	34	104	21	38	27	40	21	26							814	93.5716	5.32568
Q8VDM6	Heterogeneous nuclear ribonucleoprotein U-like protein 1 OS=Mus musculus GN=Hnrnpul1 PE=1 SV=1 - [HNRL1_MOUSE]	43.54	1	32	32	102	2	2	24	37	11	12	1	1					859	95.9425	6.58057
Q9Z1X4	Interleukin enhancer-binding factor 3 OS=Mus musculus GN=Ilf3 PE=1 SV=2 - [ILF3_MOUSE]	39.64	1	25	31	102	1	1	15	23	21	23							898	95.9614	8.76318
P46735	Unconventional myosin-Ib OS=Mus musculus GN=Myo1b PE=1 SV=3 - [MYO1B_MOUSE]	38.93	2	32	33	102	17	31					6	8	10	11	10	11	1107	128.483	9.26123
P20152	Vimentin OS=Mus musculus GN=Vim PE=1 SV=3 - [VIME_MOUSE]	57.73	1	28	28	101	18	28	17	21	19	23	4	5	6	7	6	7	466	53.6551	5.12256
Q8K296	Myotubularin-related protein 3 OS=Mus musculus GN=Mtmr3 PE=1 SV=2 - [MTMR3_MOUSE]	50.25	2	41	41	100	21	29	22	31	31	39							1196	133.755	5.8335
Q91VR5	ATP-dependent RNA helicase DDX1 OS=Mus musculus GN=Ddx1 PE=1 SV=1 - [DDX1_MOUSE]	50.95	1	29	29	99	3	4	13	14	3	3							740	82.4478	7.21045
Q61545	RNA-binding protein EWS OS=Mus musculus GN=Ewsr1 PE=1 SV=2 - [EWS_MOUSE]	16.34	1	9	9	99	4	5	9	34	6	26			1	1	1	2	655	68.4198	9.33447
Q64261	Cyclin-dependent kinase 6 OS=Mus musculus GN=Cdk6 PE=1 SV=2 - [CDK6_MOUSE]	61.96	12	17	18	98	10	28	16	29	15	23							326	37.0051	6.62451
P14873	Microtubule-associated protein 1B OS=Mus musculus GN=Map1b PE=1 SV=2 - [MAP1B_MOUSE]	20.29	1	34	35	98	8	8	9	10	6	6							2464	270.089	4.83057
Q7TPV4	Myb-binding protein 1A OS=Mus musculus GN=Mybbp1a PE=1 SV=2 - [MBB1A_MOUSE]	32.22	1	31	31	98	7	7	2	2	3	3							1344	151.942	8.95361
P09405	Nucleolin OS=Mus musculus GN=Ncl PE=1 SV=2 - [NUCL_MOUSE]	27.16	1	17	17	98	2	2											707	76.6768	4.75439
Q62318	Transcription intermediary factor 1-beta OS=Mus musculus GN=Trim28 PE=1 SV=3 - [TIF1B_MOUSE]	25.54	1	18	18	97	8	10	8	9	5	7	1	1	3	3	1	1	834	88.7905	5.77002
P62702	40S ribosomal protein S4, X isoform OS=Mus musculus GN=Rps4x PE=1 SV=2 - [RS4X_MOUSE]	56.65	1	18	18	96	7	14	5	6	7	10	1	1	1	1	1	1	263	29.5791	10.1548
Q78PY7	Staphylococcal nuclease domain-containing protein 1 OS=Mus musculus GN=Snd1 PE=1 SV=1 - [SND1_MOUSE]	42.75	1	29	29	96													910	102.025	7.43018
P68254	14-3-3 protein theta OS=Mus musculus GN=Ywhaq PE=1 SV=1 - [1433T_MOUSE]	53.06	2	10	14	94	2	2	4	4	2	2					1	1	245	27.7608	4.77979
P80314	T-complex protein 1 subunit beta OS=Mus musculus GN=Cct2 PE=1 SV=4 - [TCPB_MOUSE]	69.72	1	26	26	94													535	57.4411	6.40479
P29341	Polyadenylate-binding protein 1 OS=Mus musculus GN=Pabpc1 PE=1 SV=2 - [PABP1_MOUSE]	37.58	1	19	19	93	9	12	14	20	4	4							636	70.6259	9.49561
P24549	Retinal dehydrogenase 1 OS=Mus musculus GN=Aldh1a1 PE=1 SV=5 - [AL1A1_MOUSE]	49.9	1	21	22	92													501	54.4328	7.79639
Q9WTQ5	A-kinase anchor protein 12 OS=Mus musculus GN=Akap12 PE=1 SV=1 - [AKA12_MOUSE]	32.54	1	31	31	91													1684	180.586	4.43701
P15626	Glutathione S-transferase Mu 2 OS=Mus musculus GN=Gstm2 PE=1 SV=2 - [GSTM2_MOUSE]	64.68	1	11	15	91													218	25.7	7.38623
P60843	Eukaryotic initiation factor 4A-I OS=Mus musculus GN=Eif4a1 PE=1 SV=1 - [IF4A1_MOUSE]	58.87	1	12	22	91	1	1	1	1	1	1							406	46.1246	5.47803
P35700	Peroxiredoxin-1 OS=Mus musculus GN=Prdx1 PE=1 SV=1 - [PRDX1_MOUSE]	74.37	1	12	14	91	2	2	3	4			1	1			1	1	199	22.1624	8.11865
Q3U1J4	DNA damage-binding protein 1 OS=Mus musculus GN=Ddb1 PE=1 SV=2 - [DDB1_MOUSE]	36.93	1	30	30	90	1	2	1	1	2	2							1140	126.772	5.26221
O08553	Dihydropyrimidinase-related protein 2 OS=Mus musculus GN=Dpysl2 PE=1 SV=2 - [DPYL2_MOUSE]	63.11	1	21	24	90													572	62.2386	6.37939
Q8K310	Matrin-3 OS=Mus musculus GN=Matr3 PE=1 SV=1 - [MATR3_MOUSE]	41.37	1	29	29	90	9	11	11	11	11	11							846	94.5718	6.25244
Q921M3	Splicing factor 3B subunit 3 OS=Mus musculus GN=Sf3b3 PE=1 SV=1 - [SF3B3_MOUSE]	36.4	1	31	31	90	3	3											1217	135.465	5.26221
P42932	T-complex protein 1 subunit theta OS=Mus musculus GN=Cct8 PE=1 SV=3 - [TCPQ_MOUSE]	59.31	1	25	25	90	1	1			1	1							548	59.5175	5.61768
Q8CI94	Glycogen phosphorylase, brain form OS=Mus musculus GN=Pygb PE=1 SV=3 - [PYGB_MOUSE]	50.53	1	22	33	89													843	96.6685	6.72705
P10649	Glutathione S-transferase Mu 1 OS=Mus musculus GN=Gstm1 PE=1 SV=2 - [GSTM1_MOUSE]	60.09	1	11	14	88													218	25.9531	7.94287
P56959	RNA-binding protein FUS OS=Mus musculus GN=Fus PE=1 SV=1 - [FUS_MOUSE]	16.99	1	10	10	86	4	6	10	20	7	19			2	4	2	3	518	52.6415	9.36377
E9Q555	E3 ubiquitin-protein ligase RNF213 OS=Mus musculus GN=Rnf213 PE=1 SV=1 - [RN213_MOUSE]	12.99	1	42	42	86													5150	584.127	6.771
P11983	T-complex protein 1 subunit alpha OS=Mus musculus GN=Tcp1 PE=1 SV=3 - [TCPA_MOUSE]	58.63	1	24	24	86													556	60.4107	6.16357
P13864	DNA (cytosine-5)-methyltransferase 1 OS=Mus musculus GN=Dnmt1 PE=1 SV=5 - [DNMT1_MOUSE]	32.9	1	36	36	85									1	1			1620	183.074	7.73779
Q64511	DNA topoisomerase 2-beta OS=Mus musculus GN=Top2b PE=1 SV=2 - [TOP2B_MOUSE]	32.2	1	30	38	85													1612	181.795	8.29443
Q8VDJ3	Vigilin OS=Mus musculus GN=Hdlbp PE=1 SV=1 - [VIGLN_MOUSE]	38.25	1	35	35	85													1268	141.655	6.87354
P05064	Fructose-bisphosphate aldolase A OS=Mus musculus GN=Aldoa PE=1 SV=2 - [ALDOA_MOUSE]	58.52	1	20	20	84													364	39.3313	8.08936
Q8JZQ9	Eukaryotic translation initiation factor 3 subunit B OS=Mus musculus GN=Eif3b PE=1 SV=1 - [EIF3B_MOUSE]	43.84	1	28	28	84			1	1	1	1							803	91.3131	5.021
Q6PDQ2	Chromodomain-helicase-DNA-binding protein 4 OS=Mus musculus GN=Chd4 PE=1 SV=1 - [CHD4_MOUSE]	27.15	1	37	37	83	1	1											1915	217.614	5.80811
Q3U0V1	Far upstream element-binding protein 2 OS=Mus musculus GN=Khsrp PE=1 SV=2 - [FUBP2_MOUSE]	35.96	1	21	22	83	1	1	2	2									748	76.7277	7.32764
Q05A80	Caprin-2 OS=Mus musculus GN=Caprin2 PE=1 SV=1 - [CAPR2_MOUSE]	33.85	1	28	28	82	11	13	20	24	25	45							1031	114.419	6.81494
O35286	Pre-mRNA-splicing factor ATP-dependent RNA helicase DHX15 OS=Mus musculus GN=Dhx15 PE=1 SV=2 - [DHX15_MOUSE]	42.14	1	29	29	82	4	5											795	90.9492	7.45947
P70333	Heterogeneous nuclear ribonucleoprotein H2 OS=Mus musculus GN=Hnrnph2 PE=1 SV=1 - [HNRH2_MOUSE]	42.54	1	6	12	82			7	15					1	1	2	2	449	49.2483	6.30322
P46935	E3 ubiquitin-protein ligase NEDD4 OS=Mus musculus GN=Nedd4 PE=1 SV=3 - [NEDD4_MOUSE]	42.62	2	29	29	82	2	2	2	3									887	102.642	5.26221
P09411	Phosphoglycerate kinase 1 OS=Mus musculus GN=Pgk1 PE=1 SV=4 - [PGK1_MOUSE]	64.75	1	19	19	82													417	44.522	7.89893
P14869	60S acidic ribosomal protein P0 OS=Mus musculus GN=Rplp0 PE=1 SV=3 - [RLA0_MOUSE]	51.42	1	15	15	82	5	8	6	7	8	9							317	34.1948	6.25244
P14206	40S ribosomal protein SA OS=Mus musculus GN=Rpsa PE=1 SV=4 - [RSSA_MOUSE]	53.9	1	11	11	82	5	10	3	3	5	7			1	1	1	1	295	32.8174	4.86865
Q9Z2X1	Heterogeneous nuclear ribonucleoprotein F OS=Mus musculus GN=Hnrnpf PE=1 SV=3 - [HNRPF_MOUSE]	55.9	1	12	14	81	4	6	8	15	7	10					1	1	415	45.7009	5.49072
P31324	cAMP-dependent protein kinase type II-beta regulatory subunit OS=Mus musculus GN=Prkar2b PE=1 SV=3 - [KAP3_MOUSE]	59.62	1	17	18	81	5	8	1	1	6	7							416	46.138	4.98291
Q6NXI6	Regulation of nuclear pre-mRNA domain-containing protein 2 OS=Mus musculus GN=Rprd2 PE=1 SV=1 - [RPRD2_MOUSE]	31.25	1	30	30	81	23	36	12	18	16	27							1469	156.489	7.59131
P58771	Tropomyosin alpha-1 chain OS=Mus musculus GN=Tpm1 PE=1 SV=1 - [TPM1_MOUSE]	39.08	1	4	15	81	9	21							6	8	5	6	284	32.6607	4.7417
P14824	Annexin A6 OS=Mus musculus GN=Anxa6 PE=1 SV=3 - [ANXA6_MOUSE]	49.18	1	26	27	80													673	75.8374	5.50342
Q61699	Heat shock protein 105 kDa OS=Mus musculus GN=Hsph1 PE=1 SV=2 - [HS105_MOUSE]	45.1	2	27	28	80													858	96.3464	5.52881
P49312	Heterogeneous nuclear ribonucleoprotein A1 OS=Mus musculus GN=Hnrnpa1 PE=1 SV=2 - [ROA1_MOUSE]	49.38	1	14	14	80			2	3	1	1							320	34.1753	9.23193
Q569Z6	Thyroid hormone receptor-associated protein 3 OS=Mus musculus GN=Thrap3 PE=1 SV=1 - [TR150_MOUSE]	26.81	1	22	23	80	12	17	5	5	4	4							951	108.114	10.1694
P23116	Eukaryotic translation initiation factor 3 subunit A OS=Mus musculus GN=Eif3a PE=1 SV=5 - [EIF3A_MOUSE]	30.73	1	34	34	79													1344	161.838	6.771
Q6A0A9	Constitutive coactivator of PPAR-gamma-like protein 1 OS=Mus musculus GN=FAM120A PE=1 SV=2 - [F120A_MOUSE]	27.34	1	21	21	79	15	17	16	17	15	16			2	2	1	1	1112	121.569	8.92432
P11276	Fibronectin OS=Mus musculus GN=Fn1 PE=1 SV=4 - [FINC_MOUSE]	21.24	1	33	33	79	11	11	5	5	11	11			2	2	3	3	2477	272.368	5.59229
P09103	Protein disulfide-isomerase OS=Mus musculus GN=P4hb PE=1 SV=2 - [PDIA1_MOUSE]	47.74	2	19	19	79													509	57.0228	4.88135
P27659	60S ribosomal protein L3 OS=Mus musculus GN=Rpl3 PE=1 SV=3 - [RL3_MOUSE]	34.49	1	11	11	79	5	9	4	4	7	12					1	1	403	46.0808	10.2134
P70398	Probable ubiquitin carboxyl-terminal hydrolase FAF-X OS=Mus musculus GN=Usp9x PE=1 SV=2 - [USP9X_MOUSE]	20.79	1	38	38	79	7	9	4	4	1	1							2559	290.526	5.87158
Q9CQV8	14-3-3 protein beta/alpha OS=Mus musculus GN=Ywhab PE=1 SV=3 - [1433B_MOUSE]	64.23	2	8	13	77	1	1	1	1									246	28.0689	4.83057
Q61990	Poly(rC)-binding protein 2 OS=Mus musculus GN=Pcbp2 PE=1 SV=1 - [PCBP2_MOUSE]	41.99	1	7	11	77	4	9	7	10	6	7							362	38.1974	6.78564
P08003	Protein disulfide-isomerase A4 OS=Mus musculus GN=Pdia4 PE=1 SV=3 - [PDIA4_MOUSE]	46.39	1	24	24	77													638	71.9375	5.31299
O70133	ATP-dependent RNA helicase A OS=Mus musculus GN=Dhx9 PE=1 SV=2 - [DHX9_MOUSE]	24.06	1	25	25	76	3	4	1	2	3	3			1	1	1	1	1380	149.381	6.82959
Q99PV0	Pre-mRNA-processing-splicing factor 8 OS=Mus musculus GN=Prpf8 PE=1 SV=2 - [PRP8_MOUSE]	21.11	1	34	34	76	3	3											2335	273.443	8.83643
Q91VI7	Ribonuclease inhibitor OS=Mus musculus GN=Rnh1 PE=1 SV=1 - [RINI_MOUSE]	80.92	1	24	24	76													456	49.7841	4.77979
Q9R0P9	Ubiquitin carboxyl-terminal hydrolase isozyme L1 OS=Mus musculus GN=Uchl1 PE=1 SV=1 - [UCHL1_MOUSE]	55.16	1	8	8	76													223	24.8224	5.23682
Q8BG05	Heterogeneous nuclear ribonucleoprotein A3 OS=Mus musculus GN=Hnrnpa3 PE=1 SV=1 - [ROA3_MOUSE]	38.79	1	12	12	75	4	7	3	4	3	3					1	1	379	39.6276	9.01221
Q8BTI8	Serine/arginine repetitive matrix protein 2 OS=Mus musculus GN=Srrm2 PE=1 SV=3 - [SRRM2_MOUSE]	13.65	1	24	24	75	15	25	5	6									2703	294.666	12.0298
Q8BHN3	Neutral alpha-glucosidase AB OS=Mus musculus GN=Ganab PE=1 SV=1 - [GANAB_MOUSE]	40.25	1	28	28	74													944	106.844	6.06201
P63158	High mobility group protein B1 OS=Mus musculus GN=Hmgb1 PE=1 SV=2 - [HMGB1_MOUSE]	42.79	1	11	12	74													215	24.8782	5.74463
P06801	NADP-dependent malic enzyme OS=Mus musculus GN=Me1 PE=1 SV=2 - [MAOX_MOUSE]	54.55	1	22	22	74													572	63.9131	7.44482
P25206	DNA replication licensing factor MCM3 OS=Mus musculus GN=Mcm3 PE=1 SV=2 - [MCM3_MOUSE]	53.33	1	33	33	74													812	91.4892	5.5542
P50247	Adenosylhomocysteinase OS=Mus musculus GN=Ahcy PE=1 SV=3 - [SAHH_MOUSE]	63.19	1	24	24	74													432	47.6573	6.53662
P80318	T-complex protein 1 subunit gamma OS=Mus musculus GN=Cct3 PE=1 SV=1 - [TCPG_MOUSE]	57.06	1	24	24	74			1	1									545	60.5914	6.69775
Q9Z1N5	Spliceosome RNA helicase Ddx39b OS=Mus musculus GN=Ddx39b PE=1 SV=1 - [DX39B_MOUSE]	48.83	1	10	19	73													428	49.004	5.66846
Q7TMK9	Heterogeneous nuclear ribonucleoprotein Q OS=Mus musculus GN=Syncrip PE=1 SV=2 - [HNRPQ_MOUSE]	43.82	1	19	19	73	1	1											623	69.5896	8.5874
P34914	Bifunctional epoxide hydrolase 2 OS=Mus musculus GN=Ephx2 PE=1 SV=2 - [HYES_MOUSE]	57.94	1	21	21	73													554	62.4746	6.18896
O08810	116 kDa U5 small nuclear ribonucleoprotein component OS=Mus musculus GN=Eftud2 PE=1 SV=1 - [U5S1_MOUSE]	43.15	1	27	28	73	2	2	1	1									971	109.291	4.99561
P02089	Hemoglobin subunit beta-2 OS=Mus musculus GN=Hbb-b2 PE=1 SV=2 - [HBB2_MOUSE]	84.35	1	6	11	72					1	1							147	15.8683	8.04541
P70168	Importin subunit beta-1 OS=Mus musculus GN=Kpnb1 PE=1 SV=2 - [IMB1_MOUSE]	36.19	1	22	22	72	1	1	1	1									876	97.1221	4.77979
Q9QUR6	Prolyl endopeptidase OS=Mus musculus GN=Prep PE=1 SV=1 - [PPCE_MOUSE]	53.24	1	25	25	71													710	80.6999	5.73193
P26043	Radixin OS=Mus musculus GN=Rdx PE=1 SV=3 - [RADI_MOUSE]	42.2	1	12	20	71													583	68.5003	6.20166
P12970	60S ribosomal protein L7a OS=Mus musculus GN=Rpl7a PE=1 SV=2 - [RL7A_MOUSE]	40.6	1	11	11	71	4	9	5	6	7	11	1	1			1	1	266	29.958	10.5649
Q62191	E3 ubiquitin-protein ligase TRIM21 OS=Mus musculus GN=Trim21 PE=1 SV=1 - [RO52_MOUSE]	37.66	1	15	15	71	6	6	9	12	8	10	8	13	9	14	9	16	470	54.1399	7.07861
P80315	T-complex protein 1 subunit delta OS=Mus musculus GN=Cct4 PE=1 SV=3 - [TCPD_MOUSE]	47.12	1	20	21	71	1	1											539	58.0297	8.01611
Q60865	Caprin-1 OS=Mus musculus GN=Caprin1 PE=1 SV=2 - [CAPR1_MOUSE]	23.34	1	14	14	70	7	16	12	21	5	5							707	78.1208	5.24951
Q00PI9	Heterogeneous nuclear ribonucleoprotein U-like protein 2 OS=Mus musculus GN=Hnrnpul2 PE=1 SV=2 - [HNRL2_MOUSE]	36.51	1	23	23	70	2	2	12	16	7	9							745	84.8878	4.89404
O88844	Isocitrate dehydrogenase [NADP] cytoplasmic OS=Mus musculus GN=Idh1 PE=1 SV=2 - [IDHC_MOUSE]	51.21	1	16	17	70													414	46.6445	7.1665
Q61768	Kinesin-1 heavy chain OS=Mus musculus GN=Kif5b PE=1 SV=3 - [KINH_MOUSE]	37.07	1	28	28	70													963	109.484	6.44287
P26041	Moesin OS=Mus musculus GN=Msn PE=1 SV=3 - [MOES_MOUSE]	40.9	1	13	20	70													577	67.7249	6.59521
P80313	T-complex protein 1 subunit eta OS=Mus musculus GN=Cct7 PE=1 SV=1 - [TCPH_MOUSE]	45.77	1	17	17	70													544	59.6141	7.84033
P63038	60 kDa heat shock protein, mitochondrial OS=Mus musculus GN=Hspd1 PE=1 SV=1 - [CH60_MOUSE]	51.66	1	23	23	69	1	2	3	3	2	2							573	60.9174	6.17627
P03987	Ig gamma-3 chain C region OS=Mus musculus PE=1 SV=2 - [IGHG3_MOUSE]	36.43	1	10	10	69	4	6	5	5	6	7	3	10	9	22	7	19	398	43.9013	7.13721
Q99PL5	Ribosome-binding protein 1 OS=Mus musculus GN=Rrbp1 PE=1 SV=2 - [RRBP1_MOUSE]	20.12	1	27	27	69													1605	172.776	9.33447
Q6PDM2	Serine/arginine-rich splicing factor 1 OS=Mus musculus GN=Srsf1 PE=1 SV=3 - [SRSF1_MOUSE]	50.81	1	13	14	69	5	5	3	4	2	2							248	27.7278	10.3599
Q8BGQ7	Alanine--tRNA ligase, cytoplasmic OS=Mus musculus GN=Aars PE=1 SV=1 - [SYAC_MOUSE]	42.67	1	26	26	69													968	106.841	5.66846
P80317	T-complex protein 1 subunit zeta OS=Mus musculus GN=Cct6a PE=1 SV=3 - [TCPZ_MOUSE]	55.74	1	16	21	69													531	57.9677	7.07861
Q9WVB3	Transducin-like enhancer protein 6 OS=Mus musculus GN=Tle6 PE=1 SV=1 - [TLE6_MOUSE]	45.09	1	20	20	69			1	1	1	1							581	65.0742	6.01123
Q6P5F9	Exportin-1 OS=Mus musculus GN=Xpo1 PE=1 SV=1 - [XPO1_MOUSE]	38.1	1	29	29	69													1071	123.013	6.07471
Q9QZE5	Coatomer subunit gamma-1 OS=Mus musculus GN=Copg1 PE=1 SV=1 - [COPG1_MOUSE]	44.16	1	27	29	68													874	97.4504	5.35107
P30416	Peptidyl-prolyl cis-trans isomerase FKBP4 OS=Mus musculus GN=Fkbp4 PE=1 SV=5 - [FKBP4_MOUSE]	57.21	1	21	21	68													458	51.5399	5.71924
Q68FF6	ARF GTPase-activating protein GIT1 OS=Mus musculus GN=Git1 PE=1 SV=1 - [GIT1_MOUSE]	41.3	1	20	22	68							9	13	18	23	17	25	770	85.2473	6.93213
Q8R081	Heterogeneous nuclear ribonucleoprotein L OS=Mus musculus GN=Hnrnpl PE=1 SV=2 - [HNRPL_MOUSE]	35.49	1	15	15	68			1	1									586	63.9233	8.104
Q8BKC5	Importin-5 OS=Mus musculus GN=Ipo5 PE=1 SV=3 - [IPO5_MOUSE]	34.09	1	24	24	68													1097	123.511	4.93213
Q99MD9	Nuclear autoantigenic sperm protein OS=Mus musculus GN=Nasp PE=1 SV=2 - [NASP_MOUSE]	47.48	1	25	25	68													773	83.9027	4.37354
P17225	Polypyrimidine tract-binding protein 1 OS=Mus musculus GN=Ptbp1 PE=1 SV=2 - [PTBP1_MOUSE]	37.76	1	10	13	68	3	3			1	2							527	56.443	8.33838
Q9JIK5	Nucleolar RNA helicase 2 OS=Mus musculus GN=Ddx21 PE=1 SV=3 - [DDX21_MOUSE]	38.66	1	25	25	67													851	93.4932	9.11475
Q9D8N0	Elongation factor 1-gamma OS=Mus musculus GN=Eef1g PE=1 SV=3 - [EF1G_MOUSE]	56.06	1	20	20	67													437	50.0292	6.7417
Q9ESZ8	General transcription factor II-I OS=Mus musculus GN=Gtf2i PE=1 SV=3 - [GTF2I_MOUSE]	34.57	1	28	28	67	4	4	1	1	1	1							998	112.195	6.55127
Q9CXY6	Interleukin enhancer-binding factor 2 OS=Mus musculus GN=Ilf2 PE=1 SV=1 - [ILF2_MOUSE]	77.95	1	17	17	67	1	1	4	5	6	7							390	43.0352	5.26221
P61982	14-3-3 protein gamma OS=Mus musculus GN=Ywhag PE=1 SV=2 - [1433G_MOUSE]	56.68	2	6	11	66	1	1			2	2							247	28.2849	4.89404
P54823	Probable ATP-dependent RNA helicase DDX6 OS=Mus musculus GN=Ddx6 PE=1 SV=1 - [DDX6_MOUSE]	65.22	1	22	22	66	3	4											483	54.1573	8.66064
Q8VDP4	Cell cycle and apoptosis regulator protein 2 OS=Mus musculus GN=Ccar2 PE=1 SV=2 - [CCAR2_MOUSE]	33.73	1	20	20	66	5	5	5	6	5	5							922	102.938	5.24951
P19324	Serpin H1 OS=Mus musculus GN=Serpinh1 PE=1 SV=3 - [SERPH_MOUSE]	59.71	1	19	19	66			1	1			1	1	1	1	1	1	417	46.5042	8.82178
P56399	Ubiquitin carboxyl-terminal hydrolase 5 OS=Mus musculus GN=Usp5 PE=1 SV=1 - [UBP5_MOUSE]	40.44	1	25	25	66													858	95.7724	5.0083
B2RQC6	CAD protein OS=Mus musculus GN=Cad PE=1 SV=1 - [PYR1_MOUSE]	18.25	1	26	26	66	6	6	1	1									2225	243.084	6.43018
O70194	Eukaryotic translation initiation factor 3 subunit D OS=Mus musculus GN=Eif3d PE=1 SV=2 - [EIF3D_MOUSE]	56.93	1	20	20	65			1	1									548	63.9484	6.04932
P50396	Rab GDP dissociation inhibitor alpha OS=Mus musculus GN=Gdi1 PE=1 SV=3 - [GDIA_MOUSE]	62.64	1	15	21	65													447	50.4891	5.08447
Q9JKR6	Hypoxia up-regulated protein 1 OS=Mus musculus GN=Hyou1 PE=1 SV=1 - [HYOU1_MOUSE]	40.04	1	28	28	65													999	111.112	5.18604
Q3TXS7	26S proteasome non-ATPase regulatory subunit 1 OS=Mus musculus GN=Psmd1 PE=1 SV=1 - [PSMD1_MOUSE]	39.56	1	26	26	65													953	105.663	5.38916
Q8C2Q3	RNA-binding protein 14 OS=Mus musculus GN=Rbm14 PE=1 SV=1 - [RBM14_MOUSE]	25.86	1	17	17	65	2	2	11	17	13	19			2	2			669	69.406	9.67139
P62960	Nuclease-sensitive element-binding protein 1 OS=Mus musculus GN=Ybx1 PE=1 SV=3 - [YBOX1_MOUSE]	49.07	1	9	12	65	8	16	6	6	3	3							322	35.7086	9.87646
P28271	Cytoplasmic aconitate hydratase OS=Mus musculus GN=Aco1 PE=1 SV=3 - [ACOC_MOUSE]	37.57	1	25	25	64											1	2	889	98.0635	7.50342
Q60668	Heterogeneous nuclear ribonucleoprotein D0 OS=Mus musculus GN=Hnrnpd PE=1 SV=2 - [HNRPD_MOUSE]	26.48	1	7	9	64	2	4	3	4	2	2							355	38.3303	7.81104
Q9D6Z1	Nucleolar protein 56 OS=Mus musculus GN=Nop56 PE=1 SV=2 - [NOP56_MOUSE]	48.28	1	20	20	64	4	5	5	5	4	4							580	64.4241	9.14404
P62137	Serine/threonine-protein phosphatase PP1-alpha catalytic subunit OS=Mus musculus GN=Ppp1ca PE=1 SV=1 - [PP1A_MOUSE]	64.55	1	3	17	64	2	3											330	37.5158	6.32861
P25444	40S ribosomal protein S2 OS=Mus musculus GN=Rps2 PE=1 SV=3 - [RS2_MOUSE]	40.61	1	10	10	64	4	8	3	5	6	7							293	31.2117	10.2427
Q01405	Protein transport protein Sec23A OS=Mus musculus GN=Sec23a PE=1 SV=2 - [SC23A_MOUSE]	37.39	1	18	22	64													765	86.1064	7.07861
Q99NB9	Splicing factor 3B subunit 1 OS=Mus musculus GN=Sf3b1 PE=1 SV=1 - [SF3B1_MOUSE]	32.44	1	26	26	64	4	4											1304	145.724	7.09326
Q60864	Stress-induced-phosphoprotein 1 OS=Mus musculus GN=Stip1 PE=1 SV=1 - [STIP1_MOUSE]	44.57	1	23	23	64													543	62.5424	6.80029
Q9ERK4	Exportin-2 OS=Mus musculus GN=Cse1l PE=1 SV=1 - [XPO2_MOUSE]	34.5	1	26	26	64	5	7	1	1									971	110.384	5.77002
P24815	3 beta-hydroxysteroid dehydrogenase/Delta 5-->4-isomerase type 1 OS=Mus musculus GN=Hsd3b1 PE=1 SV=3 - [3BHS1_MOUSE]	53.89	2	12	12	63	2	2	3	3					1	1			373	42.0358	8.63135
Q61553	Fascin OS=Mus musculus GN=Fscn1 PE=1 SV=4 - [FSCN1_MOUSE]	53.35	1	19	19	63													493	54.4739	6.88818
Q5SUR0	Phosphoribosylformylglycinamidine synthase OS=Mus musculus GN=Pfas PE=1 SV=1 - [PUR4_MOUSE]	30.59	1	24	24	63													1337	144.538	5.66846
P80316	T-complex protein 1 subunit epsilon OS=Mus musculus GN=Cct5 PE=1 SV=1 - [TCPE_MOUSE]	51.57	1	20	21	63													541	59.5859	6.02393
Q3UHK6	Teneurin-4 OS=Mus musculus GN=Tenm4 PE=1 SV=2 - [TEN4_MOUSE]	20.1	1	39	39	63					33	41							2771	308.229	6.56592
P97310	DNA replication licensing factor MCM2 OS=Mus musculus GN=Mcm2 PE=1 SV=3 - [MCM2_MOUSE]	37.06	1	23	23	62													904	102.013	5.71924
P23249	Putative helicase MOV-10 OS=Mus musculus GN=Mov10 PE=1 SV=2 - [MOV10_MOUSE]	30.98	1	22	22	62	10	13	5	5									1004	113.512	9.01221
Q64331	Unconventional myosin-VI OS=Mus musculus GN=Myo6 PE=1 SV=1 - [MYO6_MOUSE]	23.48	1	23	23	62	17	30					2	2	4	5	3	3	1265	146.317	8.85107
P63087	Serine/threonine-protein phosphatase PP1-gamma catalytic subunit OS=Mus musculus GN=Ppp1cc PE=1 SV=1 - [PP1G_MOUSE]	65.02	1	3	16	62	2	3											323	36.9597	6.53662
Q76MZ3	Serine/threonine-protein phosphatase 2A 65 kDa regulatory subunit A alpha isoform OS=Mus musculus GN=Ppp2r1a PE=1 SV=3 - [2AAA_MOUSE]	44.48	1	14	20	61	1	1											589	65.2809	5.10986
Q62188	Dihydropyrimidinase-related protein 3 OS=Mus musculus GN=Dpysl3 PE=1 SV=1 - [DPYL3_MOUSE]	54.39	1	17	20	61	1	1											570	61.8971	6.49365
Q7TMY8	E3 ubiquitin-protein ligase HUWE1 OS=Mus musculus GN=Huwe1 PE=1 SV=5 - [HUWE1_MOUSE]	10.05	1	31	31	61													4377	482.332	5.22412
P32067	Lupus La protein homolog OS=Mus musculus GN=Ssb PE=1 SV=1 - [LA_MOUSE]	39.76	1	17	17	61	4	4	1	1									415	47.727	9.77393
P50580	Proliferation-associated protein 2G4 OS=Mus musculus GN=Pa2g4 PE=1 SV=3 - [PA2G4_MOUSE]	59.9	1	18	18	61													394	43.6712	6.85889
P11103	Poly [ADP-ribose] polymerase 1 OS=Mus musculus GN=Parp1 PE=1 SV=3 - [PARP1_MOUSE]	21.82	1	21	21	61													1013	113.028	8.95361
Q8VDM4	26S proteasome non-ATPase regulatory subunit 2 OS=Mus musculus GN=Psmd2 PE=1 SV=1 - [PSMD2_MOUSE]	45.26	1	27	27	61													908	100.139	5.17334
P62242	40S ribosomal protein S8 OS=Mus musculus GN=Rps8 PE=1 SV=2 - [RS8_MOUSE]	54.33	1	9	9	61	6	9	4	4	4	5					1	1	208	24.1902	10.3159
P21107	Tropomyosin alpha-3 chain OS=Mus musculus GN=Tpm3 PE=1 SV=3 - [TPM3_MOUSE]	27.02	1	2	10	61	6	17					1	1	4	6	4	5	285	32.9738	4.71631
Q91V92	ATP-citrate synthase OS=Mus musculus GN=Acly PE=1 SV=1 - [ACLY_MOUSE]	36.21	1	27	27	60													1091	119.651	7.44482
Q9DBG3	AP-2 complex subunit beta OS=Mus musculus GN=Ap2b1 PE=1 SV=1 - [AP2B1_MOUSE]	38.53	1	16	28	60													937	104.516	5.37646
P84078	ADP-ribosylation factor 1 OS=Mus musculus GN=Arf1 PE=1 SV=2 - [ARF1_MOUSE]	70.72	1	2	11	60													181	20.6837	6.80029
Q922D8	C-1-tetrahydrofolate synthase, cytoplasmic OS=Mus musculus GN=Mthfd1 PE=1 SV=4 - [C1TC_MOUSE]	34.01	1	25	25	60													935	101.136	7.13721
Q61696	Heat shock 70 kDa protein 1A OS=Mus musculus GN=Hspa1a PE=1 SV=2 - [HS71A_MOUSE]	19.81	2	6	9	60			4	8									641	70.036	5.71924
Q9JHU9	Inositol-3-phosphate synthase 1 OS=Mus musculus GN=Isyna1 PE=1 SV=1 - [INO1_MOUSE]	39.5	1	14	14	60													557	60.8931	6.41748
P27546	Microtubule-associated protein 4 OS=Mus musculus GN=Map4 PE=1 SV=3 - [MAP4_MOUSE]	26.31	1	22	22	60													1125	117.357	4.98291
P97311	DNA replication licensing factor MCM6 OS=Mus musculus GN=Mcm6 PE=1 SV=1 - [MCM6_MOUSE]	38.73	1	25	25	60													821	92.809	5.45264
Q9WTI7	Unconventional myosin-Ic OS=Mus musculus GN=Myo1c PE=1 SV=2 - [MYO1C_MOUSE]	35.18	1	25	26	60	13	17					3	4	6	8	9	9	1063	121.868	9.34912
Q61937	Nucleophosmin OS=Mus musculus GN=Npm1 PE=1 SV=1 - [NPM_MOUSE]	28.42	1	6	6	60	3	5											292	32.5398	4.76709
P70296	Phosphatidylethanolamine-binding protein 1 OS=Mus musculus GN=Pebp1 PE=1 SV=3 - [PEBP1_MOUSE]	76.47	1	10	10	60													187	20.8173	5.40186
Q9EPU0	Regulator of nonsense transcripts 1 OS=Mus musculus GN=Upf1 PE=1 SV=2 - [RENT1_MOUSE]	31.94	1	25	25	60	5	7	7	7	2	2							1124	123.889	6.60986
P35979	60S ribosomal protein L12 OS=Mus musculus GN=Rpl12 PE=1 SV=2 - [RL12_MOUSE]	59.39	1	7	7	60	4	7	5	6	6	13			1	1	1	1	165	17.7935	9.42236
P63276	40S ribosomal protein S17 OS=Mus musculus GN=Rps17 PE=1 SV=2 - [RS17_MOUSE]	57.04	1	8	8	60	6	9	3	3	5	6							135	15.5144	9.84717
P62270	40S ribosomal protein S18 OS=Mus musculus GN=Rps18 PE=1 SV=3 - [RS18_MOUSE]	51.97	1	10	10	60	5	5	6	8	7	10					1	1	152	17.7079	10.9897
Q9D0R2	Threonine--tRNA ligase, cytoplasmic OS=Mus musculus GN=Tars PE=1 SV=2 - [SYTC_MOUSE]	40.72	1	20	22	60													722	83.3029	7.35693
Q6P5E4	UDP-glucose:glycoprotein glucosyltransferase 1 OS=Mus musculus GN=Uggt1 PE=1 SV=4 - [UGGG1_MOUSE]	27.08	1	27	27	60													1551	176.323	5.61768
P61205	ADP-ribosylation factor 3 OS=Mus musculus GN=Arf3 PE=2 SV=2 - [ARF3_MOUSE]	70.72	1	1	10	59													181	20.5877	7.43018
Q8R1B4	Eukaryotic translation initiation factor 3 subunit C OS=Mus musculus GN=Eif3c PE=1 SV=1 - [EIF3C_MOUSE]	26.45	1	19	19	59													911	105.465	5.78271
P01843	Ig lambda-1 chain C region OS=Mus musculus PE=1 SV=1 - [LAC1_MOUSE]	80.95	1	5	5	59	1	1	2	2	2	2	2	3	5	29	5	22	105	11.5675	6.26514
Q99020	Heterogeneous nuclear ribonucleoprotein A/B OS=Mus musculus GN=Hnrnpab PE=1 SV=1 - [ROAA_MOUSE]	30.18	1	7	8	59	2	4	2	2	1	1							285	30.8123	7.91357
Q9Z1F9	SUMO-activating enzyme subunit 2 OS=Mus musculus GN=Uba2 PE=1 SV=1 - [SAE2_MOUSE]	53.45	1	21	21	59													638	70.5247	5.23682
Q9JLI8	Squamous cell carcinoma antigen recognized by T-cells 3 OS=Mus musculus GN=Sart3 PE=1 SV=1 - [SART3_MOUSE]	30.98	1	21	21	59													962	109.55	5.23682
Q9CW03	Structural maintenance of chromosomes protein 3 OS=Mus musculus GN=Smc3 PE=1 SV=2 - [SMC3_MOUSE]	28.43	1	26	26	59													1217	141.468	7.18115
Q921F2	TAR DNA-binding protein 43 OS=Mus musculus GN=Tardbp PE=1 SV=1 - [TADBP_MOUSE]	33.09	1	12	12	59	4	5	5	5	4	4							414	44.5193	6.69775
P21981	Protein-glutamine gamma-glutamyltransferase 2 OS=Mus musculus GN=Tgm2 PE=1 SV=4 - [TGM2_MOUSE]	44.61	1	21	21	59	4	6	3	4	5	5	1	2	3	5	3	3	686	77.0123	5.09717
Q8VDF2	E3 ubiquitin-protein ligase UHRF1 OS=Mus musculus GN=Uhrf1 PE=1 SV=2 - [UHRF1_MOUSE]	36.7	1	23	23	59											1	1	782	88.2479	8.30908
O55029	Coatomer subunit beta' OS=Mus musculus GN=Copb2 PE=1 SV=2 - [COPB2_MOUSE]	37.57	1	24	24	58													905	102.384	5.30029
P26645	Myristoylated alanine-rich C-kinase substrate OS=Mus musculus GN=Marcks PE=1 SV=2 - [MARCS_MOUSE]	46.28	1	11	11	58	3	3			3	3							309	29.6438	4.33545
Q922R8	Protein disulfide-isomerase A6 OS=Mus musculus GN=Pdia6 PE=1 SV=3 - [PDIA6_MOUSE]	45.91	1	15	15	58													440	48.0703	5.13525
P14148	60S ribosomal protein L7 OS=Mus musculus GN=Rpl7 PE=1 SV=2 - [RL7_MOUSE]	45.93	1	11	12	58	3	4	3	3	4	7			1	1			270	31.3998	10.8872
P97351	40S ribosomal protein S3a OS=Mus musculus GN=Rps3a PE=1 SV=3 - [RS3A_MOUSE]	56.06	1	16	16	58	2	3	2	2	7	7							264	29.8657	9.72998
P58774	Tropomyosin beta chain OS=Mus musculus GN=Tpm2 PE=1 SV=1 - [TPM2_MOUSE]	33.45	1	3	11	58	7	11					1	1	5	6	3	3	284	32.8166	4.70361
Q8CDN6	Thioredoxin-like protein 1 OS=Mus musculus GN=Txnl1 PE=1 SV=3 - [TXNL1_MOUSE]	58.13	1	15	15	58													289	32.2167	4.95752
F6ZDS4	Nucleoprotein TPR OS=Mus musculus GN=Tpr PE=1 SV=1 - [TPR_MOUSE]	12.63	1	25	25	58													2431	273.824	5.03369
Q61838	Alpha-2-macroglobulin OS=Mus musculus GN=A2m PE=1 SV=3 - [A2M_MOUSE]	20.33	1	21	21	57			1	1	2	2	2	2	7	8	6	7	1495	165.748	6.68311
Q9JIF0	Protein arginine N-methyltransferase 1 OS=Mus musculus GN=Prmt1 PE=1 SV=1 - [ANM1_MOUSE]	58.49	1	18	18	57	2	2											371	42.4079	5.42725
P48036	Annexin A5 OS=Mus musculus GN=Anxa5 PE=1 SV=1 - [ANXA5_MOUSE]	59.87	1	16	16	57													319	35.7302	4.95752
Q9JIF7	Coatomer subunit beta OS=Mus musculus GN=Copb1 PE=1 SV=1 - [COPB_MOUSE]	31.69	1	22	22	57													953	106.998	5.99854
Q91WJ8	Far upstream element-binding protein 1 OS=Mus musculus GN=Fubp1 PE=1 SV=1 - [FUBP1_MOUSE]	39.94	1	20	21	57													651	68.497	7.92822
Q61881	DNA replication licensing factor MCM7 OS=Mus musculus GN=Mcm7 PE=1 SV=1 - [MCM7_MOUSE]	35.19	1	20	20	57													719	81.1595	6.3667
P63085	Mitogen-activated protein kinase 1 OS=Mus musculus GN=Mapk1 PE=1 SV=3 - [MK01_MOUSE]	62.57	1	12	16	57													358	41.2492	6.97607
P47962	60S ribosomal protein L5 OS=Mus musculus GN=Rpl5 PE=1 SV=3 - [RL5_MOUSE]	39.73	1	11	11	57	4	7	3	3	7	13							297	34.3787	9.77393
P60122	RuvB-like 1 OS=Mus musculus GN=Ruvbl1 PE=1 SV=1 - [RUVB1_MOUSE]	48.9	1	15	15	57			2	2	4	4							456	50.1823	6.41748
Q9EQU5	Protein SET OS=Mus musculus GN=Set PE=1 SV=1 - [SET_MOUSE]	39.1	1	10	10	57	1	1											289	33.3577	4.32275
Q91VX2	Ubiquitin-associated protein 2 OS=Mus musculus GN=Ubap2 PE=1 SV=1 - [UBAP2_MOUSE]	28.45	1	19	19	57	8	11	17	28	9	10							1132	117.894	7.72314
P18760	Cofilin-1 OS=Mus musculus GN=Cfl1 PE=1 SV=3 - [COF1_MOUSE]	51.2	1	7	8	57													166	18.5477	8.08936
P68510	14-3-3 protein eta OS=Mus musculus GN=Ywhah PE=1 SV=2 - [1433F_MOUSE]	45.93	2	7	11	56	2	2											246	28.194	4.89404
P26040	Ezrin OS=Mus musculus GN=Ezr PE=1 SV=3 - [EZRI_MOUSE]	37.71	2	12	19	56													586	69.3636	6.1001
P70698	CTP synthase 1 OS=Mus musculus GN=Ctps1 PE=1 SV=2 - [PYRG1_MOUSE]	40.27	1	15	19	56	2	4	3	9	4	8							591	66.6401	6.58057
Q6ZWV3	60S ribosomal protein L10 OS=Mus musculus GN=Rpl10 PE=1 SV=3 - [RL10_MOUSE]	43.46	1	8	8	56	3	5	2	2	7	10							214	24.5879	10.0815
P99027	60S acidic ribosomal protein P2 OS=Mus musculus GN=Rplp2 PE=1 SV=3 - [RLA2_MOUSE]	57.39	1	6	6	56	5	18	2	2	5	12							115	11.6438	4.53857
Q3UPL0	Protein transport protein Sec31A OS=Mus musculus GN=Sec31a PE=1 SV=2 - [SC31A_MOUSE]	29.67	1	25	26	56													1230	133.486	6.75635
Q9Z1Q9	Valine--tRNA ligase OS=Mus musculus GN=Vars PE=1 SV=1 - [SYVC_MOUSE]	25.1	1	25	25	56													1263	140.127	7.76709
O88342	WD repeat-containing protein 1 OS=Mus musculus GN=Wdr1 PE=1 SV=3 - [WDR1_MOUSE]	50.66	1	18	18	56													606	66.365	6.59521
Q8VDN2	Sodium/potassium-transporting ATPase subunit alpha-1 OS=Mus musculus GN=Atp1a1 PE=1 SV=1 - [AT1A1_MOUSE]	29.23	1	20	20	55													1023	112.91	5.45264
P35564	Calnexin OS=Mus musculus GN=Canx PE=1 SV=1 - [CALX_MOUSE]	37.39	1	20	20	55													591	67.2357	4.64014
Q9D1A2	Cytosolic non-specific dipeptidase OS=Mus musculus GN=Cndp2 PE=1 SV=1 - [CNDP2_MOUSE]	54.53	1	19	19	55													475	52.7336	5.65576
P97855	Ras GTPase-activating protein-binding protein 1 OS=Mus musculus GN=G3bp1 PE=1 SV=1 - [G3BP1_MOUSE]	42.8	1	13	14	55	3	5	5	6	5	6							465	51.7969	5.59229
P62141	Serine/threonine-protein phosphatase PP1-beta catalytic subunit OS=Mus musculus GN=Ppp1cb PE=1 SV=3 - [PP1B_MOUSE]	54.13	1	3	13	55	2	3											327	37.1626	6.18896
Q9D0I9	Arginine--tRNA ligase, cytoplasmic OS=Mus musculus GN=Rars PE=1 SV=2 - [SYRC_MOUSE]	42.42	1	23	23	55					1	1							660	75.6251	7.54736
P15806	Transcription factor E2-alpha OS=Mus musculus GN=Tcf3 PE=1 SV=2 - [TFE2_MOUSE]	29.65	1	14	14	55	10	16	13	21	9	18							651	67.6594	6.37939
P24527	Leukotriene A-4 hydrolase OS=Mus musculus GN=Lta4h PE=1 SV=4 - [LKHA4_MOUSE]	39.44	1	20	20	54													611	69.0071	6.41748
Q9CWJ9	Bifunctional purine biosynthesis protein PURH OS=Mus musculus GN=Atic PE=1 SV=2 - [PUR9_MOUSE]	57.09	1	23	23	54													592	64.1771	6.75635
P47911	60S ribosomal protein L6 OS=Mus musculus GN=Rpl6 PE=1 SV=3 - [RL6_MOUSE]	37.16	1	10	10	54	4	7	3	3	5	7					2	2	296	33.4889	10.6968
Q99LF4	tRNA-splicing ligase RtcB homolog OS=Mus musculus GN=Rtcb PE=1 SV=1 - [RTCB_MOUSE]	45.35	1	18	18	54	5	6	8	9	3	3							505	55.2139	7.2251
Q8BFY9	Transportin-1 OS=Mus musculus GN=Tnpo1 PE=1 SV=2 - [TNPO1_MOUSE]	32.96	1	16	21	54			1	1									898	102.291	4.98291
Q9DCD0	6-phosphogluconate dehydrogenase, decarboxylating OS=Mus musculus GN=Pgd PE=1 SV=3 - [6PGD_MOUSE]	46.58	1	17	17	53													483	53.2131	7.2251
P47738	Aldehyde dehydrogenase, mitochondrial OS=Mus musculus GN=Aldh2 PE=1 SV=1 - [ALDH2_MOUSE]	49.13	1	17	20	53													519	56.5018	7.62061
O35887	Calumenin OS=Mus musculus GN=Calu PE=1 SV=1 - [CALU_MOUSE]	58.41	1	13	13	53													315	37.0405	4.66553
P70403	Protein CASP OS=Mus musculus GN=Cux1 PE=1 SV=2 - [CASP_MOUSE]	33.19	1	5	23	53	9	12			14	18							678	77.2218	5.35107
Q9R0P3	S-formylglutathione hydrolase OS=Mus musculus GN=Esd PE=1 SV=1 - [ESTD_MOUSE]	74.11	1	12	12	53													282	31.2993	7.12256
Q8K0E8	Fibrinogen beta chain OS=Mus musculus GN=Fgb PE=1 SV=1 - [FIBB_MOUSE]	35.34	1	12	12	53	5	6	2	2	2	2	3	4	4	7	7	11	481	54.7177	7.07861
Q922U2	Keratin, type II cytoskeletal 5 OS=Mus musculus GN=Krt5 PE=1 SV=1 - [K2C5_MOUSE]	21.03	1	9	17	53	9	13	7	10	14	19	1	2	1	3	2	3	580	61.7286	7.75244
Q8BK67	Protein RCC2 OS=Mus musculus GN=Rcc2 PE=1 SV=1 - [RCC2_MOUSE]	45.77	1	17	17	53													520	55.9481	8.71924
Q9JHJ0	Tropomodulin-3 OS=Mus musculus GN=Tmod3 PE=1 SV=1 - [TMOD3_MOUSE]	34.09	1	9	9	53	9	22					2	4	3	6	6	6	352	39.4783	5.13525
Q64514	Tripeptidyl-peptidase 2 OS=Mus musculus GN=Tpp2 PE=1 SV=3 - [TPP2_MOUSE]	26.78	1	24	24	53													1262	139.791	6.58057
P26369	Splicing factor U2AF 65 kDa subunit OS=Mus musculus GN=U2af2 PE=1 SV=3 - [U2AF2_MOUSE]	32.63	1	11	11	53	5	10	4	5	1	1							475	53.4832	9.08545
Q9DAW9	Calponin-3 OS=Mus musculus GN=Cnn3 PE=1 SV=1 - [CNN3_MOUSE]	55.45	1	13	14	52	3	3	1	1									330	36.4058	5.71924
O70318	Band 4.1-like protein 2 OS=Mus musculus GN=Epb41l2 PE=1 SV=2 - [E41L2_MOUSE]	31.48	1	26	26	52													988	109.873	5.42725
Q99L45	Eukaryotic translation initiation factor 2 subunit 2 OS=Mus musculus GN=Eif2s2 PE=1 SV=1 - [IF2B_MOUSE]	54.68	1	17	17	52													331	38.0682	5.79541
P46471	26S protease regulatory subunit 7 OS=Mus musculus GN=Psmc2 PE=1 SV=5 - [PRS7_MOUSE]	49.42	1	18	18	52													433	48.6171	5.94775
Q64737	Trifunctional purine biosynthetic protein adenosine-3 OS=Mus musculus GN=Gart PE=1 SV=3 - [PUR2_MOUSE]	34.55	1	23	23	52			1	1									1010	107.436	6.68311
Q00896	Alpha-1-antitrypsin 1-3 OS=Mus musculus GN=Serpina1c PE=1 SV=2 - [A1AT3_MOUSE]	36.41	3	2	10	52							2	3	4	5	2	3	412	45.7944	5.43994
P22599	Alpha-1-antitrypsin 1-2 OS=Mus musculus GN=Serpina1b PE=1 SV=2 - [A1AT2_MOUSE]	30.99	2	2	9	51							2	3	4	5	2	3	413	45.9455	5.5415
P17427	AP-2 complex subunit alpha-2 OS=Mus musculus GN=Ap2a2 PE=1 SV=2 - [AP2A2_MOUSE]	27.29	1	12	20	51													938	103.951	6.93213
P28658	Ataxin-10 OS=Mus musculus GN=Atxn10 PE=1 SV=2 - [ATX10_MOUSE]	43.37	1	16	16	51	2	4	3	3	6	6							475	53.6725	5.24951
Q00612	Glucose-6-phosphate 1-dehydrogenase X OS=Mus musculus GN=G6pdx PE=1 SV=3 - [G6PD1_MOUSE]	46.6	1	20	20	51													515	59.2248	6.49365
P19157	Glutathione S-transferase P 1 OS=Mus musculus GN=Gstp1 PE=1 SV=2 - [GSTP1_MOUSE]	58.1	1	9	9	51			3	3									210	23.5941	7.86963
Q6ZWX6	Eukaryotic translation initiation factor 2 subunit 1 OS=Mus musculus GN=Eif2s1 PE=1 SV=3 - [IF2A_MOUSE]	60.63	1	16	16	51													315	36.0854	5.08447
Q9CWU5	KH domain-containing protein 3 OS=Mus musculus GN=Khdc3 PE=1 SV=1 - [KHDC3_MOUSE]	53.41	1	19	19	51	2	2			1	1							440	47.9657	5.94775
P06151	L-lactate dehydrogenase A chain OS=Mus musculus GN=Ldha PE=1 SV=3 - [LDHA_MOUSE]	48.49	1	10	13	51													332	36.4752	7.73779
Q9DBJ1	Phosphoglycerate mutase 1 OS=Mus musculus GN=Pgam1 PE=1 SV=3 - [PGAM1_MOUSE]	61.42	1	12	12	51													254	28.8139	7.18115
Q61233	Plastin-2 OS=Mus musculus GN=Lcp1 PE=1 SV=4 - [PLSL_MOUSE]	54.86	1	20	24	51													627	70.1048	5.32568
Q9EP71	Ankycorbin OS=Mus musculus GN=Rai14 PE=1 SV=1 - [RAI14_MOUSE]	34.73	1	24	24	51	16	22	1	1			2	2	1	1	2	3	979	108.785	6.26514
P47963	60S ribosomal protein L13 OS=Mus musculus GN=Rpl13 PE=1 SV=3 - [RL13_MOUSE]	33.65	1	8	8	51	4	8	5	6	5	9			1	1			211	24.2905	11.5464
P05201	Aspartate aminotransferase, cytoplasmic OS=Mus musculus GN=Got1 PE=1 SV=3 - [AATC_MOUSE]	55.69	1	17	17	50													413	46.2185	7.13721
P16406	Glutamyl aminopeptidase OS=Mus musculus GN=Enpep PE=1 SV=1 - [AMPE_MOUSE]	27.3	1	20	20	50													945	107.888	5.43994
P28352	DNA-(apurinic or apyrimidinic site) lyase OS=Mus musculus GN=Apex1 PE=1 SV=2 - [APEX1_MOUSE]	59.31	1	13	13	50													317	35.4681	7.91357
P57776	Elongation factor 1-delta OS=Mus musculus GN=Eef1d PE=1 SV=3 - [EF1D_MOUSE]	52.31	1	10	12	50													281	31.2739	5.021
P01864	Ig gamma-2A chain C region secreted form OS=Mus musculus PE=1 SV=1 - [GCAB_MOUSE]	16.12	1	3	4	50	3	8	4	8	3	7	3	8	3	8	3	11	335	36.5726	8.22119
P38647	Stress-70 protein, mitochondrial OS=Mus musculus GN=Hspa9 PE=1 SV=3 - [GRP75_MOUSE]	37.11	1	19	19	50									1	2			679	73.4156	6.07471
P04104	Keratin, type II cytoskeletal 1 OS=Mus musculus GN=Krt1 PE=1 SV=4 - [K2C1_MOUSE]	5.34	2	4	7	50	6	16	5	6	6	11			6	7	5	7	637	65.5653	8.14795
P48678	Prelamin-A/C OS=Mus musculus GN=Lmna PE=1 SV=2 - [LMNA_MOUSE]	33.68	1	18	19	50			1	1	11	11			2	2	4	4	665	74.1927	6.97607
P17918	Proliferating cell nuclear antigen OS=Mus musculus GN=Pcna PE=1 SV=2 - [PCNA_MOUSE]	72.03	1	16	16	50													261	28.7664	4.76709
Q8C1B7	Septin-11 OS=Mus musculus GN=Sept11 PE=1 SV=4 - [SEP11_MOUSE]	55.22	1	9	17	50													431	49.6633	6.68311
O55131	Septin-7 OS=Mus musculus GN=Sept7 PE=1 SV=1 - [SEPT7_MOUSE]	44.27	1	13	15	50													436	50.5179	8.57275
O35643	AP-1 complex subunit beta-1 OS=Mus musculus GN=Ap1b1 PE=1 SV=2 - [AP1B1_MOUSE]	36.16	1	12	24	49													943	103.869	5.17334
Q91ZX7	Prolow-density lipoprotein receptor-related protein 1 OS=Mus musculus GN=Lrp1 PE=1 SV=1 - [LRP1_MOUSE]	9.02	1	28	28	49	1	1											4545	504.411	5.36377
O88685	26S protease regulatory subunit 6A OS=Mus musculus GN=Psmc3 PE=1 SV=2 - [PRS6A_MOUSE]	55.66	1	18	18	49													442	49.5176	5.18604
P14685	26S proteasome non-ATPase regulatory subunit 3 OS=Mus musculus GN=Psmd3 PE=1 SV=3 - [PSMD3_MOUSE]	41.32	1	18	18	49													530	60.6803	8.44092
Q8BP47	Asparagine--tRNA ligase, cytoplasmic OS=Mus musculus GN=Nars PE=1 SV=2 - [SYNC_MOUSE]	37.39	1	16	16	49													559	64.238	5.85889
P17751	Triosephosphate isomerase OS=Mus musculus GN=Tpi1 PE=1 SV=4 - [TPIS_MOUSE]	39.8	1	10	10	49													299	32.1713	5.74463
Q9EST3	Eukaryotic translation initiation factor 4E transporter OS=Mus musculus GN=Eif4enif1 PE=1 SV=2 - [4ET_MOUSE]	25.53	1	17	17	48	7	12	11	13	8	11							983	107.919	7.73779
P17426	AP-2 complex subunit alpha-1 OS=Mus musculus GN=Ap2a1 PE=1 SV=1 - [AP2A1_MOUSE]	30.5	1	14	22	48													977	107.596	7.03467
P48758	Carbonyl reductase [NADPH] 1 OS=Mus musculus GN=Cbr1 PE=1 SV=3 - [CBR1_MOUSE]	63.18	1	13	14	48													277	30.622	8.30908
P51660	Peroxisomal multifunctional enzyme type 2 OS=Mus musculus GN=Hsd17b4 PE=1 SV=3 - [DHB4_MOUSE]	32.52	1	17	17	48							1	1	5	5	3	4	735	79.432	8.57275
P08752	Guanine nucleotide-binding protein G(i) subunit alpha-2 OS=Mus musculus GN=Gnai2 PE=1 SV=5 - [GNAI2_MOUSE]	61.13	3	10	16	48													355	40.463	5.45264
Q3THK7	GMP synthase [glutamine-hydrolyzing] OS=Mus musculus GN=Gmps PE=1 SV=2 - [GUAA_MOUSE]	37.52	1	21	21	48													693	76.6749	6.72705
P54869	Hydroxymethylglutaryl-CoA synthase, mitochondrial OS=Mus musculus GN=Hmgcs2 PE=1 SV=2 - [HMCS2_MOUSE]	45.28	1	15	16	48													508	56.7865	8.41162
Q6NZJ6	Eukaryotic translation initiation factor 4 gamma 1 OS=Mus musculus GN=Eif4g1 PE=1 SV=1 - [IF4G1_MOUSE]	15.38	1	19	20	48			1	1									1600	175.967	5.40186
P49718	DNA replication licensing factor MCM5 OS=Mus musculus GN=Mcm5 PE=1 SV=1 - [MCM5_MOUSE]	36.29	1	21	21	48													733	82.2901	8.42627
Q61823	Programmed cell death protein 4 OS=Mus musculus GN=Pdcd4 PE=1 SV=1 - [PDCD4_MOUSE]	54.37	1	18	18	48					1	1							469	51.67	5.16064
Q61171	Peroxiredoxin-2 OS=Mus musculus GN=Prdx2 PE=1 SV=3 - [PRDX2_MOUSE]	47.98	1	8	8	48	1	1											198	21.7651	5.41455
P62962	Profilin-1 OS=Mus musculus GN=Pfn1 PE=1 SV=2 - [PROF1_MOUSE]	71.43	1	8	8	48													140	14.9475	8.27979
Q80UG5	Septin-9 OS=Mus musculus GN=Sept9 PE=1 SV=1 - [SEPT9_MOUSE]	43.05	1	18	18	48													583	65.5339	8.89502
Q9CU62	Structural maintenance of chromosomes protein 1A OS=Mus musculus GN=Smc1a PE=1 SV=4 - [SMC1A_MOUSE]	20.44	1	22	22	48					1	1							1233	143.146	7.63525
Q9CZD3	Glycine--tRNA ligase OS=Mus musculus GN=Gars PE=1 SV=1 - [SYG_MOUSE]	34.16	1	18	18	48													729	81.8257	6.65381
Q8C1A5	Thimet oligopeptidase OS=Mus musculus GN=Thop1 PE=1 SV=1 - [THOP1_MOUSE]	35.95	1	20	20	48													687	77.9762	6.06201
Q9JII6	Alcohol dehydrogenase [NADP(+)] OS=Mus musculus GN=Akr1a1 PE=1 SV=3 - [AK1A1_MOUSE]	54.77	1	12	13	47													325	36.5639	7.38623
Q91W50	Cold shock domain-containing protein E1 OS=Mus musculus GN=Csde1 PE=1 SV=1 - [CSDE1_MOUSE]	31.08	1	20	20	47													798	88.7348	6.3667
Q8BL66	Early endosome antigen 1 OS=Mus musculus GN=Eea1 PE=1 SV=2 - [EEA1_MOUSE]	21.62	1	24	24	47													1411	160.817	5.77002
P10518	Delta-aminolevulinic acid dehydratase OS=Mus musculus GN=Alad PE=1 SV=1 - [HEM2_MOUSE]	60	1	15	15	47													330	36.0003	6.78564
P10630	Eukaryotic initiation factor 4A-II OS=Mus musculus GN=Eif4a2 PE=1 SV=2 - [IF4A2_MOUSE]	33.17	1	3	13	47	1	1	1	1									407	46.3728	5.47803
P49717	DNA replication licensing factor MCM4 OS=Mus musculus GN=Mcm4 PE=1 SV=1 - [MCM4_MOUSE]	35.15	1	21	21	47													862	96.6756	7.1958
Q8BG32	26S proteasome non-ATPase regulatory subunit 11 OS=Mus musculus GN=Psmd11 PE=1 SV=3 - [PSD11_MOUSE]	51.42	1	19	19	47													422	47.407	6.48096
Q8BP71	RNA binding protein fox-1 homolog 2 OS=Mus musculus GN=Rbfox2 PE=1 SV=2 - [RFOX2_MOUSE]	36.08	2	13	13	47	6	15	11	14	10	12							449	47.3013	6.55127
P35980	60S ribosomal protein L18 OS=Mus musculus GN=Rpl18 PE=1 SV=3 - [RL18_MOUSE]	42.02	1	9	9	47	4	5	4	4	8	8			1	1	1	1	188	21.6312	11.7808
P17563	Selenium-binding protein 1 OS=Mus musculus GN=Selenbp1 PE=1 SV=2 - [SBP1_MOUSE]	53.18	1	18	18	47													472	52.4804	6.29053
A2AQ25	Sickle tail protein OS=Mus musculus GN=Skt PE=1 SV=1 - [SKT_MOUSE]	14.65	1	24	24	47	10	12	10	12	19	22							1946	212.905	7.76709
P70399	Tumor suppressor p53-binding protein 1 OS=Mus musculus GN=Tp53bp1 PE=1 SV=2 - [TP53B_MOUSE]	16.61	1	18	18	47													1957	211.209	4.62744
Q6IRU2	Tropomyosin alpha-4 chain OS=Mus musculus GN=Tpm4 PE=1 SV=3 - [TPM4_MOUSE]	52.82	1	10	13	47	6	11											248	28.4504	4.67822
Q8C7R4	Ubiquitin-like modifier-activating enzyme 6 OS=Mus musculus GN=Uba6 PE=1 SV=1 - [UBA6_MOUSE]	24.12	1	19	19	47													1053	117.891	6.11279
P84084	ADP-ribosylation factor 5 OS=Mus musculus GN=Arf5 PE=1 SV=2 - [ARF5_MOUSE]	76.11	1	5	11	46													180	20.5166	6.78564
P40124	Adenylyl cyclase-associated protein 1 OS=Mus musculus GN=Cap1 PE=1 SV=4 - [CAP1_MOUSE]	49.16	1	16	16	46													474	51.5324	7.51807
Q60847	Collagen alpha-1(XII) chain OS=Mus musculus GN=Col12a1 PE=2 SV=3 - [COCA1_MOUSE]	11.86	1	22	22	46							1	1					3120	340.004	5.64307
Q99KP3	Lambda-crystallin homolog OS=Mus musculus GN=Cryl1 PE=1 SV=3 - [CRYL1_MOUSE]	51.41	1	12	12	46													319	35.186	5.85889
P60229	Eukaryotic translation initiation factor 3 subunit E OS=Mus musculus GN=Eif3e PE=1 SV=1 - [EIF3E_MOUSE]	46.74	1	16	16	46													445	52.1874	6.03662
Q80W21	Glutathione S-transferase Mu 7 OS=Mus musculus GN=Gstm7 PE=1 SV=1 - [GSTM7_MOUSE]	50	1	4	9	46													218	25.6929	6.80029
Q9Z130	Heterogeneous nuclear ribonucleoprotein D-like OS=Mus musculus GN=Hnrnpdl PE=1 SV=1 - [HNRDL_MOUSE]	29.57	1	7	9	46	2	4			1	1							301	33.5381	7.31299
P06330	Ig heavy chain V region AC38 205.12 OS=Mus musculus PE=1 SV=1 - [HVM51_MOUSE]	66.1	1	4	5	46	3	3	4	6	4	5	2	4	5	14	5	14	118	12.9262	7.10791
P17710	Hexokinase-1 OS=Mus musculus GN=Hk1 PE=1 SV=3 - [HXK1_MOUSE]	28.34	1	20	21	46													974	108.234	6.80029
Q6PDN3	Myosin light chain kinase, smooth muscle OS=Mus musculus GN=Mylk PE=1 SV=3 - [MYLK_MOUSE]	11.18	4	15	16	46													1941	212.792	6.25244
P62196	26S protease regulatory subunit 8 OS=Mus musculus GN=Psmc5 PE=1 SV=1 - [PRS8_MOUSE]	43.6	1	13	14	46													406	45.5971	7.54736
Q91YQ5	Dolichyl-diphosphooligosaccharide--protein glycosyltransferase subunit 1 OS=Mus musculus GN=Rpn1 PE=1 SV=1 - [RPN1_MOUSE]	42.43	1	17	17	46													608	68.4857	6.45557
P63323	40S ribosomal protein S12 OS=Mus musculus GN=Rps12 PE=1 SV=2 - [RS12_MOUSE]	43.18	1	7	7	46	2	6	3	4	6	11							132	14.5156	7.23975
E9PV24	Fibrinogen alpha chain OS=Mus musculus GN=Fga PE=1 SV=1 - [FIBA_MOUSE]	22.81	1	12	12	46	5	5	1	1	1	1	5	5	8	10	6	7	789	87.3753	6.11279
P07356	Annexin A2 OS=Mus musculus GN=Anxa2 PE=1 SV=2 - [ANXA2_MOUSE]	50.44	1	14	14	45	1	1			1	1							339	38.6518	7.69385
Q03265	ATP synthase subunit alpha, mitochondrial OS=Mus musculus GN=Atp5a1 PE=1 SV=1 - [ATPA_MOUSE]	39.96	1	17	17	45					1	1							553	59.7156	9.18799
P56480	ATP synthase subunit beta, mitochondrial OS=Mus musculus GN=Atp5b PE=1 SV=2 - [ATPB_MOUSE]	38.75	1	15	15	45													529	56.2655	5.33838
Q8CIB5	Fermitin family homolog 2 OS=Mus musculus GN=Fermt2 PE=1 SV=1 - [FERM2_MOUSE]	36.18	1	18	18	45			2	2									680	77.7505	6.69775
Q66X05	NACHT, LRR and PYD domains-containing protein 4F OS=Mus musculus GN=Nlrp4f PE=2 SV=1 - [NAL4F_MOUSE]	27.01	1	21	22	45	4	4	2	2									959	110.294	7.10791
Q9CZ44	NSFL1 cofactor p47 OS=Mus musculus GN=Nsfl1c PE=1 SV=1 - [NSF1C_MOUSE]	44.86	1	13	13	45													370	40.6854	5.14795
O08709	Peroxiredoxin-6 OS=Mus musculus GN=Prdx6 PE=1 SV=3 - [PRDX6_MOUSE]	69.64	1	13	13	45													224	24.855	6.01123
P62334	26S protease regulatory subunit 10B OS=Mus musculus GN=Psmc6 PE=1 SV=1 - [PRS10_MOUSE]	52.96	1	15	15	45													389	44.1451	7.48877
Q9WTM5	RuvB-like 2 OS=Mus musculus GN=Ruvbl2 PE=1 SV=3 - [RUVB2_MOUSE]	43.63	1	16	16	45	4	6	3	3	1	1							463	51.0805	5.64307
Q3UX10	Tubulin alpha chain-like 3 OS=Mus musculus GN=Tubal3 PE=2 SV=2 - [TBAL3_MOUSE]	9.64	1	1	5	45													446	49.956	5.57959
Q99KC8	von Willebrand factor A domain-containing protein 5A OS=Mus musculus GN=Vwa5a PE=1 SV=2 - [VMA5A_MOUSE]	32.41	1	17	17	45													793	87.0874	6.58057
P45376	Aldose reductase OS=Mus musculus GN=Akr1b1 PE=1 SV=3 - [ALDR_MOUSE]	52.22	1	13	13	44													316	35.7095	7.18115
O08529	Calpain-2 catalytic subunit OS=Mus musculus GN=Capn2 PE=1 SV=4 - [CAN2_MOUSE]	35.29	1	18	18	44													700	79.8218	4.95752
P70372	ELAV-like protein 1 OS=Mus musculus GN=Elavl1 PE=1 SV=2 - [ELAV1_MOUSE]	47.55	1	13	13	44	3	3	2	2	6	7							326	36.1461	9.0415
P06745	Glucose-6-phosphate isomerase OS=Mus musculus GN=Gpi PE=1 SV=4 - [G6PI_MOUSE]	35.84	1	15	15	44													558	62.7272	8.1333
Q91X72	Hemopexin OS=Mus musculus GN=Hpx PE=1 SV=2 - [HEMO_MOUSE]	42.61	1	13	13	44													460	51.2852	7.79639
Q3TEA8	Heterochromatin protein 1-binding protein 3 OS=Mus musculus GN=Hp1bp3 PE=1 SV=1 - [HP1B3_MOUSE]	31.95	1	16	16	44													554	60.8291	9.70068
P63242	Eukaryotic translation initiation factor 5A-1 OS=Mus musculus GN=Eif5a PE=1 SV=2 - [IF5A1_MOUSE]	62.99	1	9	9	44													154	16.8214	5.23682
P02535	Keratin, type I cytoskeletal 10 OS=Mus musculus GN=Krt10 PE=1 SV=3 - [K1C10_MOUSE]	11.05	1	5	7	44	4	12	5	7	6	9			4	5	5	5	570	57.7351	5.10986
Q61033	Lamina-associated polypeptide 2, isoforms alpha/zeta OS=Mus musculus GN=Tmpo PE=1 SV=4 - [LAP2A_MOUSE]	38.82	1	11	17	44													693	75.1223	8.04541
P27612	Phospholipase A-2-activating protein OS=Mus musculus GN=Plaa PE=1 SV=4 - [PLAP_MOUSE]	37.66	1	20	20	44													794	87.1656	6.13818
P62192	26S protease regulatory subunit 4 OS=Mus musculus GN=Psmc1 PE=1 SV=1 - [PRS4_MOUSE]	40.91	1	13	14	44													440	49.1537	6.21436
P51410	60S ribosomal protein L9 OS=Mus musculus GN=Rpl9 PE=1 SV=2 - [RL9_MOUSE]	59.9	1	7	7	44	4	5	1	1	4	5							192	21.8678	9.94971
P62983	Ubiquitin-40S ribosomal protein S27a OS=Mus musculus GN=Rps27a PE=1 SV=2 - [RS27A_MOUSE]	42.31	3	2	5	44	2	4	2	4	4	6	1	1	1	1	1	1	156	17.9395	9.64209
P62754	40S ribosomal protein S6 OS=Mus musculus GN=Rps6 PE=1 SV=1 - [RS6_MOUSE]	29.72	1	8	8	44	2	3	2	3	5	6							249	28.663	10.8433
Q80YR5	Scaffold attachment factor B2 OS=Mus musculus GN=Safb2 PE=1 SV=2 - [SAFB2_MOUSE]	23.51	1	12	18	44	4	4	8	8	7	8							991	111.77	6.37939
Q60598	Src substrate cortactin OS=Mus musculus GN=Cttn PE=1 SV=2 - [SRC8_MOUSE]	29.49	1	18	18	44	9	10											546	61.2124	5.40186
Q922B2	Aspartate--tRNA ligase, cytoplasmic OS=Mus musculus GN=Dars PE=1 SV=2 - [SYDC_MOUSE]	44.51	1	19	19	44													501	57.1112	6.49365
P28474	Alcohol dehydrogenase class-3 OS=Mus musculus GN=Adh5 PE=1 SV=3 - [ADHX_MOUSE]	58.56	1	12	12	43													374	39.5221	7.25439
Q9JLJ2	4-trimethylaminobutyraldehyde dehydrogenase OS=Mus musculus GN=Aldh9a1 PE=1 SV=1 - [AL9A1_MOUSE]	49.39	1	17	17	43													494	53.4801	6.97607
Q99JY9	Actin-related protein 3 OS=Mus musculus GN=Actr3 PE=1 SV=3 - [ARP3_MOUSE]	52.87	1	14	14	43	5	5							1	1	1	1	418	47.327	5.88428
P62204	Calmodulin OS=Mus musculus GN=Calm1 PE=1 SV=2 - [CALM_MOUSE]	42.95	2	6	6	43	4	8	1	1	3	3					1	1	149	16.8268	4.22119
P47754	F-actin-capping protein subunit alpha-2 OS=Mus musculus GN=Capza2 PE=1 SV=3 - [CAZA2_MOUSE]	46.5	1	6	8	43	3	3					3	4	5	6	4	5	286	32.9466	5.84619
P06909	Complement factor H OS=Mus musculus GN=Cfh PE=1 SV=2 - [CFAH_MOUSE]	23.82	1	18	18	43											1	1	1234	139.047	6.99072
Q8QZY1	Eukaryotic translation initiation factor 3 subunit L OS=Mus musculus GN=Eif3l PE=1 SV=1 - [EIF3L_MOUSE]	40.78	1	16	16	43													564	66.5703	6.44287
P08249	Malate dehydrogenase, mitochondrial OS=Mus musculus GN=Mdh2 PE=1 SV=3 - [MDHM_MOUSE]	52.66	1	14	14	43													338	35.5888	8.67529
Q11011	Puromycin-sensitive aminopeptidase OS=Mus musculus GN=Npepps PE=1 SV=2 - [PSA_MOUSE]	30.43	1	21	21	43													920	103.26	5.89697
Q8BKG3	Inactive tyrosine-protein kinase 7 OS=Mus musculus GN=Ptk7 PE=1 SV=1 - [PTK7_MOUSE]	20.72	1	17	17	43													1062	117.457	6.84424
Q9CQR2	40S ribosomal protein S21 OS=Mus musculus GN=Rps21 PE=1 SV=1 - [RS21_MOUSE]	40.96	1	4	4	43	3	9	3	4	3	9							83	9.13555	8.51416
Q6ZWN5	40S ribosomal protein S9 OS=Mus musculus GN=Rps9 PE=1 SV=3 - [RS9_MOUSE]	46.39	1	12	12	43	2	2	4	4	8	8							194	22.5776	10.6528
Q6A4J8	Ubiquitin carboxyl-terminal hydrolase 7 OS=Mus musculus GN=Usp7 PE=1 SV=1 - [UBP7_MOUSE]	25.93	1	19	19	43			1	1									1103	128.393	5.50342
Q9Z2C8	Y-box-binding protein 2 OS=Mus musculus GN=Ybx2 PE=1 SV=1 - [YBOX2_MOUSE]	29.44	1	4	7	43	6	11	4	4	1	1							360	38.2477	10.9458
P39447	Tight junction protein ZO-1 OS=Mus musculus GN=Tjp1 PE=1 SV=2 - [ZO1_MOUSE]	11.46	1	16	16	43	4	5			1	1							1745	194.622	6.63916
P30681	High mobility group protein B2 OS=Mus musculus GN=Hmgb2 PE=1 SV=3 - [HMGB2_MOUSE]	49.05	1	9	10	43													210	24.1469	7.31299
Q9QUI0	Transforming protein RhoA OS=Mus musculus GN=Rhoa PE=1 SV=1 - [RHOA_MOUSE]	65.8	2	2	10	43									1	1			193	21.7681	6.1001
Q8K019	Bcl-2-associated transcription factor 1 OS=Mus musculus GN=Bclaf1 PE=1 SV=2 - [BCLF1_MOUSE]	17.52	1	10	11	42	9	13	2	2									919	105.939	9.99365
Q8R016	Bleomycin hydrolase OS=Mus musculus GN=Blmh PE=1 SV=1 - [BLMH_MOUSE]	54.73	1	15	15	42													455	52.4769	6.48096
Q8VCM7	Fibrinogen gamma chain OS=Mus musculus GN=Fgg PE=1 SV=1 - [FIBG_MOUSE]	34.17	1	12	12	42	3	4	3	3	2	3	1	2	5	7	8	10	436	49.3598	5.85889
Q9CPV4	Glyoxalase domain-containing protein 4 OS=Mus musculus GN=Glod4 PE=1 SV=1 - [GLOD4_MOUSE]	73.49	1	17	17	42													298	33.2955	5.46533
P54071	Isocitrate dehydrogenase [NADP], mitochondrial OS=Mus musculus GN=Idh2 PE=1 SV=3 - [IDHP_MOUSE]	40.49	1	15	17	42													452	50.8739	8.68994
Q04447	Creatine kinase B-type OS=Mus musculus GN=Ckb PE=1 SV=1 - [KCRB_MOUSE]	44.36	1	11	11	42													381	42.6863	5.66846
Q8BMA5	Protein NPAT OS=Mus musculus GN=Npat PE=1 SV=2 - [NPAT_MOUSE]	20.35	1	19	19	42	14	20	6	6	15	16							1420	152.082	5.5415
Q9Z2U0	Proteasome subunit alpha type-7 OS=Mus musculus GN=Psma7 PE=1 SV=1 - [PSA7_MOUSE]	53.23	1	9	9	42													248	27.8376	8.45557
Q8R326	Paraspeckle component 1 OS=Mus musculus GN=Pspc1 PE=1 SV=1 - [PSPC1_MOUSE]	22.37	1	10	10	42							3	5	4	8	6	8	523	58.7213	6.66846
Q60972	Histone-binding protein RBBP4 OS=Mus musculus GN=Rbbp4 PE=1 SV=5 - [RBBP4_MOUSE]	34.12	1	6	12	42			1	1									425	47.6261	4.89404
Q91VM5	RNA binding motif protein, X-linked-like-1 OS=Mus musculus GN=Rbmxl1 PE=2 SV=1 - [RMXL1_MOUSE]	33.76	1	3	12	42	4	4	7	8	3	3			1	1			388	42.1362	9.99365
D3YXK2	Scaffold attachment factor B1 OS=Mus musculus GN=Safb PE=1 SV=2 - [SAFB1_MOUSE]	15.69	1	6	12	42	3	3											937	105.04	5.35107
Q93092	Transaldolase OS=Mus musculus GN=Taldo1 PE=1 SV=2 - [TALDO_MOUSE]	33.83	1	13	13	42													337	37.3634	7.03467
P61222	ATP-binding cassette sub-family E member 1 OS=Mus musculus GN=Abce1 PE=1 SV=1 - [ABCE1_MOUSE]	33.39	1	16	16	41													599	67.271	8.33838
Q9R0P5	Destrin OS=Mus musculus GN=Dstn PE=1 SV=3 - [DEST_MOUSE]	64.24	1	10	10	41													165	18.5095	7.97217
P63037	DnaJ homolog subfamily A member 1 OS=Mus musculus GN=Dnaja1 PE=1 SV=1 - [DNJA1_MOUSE]	50.63	1	13	13	41	1	1	3	4									397	44.8395	7.07861
Q8VDW0	ATP-dependent RNA helicase DDX39A OS=Mus musculus GN=Ddx39a PE=1 SV=1 - [DX39A_MOUSE]	34.43	1	5	14	41													427	49.0359	5.68115
Q9JLQ2	ARF GTPase-activating protein GIT2 OS=Mus musculus GN=Git2 PE=1 SV=2 - [GIT2_MOUSE]	29.24	1	14	16	41							6	8	10	13	10	17	708	78.7174	7.72314
Q921F4	Heterogeneous nuclear ribonucleoprotein L-like OS=Mus musculus GN=Hnrnpll PE=1 SV=3 - [HNRLL_MOUSE]	38.41	1	15	15	41													591	64.0843	5.84619
Q9WU78	Programmed cell death 6-interacting protein OS=Mus musculus GN=Pdcd6ip PE=1 SV=3 - [PDC6I_MOUSE]	27.04	1	16	16	41													869	95.9642	6.52197
Q9D0F9	Phosphoglucomutase-1 OS=Mus musculus GN=Pgm1 PE=1 SV=4 - [PGM1_MOUSE]	44.66	1	18	18	41													562	61.3796	6.56592
P97371	Proteasome activator complex subunit 1 OS=Mus musculus GN=Psme1 PE=1 SV=2 - [PSME1_MOUSE]	50.6	1	11	11	41													249	28.655	5.97314
Q60973	Histone-binding protein RBBP7 OS=Mus musculus GN=Rbbp7 PE=1 SV=1 - [RBBP7_MOUSE]	35.53	1	6	12	41	2	2			1	1							425	47.7602	5.04639
Q9CX86	Heterogeneous nuclear ribonucleoprotein A0 OS=Mus musculus GN=Hnrnpa0 PE=1 SV=1 - [ROA0_MOUSE]	28.52	1	6	6	41	1	1	1	1			1	1	1	2	2	2	305	30.5117	9.30518
P63325	40S ribosomal protein S10 OS=Mus musculus GN=Rps10 PE=1 SV=1 - [RS10_MOUSE]	38.18	1	6	6	41	4	7	2	2	2	3	1	1					165	18.9038	10.1548
Q61753	D-3-phosphoglycerate dehydrogenase OS=Mus musculus GN=Phgdh PE=1 SV=3 - [SERA_MOUSE]	34.15	1	13	13	41													533	56.5491	6.53662
Q8K4Z5	Splicing factor 3A subunit 1 OS=Mus musculus GN=Sf3a1 PE=1 SV=1 - [SF3A1_MOUSE]	28.57	1	15	15	41													791	88.4894	5.22412
P97496	SWI/SNF complex subunit SMARCC1 OS=Mus musculus GN=Smarcc1 PE=1 SV=2 - [SMRC1_MOUSE]	21.83	1	12	16	41					1	1							1104	122.813	5.73193
Q8BU30	Isoleucine--tRNA ligase, cytoplasmic OS=Mus musculus GN=Iars PE=1 SV=2 - [SYIC_MOUSE]	19.49	1	19	19	41													1262	144.179	6.55127
Q04750	DNA topoisomerase 1 OS=Mus musculus GN=Top1 PE=1 SV=2 - [TOP1_MOUSE]	28.29	1	18	18	41													767	90.8189	9.33447
Q9Z1Z0	General vesicular transport factor p115 OS=Mus musculus GN=Uso1 PE=1 SV=2 - [USO1_MOUSE]	25.96	1	16	16	41													959	106.917	4.93213
Q9EQH3	Vacuolar protein sorting-associated protein 35 OS=Mus musculus GN=Vps35 PE=1 SV=1 - [VPS35_MOUSE]	29.02	1	19	19	41													796	91.6548	5.43994
D3YYU8	Obscurin-like protein 1 OS=Mus musculus GN=Obsl1 PE=1 SV=1 - [OBSL1_MOUSE]	15.91	1	20	20	41	1	1											1804	197.813	5.41455
Q00897	Alpha-1-antitrypsin 1-4 OS=Mus musculus GN=Serpina1d PE=1 SV=1 - [A1AT4_MOUSE]	30.27	1	2	9	41											2	3	413	45.9694	5.43994
O35639	Annexin A3 OS=Mus musculus GN=Anxa3 PE=1 SV=4 - [ANXA3_MOUSE]	60.37	1	14	15	40													323	36.3616	5.75732
Q8BSL7	ADP-ribosylation factor 2 OS=Mus musculus GN=Arf2 PE=1 SV=2 - [ARF2_MOUSE]	54.7	1	1	8	40													181	20.7328	6.58057
Q9WTX6	Cullin-1 OS=Mus musculus GN=Cul1 PE=1 SV=1 - [CUL1_MOUSE]	28.09	1	19	19	40													776	89.635	8.00146
Q80VD1	Protein FAM98B OS=Mus musculus GN=Fam98b PE=1 SV=1 - [FA98B_MOUSE]	44.76	1	10	12	40													429	45.3208	8.49951
P97379	Ras GTPase-activating protein-binding protein 2 OS=Mus musculus GN=G3bp2 PE=1 SV=2 - [G3BP2_MOUSE]	32.37	1	10	11	40	4	5	5	7	5	8							482	54.0548	5.61768
P48774	Glutathione S-transferase Mu 5 OS=Mus musculus GN=Gstm5 PE=1 SV=1 - [GSTM5_MOUSE]	65.18	1	12	13	40													224	26.6172	7.21045
P02468	Laminin subunit gamma-1 OS=Mus musculus GN=Lamc1 PE=1 SV=2 - [LAMC1_MOUSE]	19.48	1	19	19	40							1	1	1	1	1	1	1607	177.185	5.21143
Q8BPM2	Mitogen-activated protein kinase kinase kinase kinase 5 OS=Mus musculus GN=Map4k5 PE=1 SV=2 - [M4K5_MOUSE]	22.43	1	17	17	40	10	10	10	11	12	16							847	94.9845	7.82568
Q1HFZ0	tRNA (cytosine(34)-C(5))-methyltransferase OS=Mus musculus GN=Nsun2 PE=1 SV=2 - [NSUN2_MOUSE]	30.25	1	17	17	40													757	85.3972	6.58057
P62715	Serine/threonine-protein phosphatase 2A catalytic subunit beta isoform OS=Mus musculus GN=Ppp2cb PE=1 SV=1 - [PP2AB_MOUSE]	58.25	1	10	12	40													309	35.5523	5.42725
Q9WVJ2	26S proteasome non-ATPase regulatory subunit 13 OS=Mus musculus GN=Psmd13 PE=1 SV=1 - [PSD13_MOUSE]	47.61	1	13	13	40													376	42.7821	5.70654
Q9DCL9	Multifunctional protein ADE2 OS=Mus musculus GN=Paics PE=1 SV=4 - [PUR6_MOUSE]	39.76	1	13	13	40													425	46.9761	7.2251
Q9WV02	RNA-binding motif protein, X chromosome OS=Mus musculus GN=Rbmx PE=1 SV=1 - [RBMX_MOUSE]	27.11	1	2	11	40	4	4			3	3			1	1			391	42.2754	10.0522
Q8BP67	60S ribosomal protein L24 OS=Mus musculus GN=Rpl24 PE=1 SV=2 - [RL24_MOUSE]	31.85	1	6	6	40	2	5	4	4	6	11							157	17.7679	11.2534
P42208	Septin-2 OS=Mus musculus GN=Sept2 PE=1 SV=2 - [SEPT2_MOUSE]	54.02	1	13	14	40													361	41.4993	6.55127
Q8BMJ2	Leucine--tRNA ligase, cytoplasmic OS=Mus musculus GN=Lars PE=1 SV=2 - [SYLC_MOUSE]	19.27	1	18	18	40													1178	134.106	7.04932
Q99KI0	Aconitate hydratase, mitochondrial OS=Mus musculus GN=Aco2 PE=1 SV=1 - [ACON_MOUSE]	30	1	16	16	39													780	85.41	7.92822
Q62059	Versican core protein OS=Mus musculus GN=Vcan PE=1 SV=2 - [CSPG2_MOUSE]	7.27	1	16	16	39													3357	366.56	4.64014
Q569Z5	Probable ATP-dependent RNA helicase DDX46 OS=Mus musculus GN=Ddx46 PE=1 SV=2 - [DDX46_MOUSE]	22.29	1	17	17	39													1032	117.376	9.26123
Q8K1M6	Dynamin-1-like protein OS=Mus musculus GN=Dnm1l PE=1 SV=2 - [DNM1L_MOUSE]	40.03	1	19	19	39													742	82.6065	7.04932
Q6PDI5	Proteasome-associated protein ECM29 homolog OS=Mus musculus GN=Ecm29 PE=1 SV=3 - [ECM29_MOUSE]	16.79	1	22	22	39	1	1											1840	203.573	7.06396
Q8R050	Eukaryotic peptide chain release factor GTP-binding subunit ERF3A OS=Mus musculus GN=Gspt1 PE=1 SV=2 - [ERF3A_MOUSE]	32.55	1	6	16	39													636	68.5819	5.21143
P70288	Histone deacetylase 2 OS=Mus musculus GN=Hdac2 PE=1 SV=1 - [HDAC2_MOUSE]	32.38	1	5	10	39	1	1	2	2	1	1							488	55.2668	5.90967
P01783	Ig heavy chain V region MOPC 21 (Fragment) OS=Mus musculus PE=1 SV=1 - [HVM16_MOUSE]	16.18	1	1	2	39							1	5	2	11	2	14	136	15.0614	8.6167
Q9D819	Inorganic pyrophosphatase OS=Mus musculus GN=Ppa1 PE=1 SV=1 - [IPYR_MOUSE]	66.09	1	13	13	39													289	32.6462	5.60498
Q8C854	Myelin expression factor 2 OS=Mus musculus GN=Myef2 PE=1 SV=1 - [MYEF2_MOUSE]	24.2	1	14	14	39	3	4	4	4	3	3							591	63.2543	8.86572
Q6DFW4	Nucleolar protein 58 OS=Mus musculus GN=Nop58 PE=1 SV=1 - [NOP58_MOUSE]	35.26	1	15	15	39	2	3											536	60.3047	8.33838
Q78ZA7	Nucleosome assembly protein 1-like 4 OS=Mus musculus GN=Nap1l4 PE=1 SV=1 - [NP1L4_MOUSE]	51.47	1	10	11	39													375	42.6529	4.66553
Q99LX0	Protein deglycase DJ-1 OS=Mus musculus GN=Park7 PE=1 SV=1 - [PARK7_MOUSE]	64.55	1	8	8	39													189	20.0084	6.771
Q9R1P3	Proteasome subunit beta type-2 OS=Mus musculus GN=Psmb2 PE=1 SV=1 - [PSB2_MOUSE]	54.73	1	9	9	39													201	22.8917	7.02002
Q9CXW4	60S ribosomal protein L11 OS=Mus musculus GN=Rpl11 PE=1 SV=4 - [RL11_MOUSE]	41.01	1	7	7	39	1	2	3	3	3	4							178	20.2396	9.59814
Q8BWT1	3-ketoacyl-CoA thiolase, mitochondrial OS=Mus musculus GN=Acaa2 PE=1 SV=3 - [THIM_MOUSE]	63.98	1	15	15	39									1	1	1	1	397	41.8034	8.08936
Q3UDE2	Tubulin--tyrosine ligase-like protein 12 OS=Mus musculus GN=Ttll12 PE=1 SV=1 - [TTL12_MOUSE]	41.31	1	18	18	39													639	73.9958	5.63037
Q99PU5	Long-chain-fatty-acid--CoA ligase ACSBG1 OS=Mus musculus GN=Acsbg1 PE=1 SV=1 - [ACBG1_MOUSE]	29.26	1	15	15	38													721	80.3745	5.93506
Q9QYC0	Alpha-adducin OS=Mus musculus GN=Add1 PE=1 SV=2 - [ADDA_MOUSE]	29.52	1	15	15	38	3	3			1	1							735	80.5963	5.89697
P46414	Cyclin-dependent kinase inhibitor 1B OS=Mus musculus GN=Cdkn1b PE=1 SV=2 - [CDN1B_MOUSE]	58.38	1	10	10	38	6	8	7	10	7	10							197	22.1797	7.02002
Q9EQK5	Major vault protein OS=Mus musculus GN=Mvp PE=1 SV=4 - [MVP_MOUSE]	32.52	1	19	19	38													861	95.8652	5.59229
Q05793	Basement membrane-specific heparan sulfate proteoglycan core protein OS=Mus musculus GN=Hspg2 PE=1 SV=1 - [PGBM_MOUSE]	8.93	1	21	21	38													3707	398.039	6.31592
Q99KP6	Pre-mRNA-processing factor 19 OS=Mus musculus GN=Prpf19 PE=1 SV=1 - [PRP19_MOUSE]	31.75	1	11	11	38	3	4	2	2									504	55.2044	6.60986
Q8BP92	Reticulocalbin-2 OS=Mus musculus GN=Rcn2 PE=1 SV=1 - [RCN2_MOUSE]	46.25	1	12	12	38													320	37.2478	4.42432
P62264	40S ribosomal protein S14 OS=Mus musculus GN=Rps14 PE=1 SV=3 - [RS14_MOUSE]	36.42	1	5	5	38	3	6	4	5	2	5			1	1			151	16.2625	10.0522
P62082	40S ribosomal protein S7 OS=Mus musculus GN=Rps7 PE=2 SV=1 - [RS7_MOUSE]	51.55	1	7	7	38	2	3											194	22.1133	10.0962
Q9WTX5	S-phase kinase-associated protein 1 OS=Mus musculus GN=Skp1 PE=1 SV=3 - [SKP1_MOUSE]	50.92	1	8	8	38	2	2	1	1	1	1					1	1	163	18.6603	4.53857
Q6PDG5	SWI/SNF complex subunit SMARCC2 OS=Mus musculus GN=Smarcc2 PE=1 SV=2 - [SMRC2_MOUSE]	16.9	1	11	15	38					1	1							1213	132.522	5.59229
P63028	Translationally-controlled tumor protein OS=Mus musculus GN=Tpt1 PE=1 SV=1 - [TCTP_MOUSE]	52.33	1	7	7	38													172	19.4496	4.85596
Q5SS00	DBF4-type zinc finger-containing protein 2 homolog OS=Mus musculus GN=Zdbf2 PE=2 SV=1 - [ZDBF2_MOUSE]	12.8	1	19	19	38	12	15	9	9	14	14							2493	273.578	5.22412
Q62159	Rho-related GTP-binding protein RhoC OS=Mus musculus GN=Rhoc PE=1 SV=2 - [RHOC_MOUSE]	65.8	2	2	10	38									1	1			193	21.9923	6.58057
O08663	Methionine aminopeptidase 2 OS=Mus musculus GN=Metap2 PE=1 SV=1 - [MAP2_MOUSE]	34.52	1	11	11	37													478	52.8883	5.8208
P47757	F-actin-capping protein subunit beta OS=Mus musculus GN=Capzb PE=1 SV=3 - [CAPZB_MOUSE]	48.74	1	12	12	37	7	9											277	31.3258	5.74463
P63168	Dynein light chain 1, cytoplasmic OS=Mus musculus GN=Dynll1 PE=1 SV=1 - [DYL1_MOUSE]	59.55	1	2	5	37	2	5	4	9	3	7							89	10.3591	7.40088
Q99PT1	Rho GDP-dissociation inhibitor 1 OS=Mus musculus GN=Arhgdia PE=1 SV=3 - [GDIR1_MOUSE]	47.06	1	8	8	37													204	23.3928	5.19873
P51859	Hepatoma-derived growth factor OS=Mus musculus GN=Hdgf PE=1 SV=2 - [HDGF_MOUSE]	61.6	1	10	11	37													237	26.2526	4.83057
P01635	Ig kappa chain V-V region K2 (Fragment) OS=Mus musculus PE=1 SV=1 - [KV5A3_MOUSE]	40.87	1	4	4	37	1	2	4	6	3	4	1	4	3	10	3	11	115	12.5733	8.30908
Q8VH51	RNA-binding protein 39 OS=Mus musculus GN=Rbm39 PE=1 SV=2 - [RBM39_MOUSE]	35.28	1	14	14	37	2	2	4	4	2	2							530	59.3697	10.0962
P62830	60S ribosomal protein L23 OS=Mus musculus GN=Rpl23 PE=1 SV=1 - [RL23_MOUSE]	47.14	1	7	7	37	2	6	3	3	3	6							140	14.8561	10.5063
Q61035	Histidine--tRNA ligase, cytoplasmic OS=Mus musculus GN=Hars PE=1 SV=2 - [SYHC_MOUSE]	39.49	1	15	15	37													509	57.3961	5.99854
P35441	Thrombospondin-1 OS=Mus musculus GN=Thbs1 PE=1 SV=1 - [TSP1_MOUSE]	23.25	1	18	18	37													1170	129.564	4.95752
Q9JIX8	Apoptotic chromatin condensation inducer in the nucleus OS=Mus musculus GN=Acin1 PE=1 SV=3 - [ACINU_MOUSE]	17.04	1	17	17	36	3	3	1	1									1338	150.629	5.90967
O08788	Dynactin subunit 1 OS=Mus musculus GN=Dctn1 PE=1 SV=3 - [DCTN1_MOUSE]	16.71	1	16	16	36									1	1			1281	141.588	5.89697
Q9DC51	Guanine nucleotide-binding protein G(k) subunit alpha OS=Mus musculus GN=Gnai3 PE=1 SV=3 - [GNAI3_MOUSE]	37.57	3	6	11	36													354	40.5122	5.69385
P18525	Ig heavy chain V region 5-84 OS=Mus musculus PE=1 SV=1 - [HVM54_MOUSE]	58.12	1	3	4	36	2	3	2	4	2	3	2	3	4	11	4	11	117	12.8635	8.88037
Q9Z0N1	Eukaryotic translation initiation factor 2 subunit 3, X-linked OS=Mus musculus GN=Eif2s3x PE=1 SV=2 - [IF2G_MOUSE]	31.57	1	11	11	36													472	51.0332	8.39697
Q05D44	Eukaryotic translation initiation factor 5B OS=Mus musculus GN=Eif5b PE=1 SV=2 - [IF2P_MOUSE]	18.26	1	16	16	36													1216	137.532	5.59229
P18654	Ribosomal protein S6 kinase alpha-3 OS=Mus musculus GN=Rps6ka3 PE=1 SV=2 - [KS6A3_MOUSE]	28.11	2	17	18	36													740	83.6409	6.88818
Q3UM18	Large subunit GTPase 1 homolog OS=Mus musculus GN=Lsg1 PE=1 SV=2 - [LSG1_MOUSE]	37.58	1	17	17	36	9	9	10	11	14	16							644	73.111	6.50732
P14152	Malate dehydrogenase, cytoplasmic OS=Mus musculus GN=Mdh1 PE=1 SV=3 - [MDHC_MOUSE]	39.22	1	10	10	36													334	36.4881	6.58057
O55234	Proteasome subunit beta type-5 OS=Mus musculus GN=Psmb5 PE=1 SV=3 - [PSB5_MOUSE]	52.65	1	12	12	36													264	28.5142	7.02002
Q9R1T2	SUMO-activating enzyme subunit 1 OS=Mus musculus GN=Sae1 PE=1 SV=1 - [SAE1_MOUSE]	58	1	14	14	36													350	38.5956	5.36377
O55201	Transcription elongation factor SPT5 OS=Mus musculus GN=Supt5h PE=1 SV=1 - [SPT5H_MOUSE]	28.56	1	16	16	36													1082	120.589	5.04639
P26638	Serine--tRNA ligase, cytoplasmic OS=Mus musculus GN=Sars PE=1 SV=3 - [SYSC_MOUSE]	42.77	1	15	15	36													512	58.3517	6.30322
Q9WVA4	Transgelin-2 OS=Mus musculus GN=Tagln2 PE=1 SV=4 - [TAGL2_MOUSE]	73.37	1	11	11	36													199	22.3812	8.23584
Q01320	DNA topoisomerase 2-alpha OS=Mus musculus GN=Top2a PE=1 SV=2 - [TOP2A_MOUSE]	12.96	1	8	16	36													1528	172.682	8.60205
Q924C1	Exportin-5 OS=Mus musculus GN=Xpo5 PE=1 SV=1 - [XPO5_MOUSE]	18.77	1	16	16	36													1204	136.883	5.8208
Q9DBR0	A-kinase anchor protein 8 OS=Mus musculus GN=Akap8 PE=1 SV=1 - [AKAP8_MOUSE]	21.11	1	14	14	35			12	17	8	9							687	76.2465	5.13525
O55143	Sarcoplasmic/endoplasmic reticulum calcium ATPase 2 OS=Mus musculus GN=Atp2a2 PE=1 SV=2 - [AT2A2_MOUSE]	23.95	1	16	16	35													1044	114.784	5.33838
P24270	Catalase OS=Mus musculus GN=Cat PE=1 SV=4 - [CATA_MOUSE]	48.01	1	16	16	35													527	59.7577	7.88428
Q91WK2	Eukaryotic translation initiation factor 3 subunit H OS=Mus musculus GN=Eif3h PE=1 SV=1 - [EIF3H_MOUSE]	61.93	1	13	13	35					1	1							352	39.807	6.66846
Q64523	Histone H2A type 2-C OS=Mus musculus GN=Hist2h2ac PE=1 SV=3 - [H2A2C_MOUSE]	55.04	2	2	5	35	1	2	2	3	3	3			1	1	1	1	129	13.9798	10.9019
Q61191	Host cell factor 1 OS=Mus musculus GN=Hcfc1 PE=1 SV=2 - [HCFC1_MOUSE]	10.76	1	15	15	35													2045	210.306	7.18115
Q9Z204	Heterogeneous nuclear ribonucleoproteins C1/C2 OS=Mus musculus GN=Hnrnpc PE=1 SV=1 - [HNRPC_MOUSE]	38.34	1	11	11	35	5	5	2	2	1	1							313	34.3639	5.04639
P12382	ATP-dependent 6-phosphofructokinase, liver type OS=Mus musculus GN=Pfkl PE=1 SV=4 - [PFKAL_MOUSE]	26.67	1	12	15	35													780	85.3054	7.1665
Q9WTP6	Adenylate kinase 2, mitochondrial OS=Mus musculus GN=Ak2 PE=1 SV=5 - [KAD2_MOUSE]	52.72	1	11	11	35													239	26.4517	7.38623
Q7TNC4	Putative RNA-binding protein Luc7-like 2 OS=Mus musculus GN=Luc7l2 PE=1 SV=1 - [LC7L2_MOUSE]	33.16	1	7	10	35	1	1	4	6									392	46.5547	10.0962
P16045	Galectin-1 OS=Mus musculus GN=Lgals1 PE=1 SV=3 - [LEG1_MOUSE]	64.44	1	6	6	35													135	14.8562	5.49072
P28656	Nucleosome assembly protein 1-like 1 OS=Mus musculus GN=Nap1l1 PE=1 SV=2 - [NP1L1_MOUSE]	49.87	1	10	11	35													391	45.3169	4.4624
Q7TQI3	Ubiquitin thioesterase OTUB1 OS=Mus musculus GN=Otub1 PE=1 SV=2 - [OTUB1_MOUSE]	49.82	1	10	10	35													271	31.2504	4.94482
Q7TSV4	Phosphoglucomutase-2 OS=Mus musculus GN=Pgm2 PE=1 SV=1 - [PGM2_MOUSE]	31.94	1	17	17	35									1	1			620	68.7043	6.13818
Q99JI4	26S proteasome non-ATPase regulatory subunit 6 OS=Mus musculus GN=Psmd6 PE=1 SV=1 - [PSMD6_MOUSE]	37.53	1	13	13	35													389	45.5072	5.51611
Q3UEB3	Poly(U)-binding-splicing factor PUF60 OS=Mus musculus GN=Puf60 PE=1 SV=2 - [PUF60_MOUSE]	25.89	1	10	10	35	1	1	1	1									564	60.2108	5.2876
Q9WUB3	Glycogen phosphorylase, muscle form OS=Mus musculus GN=Pygm PE=1 SV=3 - [PYGM_MOUSE]	21.97	1	5	16	35													842	97.2247	7.10791
Q9CR57	60S ribosomal protein L14 OS=Mus musculus GN=Rpl14 PE=1 SV=3 - [RL14_MOUSE]	28.57	1	6	6	35	2	2	2	2	5	7	1	1	1	1	1	1	217	23.5492	11.019
P62889	60S ribosomal protein L30 OS=Mus musculus GN=Rpl30 PE=1 SV=2 - [RL30_MOUSE]	58.26	1	6	6	35	2	4	1	3	4	6							115	12.7757	9.62744
P14131	40S ribosomal protein S16 OS=Mus musculus GN=Rps16 PE=1 SV=4 - [RS16_MOUSE]	51.37	1	8	8	35	4	4	3	3	2	2					1	1	146	16.435	10.2134
Q3TKT4	Transcription activator BRG1 OS=Mus musculus GN=Smarca4 PE=1 SV=1 - [SMCA4_MOUSE]	10.85	1	8	15	35					1	1							1613	181.313	8.00146
P62317	Small nuclear ribonucleoprotein Sm D2 OS=Mus musculus GN=Snrpd2 PE=1 SV=1 - [SMD2_MOUSE]	55.08	1	6	6	35	2	2	2	4	1	1							118	13.5182	9.90576
Q8CC35	Synaptopodin OS=Mus musculus GN=Synpo PE=1 SV=2 - [SYNPO_MOUSE]	26.37	1	15	15	35	5	7	1	1									929	99.4904	9.42236
Q9JMH6	Thioredoxin reductase 1, cytoplasmic OS=Mus musculus GN=Txnrd1 PE=1 SV=3 - [TRXR1_MOUSE]	33.93	1	12	12	35													613	67.042	7.44482
Q80SU3	Zygote arrest protein 1 OS=Mus musculus GN=Zar1 PE=2 SV=1 - [ZAR1_MOUSE]	32.69	1	12	12	35	6	10	8	10	7	9							361	39.9602	8.71924
Q9R0N0	Galactokinase OS=Mus musculus GN=Galk1 PE=1 SV=2 - [GALK1_MOUSE]	39.54	1	13	13	35													392	42.2685	5.26221
Q9R1P0	Proteasome subunit alpha type-4 OS=Mus musculus GN=Psma4 PE=1 SV=1 - [PSA4_MOUSE]	49.81	1	9	9	35													261	29.4522	7.72314
P49722	Proteasome subunit alpha type-2 OS=Mus musculus GN=Psma2 PE=1 SV=3 - [PSA2_MOUSE]	56.41	1	10	10	35													234	25.9103	7.43018
P32261	Antithrombin-III OS=Mus musculus GN=Serpinc1 PE=1 SV=1 - [ANT3_MOUSE]	37.63	1	12	12	34													465	51.9706	6.45557
P61750	ADP-ribosylation factor 4 OS=Mus musculus GN=Arf4 PE=1 SV=2 - [ARF4_MOUSE]	54.44	1	3	8	34													180	20.3836	7.13721
A2A432	Cullin-4B OS=Mus musculus GN=Cul4b PE=1 SV=1 - [CUL4B_MOUSE]	19.07	1	10	15	34													970	110.63	8.36768
Q9QZD9	Eukaryotic translation initiation factor 3 subunit I OS=Mus musculus GN=Eif3i PE=1 SV=1 - [EIF3I_MOUSE]	60	1	15	15	34													325	36.4376	5.64307
P62806	Histone H4 OS=Mus musculus GN=Hist1h4a PE=1 SV=2 - [H4_MOUSE]	51.46	1	6	6	34	2	5	4	4	5	7							103	11.3604	11.356
O09106	Histone deacetylase 1 OS=Mus musculus GN=Hdac1 PE=1 SV=1 - [HDAC1_MOUSE]	29.67	1	5	10	34	1	1	2	2	1	1							482	55.0397	5.47803
Q8BGD9	Eukaryotic translation initiation factor 4B OS=Mus musculus GN=Eif4b PE=1 SV=1 - [IF4B_MOUSE]	25.04	1	12	12	34													611	68.7992	5.66846
Q8BX02	KN motif and ankyrin repeat domain-containing protein 2 OS=Mus musculus GN=Kank2 PE=1 SV=1 - [KANK2_MOUSE]	23.49	1	13	13	34	4	6	5	6	7	8							843	90.1896	5.5542
P02469	Laminin subunit beta-1 OS=Mus musculus GN=Lamb1 PE=1 SV=3 - [LAMB1_MOUSE]	14.56	1	17	17	34													1786	196.961	4.94482
P15532	Nucleoside diphosphate kinase A OS=Mus musculus GN=Nme1 PE=1 SV=1 - [NDKA_MOUSE]	78.29	1	6	10	34													152	17.1969	7.37158
O35685	Nuclear migration protein nudC OS=Mus musculus GN=Nudc PE=1 SV=1 - [NUDC_MOUSE]	37.35	1	11	11	34													332	38.3343	5.26221
Q9R1P4	Proteasome subunit alpha type-1 OS=Mus musculus GN=Psma1 PE=1 SV=1 - [PSA1_MOUSE]	53.23	1	10	10	34													263	29.5278	6.45557
Q8BHD7	Polypyrimidine tract-binding protein 3 OS=Mus musculus GN=Ptbp3 PE=1 SV=1 - [PTBP3_MOUSE]	27.53	1	8	11	34			2	2	1	1							523	56.6653	9.12939
P53026	60S ribosomal protein L10a OS=Mus musculus GN=Rpl10a PE=1 SV=3 - [RL10A_MOUSE]	43.32	1	8	8	34	2	3	1	2	1	2							217	24.9006	9.979
P67984	60S ribosomal protein L22 OS=Mus musculus GN=Rpl22 PE=1 SV=2 - [RL22_MOUSE]	57.03	1	4	5	34	3	4	1	1	3	4			1	1	1	1	128	14.7498	9.18799
P62751	60S ribosomal protein L23a OS=Mus musculus GN=Rpl23a PE=1 SV=1 - [RL23A_MOUSE]	41.67	1	7	7	34	1	1	2	2	3	4							156	17.6841	10.4478
Q9DBG6	Dolichyl-diphosphooligosaccharide--protein glycosyltransferase subunit 2 OS=Mus musculus GN=Rpn2 PE=1 SV=1 - [RPN2_MOUSE]	36.93	1	14	14	34													631	69.02	5.80811
P62245	40S ribosomal protein S15a OS=Mus musculus GN=Rps15a PE=1 SV=2 - [RS15A_MOUSE]	51.54	1	6	6	34	2	3	3	3	2	2							130	14.83	10.1255
Q9JMA1	Ubiquitin carboxyl-terminal hydrolase 14 OS=Mus musculus GN=Usp14 PE=1 SV=3 - [UBP14_MOUSE]	39.15	1	14	14	34													493	55.966	5.23682
Q9Z2N8	Actin-like protein 6A OS=Mus musculus GN=Actl6a PE=1 SV=2 - [ACL6A_MOUSE]	40.09	1	12	12	33	1	1	2	2									429	47.4173	5.60498
Q9CPY7	Cytosol aminopeptidase OS=Mus musculus GN=Lap3 PE=1 SV=3 - [AMPL_MOUSE]	40.46	1	15	15	33													519	56.1058	7.72314
P59242	Cingulin OS=Mus musculus GN=Cgn PE=1 SV=1 - [CING_MOUSE]	19.31	1	19	19	33	16	21	2	2	8	8			1	1	1	1	1191	136.365	5.90967
Q5XJY5	Coatomer subunit delta OS=Mus musculus GN=Arcn1 PE=1 SV=2 - [COPD_MOUSE]	27.98	1	14	14	33													511	57.1932	6.21436
P26231	Catenin alpha-1 OS=Mus musculus GN=Ctnna1 PE=1 SV=1 - [CTNA1_MOUSE]	24.39	1	10	14	33													906	100.044	6.22705
Q9JLV5	Cullin-3 OS=Mus musculus GN=Cul3 PE=1 SV=1 - [CUL3_MOUSE]	27.21	1	16	16	33													768	88.8914	8.45557
Q9QYJ0	DnaJ homolog subfamily A member 2 OS=Mus musculus GN=Dnaja2 PE=1 SV=1 - [DNJA2_MOUSE]	35.68	1	10	10	33	2	3			1	1							412	45.7166	6.48096
Q9Z2W0	Aspartyl aminopeptidase OS=Mus musculus GN=Dnpep PE=1 SV=2 - [DNPEP_MOUSE]	35.73	1	11	11	33													473	52.1738	7.25439
O70251	Elongation factor 1-beta OS=Mus musculus GN=Eef1b PE=1 SV=5 - [EF1B_MOUSE]	36.89	1	5	7	33													225	24.6782	4.69092
Q8BWY3	Eukaryotic peptide chain release factor subunit 1 OS=Mus musculus GN=Etf1 PE=1 SV=4 - [ERF1_MOUSE]	49.89	1	15	15	33													437	49.0002	5.70654
P43275	Histone H1.1 OS=Mus musculus GN=Hist1h1a PE=1 SV=2 - [H11_MOUSE]	23.47	1	4	6	33					1	1							213	21.7719	10.9312
Q9D154	Leukocyte elastase inhibitor A OS=Mus musculus GN=Serpinb1a PE=1 SV=1 - [ILEUA_MOUSE]	39.05	1	12	12	33	1	1											379	42.5478	6.21436
P09055	Integrin beta-1 OS=Mus musculus GN=Itgb1 PE=1 SV=1 - [ITB1_MOUSE]	21.93	1	14	14	33													798	88.1733	5.93506
Q9CPU0	Lactoylglutathione lyase OS=Mus musculus GN=Glo1 PE=1 SV=3 - [LGUL_MOUSE]	59.24	1	8	8	33													184	20.7964	5.46533
P63005	Platelet-activating factor acetylhydrolase IB subunit alpha OS=Mus musculus GN=Pafah1b1 PE=1 SV=2 - [LIS1_MOUSE]	43.9	1	12	12	33													410	46.6401	7.37158
Q01768	Nucleoside diphosphate kinase B OS=Mus musculus GN=Nme2 PE=1 SV=1 - [NDKB_MOUSE]	68.42	1	4	8	33													152	17.3519	7.50342
Q60967	Bifunctional 3'-phosphoadenosine 5'-phosphosulfate synthase 1 OS=Mus musculus GN=Papss1 PE=1 SV=1 - [PAPS1_MOUSE]	33.01	1	12	14	33													624	70.7487	6.771
Q99K51	Plastin-3 OS=Mus musculus GN=Pls3 PE=1 SV=3 - [PLST_MOUSE]	29.68	1	8	14	33													630	70.6972	5.61768
Q61074	Protein phosphatase 1G OS=Mus musculus GN=Ppm1g PE=1 SV=3 - [PPM1G_MOUSE]	33.39	1	13	13	33													542	58.6915	4.38623
Q9D8W5	26S proteasome non-ATPase regulatory subunit 12 OS=Mus musculus GN=Psmd12 PE=1 SV=4 - [PSD12_MOUSE]	38.82	1	13	13	33													456	52.8615	7.06396
Q9D554	Splicing factor 3A subunit 3 OS=Mus musculus GN=Sf3a3 PE=1 SV=2 - [SF3A3_MOUSE]	34.93	1	12	12	33	1	1											501	58.8052	5.33838
Q91WQ3	Tyrosine--tRNA ligase, cytoplasmic OS=Mus musculus GN=Yars PE=1 SV=3 - [SYYC_MOUSE]	32.01	1	13	13	33													528	59.0681	7.00537
P13439	Uridine 5'-monophosphate synthase OS=Mus musculus GN=Umps PE=1 SV=3 - [UMPS_MOUSE]	36.17	1	14	14	33													481	52.2593	6.60986
Q9DBR1	5'-3' exoribonuclease 2 OS=Mus musculus GN=Xrn2 PE=1 SV=1 - [XRN2_MOUSE]	19.14	1	13	13	33	1	1	2	2									951	108.618	7.59131
P20239	Zona pellucida sperm-binding protein 2 OS=Mus musculus GN=Zp2 PE=1 SV=1 - [ZP2_MOUSE]	24.26	1	12	12	33			2	2	1	1							713	80.1582	6.56592
P97822	Acidic leucine-rich nuclear phosphoprotein 32 family member E OS=Mus musculus GN=Anp32e PE=1 SV=2 - [AN32E_MOUSE]	43.46	2	8	8	33													260	29.6044	3.87842
P55264	Adenosine kinase OS=Mus musculus GN=Adk PE=1 SV=2 - [ADK_MOUSE]	48.48	1	12	12	32													361	40.1235	6.21436
Q9DBF1	Alpha-aminoadipic semialdehyde dehydrogenase OS=Mus musculus GN=Aldh7a1 PE=1 SV=4 - [AL7A1_MOUSE]	27.27	1	10	10	32													539	58.8243	7.47412
O35381	Acidic leucine-rich nuclear phosphoprotein 32 family member A OS=Mus musculus GN=Anp32a PE=1 SV=1 - [AN32A_MOUSE]	38.87	1	7	10	32													247	28.5202	4.06885
P97429	Annexin A4 OS=Mus musculus GN=Anxa4 PE=1 SV=4 - [ANXA4_MOUSE]	54.86	1	12	13	32													319	35.8931	5.56689
Q8BMK4	Cytoskeleton-associated protein 4 OS=Mus musculus GN=Ckap4 PE=1 SV=2 - [CKAP4_MOUSE]	28.7	1	13	13	32													575	63.6536	5.64307
O88544	COP9 signalosome complex subunit 4 OS=Mus musculus GN=Cops4 PE=1 SV=1 - [CSN4_MOUSE]	44.09	1	13	13	32													406	46.2557	5.8335
Q61655	ATP-dependent RNA helicase DDX19A OS=Mus musculus GN=Ddx19a PE=1 SV=2 - [DD19A_MOUSE]	31.59	1	11	11	32			2	2	1	1							478	53.8988	6.66846
Q62446	Peptidyl-prolyl cis-trans isomerase FKBP3 OS=Mus musculus GN=Fkbp3 PE=1 SV=2 - [FKBP3_MOUSE]	44.64	1	8	8	32													224	25.1323	9.27588
P50431	Serine hydroxymethyltransferase, cytosolic OS=Mus musculus GN=Shmt1 PE=1 SV=3 - [GLYC_MOUSE]	37.66	1	14	14	32													478	52.5675	6.94678
P47791	Glutathione reductase, mitochondrial OS=Mus musculus GN=Gsr PE=1 SV=3 - [GSHR_MOUSE]	34.6	1	10	10	32													500	53.6285	7.98682
O54879	High mobility group protein B3 OS=Mus musculus GN=Hmgb3 PE=1 SV=3 - [HMGB3_MOUSE]	39.5	1	8	8	32													200	22.9955	8.36768
P18527	Ig heavy chain V region 914 OS=Mus musculus PE=1 SV=1 - [HVM56_MOUSE]	68.04	1	4	5	32									3	9	3	11	97	10.6543	9.17334
P01644	Ig kappa chain V-V region HP R16.7 OS=Mus musculus PE=1 SV=1 - [KV5AB_MOUSE]	54.63	2	1	5	32	1	3	2	2	1	1			5	13	4	9	108	11.9029	7.97217
P01647	Ig kappa chain V-V region HP 124E1 OS=Mus musculus PE=1 SV=1 - [KV5AE_MOUSE]	54.63	1	1	5	32	1	3			1	1					4	9	108	11.9579	8.45557
O08807	Peroxiredoxin-4 OS=Mus musculus GN=Prdx4 PE=1 SV=1 - [PRDX4_MOUSE]	40.88	1	6	8	32											1	1	274	31.0331	7.15186
Q91YR7	Pre-mRNA-processing factor 6 OS=Mus musculus GN=Prpf6 PE=1 SV=1 - [PRP6_MOUSE]	18.81	1	16	16	32													941	106.655	8.08936
O09061	Proteasome subunit beta type-1 OS=Mus musculus GN=Psmb1 PE=1 SV=1 - [PSB1_MOUSE]	40	1	8	8	32													240	26.3553	7.81104
P62827	GTP-binding nuclear protein Ran OS=Mus musculus GN=Ran PE=1 SV=3 - [RAN_MOUSE]	42.13	1	8	8	32													216	24.4076	7.48877
Q9CZM2	60S ribosomal protein L15 OS=Mus musculus GN=Rpl15 PE=2 SV=4 - [RL15_MOUSE]	30.88	1	6	6	32	2	2	3	3	3	4							204	24.1311	11.6196
Q9CZX8	40S ribosomal protein S19 OS=Mus musculus GN=Rps19 PE=1 SV=3 - [RS19_MOUSE]	41.38	1	6	6	32	1	1	4	4	5	6			1	1	1	1	145	16.0756	10.4038
Q9D1M0	Protein SEC13 homolog OS=Mus musculus GN=Sec13 PE=1 SV=3 - [SEC13_MOUSE]	45.03	1	9	9	32	3	4	4	5	3	3							322	35.5431	5.37646
Q9JJU8	SH3 domain-binding glutamic acid-rich-like protein OS=Mus musculus GN=Sh3bgrl PE=1 SV=1 - [SH3L1_MOUSE]	78.95	1	7	7	32													114	12.8032	4.91943
Q8BP01	Vimentin-type intermediate filament-associated coiled-coil protein OS=Mus musculus GN=Vmac PE=1 SV=1 - [VMAC_MOUSE]	58.05	1	7	7	32							4	9	6	13	6	10	174	19.0058	5.38916
Q3TWW8	Serine/arginine-rich splicing factor 6 OS=Mus musculus GN=Srsf6 PE=1 SV=1 - [SRSF6_MOUSE]	25.66	1	7	10	32	4	4	3	3									339	39.0021	11.4585
P47753	F-actin-capping protein subunit alpha-1 OS=Mus musculus GN=Capza1 PE=1 SV=4 - [CAZA1_MOUSE]	56.99	1	8	10	31	3	3					2	2	3	3	2	2	286	32.9193	5.5542
Q62418	Drebrin-like protein OS=Mus musculus GN=Dbnl PE=1 SV=2 - [DBNL_MOUSE]	36.93	1	11	11	31													436	48.6696	4.91943
Q91VC3	Eukaryotic initiation factor 4A-III OS=Mus musculus GN=Eif4a3 PE=1 SV=3 - [IF4A3_MOUSE]	36.74	1	10	13	31	1	1											411	46.8102	6.72705
P50446	Keratin, type II cytoskeletal 6A OS=Mus musculus GN=Krt6a PE=1 SV=3 - [K2C6A_MOUSE]	22.24	2	3	12	31					12	16	1	2	1	3			553	59.2986	7.94287
Q6WVG3	BTB/POZ domain-containing protein KCTD12 OS=Mus musculus GN=Kctd12 PE=1 SV=1 - [KCD12_MOUSE]	49.24	1	12	12	31													327	35.8698	5.80811
P28867	Protein kinase C delta type OS=Mus musculus GN=Prkcd PE=1 SV=3 - [KPCD_MOUSE]	22.85	2	11	12	31													674	77.4968	7.38623
P54276	DNA mismatch repair protein Msh6 OS=Mus musculus GN=Msh6 PE=1 SV=3 - [MSH6_MOUSE]	15.61	1	15	15	31													1358	150.989	6.72705
Q9JHW2	Omega-amidase NIT2 OS=Mus musculus GN=Nit2 PE=1 SV=1 - [NIT2_MOUSE]	67.39	1	11	11	31													276	30.4826	6.90283
Q9CY58	Plasminogen activator inhibitor 1 RNA-binding protein OS=Mus musculus GN=Serbp1 PE=1 SV=2 - [PAIRB_MOUSE]	35.63	1	12	12	31	1	1											407	44.6873	8.54346
Q4VA53	Sister chromatid cohesion protein PDS5 homolog B OS=Mus musculus GN=Pds5b PE=1 SV=1 - [PDS5B_MOUSE]	15.63	1	15	16	31													1446	164.315	8.49951
Q9CR16	Peptidyl-prolyl cis-trans isomerase D OS=Mus musculus GN=Ppid PE=1 SV=3 - [PPID_MOUSE]	43.78	1	12	12	31													370	40.7167	7.43018
Q99JF8	PC4 and SFRS1-interacting protein OS=Mus musculus GN=Psip1 PE=1 SV=1 - [PSIP1_MOUSE]	25.57	1	9	10	31					1	1							528	59.6605	9.12939
Q91Z31	Polypyrimidine tract-binding protein 2 OS=Mus musculus GN=Ptbp2 PE=1 SV=2 - [PTBP2_MOUSE]	29.19	1	9	10	31													531	57.4528	8.66064
P46664	Adenylosuccinate synthetase isozyme 2 OS=Mus musculus GN=Adss PE=1 SV=2 - [PURA2_MOUSE]	35.96	1	11	11	31													456	49.9896	6.37939
O89086	RNA-binding protein 3 OS=Mus musculus GN=Rbm3 PE=1 SV=1 - [RBM3_MOUSE]	42.48	1	5	5	31													153	16.5947	7.50342
P62918	60S ribosomal protein L8 OS=Mus musculus GN=Rpl8 PE=1 SV=2 - [RL8_MOUSE]	45.14	1	12	12	31	2	2	1	1	4	5			1	1	1	1	257	28.0073	11.0337
Q99MR6	Serrate RNA effector molecule homolog OS=Mus musculus GN=Srrt PE=1 SV=1 - [SRRT_MOUSE]	22.29	1	16	16	31													875	100.39	5.97314
Q9WUA2	Phenylalanine--tRNA ligase beta subunit OS=Mus musculus GN=Farsb PE=1 SV=2 - [SYFB_MOUSE]	23.26	1	12	12	31													589	65.6553	7.12256
Q99MN1	Lysine--tRNA ligase OS=Mus musculus GN=Kars PE=1 SV=1 - [SYK_MOUSE]	31.76	1	14	14	31													595	67.7965	5.93506
A2AN08	E3 ubiquitin-protein ligase UBR4 OS=Mus musculus GN=Ubr4 PE=1 SV=1 - [UBR4_MOUSE]	5.02	1	18	18	31													5180	571.927	6.06201
Q8BK64	Activator of 90 kDa heat shock protein ATPase homolog 1 OS=Mus musculus GN=Ahsa1 PE=1 SV=2 - [AHSA1_MOUSE]	49.11	1	11	11	30					1	1							338	38.0932	5.52881
Q07076	Annexin A7 OS=Mus musculus GN=Anxa7 PE=1 SV=2 - [ANXA7_MOUSE]	27.43	1	11	11	30													463	49.8933	6.17627
Q9Z1R2	Large proline-rich protein BAG6 OS=Mus musculus GN=Bag6 PE=1 SV=1 - [BAG6_MOUSE]	19.24	1	14	14	30					1	1							1154	120.962	5.70654
Q9WVA3	Mitotic checkpoint protein BUB3 OS=Mus musculus GN=Bub3 PE=1 SV=2 - [BUB3_MOUSE]	44.79	1	10	10	30	1	1											326	36.9311	6.84424
Q9QYB1	Chloride intracellular channel protein 4 OS=Mus musculus GN=Clic4 PE=1 SV=3 - [CLIC4_MOUSE]	59.29	1	11	11	30													253	28.7107	5.59229
P39054	Dynamin-2 OS=Mus musculus GN=Dnm2 PE=1 SV=2 - [DYN2_MOUSE]	27.13	1	8	16	30													870	98.0841	7.43018
Q8BMS1	Trifunctional enzyme subunit alpha, mitochondrial OS=Mus musculus GN=Hadha PE=1 SV=1 - [ECHA_MOUSE]	21.23	1	13	13	30													763	82.6175	9.14404
Q3TJZ6	Protein FAM98A OS=Mus musculus GN=Fam98a PE=1 SV=1 - [FA98A_MOUSE]	25.24	1	6	8	30	1	1	3	3	2	2							515	55.0212	8.95361
P29699	Alpha-2-HS-glycoprotein OS=Mus musculus GN=Ahsg PE=1 SV=1 - [FETUA_MOUSE]	29.86	1	6	6	30	1	1											345	37.3017	6.50732
Q64378	Peptidyl-prolyl cis-trans isomerase FKBP5 OS=Mus musculus GN=Fkbp5 PE=1 SV=1 - [FKBP5_MOUSE]	39.47	1	14	14	30													456	50.9336	7.79639
P24472	Glutathione S-transferase A4 OS=Mus musculus GN=Gsta4 PE=1 SV=3 - [GSTA4_MOUSE]	37.39	1	7	7	30													222	25.5474	7.38623
Q8BGC0	HIV Tat-specific factor 1 homolog OS=Mus musculus GN=Htatsf1 PE=1 SV=1 - [HTSF1_MOUSE]	28.93	1	14	14	30													757	86.1876	4.39893
P24369	Peptidyl-prolyl cis-trans isomerase B OS=Mus musculus GN=Ppib PE=1 SV=2 - [PPIB_MOUSE]	44.44	1	8	9	30													216	23.6986	9.5542
P54775	26S protease regulatory subunit 6B OS=Mus musculus GN=Psmc4 PE=1 SV=2 - [PRS6B_MOUSE]	38.28	1	13	13	30													418	47.3786	5.21143
Q9QUM9	Proteasome subunit alpha type-6 OS=Mus musculus GN=Psma6 PE=1 SV=1 - [PSA6_MOUSE]	45.12	1	9	9	30													246	27.3548	6.75635
P26350	Prothymosin alpha OS=Mus musculus GN=Ptma PE=1 SV=2 - [PTMA_MOUSE]	23.42	1	6	6	30					2	2							111	12.2471	3.78955
Q05186	Reticulocalbin-1 OS=Mus musculus GN=Rcn1 PE=1 SV=1 - [RCN1_MOUSE]	50.46	1	12	12	30													325	38.0896	4.84326
Q8VEE4	Replication protein A 70 kDa DNA-binding subunit OS=Mus musculus GN=Rpa1 PE=1 SV=1 - [RFA1_MOUSE]	27.29	1	14	14	30													623	68.9936	7.91357
P50516	V-type proton ATPase catalytic subunit A OS=Mus musculus GN=Atp6v1a PE=1 SV=2 - [VATA_MOUSE]	30.96	1	13	13	30													617	68.2826	5.57959
O88291	DBIRD complex subunit ZNF326 OS=Mus musculus GN=Znf326 PE=1 SV=1 - [ZN326_MOUSE]	22.24	1	9	9	30	2	3	6	7	7	7							580	65.1845	5.18604
P18526	Ig heavy chain V region 345 OS=Mus musculus PE=1 SV=1 - [HVM55_MOUSE]	18.8	1	1	2	29							1	2	2	9	2	10	117	12.8935	9.1001
Q9EPL8	Importin-7 OS=Mus musculus GN=Ipo7 PE=1 SV=2 - [IPO7_MOUSE]	17.63	1	11	12	29													1038	119.41	4.81787
Q61781	Keratin, type I cytoskeletal 14 OS=Mus musculus GN=Krt14 PE=1 SV=2 - [K1C14_MOUSE]	19.21	2	2	9	29	6	7	3	4	8	12							484	52.8339	5.17334
P47857	ATP-dependent 6-phosphofructokinase, muscle type OS=Mus musculus GN=Pfkm PE=1 SV=3 - [PFKAM_MOUSE]	19.87	1	9	12	29													780	85.2146	8.00146
Q8BH97	Reticulocalbin-3 OS=Mus musculus GN=Rcn3 PE=1 SV=1 - [RCN3_MOUSE]	35.98	1	8	8	29													328	37.9782	4.88135
Q5FWK3	Rho GTPase-activating protein 1 OS=Mus musculus GN=Arhgap1 PE=1 SV=1 - [RHG01_MOUSE]	20.05	1	7	8	29	1	1	4	4	6	6							439	50.3791	6.44287
P07742	Ribonucleoside-diphosphate reductase large subunit OS=Mus musculus GN=Rrm1 PE=1 SV=2 - [RIR1_MOUSE]	28.28	1	13	13	29													792	90.1525	6.69775
Q9CPR4	60S ribosomal protein L17 OS=Mus musculus GN=Rpl17 PE=1 SV=3 - [RL17_MOUSE]	37.5	1	6	6	29	1	2	1	1	5	6			1	1			184	21.4094	10.1841
P62717	60S ribosomal protein L18a OS=Mus musculus GN=Rpl18a PE=1 SV=1 - [RL18A_MOUSE]	38.07	1	8	8	29	2	3	2	2	5	5							176	20.7189	10.7114
P62984	Ubiquitin-60S ribosomal protein L40 OS=Mus musculus GN=Uba52 PE=1 SV=2 - [RL40_MOUSE]	34.38	3	1	4	29			2	2			1	1	1	1	1	1	128	14.719	9.83252
P62281	40S ribosomal protein S11 OS=Mus musculus GN=Rps11 PE=1 SV=3 - [RS11_MOUSE]	41.77	1	7	7	29	4	4	2	3	4	4			1	1			158	18.419	10.3013
P97461	40S ribosomal protein S5 OS=Mus musculus GN=Rps5 PE=1 SV=3 - [RS5_MOUSE]	34.8	1	9	9	29	2	2			4	4							204	22.875	9.71533
P57784	U2 small nuclear ribonucleoprotein A' OS=Mus musculus GN=Snrpa1 PE=1 SV=2 - [RU2A_MOUSE]	47.84	1	9	9	29	1	1	1	1									255	28.3401	8.6167
Q60710	Deoxynucleoside triphosphate triphosphohydrolase SAMHD1 OS=Mus musculus GN=Samhd1 PE=1 SV=2 - [SAMH1_MOUSE]	28.23	1	13	13	29													627	72.6042	7.95752
Q9CWK8	Sorting nexin-2 OS=Mus musculus GN=Snx2 PE=1 SV=2 - [SNX2_MOUSE]	27.55	1	9	11	29													519	58.4348	5.12256
Q8BMA6	Signal recognition particle subunit SRP68 OS=Mus musculus GN=Srp68 PE=1 SV=2 - [SRP68_MOUSE]	27.04	1	13	13	29													625	70.5303	8.57275
P84104	Serine/arginine-rich splicing factor 3 OS=Mus musculus GN=Srsf3 PE=1 SV=1 - [SRSF3_MOUSE]	36.59	1	6	7	29	2	3	1	1	1	1							164	19.3179	11.6489
O08784	Treacle protein OS=Mus musculus GN=Tcof1 PE=1 SV=1 - [TCOF_MOUSE]	15.45	1	14	14	29													1320	134.921	9.34912
Q60932	Voltage-dependent anion-selective channel protein 1 OS=Mus musculus GN=Vdac1 PE=1 SV=3 - [VDAC1_MOUSE]	52.7	1	9	10	29													296	32.3314	8.42627
Q3TLH4	Protein PRRC2C OS=Mus musculus GN=Prrc2c PE=1 SV=3 - [PRC2C_MOUSE]	8.33	1	15	15	29			1	1	1	1							2846	310.703	9.1001
P05202	Aspartate aminotransferase, mitochondrial OS=Mus musculus GN=Got2 PE=1 SV=1 - [AATM_MOUSE]	36.98	1	11	11	28													430	47.3812	8.99756
Q6P542	ATP-binding cassette sub-family F member 1 OS=Mus musculus GN=Abcf1 PE=1 SV=1 - [ABCF1_MOUSE]	26.28	1	15	15	28													837	94.8869	6.50732
P10107	Annexin A1 OS=Mus musculus GN=Anxa1 PE=1 SV=2 - [ANXA1_MOUSE]	46.82	1	11	12	28													346	38.71	7.37158
Q91YI0	Argininosuccinate lyase OS=Mus musculus GN=Asl PE=1 SV=1 - [ARLY_MOUSE]	27.16	1	11	11	28													464	51.7066	6.96143
Q9CY64	Biliverdin reductase A OS=Mus musculus GN=Blvra PE=1 SV=1 - [BIEA_MOUSE]	48.47	1	11	11	28													295	33.5035	7.02002
O89079	Coatomer subunit epsilon OS=Mus musculus GN=Cope PE=1 SV=3 - [COPE_MOUSE]	55.19	1	9	9	28													308	34.5454	5.05908
O88487	Cytoplasmic dynein 1 intermediate chain 2 OS=Mus musculus GN=Dync1i2 PE=1 SV=1 - [DC1I2_MOUSE]	25.16	1	10	10	28													612	68.3517	5.2876
Q99KJ8	Dynactin subunit 2 OS=Mus musculus GN=Dctn2 PE=1 SV=3 - [DCTN2_MOUSE]	38.31	1	11	11	28													402	44.0897	5.26221
Q99KK7	Dipeptidyl peptidase 3 OS=Mus musculus GN=Dpp3 PE=1 SV=2 - [DPP3_MOUSE]	29.95	1	12	12	28													738	82.8461	5.37646
Q9EQP2	EH domain-containing protein 4 OS=Mus musculus GN=Ehd4 PE=1 SV=1 - [EHD4_MOUSE]	30.31	1	9	13	28													541	61.4415	6.75635
Q8BJW6	Eukaryotic translation initiation factor 2A OS=Mus musculus GN=Eif2a PE=1 SV=2 - [EIF2A_MOUSE]	36.14	1	13	13	28													581	64.3628	8.90967
P62748	Hippocalcin-like protein 1 OS=Mus musculus GN=Hpcal1 PE=1 SV=2 - [HPCL1_MOUSE]	63.73	1	7	10	28			1	1			1	1	1	1	1	1	193	22.324	5.50342
O55222	Integrin-linked protein kinase OS=Mus musculus GN=Ilk PE=1 SV=2 - [ILK_MOUSE]	30.97	1	13	13	28	1	1	1	1									452	51.3399	8.07471
Q61739	Integrin alpha-6 OS=Mus musculus GN=Itga6 PE=1 SV=3 - [ITA6_MOUSE]	18.06	1	14	14	28	1	1											1091	122.082	7.03467
Q9D892	Inosine triphosphate pyrophosphatase OS=Mus musculus GN=Itpa PE=1 SV=2 - [ITPA_MOUSE]	59.09	1	7	7	28													198	21.883	5.87158
P01631	Ig kappa chain V-II region 26-10 OS=Mus musculus PE=1 SV=1 - [KV2A7_MOUSE]	42.48	1	4	4	28	1	2	3	7	1	1	2	4	3	7	1	4	113	12.2652	8.88037
P01654	Ig kappa chain V-III region PC 2880/PC 1229 OS=Mus musculus PE=1 SV=1 - [KV3A1_MOUSE]	30.63	4	1	2	28	2	4	2	2	2	2			2	7	2	8	111	11.9728	5.33838
P01660	Ig kappa chain V-III region PC 3741/TEPC 111 OS=Mus musculus PE=1 SV=1 - [KV3A8_MOUSE]	48.65	1	1	3	28			2	2	2	2	2	6	2	7	3	9	111	12.0919	5.37646
P01643	Ig kappa chain V-V region MOPC 173 OS=Mus musculus PE=1 SV=1 - [KV5AA_MOUSE]	42.59	1	1	4	28	1	3			1	1	2	6					108	11.8113	9.1001
Q8C525	Protein MB21D2 OS=Mus musculus GN=Mb21d2 PE=1 SV=1 - [M21D2_MOUSE]	34.11	1	12	12	28	1	2	10	13	11	13							428	48.4457	7.6792
P97434	Myosin phosphatase Rho-interacting protein OS=Mus musculus GN=Mprip PE=1 SV=2 - [MPRIP_MOUSE]	25	1	18	18	28	18	22							2	2			1024	116.337	6.21436
P43247	DNA mismatch repair protein Msh2 OS=Mus musculus GN=Msh2 PE=1 SV=1 - [MSH2_MOUSE]	21.39	1	13	13	28													935	104.085	5.96045
Q02819	Nucleobindin-1 OS=Mus musculus GN=Nucb1 PE=1 SV=2 - [NUCB1_MOUSE]	36.17	1	12	12	28													459	53.3759	5.07178
Q3UM45	Protein phosphatase 1 regulatory subunit 7 OS=Mus musculus GN=Ppp1r7 PE=1 SV=2 - [PP1R7_MOUSE]	55.96	1	13	13	28													361	41.2665	4.91943
Q8VE37	Regulator of chromosome condensation OS=Mus musculus GN=Rcc1 PE=1 SV=1 - [RCC1_MOUSE]	40.62	1	10	10	28													421	44.9027	8.104
P19253	60S ribosomal protein L13a OS=Mus musculus GN=Rpl13a PE=1 SV=4 - [RL13A_MOUSE]	20.69	1	4	4	28	1	2	3	3	2	3			1	1			203	23.4493	11.019
Q64213	Splicing factor 1 OS=Mus musculus GN=Sf1 PE=1 SV=6 - [SF01_MOUSE]	18.53	1	8	8	28					1	1							653	70.3581	8.98291
Q9CZU3	Superkiller viralicidic activity 2-like 2 OS=Mus musculus GN=Skiv2l2 PE=1 SV=1 - [SK2L2_MOUSE]	16.25	1	13	13	28			1	1	2	2							1040	117.561	6.40479
P27641	X-ray repair cross-complementing protein 5 OS=Mus musculus GN=Xrcc5 PE=1 SV=4 - [XRCC5_MOUSE]	25.55	1	12	12	28													732	83.004	5.16064
Q61464	Zinc finger protein 638 OS=Mus musculus GN=Znf638 PE=1 SV=2 - [ZN638_MOUSE]	8.32	1	11	11	28	3	3	5	5	7	7							1960	217.999	6.88818
Q9CQ60	6-phosphogluconolactonase OS=Mus musculus GN=Pgls PE=1 SV=1 - [6PGL_MOUSE]	48.64	1	8	8	28													257	27.2374	5.84619
Q9QYB5	Gamma-adducin OS=Mus musculus GN=Add3 PE=1 SV=2 - [ADDG_MOUSE]	22.38	1	10	10	27													706	78.7277	5.94775
Q62148	Retinal dehydrogenase 2 OS=Mus musculus GN=Aldh1a2 PE=1 SV=2 - [AL1A2_MOUSE]	34.75	1	10	12	27									1	1			518	56.5898	5.74463
P06728	Apolipoprotein A-IV OS=Mus musculus GN=Apoa4 PE=1 SV=3 - [APOA4_MOUSE]	34.68	1	11	11	27													395	45.001	5.46533
P08226	Apolipoprotein E OS=Mus musculus GN=Apoe PE=1 SV=2 - [APOE_MOUSE]	28.62	1	8	8	27													311	35.8444	5.68115
Q9CQC6	Basic leucine zipper and W2 domain-containing protein 1 OS=Mus musculus GN=Bzw1 PE=1 SV=1 - [BZW1_MOUSE]	42	2	14	14	27													419	48.0127	5.92236
P10605	Cathepsin B OS=Mus musculus GN=Ctsb PE=1 SV=2 - [CATB_MOUSE]	29.79	1	7	7	27													339	37.2557	5.90967
Q6ZQ08	CCR4-NOT transcription complex subunit 1 OS=Mus musculus GN=Cnot1 PE=1 SV=2 - [CNOT1_MOUSE]	8.08	1	15	15	27			1	1									2375	266.637	7.10791
P30999	Catenin delta-1 OS=Mus musculus GN=Ctnnd1 PE=1 SV=2 - [CTND1_MOUSE]	20.04	1	14	14	27	1	1			1	1							938	104.86	6.87354
Q9JKB3	Y-box-binding protein 3 OS=Mus musculus GN=Ybx3 PE=1 SV=2 - [YBOX3_MOUSE]	23.27	1	3	6	27													361	38.7903	9.68604
P51656	Estradiol 17-beta-dehydrogenase 1 OS=Mus musculus GN=Hsd17b1 PE=2 SV=1 - [DHB1_MOUSE]	51.74	1	11	11	27	5	5	1	1	2	2							344	36.7616	6.11279
Q811D0	Disks large homolog 1 OS=Mus musculus GN=Dlg1 PE=1 SV=1 - [DLG1_MOUSE]	20.22	1	11	11	27	7	8	6	6	6	6							905	100.058	5.79541
Q8R1A4	Dedicator of cytokinesis protein 7 OS=Mus musculus GN=Dock7 PE=1 SV=3 - [DOCK7_MOUSE]	9.67	1	12	12	27	3	4							1	1	1	1	2130	241.286	6.7124
Q60902	Epidermal growth factor receptor substrate 15-like 1 OS=Mus musculus GN=Eps15l1 PE=1 SV=3 - [EP15R_MOUSE]	21.94	1	15	15	27													907	99.2475	5.021
Q99KN9	Clathrin interactor 1 OS=Mus musculus GN=Clint1 PE=1 SV=2 - [EPN4_MOUSE]	21.08	1	10	10	27	6	6	7	8	5	6							631	68.4688	6.25244
O08795	Glucosidase 2 subunit beta OS=Mus musculus GN=Prkcsh PE=1 SV=1 - [GLU2B_MOUSE]	26.49	1	11	11	27													521	58.7558	4.4624
Q61543	Golgi apparatus protein 1 OS=Mus musculus GN=Glg1 PE=1 SV=1 - [GSLG1_MOUSE]	13.62	1	13	13	27													1175	133.646	6.84424
Q8JZK9	Hydroxymethylglutaryl-CoA synthase, cytoplasmic OS=Mus musculus GN=Hmgcs1 PE=1 SV=1 - [HMCS1_MOUSE]	30	1	10	11	27													520	57.5325	5.98584
Q9QXZ0	Microtubule-actin cross-linking factor 1 OS=Mus musculus GN=Macf1 PE=1 SV=2 - [MACF1_MOUSE]	4.17	1	19	19	27													7354	831.362	5.42725
O35691	Pinin OS=Mus musculus GN=Pnn PE=1 SV=4 - [PININ_MOUSE]	22.48	1	13	13	27	5	6											725	82.3864	7.00537
Q0VGB7	Serine/threonine-protein phosphatase 4 regulatory subunit 2 OS=Mus musculus GN=Ppp4r2 PE=1 SV=1 - [PP4R2_MOUSE]	28.78	1	9	9	27													417	46.4499	4.56396
Q91V41	Ras-related protein Rab-14 OS=Mus musculus GN=Rab14 PE=1 SV=3 - [RAB14_MOUSE]	70.23	2	10	11	27													215	23.8819	6.21436
P62855	40S ribosomal protein S26 OS=Mus musculus GN=Rps26 PE=1 SV=3 - [RS26_MOUSE]	31.3	1	3	3	27	2	2	1	2	3	5			1	1	1	1	115	13.0071	11.0044
Q9Z315	U4/U6.U5 tri-snRNP-associated protein 1 OS=Mus musculus GN=Sart1 PE=1 SV=1 - [SNUT1_MOUSE]	24.44	1	12	12	27													806	90.8304	5.8208
P32921	Tryptophan--tRNA ligase, cytoplasmic OS=Mus musculus GN=Wars PE=1 SV=2 - [SYWC_MOUSE]	34.72	1	12	12	27													481	54.3231	6.88818
Q9D883	Splicing factor U2AF 35 kDa subunit OS=Mus musculus GN=U2af1 PE=1 SV=4 - [U2AF1_MOUSE]	37.24	1	5	5	27	3	4	2	2									239	27.7974	8.80713
P61965	WD repeat-containing protein 5 OS=Mus musculus GN=Wdr5 PE=1 SV=1 - [WDR5_MOUSE]	42.81	1	8	8	27			4	5	1	1							334	36.5655	8.26514
Q08369	Transcription factor GATA-4 OS=Mus musculus GN=Gata4 PE=1 SV=4 - [GATA4_MOUSE]	27.44	1	8	8	27	4	6	4	4	2	2							441	44.5525	9.26123
Q7TNP2	Serine/threonine-protein phosphatase 2A 65 kDa regulatory subunit A beta isoform OS=Mus musculus GN=Ppp2r1b PE=1 SV=2 - [2AAB_MOUSE]	17.47	1	2	8	26													601	65.8924	5.09717
P10852	4F2 cell-surface antigen heavy chain OS=Mus musculus GN=Slc3a2 PE=1 SV=1 - [4F2_MOUSE]	29.09	1	11	11	26													526	58.3003	5.90967
P61164	Alpha-centractin OS=Mus musculus GN=Actr1a PE=1 SV=1 - [ACTZ_MOUSE]	31.12	1	3	9	26													376	42.5869	6.63916
Q9EST5	Acidic leucine-rich nuclear phosphoprotein 32 family member B OS=Mus musculus GN=Anp32b PE=1 SV=1 - [AN32B_MOUSE]	32.35	1	6	9	26													272	31.0601	4.00537
Q923D2	Flavin reductase (NADPH) OS=Mus musculus GN=Blvrb PE=1 SV=3 - [BLVRB_MOUSE]	60.19	1	7	7	26													206	22.1834	7.00537
Q9Z1Q5	Chloride intracellular channel protein 1 OS=Mus musculus GN=Clic1 PE=1 SV=3 - [CLIC1_MOUSE]	59.34	1	10	10	26													241	26.9957	5.17334
Q9D0M5	Dynein light chain 2, cytoplasmic OS=Mus musculus GN=Dynll2 PE=1 SV=1 - [DYL2_MOUSE]	50.56	1	1	4	26					3	5							89	10.3431	7.37158
Q3UJB9	Enhancer of mRNA-decapping protein 4 OS=Mus musculus GN=Edc4 PE=1 SV=2 - [EDC4_MOUSE]	15.93	1	13	13	26													1406	152.389	5.78271
Q9DCH4	Eukaryotic translation initiation factor 3 subunit F OS=Mus musculus GN=Eif3f PE=1 SV=2 - [EIF3F_MOUSE]	36.84	1	9	9	26													361	37.9603	5.57959
P97807	Fumarate hydratase, mitochondrial OS=Mus musculus GN=Fh PE=1 SV=3 - [FUMH_MOUSE]	37.28	1	12	12	26													507	54.3221	9.0415
Q04997	Inhibin alpha chain OS=Mus musculus GN=Inha PE=1 SV=2 - [INHA_MOUSE]	40.44	1	9	9	26	2	3	1	1	1	1							366	39.5243	8.1333
Q91YE6	Importin-9 OS=Mus musculus GN=Ipo9 PE=1 SV=3 - [IPO9_MOUSE]	20.27	1	14	14	26													1041	115.978	4.80518
Q6IFZ9	Keratin, type II cytoskeletal 74 OS=Mus musculus GN=Krt74 PE=3 SV=1 - [K2C74_MOUSE]	4.65	2	1	3	26			3	4									495	54.7123	5.71924
Q8BGZ7	Keratin, type II cytoskeletal 75 OS=Mus musculus GN=Krt75 PE=1 SV=1 - [K2C75_MOUSE]	14.34	1	1	8	26					8	12	1	2	1	3			551	59.7039	8.30908
Q61029	Lamina-associated polypeptide 2, isoforms beta/delta/epsilon/gamma OS=Mus musculus GN=Tmpo PE=1 SV=4 - [LAP2B_MOUSE]	36.5	1	4	10	26					1	1							452	50.3421	9.45166
P70699	Lysosomal alpha-glucosidase OS=Mus musculus GN=Gaa PE=1 SV=2 - [LYAG_MOUSE]	20.04	1	12	12	26													953	106.18	5.8335
Q9R190	Metastasis-associated protein MTA2 OS=Mus musculus GN=Mta2 PE=1 SV=1 - [MTA2_MOUSE]	19.46	1	11	11	26	1	1											668	74.9827	9.67139
Q9CZ30	Obg-like ATPase 1 OS=Mus musculus GN=Ola1 PE=1 SV=1 - [OLA1_MOUSE]	37.12	1	10	10	26													396	44.7013	7.81104
Q6A026	Sister chromatid cohesion protein PDS5 homolog A OS=Mus musculus GN=Pds5a PE=1 SV=3 - [PDS5A_MOUSE]	12.01	1	10	11	26													1332	150.232	7.85498
Q9R0B9	Procollagen-lysine,2-oxoglutarate 5-dioxygenase 2 OS=Mus musculus GN=Plod2 PE=1 SV=2 - [PLOD2_MOUSE]	27.14	1	13	13	26													737	84.4346	6.88818
Q7TSC1	Protein PRRC2A OS=Mus musculus GN=Prrc2a PE=1 SV=1 - [PRC2A_MOUSE]	9.27	1	13	13	26	3	3	4	4									2158	229.063	9.39307
P99029	Peroxiredoxin-5, mitochondrial OS=Mus musculus GN=Prdx5 PE=1 SV=2 - [PRDX5_MOUSE]	56.67	1	10	10	26													210	21.8835	8.85107
Q9D7G0	Ribose-phosphate pyrophosphokinase 1 OS=Mus musculus GN=Prps1 PE=1 SV=4 - [PRPS1_MOUSE]	44.34	2	5	11	26													318	34.8119	6.97607
P97372	Proteasome activator complex subunit 2 OS=Mus musculus GN=Psme2 PE=1 SV=4 - [PSME2_MOUSE]	45.19	1	9	9	26													239	27.0401	5.75732
P51150	Ras-related protein Rab-7a OS=Mus musculus GN=Rab7a PE=1 SV=2 - [RAB7A_MOUSE]	56.52	1	9	9	26													207	23.4748	6.69775
P46638	Ras-related protein Rab-11B OS=Mus musculus GN=Rab11b PE=1 SV=3 - [RB11B_MOUSE]	53.67	1	11	11	26													218	24.4745	5.93506
Q9ERU9	E3 SUMO-protein ligase RanBP2 OS=Mus musculus GN=Ranbp2 PE=1 SV=2 - [RBP2_MOUSE]	8.94	1	16	16	26	1	1											3053	340.907	6.17627
Q8C267	Histone-lysine N-methyltransferase SETDB2 OS=Mus musculus GN=Setdb2 PE=2 SV=2 - [SETB2_MOUSE]	28.47	1	14	14	26	5	5	9	11	8	10							713	80.5846	8.01611
Q9WV80	Sorting nexin-1 OS=Mus musculus GN=Snx1 PE=1 SV=1 - [SNX1_MOUSE]	22.03	1	8	10	26													522	58.9156	5.22412
Q64674	Spermidine synthase OS=Mus musculus GN=Srm PE=1 SV=1 - [SPEE_MOUSE]	47.35	1	9	9	26													302	33.9728	5.50342
P08032	Spectrin alpha chain, erythrocytic 1 OS=Mus musculus GN=Spta1 PE=1 SV=3 - [SPTA1_MOUSE]	9.07	1	16	17	26	3	3	9	10	9	9							2415	279.693	5.03369
Q921H8	3-ketoacyl-CoA thiolase A, peroxisomal OS=Mus musculus GN=Acaa1a PE=1 SV=1 - [THIKA_MOUSE]	41.98	1	12	12	26	1	1											424	43.9257	8.44092
Q9CZY3	Ubiquitin-conjugating enzyme E2 variant 1 OS=Mus musculus GN=Ube2v1 PE=1 SV=1 - [UB2V1_MOUSE]	57.82	1	2	7	26													147	16.3442	7.95752
Q8C878	NEDD8-activating enzyme E1 catalytic subunit OS=Mus musculus GN=Uba3 PE=1 SV=2 - [UBA3_MOUSE]	42.86	1	11	11	26													462	51.7043	5.45264
Q8VBW6	NEDD8-activating enzyme E1 regulatory subunit OS=Mus musculus GN=Nae1 PE=1 SV=1 - [ULA1_MOUSE]	29.21	1	10	10	26													534	60.2357	5.51611
Q60930	Voltage-dependent anion-selective channel protein 2 OS=Mus musculus GN=Vdac2 PE=1 SV=2 - [VDAC2_MOUSE]	40	1	8	8	26													295	31.7126	7.48877
O35326	Serine/arginine-rich splicing factor 5 OS=Mus musculus GN=Srsf5 PE=1 SV=2 - [SRSF5_MOUSE]	25.65	1	8	9	26													269	30.8731	11.561
Q9Z2U1	Proteasome subunit alpha type-5 OS=Mus musculus GN=Psma5 PE=1 SV=1 - [PSA5_MOUSE]	48.55	1	8	8	26													241	26.3942	4.79248
P31230	Aminoacyl tRNA synthase complex-interacting multifunctional protein 1 OS=Mus musculus GN=Aimp1 PE=1 SV=2 - [AIMP1_MOUSE]	44.84	1	9	9	25													310	33.9759	8.35303
O35841	Apoptosis inhibitor 5 OS=Mus musculus GN=Api5 PE=1 SV=2 - [API5_MOUSE]	27.18	1	10	10	25					1	1							504	56.7498	5.92236
Q8BGZ4	Cell division cycle protein 23 homolog OS=Mus musculus GN=Cdc23 PE=1 SV=2 - [CDC23_MOUSE]	26.47	1	11	11	25													597	68.5178	7.18115
Q61081	Hsp90 co-chaperone Cdc37 OS=Mus musculus GN=Cdc37 PE=1 SV=1 - [CDC37_MOUSE]	32.72	1	9	9	25													379	44.5649	5.33838
P61202	COP9 signalosome complex subunit 2 OS=Mus musculus GN=Cops2 PE=1 SV=1 - [CSN2_MOUSE]	28.44	1	9	9	25													443	51.5641	5.52881
O88543	COP9 signalosome complex subunit 3 OS=Mus musculus GN=Cops3 PE=1 SV=3 - [CSN3_MOUSE]	37.35	1	10	10	25													423	47.801	6.65381
P97315	Cysteine and glycine-rich protein 1 OS=Mus musculus GN=Csrp1 PE=1 SV=3 - [CSRP1_MOUSE]	51.81	2	8	8	25			1	1									193	20.5698	8.57275
P56546	C-terminal-binding protein 2 OS=Mus musculus GN=Ctbp2 PE=1 SV=2 - [CTBP2_MOUSE]	33.26	1	9	10	25	3	4	4	4									445	48.9261	6.94678
Q9DAR7	m7GpppX diphosphatase OS=Mus musculus GN=Dcps PE=1 SV=1 - [DCPS_MOUSE]	41.12	1	9	9	25													338	38.9643	6.48096
Q99JY0	Trifunctional enzyme subunit beta, mitochondrial OS=Mus musculus GN=Hadhb PE=1 SV=1 - [ECHB_MOUSE]	35.37	1	12	12	25													475	51.3534	9.37842
Q3UGC7	Eukaryotic translation initiation factor 3 subunit J-A OS=Mus musculus GN=Eif3j1 PE=2 SV=1 - [EI3JA_MOUSE]	33.72	2	10	10	25													261	29.3256	4.80518
Q149F3	Eukaryotic peptide chain release factor GTP-binding subunit ERF3B OS=Mus musculus GN=Gspt2 PE=1 SV=1 - [ERF3B_MOUSE]	25.47	1	2	12	25													632	69.1028	5.19873
O88470	Forkhead box protein L2 OS=Mus musculus GN=Foxl2 PE=1 SV=2 - [FOXL2_MOUSE]	25.33	1	6	7	25	1	1	2	2	2	2							375	38.8623	9.15869
P62880	Guanine nucleotide-binding protein G(I)/G(S)/G(T) subunit beta-2 OS=Mus musculus GN=Gnb2 PE=1 SV=3 - [GBB2_MOUSE]	38.24	1	4	8	25													340	37.3071	5.99854
P27661	Histone H2AX OS=Mus musculus GN=H2afx PE=1 SV=2 - [H2AX_MOUSE]	52.45	1	2	5	25									1	1	1	1	143	15.1334	10.7407
Q3TTY5	Keratin, type II cytoskeletal 2 epidermal OS=Mus musculus GN=Krt2 PE=1 SV=1 - [K22E_MOUSE]	5.94	1	4	6	25	3	5	2	2	6	8			3	5	3	4	707	70.8798	8.06006
P68181	cAMP-dependent protein kinase catalytic subunit beta OS=Mus musculus GN=Prkacb PE=1 SV=2 - [KAPCB_MOUSE]	29.91	1	5	8	25													351	40.682	8.55811
Q60749	KH domain-containing, RNA-binding, signal transduction-associated protein 1 OS=Mus musculus GN=Khdrbs1 PE=1 SV=2 - [KHDR1_MOUSE]	16.03	1	7	7	25	3	3	4	6	2	2	1	1					443	48.3404	8.71924
P01665	Ig kappa chain V-III region PC 7043 OS=Mus musculus PE=1 SV=1 - [KV3AD_MOUSE]	53.15	4	2	3	25							3	8	2	6	3	7	111	11.9948	4.61475
P51885	Lumican OS=Mus musculus GN=Lum PE=1 SV=2 - [LUM_MOUSE]	33.43	1	8	8	25													338	38.2406	6.43018
Q9JK81	UPF0160 protein MYG1, mitochondrial OS=Mus musculus GN=Myg1 PE=1 SV=1 - [MYG1_MOUSE]	48.16	1	12	12	25													380	42.6956	7.02002
P60670	Nuclear protein localization protein 4 homolog OS=Mus musculus GN=Nploc4 PE=1 SV=3 - [NPL4_MOUSE]	30.43	1	10	10	25													608	67.974	6.45557
Q8CIN4	Serine/threonine-protein kinase PAK 2 OS=Mus musculus GN=Pak2 PE=1 SV=1 - [PAK2_MOUSE]	21.56	1	6	9	25									2	2	1	1	524	57.8938	5.77002
Q9R1P1	Proteasome subunit beta type-3 OS=Mus musculus GN=Psmb3 PE=1 SV=1 - [PSB3_MOUSE]	39.02	1	7	7	25													205	22.9494	6.55127
P62821	Ras-related protein Rab-1A OS=Mus musculus GN=Rab1A PE=1 SV=3 - [RAB1A_MOUSE]	54.15	3	3	8	25													205	22.6634	6.21436
P53994	Ras-related protein Rab-2A OS=Mus musculus GN=Rab2a PE=1 SV=1 - [RAB2A_MOUSE]	56.13	1	9	9	25													212	23.5328	6.53662
P46061	Ran GTPase-activating protein 1 OS=Mus musculus GN=Rangap1 PE=1 SV=2 - [RAGP1_MOUSE]	18.85	1	9	9	25													589	63.4914	4.67822
Q64012	RNA-binding protein Raly OS=Mus musculus GN=Raly PE=1 SV=3 - [RALY_MOUSE]	23.4	1	6	6	25	6	7	2	2	2	2							312	33.1678	8.83643
P61255	60S ribosomal protein L26 OS=Mus musculus GN=Rpl26 PE=1 SV=1 - [RL26_MOUSE]	40	1	9	9	25			1	2	7	8							145	17.2475	10.5503
P61358	60S ribosomal protein L27 OS=Mus musculus GN=Rpl27 PE=1 SV=2 - [RL27_MOUSE]	38.97	1	5	5	25	2	2	2	2	4	8							136	15.7877	10.5649
P62911	60S ribosomal protein L32 OS=Mus musculus GN=Rpl32 PE=1 SV=2 - [RL32_MOUSE]	40	1	6	6	25	1	1	2	2	4	5							135	15.8498	11.3267
Q8CG48	Structural maintenance of chromosomes protein 2 OS=Mus musculus GN=Smc2 PE=1 SV=2 - [SMC2_MOUSE]	12.85	1	13	13	25													1191	134.156	8.41162
Q6DIC0	Probable global transcription activator SNF2L2 OS=Mus musculus GN=Smarca2 PE=1 SV=1 - [SMCA2_MOUSE]	9.19	1	5	12	25													1577	180.141	7.1958
Q8VE97	Serine/arginine-rich splicing factor 4 OS=Mus musculus GN=Srsf4 PE=2 SV=1 - [SRSF4_MOUSE]	15.54	1	4	7	25	2	2	3	3	2	2							489	55.9468	11.3999
Q8BL97	Serine/arginine-rich splicing factor 7 OS=Mus musculus GN=Srsf7 PE=1 SV=1 - [SRSF7_MOUSE]	21.35	1	5	6	25			3	3	1	1							267	30.7988	11.8979
P54227	Stathmin OS=Mus musculus GN=Stmn1 PE=1 SV=2 - [STMN1_MOUSE]	43.62	2	7	7	25													149	17.2639	5.97314
P37804	Transgelin OS=Mus musculus GN=Tagln PE=1 SV=3 - [TAGL_MOUSE]	50.75	1	9	9	25													201	22.5614	8.80713
P10711	Transcription elongation factor A protein 1 OS=Mus musculus GN=Tcea1 PE=1 SV=2 - [TCEA1_MOUSE]	39.2	1	10	10	25													301	33.859	8.38232
Q60931	Voltage-dependent anion-selective channel protein 3 OS=Mus musculus GN=Vdac3 PE=1 SV=1 - [VDAC3_MOUSE]	42.76	1	7	8	25													283	30.7334	8.79248
Q91Z53	Glyoxylate reductase/hydroxypyruvate reductase OS=Mus musculus GN=Grhpr PE=1 SV=1 - [GRHPR_MOUSE]	36.28	1	9	9	25													328	35.3065	7.6499
Q6P1F6	Serine/threonine-protein phosphatase 2A 55 kDa regulatory subunit B alpha isoform OS=Mus musculus GN=Ppp2r2a PE=1 SV=1 - [2ABA_MOUSE]	32.66	1	11	11	24													447	51.6595	6.20166
P23198	Chromobox protein homolog 3 OS=Mus musculus GN=Cbx3 PE=1 SV=2 - [CBX3_MOUSE]	35.52	1	4	6	24	2	3											183	20.8423	5.22412
P11440	Cyclin-dependent kinase 1 OS=Mus musculus GN=Cdk1 PE=1 SV=3 - [CDK1_MOUSE]	31.99	12	6	7	24													297	34.085	8.42627
A2AGT5	Cytoskeleton-associated protein 5 OS=Mus musculus GN=Ckap5 PE=1 SV=1 - [CKAP5_MOUSE]	7.09	1	11	11	24													2032	225.492	7.95752
Q64010	Adapter molecule crk OS=Mus musculus GN=Crk PE=1 SV=1 - [CRK_MOUSE]	47.7	1	10	10	24													304	33.794	5.5542
Q61576	Peptidyl-prolyl cis-trans isomerase FKBP10 OS=Mus musculus GN=Fkbp10 PE=1 SV=2 - [FKB10_MOUSE]	25.65	1	10	10	24													581	64.6564	5.64307
P62874	Guanine nucleotide-binding protein G(I)/G(S)/G(T) subunit beta-1 OS=Mus musculus GN=Gnb1 PE=1 SV=3 - [GBB1_MOUSE]	38.24	1	5	8	24													340	37.353	5.99854
P43274	Histone H1.4 OS=Mus musculus GN=Hist1h1e PE=1 SV=2 - [H14_MOUSE]	15.07	2	1	4	24	1	1	1	1	2	2							219	21.964	11.1069
P10853	Histone H2B type 1-F/J/L OS=Mus musculus GN=Hist1h2bf PE=1 SV=2 - [H2B1F_MOUSE]	27.78	11	3	3	24	1	1	2	2	1	4							126	13.9276	10.3159
P59325	Eukaryotic translation initiation factor 5 OS=Mus musculus GN=Eif5 PE=1 SV=1 - [IF5_MOUSE]	24.48	1	9	9	24													429	48.9377	5.51611
P24547	Inosine-5'-monophosphate dehydrogenase 2 OS=Mus musculus GN=Impdh2 PE=1 SV=2 - [IMDH2_MOUSE]	32.1	1	11	11	24													514	55.7798	7.28369
Q505F5	Leucine-rich repeat-containing protein 47 OS=Mus musculus GN=Lrrc47 PE=1 SV=1 - [LRC47_MOUSE]	25.65	1	11	11	24													581	63.5507	8.104
Q920Q8	Influenza virus NS1A-binding protein homolog OS=Mus musculus GN=Ivns1abp PE=1 SV=2 - [NS1BP_MOUSE]	22.9	1	10	10	24													642	71.5347	5.46533
Q7M6Y3	Phosphatidylinositol-binding clathrin assembly protein OS=Mus musculus GN=Picalm PE=1 SV=1 - [PICAL_MOUSE]	18.94	1	10	10	24	1	1											660	71.4983	7.91357
Q8R3B1	1-phosphatidylinositol 4,5-bisphosphate phosphodiesterase delta-1 OS=Mus musculus GN=Plcd1 PE=1 SV=2 - [PLCD1_MOUSE]	22.35	1	11	11	24													756	85.819	6.21436
Q80U78	Pumilio homolog 1 OS=Mus musculus GN=Pum1 PE=1 SV=2 - [PUM1_MOUSE]	11.35	1	7	9	24	3	3	6	6	7	9							1189	126.541	6.85889
P54822	Adenylosuccinate lyase OS=Mus musculus GN=Adsl PE=1 SV=2 - [PUR8_MOUSE]	35.54	1	11	11	24			1	1									484	54.8309	7.26904
Q99JI6	Ras-related protein Rap-1b OS=Mus musculus GN=Rap1b PE=1 SV=2 - [RAP1B_MOUSE]	57.07	1	2	8	24													184	20.8116	5.78271
P62852	40S ribosomal protein S25 OS=Mus musculus GN=Rps25 PE=1 SV=1 - [RS25_MOUSE]	29.6	1	4	4	24	2	4	3	5	2	4							125	13.7337	10.1108
Q6P8X1	Sorting nexin-6 OS=Mus musculus GN=Snx6 PE=1 SV=2 - [SNX6_MOUSE]	25.12	1	8	9	24													406	46.6198	6.16357
Q6ZWQ0	Nesprin-2 OS=Mus musculus GN=Syne2 PE=1 SV=2 - [SYNE2_MOUSE]	3.83	1	16	16	24	3	5							2	2	1	1	6874	782.238	5.32568
Q8BYA0	Tubulin-specific chaperone D OS=Mus musculus GN=Tbcd PE=1 SV=1 - [TBCD_MOUSE]	11.04	1	9	9	24													1196	133.236	6.50732
Q9R0Q7	Prostaglandin E synthase 3 OS=Mus musculus GN=Ptges3 PE=1 SV=1 - [TEBP_MOUSE]	45	1	6	6	24													160	18.7094	4.55127
O08583	THO complex subunit 4 OS=Mus musculus GN=Alyref PE=1 SV=3 - [THOC4_MOUSE]	43.53	1	6	6	24													255	26.9236	11.1509
P58021	Transmembrane 9 superfamily member 2 OS=Mus musculus GN=Tm9sf2 PE=1 SV=1 - [TM9S2_MOUSE]	22.05	1	9	9	24													662	75.2802	7.43018
Q62348	Translin OS=Mus musculus GN=Tsn PE=1 SV=1 - [TSN_MOUSE]	41.23	1	7	7	24													228	26.1848	6.44287
P07309	Transthyretin OS=Mus musculus GN=Ttr PE=1 SV=1 - [TTHY_MOUSE]	55.78	1	5	5	24											1	1	147	15.766	6.16357
Q91W90	Thioredoxin domain-containing protein 5 OS=Mus musculus GN=Txndc5 PE=1 SV=2 - [TXND5_MOUSE]	32.61	1	10	10	24													417	46.3859	5.78271
Q9D2M8	Ubiquitin-conjugating enzyme E2 variant 2 OS=Mus musculus GN=Ube2v2 PE=1 SV=4 - [UB2V2_MOUSE]	58.62	1	2	7	24													145	16.3562	8.08936
P63280	SUMO-conjugating enzyme UBC9 OS=Mus musculus GN=Ube2i PE=1 SV=1 - [UBC9_MOUSE]	54.43	1	8	8	24													158	17.9952	8.66064
Q62523	Zyxin OS=Mus musculus GN=Zyx PE=1 SV=2 - [ZYX_MOUSE]	22.87	1	8	8	24													564	60.5068	6.40479
A6X935	Inter alpha-trypsin inhibitor, heavy chain 4 OS=Mus musculus GN=Itih4 PE=1 SV=2 - [ITIH4_MOUSE]	13.59	1	9	9	24							1	2	3	4	2	2	942	104.594	6.40479
Q9QXS1	Plectin OS=Mus musculus GN=Plec PE=1 SV=3 - [PLEC_MOUSE]	5.73	2	18	18	24	11	12			5	5			1	1	3	3	4691	533.861	5.96045
Q9Z1Z2	Serine-threonine kinase receptor-associated protein OS=Mus musculus GN=Strap PE=1 SV=2 - [STRAP_MOUSE]	37.14	1	10	10	24													350	38.418	5.12256
Q3THG9	Alanyl-tRNA editing protein Aarsd1 OS=Mus musculus GN=Aarsd1 PE=1 SV=2 - [AASD1_MOUSE]	42.48	1	10	10	23													412	44.9432	6.41748
Q8R5C5	Beta-centractin OS=Mus musculus GN=Actr1b PE=1 SV=1 - [ACTY_MOUSE]	33.24	1	3	9	23													376	42.2547	6.40479
Q9CVB6	Actin-related protein 2/3 complex subunit 2 OS=Mus musculus GN=Arpc2 PE=1 SV=3 - [ARPC2_MOUSE]	42.33	1	11	11	23	1	1											300	34.3355	7.35693
Q64152	Transcription factor BTF3 OS=Mus musculus GN=Btf3 PE=1 SV=3 - [BTF3_MOUSE]	42.65	1	6	6	23													204	22.0174	9.5249
P70677	Caspase-3 OS=Mus musculus GN=Casp3 PE=1 SV=1 - [CASP3_MOUSE]	42.24	1	8	9	23									1	1	1	2	277	31.4544	6.91748
Q6A068	Cell division cycle 5-like protein OS=Mus musculus GN=Cdc5l PE=1 SV=2 - [CDC5L_MOUSE]	21.07	1	11	11	23	2	2											802	92.1325	8.01611
Q61147	Ceruloplasmin OS=Mus musculus GN=Cp PE=1 SV=2 - [CERU_MOUSE]	9.8	1	9	9	23					1	1			1	1	3	3	1061	121.074	5.84619
Q02788	Collagen alpha-2(VI) chain OS=Mus musculus GN=Col6a2 PE=1 SV=3 - [CO6A2_MOUSE]	12.28	1	9	9	23					1	1			1	1	1	1	1034	110.266	6.41748
Q9QXK3	Coatomer subunit gamma-2 OS=Mus musculus GN=Copg2 PE=1 SV=1 - [COPG2_MOUSE]	15.96	1	7	9	23													871	97.6175	5.79541
Q8BIQ5	Cleavage stimulation factor subunit 2 OS=Mus musculus GN=Cstf2 PE=1 SV=2 - [CSTF2_MOUSE]	21.21	1	8	8	23													580	61.3015	6.82959
O88712	C-terminal-binding protein 1 OS=Mus musculus GN=Ctbp1 PE=1 SV=2 - [CTBP1_MOUSE]	26.98	1	7	8	23	3	3											441	47.7145	6.771
Q9ESX5	H/ACA ribonucleoprotein complex subunit 4 OS=Mus musculus GN=Dkc1 PE=1 SV=4 - [DKC1_MOUSE]	26.13	1	9	9	23													509	57.3653	9.27588
Q3UMY5	Echinoderm microtubule-associated protein-like 4 OS=Mus musculus GN=Eml4 PE=1 SV=1 - [EMAL4_MOUSE]	13.56	1	10	10	23													988	109.958	6.53662
P84089	Enhancer of rudimentary homolog OS=Mus musculus GN=Erh PE=1 SV=1 - [ERH_MOUSE]	33.65	1	3	3	23	2	4	3	3	2	3							104	12.251	5.92236
Q08879	Fibulin-1 OS=Mus musculus GN=Fbln1 PE=1 SV=2 - [FBLN1_MOUSE]	19.57	1	8	8	23													705	77.9806	5.16064
P47856	Glutamine--fructose-6-phosphate aminotransferase [isomerizing] 1 OS=Mus musculus GN=Gfpt1 PE=1 SV=3 - [GFPT1_MOUSE]	21.52	1	10	10	23													697	78.4892	6.84424
P0C0S6	Histone H2A.Z OS=Mus musculus GN=H2afz PE=1 SV=2 - [H2AZ_MOUSE]	53.91	2	3	5	23					2	2			1	1	1	1	128	13.5446	10.5796
Q9JL35	High mobility group nucleosome-binding domain-containing protein 5 OS=Mus musculus GN=Hmgn5 PE=1 SV=2 - [HMGN5_MOUSE]	26.11	1	10	10	23													406	45.3167	4.37354
Q62448	Eukaryotic translation initiation factor 4 gamma 2 OS=Mus musculus GN=Eif4g2 PE=1 SV=2 - [IF4G2_MOUSE]	17.88	1	11	11	23													906	102.041	7.13721
O55023	Inositol monophosphatase 1 OS=Mus musculus GN=Impa1 PE=1 SV=1 - [IMPA1_MOUSE]	33.94	1	8	8	23													277	30.4162	5.18604
Q63844	Mitogen-activated protein kinase 3 OS=Mus musculus GN=Mapk3 PE=1 SV=5 - [MK03_MOUSE]	38.42	1	6	10	23													380	43.0391	6.60986
Q9DBG5	Perilipin-3 OS=Mus musculus GN=Plin3 PE=1 SV=1 - [PLIN3_MOUSE]	31.81	1	8	8	23													437	47.233	5.61768
O70435	Proteasome subunit alpha type-3 OS=Mus musculus GN=Psma3 PE=1 SV=3 - [PSA3_MOUSE]	32.94	1	8	8	23													255	28.3871	5.43994
P42669	Transcriptional activator protein Pur-alpha OS=Mus musculus GN=Pura PE=1 SV=1 - [PURA_MOUSE]	33.02	1	7	7	23													321	34.8624	6.44287
O35295	Transcriptional activator protein Pur-beta OS=Mus musculus GN=Purb PE=1 SV=3 - [PURB_MOUSE]	33.02	1	9	9	23	1	1	1	1									324	33.8808	5.42725
P62835	Ras-related protein Rap-1A OS=Mus musculus GN=Rap1a PE=1 SV=1 - [RAP1A_MOUSE]	57.07	1	2	8	23													184	20.9737	6.66846
P84099	60S ribosomal protein L19 OS=Mus musculus GN=Rpl19 PE=1 SV=1 - [RL19_MOUSE]	21.94	1	4	4	23	1	2	1	1	2	2	1	1	1	1	1	1	196	23.4512	11.4731
P62858	40S ribosomal protein S28 OS=Mus musculus GN=Rps28 PE=1 SV=1 - [RS28_MOUSE]	52.17	1	5	5	23	2	3	4	4	3	3			1	1	1	1	69	7.8362	10.6968
Q9DB05	Alpha-soluble NSF attachment protein OS=Mus musculus GN=Napa PE=1 SV=1 - [SNAA_MOUSE]	42.37	1	9	9	23													295	33.1682	5.45264
Q61510	E3 ubiquitin/ISG15 ligase TRIM25 OS=Mus musculus GN=Trim25 PE=1 SV=2 - [TRI25_MOUSE]	23.97	1	10	10	23													634	71.6799	8.27979
P35123	Ubiquitin carboxyl-terminal hydrolase 4 OS=Mus musculus GN=Usp4 PE=1 SV=3 - [UBP4_MOUSE]	22.77	1	11	12	23													962	108.274	5.64307
O88532	Zinc finger RNA-binding protein OS=Mus musculus GN=Zfr PE=1 SV=2 - [ZFR_MOUSE]	12.85	1	10	10	23			1	1	1	1							1074	116.786	9.0415
B2RY56	RNA-binding protein 25 OS=Mus musculus GN=Rbm25 PE=1 SV=2 - [RBM25_MOUSE]	19.69	1	12	12	23	3	3	2	2									838	99.4912	6.31592
P68037	Ubiquitin-conjugating enzyme E2 L3 OS=Mus musculus GN=Ube2l3 PE=1 SV=1 - [UB2L3_MOUSE]	46.1	1	4	4	23													154	17.8502	8.51416
O55137	Acyl-coenzyme A thioesterase 1 OS=Mus musculus GN=Acot1 PE=1 SV=1 - [ACOT1_MOUSE]	29.36	1	9	9	22													419	46.1067	6.58057
A2BH40	AT-rich interactive domain-containing protein 1A OS=Mus musculus GN=Arid1a PE=1 SV=1 - [ARI1A_MOUSE]	8.19	1	11	11	22					1	1							2283	241.939	6.68311
Q8CH18	Cell division cycle and apoptosis regulator protein 1 OS=Mus musculus GN=Ccar1 PE=1 SV=1 - [CCAR1_MOUSE]	12.04	1	11	11	22													1146	131.979	5.75732
P60766	Cell division control protein 42 homolog OS=Mus musculus GN=Cdc42 PE=1 SV=2 - [CDC42_MOUSE]	51.31	1	6	7	22													191	21.245	6.55127
Q5SW19	Clustered mitochondria protein homolog OS=Mus musculus GN=Cluh PE=1 SV=2 - [CLU_MOUSE]	11.56	1	10	10	22													1315	147.975	6.02393
Q9CQE8	UPF0568 protein C14orf166 homolog OS=Mus musculus PE=1 SV=1 - [CN166_MOUSE]	44.26	1	9	9	22	1	2	2	2	2	2							244	28.1348	6.88818
Q08093	Calponin-2 OS=Mus musculus GN=Cnn2 PE=1 SV=1 - [CNN2_MOUSE]	31.15	1	6	7	22			2	2	2	2							305	33.134	7.62061
P01029	Complement C4-B OS=Mus musculus GN=C4b PE=1 SV=3 - [CO4B_MOUSE]	4.66	1	5	5	22	2	5	4	6	2	4	2	2	3	3	2	2	1738	192.794	7.53271
Q04857	Collagen alpha-1(VI) chain OS=Mus musculus GN=Col6a1 PE=1 SV=1 - [CO6A1_MOUSE]	11.9	1	9	9	22					3	3							1025	108.422	5.36377
P98078	Disabled homolog 2 OS=Mus musculus GN=Dab2 PE=1 SV=2 - [DAB2_MOUSE]	17.62	1	9	9	22	3	3			1	1							766	82.261	6.1001
Q99LD8	N(G),N(G)-dimethylarginine dimethylaminohydrolase 2 OS=Mus musculus GN=Ddah2 PE=1 SV=1 - [DDAH2_MOUSE]	42.46	1	8	8	22													285	29.6273	6.01123
P57759	Endoplasmic reticulum resident protein 29 OS=Mus musculus GN=Erp29 PE=1 SV=2 - [ERP29_MOUSE]	45.8	1	8	8	22													262	28.8051	6.15088
P97447	Four and a half LIM domains protein 1 OS=Mus musculus GN=Fhl1 PE=1 SV=3 - [FHL1_MOUSE]	54.29	1	11	11	22													280	31.8668	8.36768
P29391	Ferritin light chain 1 OS=Mus musculus GN=Ftl1 PE=1 SV=2 - [FRIL1_MOUSE]	49.18	1	7	7	22													183	20.7895	5.99854
P15864	Histone H1.2 OS=Mus musculus GN=Hist1h1c PE=1 SV=2 - [H12_MOUSE]	19.34	3	2	5	22	1	1											212	21.2537	11.0044
Q5SF07	Insulin-like growth factor 2 mRNA-binding protein 2 OS=Mus musculus GN=Igf2bp2 PE=1 SV=1 - [IF2B2_MOUSE]	27.7	2	11	11	22	1	1	1	1									592	65.5433	8.03076
Q6IFX2	Keratin, type I cytoskeletal 42 OS=Mus musculus GN=Krt42 PE=1 SV=1 - [K1C42_MOUSE]	20.13	1	3	9	22	5	6			8	11			2	2			452	50.1019	5.16064
Q6PHZ2	Calcium/calmodulin-dependent protein kinase type II subunit delta OS=Mus musculus GN=Camk2d PE=1 SV=1 - [KCC2D_MOUSE]	24.05	2	6	8	22	1	1											499	56.3336	7.25439
Q6ZQ88	Lysine-specific histone demethylase 1A OS=Mus musculus GN=Kdm1a PE=1 SV=2 - [KDM1A_MOUSE]	20.75	1	12	12	22													853	92.7926	6.52197
P01657	Ig kappa chain V-III region PC 2413 OS=Mus musculus PE=1 SV=1 - [KV3A5_MOUSE]	24.32	1	1	2	22			2	2	2	2			2	6			111	11.9418	5.32568
P01671	Ig kappa chain V-III region PC 7175 OS=Mus musculus PE=1 SV=1 - [KV3AJ_MOUSE]	40.54	3	1	3	22					2	2					2	6	111	12.003	7.37158
Q9ERE7	LDLR chaperone MESD OS=Mus musculus GN=Mesdc2 PE=1 SV=1 - [MESD_MOUSE]	38.39	1	7	7	22									1	2			224	25.1908	6.34131
Q3THS6	S-adenosylmethionine synthase isoform type-2 OS=Mus musculus GN=Mat2a PE=1 SV=2 - [METK2_MOUSE]	36.2	2	9	9	22			1	1									395	43.6614	6.48096
Q3UYV9	Nuclear cap-binding protein subunit 1 OS=Mus musculus GN=Ncbp1 PE=1 SV=2 - [NCBP1_MOUSE]	24.81	1	11	11	22													790	91.8677	6.63916
Q61205	Platelet-activating factor acetylhydrolase IB subunit gamma OS=Mus musculus GN=Pafah1b3 PE=1 SV=1 - [PA1B3_MOUSE]	42.24	1	7	7	22													232	25.8373	6.93213
Q8BG81	Polymerase delta-interacting protein 3 OS=Mus musculus GN=Poldip3 PE=1 SV=1 - [PDIP3_MOUSE]	27.38	1	7	7	22	4	6									1	1	420	46.1037	10.0522
Q9CS42	Ribose-phosphate pyrophosphokinase 2 OS=Mus musculus GN=Prps2 PE=1 SV=4 - [PRPS2_MOUSE]	37.42	2	3	9	22													318	34.764	6.60986
P70195	Proteasome subunit beta type-7 OS=Mus musculus GN=Psmb7 PE=1 SV=1 - [PSB7_MOUSE]	32.85	1	8	8	22													277	29.8723	7.98682
P26516	26S proteasome non-ATPase regulatory subunit 7 OS=Mus musculus GN=Psmd7 PE=1 SV=2 - [PSMD7_MOUSE]	44.24	1	9	9	22													321	36.5172	6.771
O35226	26S proteasome non-ATPase regulatory subunit 4 OS=Mus musculus GN=Psmd4 PE=1 SV=1 - [PSMD4_MOUSE]	25.53	1	8	8	22													376	40.6782	4.79248
O54724	Polymerase I and transcript release factor OS=Mus musculus GN=Ptrf PE=1 SV=1 - [PTRF_MOUSE]	23.21	1	6	6	22	1	1											392	43.927	5.51611
Q9CT10	Ran-binding protein 3 OS=Mus musculus GN=Ranbp3 PE=1 SV=2 - [RANB3_MOUSE]	26.68	1	9	9	22													491	52.5407	5.12256
Q00915	Retinol-binding protein 1 OS=Mus musculus GN=Rbp1 PE=1 SV=2 - [RET1_MOUSE]	68.89	1	10	10	22													135	15.8358	5.24951
Q6PR54	Telomere-associated protein RIF1 OS=Mus musculus GN=Rif1 PE=1 SV=2 - [RIF1_MOUSE]	6.86	1	10	10	22	9	12	3	4	5	5							2419	266.063	5.56689
P14115	60S ribosomal protein L27a OS=Mus musculus GN=Rpl27a PE=1 SV=5 - [RL27A_MOUSE]	35.14	1	6	6	22	1	2	3	3	3	4							148	16.595	11.1216
P62900	60S ribosomal protein L31 OS=Mus musculus GN=Rpl31 PE=1 SV=1 - [RL31_MOUSE]	40.8	1	5	5	22	2	4	3	3	2	2							125	14.4539	10.5356
Q62376	U1 small nuclear ribonucleoprotein 70 kDa OS=Mus musculus GN=Snrnp70 PE=1 SV=2 - [RU17_MOUSE]	27.01	1	11	11	22													448	51.9609	9.93506
P62320	Small nuclear ribonucleoprotein Sm D3 OS=Mus musculus GN=Snrpd3 PE=1 SV=1 - [SMD3_MOUSE]	47.62	1	4	4	22	1	2	1	1	1	1							126	13.9073	10.3159
Q9QX47	Protein SON OS=Mus musculus GN=Son PE=1 SV=2 - [SON_MOUSE]	5.89	1	9	9	22	4	4	1	2	1	1							2444	265.483	5.60498
P07759	Serine protease inhibitor A3K OS=Mus musculus GN=Serpina3k PE=1 SV=2 - [SPA3K_MOUSE]	19.62	1	4	6	22							4	7	4	6	4	4	418	46.85	5.16064
Q6NV83	U2 snRNP-associated SURP motif-containing protein OS=Mus musculus GN=U2surp PE=1 SV=3 - [SR140_MOUSE]	13.12	1	11	11	22	1	1											1029	118.188	8.47021
Q9CX34	Protein SGT1 homolog OS=Mus musculus GN=Sugt1 PE=1 SV=3 - [SGT1_MOUSE]	43.45	1	10	10	22													336	38.135	5.45264
Q9R0I7	YLP motif-containing protein 1 OS=Mus musculus GN=Ylpm1 PE=2 SV=2 - [YLPM1_MOUSE]	12.34	1	13	13	22			4	7	9	10							1386	155.032	6.65381
Q9QYG0	Protein NDRG2 OS=Mus musculus GN=Ndrg2 PE=1 SV=1 - [NDRG2_MOUSE]	35.58	1	8	8	22													371	40.7632	5.40186
P51881	ADP/ATP translocase 2 OS=Mus musculus GN=Slc25a5 PE=1 SV=3 - [ADT2_MOUSE]	34.23	1	5	8	21													298	32.9102	9.72998
P97449	Aminopeptidase N OS=Mus musculus GN=Anpep PE=1 SV=4 - [AMPN_MOUSE]	20.19	1	11	11	21													966	109.582	5.89697
P35585	AP-1 complex subunit mu-1 OS=Mus musculus GN=Ap1m1 PE=1 SV=3 - [AP1M1_MOUSE]	26.71	1	9	9	21													423	48.512	7.29834
Q9WV32	Actin-related protein 2/3 complex subunit 1B OS=Mus musculus GN=Arpc1b PE=1 SV=4 - [ARC1B_MOUSE]	35.75	1	8	9	21	4	4											372	41.0375	8.35303
P61161	Actin-related protein 2 OS=Mus musculus GN=Actr2 PE=1 SV=1 - [ARP2_MOUSE]	29.44	1	10	10	21	3	3											394	44.7322	6.7417
P16460	Argininosuccinate synthase OS=Mus musculus GN=Ass1 PE=1 SV=1 - [ASSY_MOUSE]	32.77	1	9	9	21													412	46.555	8.22119
P45591	Cofilin-2 OS=Mus musculus GN=Cfl2 PE=1 SV=1 - [COF2_MOUSE]	48.8	1	6	7	21													166	18.6978	7.88428
Q60737	Casein kinase II subunit alpha OS=Mus musculus GN=Csnk2a1 PE=1 SV=2 - [CSK21_MOUSE]	31.46	1	8	8	21													391	45.1048	7.73779
Q99LD4	COP9 signalosome complex subunit 1 OS=Mus musculus GN=Gps1 PE=1 SV=1 - [CSN1_MOUSE]	20.17	1	8	8	21													471	53.4081	6.84424
Q3TCH7	Cullin-4A OS=Mus musculus GN=Cul4a PE=1 SV=1 - [CUL4A_MOUSE]	11.86	1	4	9	21													759	87.6975	8.35303
P70697	Uroporphyrinogen decarboxylase OS=Mus musculus GN=Urod PE=1 SV=2 - [DCUP_MOUSE]	40.87	1	9	9	21													367	40.6659	6.65381
Q99L47	Hsc70-interacting protein OS=Mus musculus GN=St13 PE=1 SV=1 - [F10A1_MOUSE]	23.18	1	8	8	21													371	41.6295	5.26221
Q9DCZ1	GMP reductase 1 OS=Mus musculus GN=Gmpr PE=1 SV=1 - [GMPR1_MOUSE]	34.2	1	6	7	21													345	37.4578	7.09326
B2RSH2	Guanine nucleotide-binding protein G(i) subunit alpha-1 OS=Mus musculus GN=Gnai1 PE=1 SV=1 - [GNAI1_MOUSE]	32.49	3	2	8	21	1	1											354	40.3352	5.97314
Q99M31	Heat shock 70 kDa protein 14 OS=Mus musculus GN=Hspa14 PE=1 SV=2 - [HSP7E_MOUSE]	33.01	1	10	10	21													509	54.6159	5.92236
Q8VED5	Keratin, type II cytoskeletal 79 OS=Mus musculus GN=Krt79 PE=1 SV=2 - [K2C79_MOUSE]	6.4	1	1	5	21	2	4	3	4	4	7	1	1	1	1	1	1	531	57.5168	7.69385
Q9DBP5	UMP-CMP kinase OS=Mus musculus GN=Cmpk1 PE=1 SV=1 - [KCY_MOUSE]	44.9	1	9	9	21													196	22.1513	5.8335
Q9CYI4	Putative RNA-binding protein Luc7-like 1 OS=Mus musculus GN=Luc7l PE=1 SV=2 - [LUC7L_MOUSE]	16.71	1	2	5	21			3	5									371	43.9074	9.87646
Q9DBR7	Protein phosphatase 1 regulatory subunit 12A OS=Mus musculus GN=Ppp1r12a PE=1 SV=2 - [MYPT1_MOUSE]	15.45	1	11	11	21	1	1											1029	114.927	5.49072
Q9CZR2	N-acetylated-alpha-linked acidic dipeptidase 2 OS=Mus musculus GN=Naalad2 PE=1 SV=2 - [NALD2_MOUSE]	16.89	1	9	9	21													740	82.7493	8.36768
Q9DCN2	NADH-cytochrome b5 reductase 3 OS=Mus musculus GN=Cyb5r3 PE=1 SV=3 - [NB5R3_MOUSE]	31.23	1	7	7	21													301	34.1057	8.38232
Q8BHG1	Nardilysin OS=Mus musculus GN=Nrd1 PE=1 SV=1 - [NRDC_MOUSE]	11.89	1	9	9	21													1161	132.808	4.86865
Q8K010	5-oxoprolinase OS=Mus musculus GN=Oplah PE=1 SV=1 - [OPLA_MOUSE]	12.19	1	10	10	21													1288	137.525	6.27783
O54734	Dolichyl-diphosphooligosaccharide--protein glycosyltransferase 48 kDa subunit OS=Mus musculus GN=Ddost PE=1 SV=2 - [OST48_MOUSE]	29.71	1	9	9	21													441	48.997	5.8335
Q8BSQ9	Protein polybromo-1 OS=Mus musculus GN=Pbrm1 PE=1 SV=4 - [PB1_MOUSE]	11.75	1	11	11	21													1634	187.069	6.90283
Q91YR9	Prostaglandin reductase 1 OS=Mus musculus GN=Ptgr1 PE=1 SV=2 - [PTGR1_MOUSE]	30.09	1	7	7	21	1	1											329	35.5372	7.95752
Q9D1G1	Ras-related protein Rab-1B OS=Mus musculus GN=Rab1b PE=1 SV=1 - [RAB1B_MOUSE]	46.77	3	2	7	21													201	22.1732	5.73193
Q8CFI7	DNA-directed RNA polymerase II subunit RPB2 OS=Mus musculus GN=Polr2b PE=1 SV=2 - [RPB2_MOUSE]	13.46	1	10	10	21	2	2											1174	133.825	6.87354
Q6ZWY3	40S ribosomal protein S27-like OS=Mus musculus GN=Rps27l PE=1 SV=3 - [RS27L_MOUSE]	41.67	1	1	5	21	2	3	2	3	2	4			1	1			84	9.47087	9.45166
Q6ZWU9	40S ribosomal protein S27 OS=Mus musculus GN=Rps27 PE=1 SV=3 - [RS27_MOUSE]	41.67	1	1	5	21	2	3			2	5			1	1			84	9.45484	9.45166
P08228	Superoxide dismutase [Cu-Zn] OS=Mus musculus GN=Sod1 PE=1 SV=2 - [SODC_MOUSE]	42.86	1	7	7	21													154	15.9328	6.50732
Q6P069	Sorcin OS=Mus musculus GN=Sri PE=1 SV=1 - [SORCN_MOUSE]	39.9	1	7	7	21			1	1					1	1			198	21.6133	5.59229
P15508	Spectrin beta chain, erythrocytic OS=Mus musculus GN=Sptb PE=1 SV=4 - [SPTB1_MOUSE]	7.42	1	11	12	21			8	9	4	4							2128	245.098	5.32568
Q91WM1	Spermatid perinuclear RNA-binding protein OS=Mus musculus GN=Strbp PE=1 SV=1 - [STRBP_MOUSE]	9.82	1	1	7	21					4	4							672	73.6579	8.71924
B1AZI6	THO complex subunit 2 OS=Mus musculus GN=Thoc2 PE=1 SV=1 - [THOC2_MOUSE]	8.97	1	11	11	21													1594	182.658	8.44092
P61087	Ubiquitin-conjugating enzyme E2 K OS=Mus musculus GN=Ube2k PE=1 SV=3 - [UBE2K_MOUSE]	48.5	1	8	8	21													200	22.3926	5.43994
Q62465	Synaptic vesicle membrane protein VAT-1 homolog OS=Mus musculus GN=Vat1 PE=1 SV=3 - [VAT1_MOUSE]	30.3	1	8	8	21													406	43.069	6.3667
Q9WUU7	Cathepsin Z OS=Mus musculus GN=Ctsz PE=1 SV=1 - [CATZ_MOUSE]	22.88	1	5	5	21													306	33.9742	6.59521
A2ADY9	Protein DDI1 homolog 2 OS=Mus musculus GN=Ddi2 PE=1 SV=1 - [DDI2_MOUSE]	35.59	1	8	8	21													399	44.5625	5.04639
Q99K85	Phosphoserine aminotransferase OS=Mus musculus GN=Psat1 PE=1 SV=1 - [SERC_MOUSE]	27.57	1	8	8	21													370	40.4467	8.03076
P60824	Cold-inducible RNA-binding protein OS=Mus musculus GN=Cirbp PE=1 SV=1 - [CIRBP_MOUSE]	41.28	1	6	6	20			1	1	1	1							172	18.5958	9.61279
P53996	Cellular nucleic acid-binding protein OS=Mus musculus GN=Cnbp PE=1 SV=2 - [CNBP_MOUSE]	35.39	1	5	5	20			1	2									178	19.5786	7.57666
Q9CWL8	Beta-catenin-like protein 1 OS=Mus musculus GN=Ctnnbl1 PE=1 SV=1 - [CTBL1_MOUSE]	21.67	1	10	10	20													563	64.9391	5.07178
Q02248	Catenin beta-1 OS=Mus musculus GN=Ctnnb1 PE=1 SV=1 - [CTNB1_MOUSE]	21.38	1	9	10	20													781	85.4162	5.85889
Q8N7N5	DDB1- and CUL4-associated factor 8 OS=Mus musculus GN=Dcaf8 PE=1 SV=1 - [DCAF8_MOUSE]	24.03	1	10	10	20			1	1									591	65.9908	5.87158
Q7TT37	Elongator complex protein 1 OS=Mus musculus GN=Ikbkap PE=1 SV=2 - [ELP1_MOUSE]	10.13	1	9	9	20	3	3											1333	149.489	5.99854
Q9D1Q6	Endoplasmic reticulum resident protein 44 OS=Mus musculus GN=Erp44 PE=1 SV=1 - [ERP44_MOUSE]	25.86	1	8	8	20													406	46.8233	5.2749
O08756	3-hydroxyacyl-CoA dehydrogenase type-2 OS=Mus musculus GN=Hsd17b10 PE=1 SV=4 - [HCD2_MOUSE]	47.51	1	8	8	20													261	27.4016	8.41162
O88448	Kinesin light chain 2 OS=Mus musculus GN=Klc2 PE=1 SV=1 - [KLC2_MOUSE]	22.37	1	4	10	20													599	66.6214	7.21045
P01636	Ig kappa chain V-V region MOPC 149 OS=Mus musculus PE=1 SV=1 - [KV5A4_MOUSE]	25.93	1	2	2	20	1	3	2	2	1	1	1	2	2	7	2	5	108	12.0229	7.28369
Q5SUF2	Luc7-like protein 3 OS=Mus musculus GN=Luc7l3 PE=1 SV=1 - [LC7L3_MOUSE]	19.21	1	7	7	20	2	2	2	2									432	51.4191	9.77393
Q8VEE1	LIM and cysteine-rich domains protein 1 OS=Mus musculus GN=Lmcd1 PE=1 SV=1 - [LMCD1_MOUSE]	37.26	1	9	9	20													365	40.9691	7.92822
Q99KE1	NAD-dependent malic enzyme, mitochondrial OS=Mus musculus GN=Me2 PE=1 SV=1 - [MAOM_MOUSE]	23.77	1	8	8	20													589	65.7569	7.60596
Q80UM3	N-alpha-acetyltransferase 15, NatA auxiliary subunit OS=Mus musculus GN=Naa15 PE=1 SV=1 - [NAA15_MOUSE]	14.8	1	12	12	20													865	100.897	7.62061
Q7TSZ8	Nucleus accumbens-associated protein 1 OS=Mus musculus GN=Nacc1 PE=1 SV=1 - [NACC1_MOUSE]	25.88	2	11	11	20	1	1	10	12	3	3							514	56.5005	5.73193
O70310	Glycylpeptide N-tetradecanoyltransferase 1 OS=Mus musculus GN=Nmt1 PE=1 SV=1 - [NMT1_MOUSE]	23.99	1	8	9	20													496	56.8519	8.00146
P46460	Vesicle-fusing ATPase OS=Mus musculus GN=Nsf PE=1 SV=2 - [NSF_MOUSE]	14.25	1	9	9	20													744	82.561	6.94678
P61971	Nuclear transport factor 2 OS=Mus musculus GN=Nutf2 PE=1 SV=1 - [NTF2_MOUSE]	69.29	1	5	5	20													127	14.469	5.37646
Q6P9R2	Serine/threonine-protein kinase OSR1 OS=Mus musculus GN=Oxsr1 PE=1 SV=1 - [OXSR1_MOUSE]	21.25	1	5	8	20													527	58.1771	6.43018
P97470	Serine/threonine-protein phosphatase 4 catalytic subunit OS=Mus musculus GN=Ppp4c PE=1 SV=2 - [PP4C_MOUSE]	51.14	1	8	10	20													307	35.0574	5.05908
Q9D358	Low molecular weight phosphotyrosine protein phosphatase OS=Mus musculus GN=Acp1 PE=1 SV=3 - [PPAC_MOUSE]	58.23	1	6	6	20													158	18.1799	6.7417
P35235	Tyrosine-protein phosphatase non-receptor type 11 OS=Mus musculus GN=Ptpn11 PE=1 SV=2 - [PTN11_MOUSE]	19.6	1	8	8	20													597	68.4174	7.29834
Q6PHN9	Ras-related protein Rab-35 OS=Mus musculus GN=Rab35 PE=1 SV=1 - [RAB35_MOUSE]	36.32	3	4	6	20													201	23.0108	8.29443
P63001	Ras-related C3 botulinum toxin substrate 1 OS=Mus musculus GN=Rac1 PE=1 SV=1 - [RAC1_MOUSE]	30.73	1	5	6	20													192	21.4362	8.49951
Q920A5	Retinoid-inducible serine carboxypeptidase OS=Mus musculus GN=Scpep1 PE=1 SV=2 - [RISC_MOUSE]	24.12	1	9	9	20													452	50.9318	5.65576
P83882	60S ribosomal protein L36a OS=Mus musculus GN=Rpl36a PE=1 SV=2 - [RL36A_MOUSE]	24.53	1	4	4	20	1	2	4	4	2	2			1	1			106	12.4328	10.5796
Q80SW1	Putative adenosylhomocysteinase 2 OS=Mus musculus GN=Ahcyl1 PE=1 SV=1 - [SAHH2_MOUSE]	26.6	1	10	10	20													530	58.9134	6.88818
Q8VCA8	Secernin-2 OS=Mus musculus GN=Scrn2 PE=1 SV=1 - [SCRN2_MOUSE]	39.29	1	10	10	20													425	46.5712	5.70654
Q9R1T4	Septin-6 OS=Mus musculus GN=Sept6 PE=1 SV=4 - [SEPT6_MOUSE]	27.88	1	3	9	20													434	49.5882	6.43018
P62315	Small nuclear ribonucleoprotein Sm D1 OS=Mus musculus GN=Snrpd1 PE=1 SV=1 - [SMD1_MOUSE]	54.62	1	4	4	20	1	1	1	2									119	13.2734	11.561
Q62189	U1 small nuclear ribonucleoprotein A OS=Mus musculus GN=Snrpa PE=1 SV=3 - [SNRPA_MOUSE]	32.06	1	5	7	20													287	31.8145	9.80322
Q52KI8	Serine/arginine repetitive matrix protein 1 OS=Mus musculus GN=Srrm1 PE=1 SV=2 - [SRRM1_MOUSE]	8.56	1	7	7	20	2	2											946	106.798	11.8687
P58871	182 kDa tankyrase-1-binding protein OS=Mus musculus GN=Tnks1bp1 PE=1 SV=2 - [TB182_MOUSE]	12.73	1	13	13	20													1720	181.714	4.88135
Q8QZT1	Acetyl-CoA acetyltransferase, mitochondrial OS=Mus musculus GN=Acat1 PE=1 SV=1 - [THIL_MOUSE]	28.54	1	8	8	20													424	44.7873	8.51416
Q71LX4	Talin-2 OS=Mus musculus GN=Tln2 PE=1 SV=3 - [TLN2_MOUSE]	3.96	1	1	8	20													2375	253.462	5.79541
P62996	Transformer-2 protein homolog beta OS=Mus musculus GN=Tra2b PE=1 SV=1 - [TRA2B_MOUSE]	25.69	1	6	6	20	1	1	2	2	1	1							288	33.6456	11.2534
P62814	V-type proton ATPase subunit B, brain isoform OS=Mus musculus GN=Atp6v1b2 PE=1 SV=1 - [VATB2_MOUSE]	20.94	1	9	9	20													511	56.5149	5.80811
Q6P1B1	Xaa-Pro aminopeptidase 1 OS=Mus musculus GN=Xpnpep1 PE=1 SV=1 - [XPP1_MOUSE]	16.53	1	8	8	20													623	69.547	5.5415
O08759	Ubiquitin-protein ligase E3A OS=Mus musculus GN=Ube3a PE=1 SV=2 - [UBE3A_MOUSE]	19.54	1	10	10	20													870	99.7557	5.08447
Q80W85	Nucleoplasmin-2 OS=Mus musculus GN=Npm2 PE=2 SV=1 - [NPM2_MOUSE]	25.6	1	6	6	20													207	23.2948	5.09717
P35278	Ras-related protein Rab-5C OS=Mus musculus GN=Rab5c PE=1 SV=2 - [RAB5C_MOUSE]	54.17	1	6	8	20													216	23.3978	8.41162
Q9JKB1	Ubiquitin carboxyl-terminal hydrolase isozyme L3 OS=Mus musculus GN=Uchl3 PE=1 SV=2 - [UCHL3_MOUSE]	50.87	1	8	8	20													230	26.135	5.04639
Q8R146	Acylamino-acid-releasing enzyme OS=Mus musculus GN=Apeh PE=1 SV=3 - [APEH_MOUSE]	28.01	1	9	9	19													732	81.5286	5.59229
Q00623	Apolipoprotein A-I OS=Mus musculus GN=Apoa1 PE=1 SV=2 - [APOA1_MOUSE]	31.44	1	8	8	19													264	30.5966	5.73193
Q99K28	ADP-ribosylation factor GTPase-activating protein 2 OS=Mus musculus GN=Arfgap2 PE=1 SV=1 - [ARFG2_MOUSE]	18.85	1	8	8	19	2	2											520	56.5631	8.17725
Q9CPW4	Actin-related protein 2/3 complex subunit 5 OS=Mus musculus GN=Arpc5 PE=1 SV=3 - [ARPC5_MOUSE]	55.63	1	6	6	19	2	4											151	16.2783	5.66846
P30280	G1/S-specific cyclin-D2 OS=Mus musculus GN=Ccnd2 PE=1 SV=1 - [CCND2_MOUSE]	28.03	1	7	7	19	3	5	5	6	6	8							289	32.8757	5.16064
Q9WUM4	Coronin-1C OS=Mus musculus GN=Coro1c PE=1 SV=2 - [COR1C_MOUSE]	27.22	1	9	9	19													474	53.087	7.07861
O35218	Cleavage and polyadenylation specificity factor subunit 2 OS=Mus musculus GN=Cpsf2 PE=1 SV=1 - [CPSF2_MOUSE]	16.62	1	9	9	19													782	88.3267	5.10986
O35864	COP9 signalosome complex subunit 5 OS=Mus musculus GN=Cops5 PE=1 SV=3 - [CSN5_MOUSE]	38.92	1	9	9	19													334	37.5247	6.53662
Q8R1Q8	Cytoplasmic dynein 1 light intermediate chain 1 OS=Mus musculus GN=Dync1li1 PE=1 SV=1 - [DC1L1_MOUSE]	25.62	1	7	8	19													523	56.5791	6.41748
Q6NZB0	DnaJ homolog subfamily C member 8 OS=Mus musculus GN=Dnajc8 PE=1 SV=2 - [DNJC8_MOUSE]	25.3	1	6	6	19													253	29.7944	9.05615
Q7TNG5	Echinoderm microtubule-associated protein-like 2 OS=Mus musculus GN=Eml2 PE=1 SV=1 - [EMAL2_MOUSE]	26.81	1	10	10	19													649	70.6892	6.27783
Q99LC5	Electron transfer flavoprotein subunit alpha, mitochondrial OS=Mus musculus GN=Etfa PE=1 SV=2 - [ETFA_MOUSE]	38.44	1	8	8	19													333	34.9875	8.38232
Q9DCW4	Electron transfer flavoprotein subunit beta OS=Mus musculus GN=Etfb PE=1 SV=3 - [ETFB_MOUSE]	36.47	1	7	7	19													255	27.606	8.104
P02772	Alpha-fetoprotein OS=Mus musculus GN=Afp PE=2 SV=1 - [FETA_MOUSE]	29.92	1	10	10	19													605	67.2933	5.92236
P15105	Glutamine synthetase OS=Mus musculus GN=Glul PE=1 SV=6 - [GLNA_MOUSE]	27.08	1	7	7	19													373	42.0923	7.07861
Q9CQM9	Glutaredoxin-3 OS=Mus musculus GN=Glrx3 PE=1 SV=1 - [GLRX3_MOUSE]	32.64	1	8	8	19													337	37.7544	5.59229
Q922P9	Putative oxidoreductase GLYR1 OS=Mus musculus GN=Glyr1 PE=1 SV=1 - [GLYR1_MOUSE]	17.58	1	6	6	19	2	2	1	1	1	1							546	59.6776	9.21729
Q3UMU9	Hepatoma-derived growth factor-related protein 2 OS=Mus musculus GN=Hdgfrp2 PE=1 SV=1 - [HDGR2_MOUSE]	13.45	1	6	8	19													669	74.2464	8.66064
P05132	cAMP-dependent protein kinase catalytic subunit alpha OS=Mus musculus GN=Prkaca PE=1 SV=3 - [KAPCA_MOUSE]	27.35	1	3	6	19					1	2							351	40.545	8.79248
P01639	Ig kappa chain V-V region MOPC 41 OS=Mus musculus GN=Gm5571 PE=1 SV=1 - [KV5A7_MOUSE]	27.69	1	3	3	19	1	4	2	3			2	4	2	4	1	4	130	14.302	5.47803
Q61166	Microtubule-associated protein RP/EB family member 1 OS=Mus musculus GN=Mapre1 PE=1 SV=3 - [MARE1_MOUSE]	34.7	1	7	7	19													268	29.9972	5.22412
Q99LB6	Methionine adenosyltransferase 2 subunit beta OS=Mus musculus GN=Mat2b PE=1 SV=1 - [MAT2B_MOUSE]	25.75	1	6	6	19													334	37.369	6.94678
O70400	PDZ and LIM domain protein 1 OS=Mus musculus GN=Pdlim1 PE=1 SV=4 - [PDLI1_MOUSE]	33.03	1	7	7	19													327	35.7519	6.84424
P99026	Proteasome subunit beta type-4 OS=Mus musculus GN=Psmb4 PE=1 SV=1 - [PSB4_MOUSE]	42.05	1	6	6	19													264	29.0973	5.64307
Q8BJY1	26S proteasome non-ATPase regulatory subunit 5 OS=Mus musculus GN=Psmd5 PE=1 SV=4 - [PSMD5_MOUSE]	25	1	11	11	19													504	55.9369	5.21143
P70388	DNA repair protein RAD50 OS=Mus musculus GN=Rad50 PE=1 SV=1 - [RAD50_MOUSE]	8.46	1	8	8	19													1312	153.392	6.94678
O09167	60S ribosomal protein L21 OS=Mus musculus GN=Rpl21 PE=1 SV=3 - [RL21_MOUSE]	36.88	1	5	5	19	1	3			1	3							160	18.5501	10.4917
Q9D662	Protein transport protein Sec23B OS=Mus musculus GN=Sec23b PE=1 SV=1 - [SC23B_MOUSE]	15.91	1	5	9	19													767	86.3815	6.96143
Q8CHH9	Septin-8 OS=Mus musculus GN=Sept8 PE=1 SV=4 - [SEPT8_MOUSE]	34.27	1	6	10	19													429	49.7812	5.99854
O54941	SWI/SNF-related matrix-associated actin-dependent regulator of chromatin subfamily E member 1 OS=Mus musculus GN=Smarce1 PE=1 SV=1 - [SMCE1_MOUSE]	23.11	1	8	8	19													411	46.6096	4.88135
Q3UKJ7	WD40 repeat-containing protein SMU1 OS=Mus musculus GN=Smu1 PE=2 SV=2 - [SMU1_MOUSE]	24.37	1	8	8	19													513	57.5072	7.18115
Q9ER72	Cysteine--tRNA ligase, cytoplasmic OS=Mus musculus GN=Cars PE=1 SV=2 - [SYCC_MOUSE]	15.16	1	9	9	19													831	94.8	6.75635
Q8C0C7	Phenylalanine--tRNA ligase alpha subunit OS=Mus musculus GN=Farsa PE=1 SV=1 - [SYFA_MOUSE]	17.13	1	9	9	19													508	57.5628	8.27979
Q99J36	THUMP domain-containing protein 1 OS=Mus musculus GN=Thumpd1 PE=1 SV=1 - [THUM1_MOUSE]	27.71	1	8	8	19													350	38.8608	6.07471
G5E870	E3 ubiquitin-protein ligase TRIP12 OS=Mus musculus GN=Trip12 PE=1 SV=1 - [TRIPC_MOUSE]	6.27	1	9	9	19													2025	223.988	8.35303
Q9QZE7	Translin-associated protein X OS=Mus musculus GN=Tsnax PE=1 SV=1 - [TSNAX_MOUSE]	35.86	1	8	8	19			1	1									290	32.9058	6.55127
P61089	Ubiquitin-conjugating enzyme E2 N OS=Mus musculus GN=Ube2n PE=1 SV=1 - [UBE2N_MOUSE]	42.11	1	5	5	19													152	17.127	6.56592
Q9QZM0	Ubiquilin-2 OS=Mus musculus GN=Ubqln2 PE=1 SV=2 - [UBQL2_MOUSE]	17.55	1	6	7	19													638	67.3083	5.22412
Q923D5	WW domain-binding protein 11 OS=Mus musculus GN=Wbp11 PE=1 SV=2 - [WBP11_MOUSE]	16.22	1	9	9	19													641	69.8308	8.39697
Q69Z99	Zinc finger protein 512 OS=Mus musculus GN=Znf512 PE=2 SV=2 - [ZN512_MOUSE]	14.77	1	5	5	19	1	1	4	5	2	2							562	63.8674	9.51025
Q9R020	Zinc finger Ran-binding domain-containing protein 2 OS=Mus musculus GN=Zranb2 PE=1 SV=2 - [ZRAB2_MOUSE]	26.36	1	8	8	19													330	37.328	9.89111
P45377	Aldose reductase-related protein 2 OS=Mus musculus GN=Akr1b8 PE=1 SV=2 - [ALD2_MOUSE]	31.01	1	5	7	19													316	36.0976	6.3667
P11352	Glutathione peroxidase 1 OS=Mus musculus GN=Gpx1 PE=1 SV=2 - [GPX1_MOUSE]	55.22	1	7	7	19													201	22.3162	7.21045
P48962	ADP/ATP translocase 1 OS=Mus musculus GN=Slc25a4 PE=1 SV=4 - [ADT1_MOUSE]	26.17	1	3	6	18													298	32.8831	9.71533
Q9QZQ1	Afadin OS=Mus musculus GN=Mllt4 PE=1 SV=3 - [AFAD_MOUSE]	5.77	1	8	8	18													1820	206.371	6.31592
Q9CYR6	Phosphoacetylglucosamine mutase OS=Mus musculus GN=Pgm3 PE=1 SV=1 - [AGM1_MOUSE]	21.03	1	8	8	18													542	59.4153	6.20166
P97384	Annexin A11 OS=Mus musculus GN=Anxa11 PE=1 SV=2 - [ANX11_MOUSE]	19.09	1	6	7	18													503	54.0448	7.66455
Q91X20	Set1/Ash2 histone methyltransferase complex subunit ASH2 OS=Mus musculus GN=Ash2l PE=1 SV=1 - [ASH2L_MOUSE]	20.55	1	8	8	18													623	68.2072	5.69385
P04186	Complement factor B OS=Mus musculus GN=Cfb PE=1 SV=2 - [CFAB_MOUSE]	16.82	1	9	9	18	1	1											761	84.9505	7.37158
Q91V76	Ester hydrolase C11orf54 homolog OS=Mus musculus PE=1 SV=1 - [CK054_MOUSE]	39.37	1	7	7	18													315	34.9733	6.29053
Q9WUM3	Coronin-1B OS=Mus musculus GN=Coro1b PE=1 SV=1 - [COR1B_MOUSE]	23.97	1	8	8	18													484	53.878	5.78271
O88456	Calpain small subunit 1 OS=Mus musculus GN=Capns1 PE=1 SV=1 - [CPNS1_MOUSE]	27.88	1	5	5	18													269	28.4449	5.63037
Q9JII5	DAZ-associated protein 1 OS=Mus musculus GN=Dazap1 PE=1 SV=2 - [DAZP1_MOUSE]	27.34	1	7	7	18	1	1									1	1	406	43.187	8.55811
P26443	Glutamate dehydrogenase 1, mitochondrial OS=Mus musculus GN=Glud1 PE=1 SV=1 - [DHE3_MOUSE]	20.97	1	8	8	18													558	61.2982	8.00146
Q9Z1D1	Eukaryotic translation initiation factor 3 subunit G OS=Mus musculus GN=Eif3g PE=1 SV=2 - [EIF3G_MOUSE]	23.75	1	7	7	18													320	35.6159	5.89697
Q99JX4	Eukaryotic translation initiation factor 3 subunit M OS=Mus musculus GN=Eif3m PE=1 SV=1 - [EIF3M_MOUSE]	34.49	1	8	8	18													374	42.4899	5.74463
Q91WG4	Elongator complex protein 2 OS=Mus musculus GN=Elp2 PE=1 SV=1 - [ELP2_MOUSE]	17.69	1	9	9	18	1	1			1	1							831	93.0339	5.8208
P35550	rRNA 2'-O-methyltransferase fibrillarin OS=Mus musculus GN=Fbl PE=1 SV=2 - [FBRL_MOUSE]	27.52	2	8	8	18									1	1			327	34.2857	10.2427
P29387	Guanine nucleotide-binding protein subunit beta-4 OS=Mus musculus GN=Gnb4 PE=1 SV=4 - [GBB4_MOUSE]	25.88	1	3	6	18													340	37.355	6.16357
Q9CRY7	Glycerophosphodiester phosphodiesterase domain-containing protein 1 OS=Mus musculus GN=Gdpd1 PE=1 SV=1 - [GDPD1_MOUSE]	28.98	1	7	7	18													314	35.8439	8.30908
O88958	Glucosamine-6-phosphate isomerase 1 OS=Mus musculus GN=Gnpda1 PE=1 SV=3 - [GNPI1_MOUSE]	32.87	1	6	7	18													289	32.5285	6.59521
P00493	Hypoxanthine-guanine phosphoribosyltransferase OS=Mus musculus GN=Hprt1 PE=1 SV=3 - [HPRT_MOUSE]	47.71	1	7	7	18													218	24.5546	6.68311
P48722	Heat shock 70 kDa protein 4L OS=Mus musculus GN=Hspa4l PE=1 SV=2 - [HS74L_MOUSE]	13.96	1	5	7	18													838	94.3225	5.74463
Q9D6R2	Isocitrate dehydrogenase [NAD] subunit alpha, mitochondrial OS=Mus musculus GN=Idh3a PE=1 SV=1 - [IDH3A_MOUSE]	22.68	1	7	7	18													366	39.6131	6.72705
P43406	Integrin alpha-V OS=Mus musculus GN=Itgav PE=1 SV=2 - [ITAV_MOUSE]	14.18	1	10	10	18													1044	115.287	5.63037
Q9Z2K1	Keratin, type I cytoskeletal 16 OS=Mus musculus GN=Krt16 PE=1 SV=3 - [K1C16_MOUSE]	12.79	1	2	6	18					6	7							469	51.5743	5.19873
Q9D0M1	Phosphoribosyl pyrophosphate synthase-associated protein 1 OS=Mus musculus GN=Prpsap1 PE=1 SV=1 - [KPRA_MOUSE]	33.71	1	7	8	18													356	39.4067	7.1958
Q9D0F3	Protein ERGIC-53 OS=Mus musculus GN=Lman1 PE=1 SV=1 - [LMAN1_MOUSE]	21.47	1	7	8	18													517	57.7529	6.34131
Q9DBH5	Vesicular integral-membrane protein VIP36 OS=Mus musculus GN=Lman2 PE=1 SV=2 - [LMAN2_MOUSE]	27.65	1	7	7	18													358	40.4042	6.94678
Q8BFW7	Lipoma-preferred partner homolog OS=Mus musculus GN=Lpp PE=1 SV=1 - [LPP_MOUSE]	27.41	1	8	8	18													613	65.8479	7.37158
Q8CGC4	Protein LSM14 homolog B OS=Mus musculus GN=Lsm14b PE=1 SV=3 - [LS14B_MOUSE]	23.64	1	6	6	18	2	4	1	1									385	42.2843	9.62744
Q8VEL2	Myotubularin-related protein 14 OS=Mus musculus GN=Mtmr14 PE=1 SV=2 - [MTMRE_MOUSE]	18.06	1	9	9	18	1	1											648	72.397	6.75635
Q8CI43	Myosin light chain 6B OS=Mus musculus GN=Myl6b PE=1 SV=1 - [MYL6B_MOUSE]	10.14	1	1	2	18	2	6											207	22.7347	5.52881
Q99KK2	N-acylneuraminate cytidylyltransferase OS=Mus musculus GN=Cmas PE=1 SV=2 - [NEUA_MOUSE]	29.63	1	8	8	18													432	48.0277	8.104
Q8K4Z3	NAD(P)H-hydrate epimerase OS=Mus musculus GN=Apoa1bp PE=1 SV=1 - [NNRE_MOUSE]	30.5	1	5	5	18													282	30.9528	7.69385
Q9JKX6	ADP-sugar pyrophosphatase OS=Mus musculus GN=Nudt5 PE=1 SV=1 - [NUDT5_MOUSE]	45.87	1	7	7	18													218	23.969	5.47803
Q8C0L6	Peroxisomal N(1)-acetyl-spermine/spermidine oxidase OS=Mus musculus GN=Paox PE=1 SV=3 - [PAOX_MOUSE]	21.63	1	7	7	18													504	55.4119	5.10986
P30412	Peptidyl-prolyl cis-trans isomerase C OS=Mus musculus GN=Ppic PE=1 SV=1 - [PPIC_MOUSE]	28.3	1	4	5	18													212	22.7797	7.50342
A2AR02	Peptidyl-prolyl cis-trans isomerase G OS=Mus musculus GN=Ppig PE=1 SV=1 - [PPIG_MOUSE]	12.23	1	7	7	18			1	1	1	1							752	88.2719	10.272
Q9DAW6	U4/U6 small nuclear ribonucleoprotein Prp4 OS=Mus musculus GN=Prpf4 PE=1 SV=1 - [PRP4_MOUSE]	25.34	1	8	8	18													521	58.3333	7.28369
P58389	Serine/threonine-protein phosphatase 2A activator OS=Mus musculus GN=Ppp2r4 PE=1 SV=1 - [PTPA_MOUSE]	29.1	1	7	7	18													323	36.6867	6.39209
Q9CWZ3	RNA-binding protein 8A OS=Mus musculus GN=Rbm8a PE=1 SV=3 - [RBM8A_MOUSE]	35.63	1	5	5	18	2	2	1	1									174	19.8758	6.16357
Q9CSH3	Exosome complex exonuclease RRP44 OS=Mus musculus GN=Dis3 PE=1 SV=4 - [RRP44_MOUSE]	19.73	1	12	12	18													958	108.769	7.53271
Q99P72	Reticulon-4 OS=Mus musculus GN=Rtn4 PE=1 SV=2 - [RTN4_MOUSE]	11.62	1	9	9	18	2	2	1	1	2	3							1162	126.535	4.53857
P50543	Protein S100-A11 OS=Mus musculus GN=S100a11 PE=1 SV=1 - [S10AB_MOUSE]	43.88	1	4	4	18			2	2									98	11.0755	5.45264
Q6NZC7	SEC23-interacting protein OS=Mus musculus GN=Sec23ip PE=1 SV=2 - [S23IP_MOUSE]	11.32	1	7	8	18			2	2									998	110.711	5.93506
Q08943	FACT complex subunit SSRP1 OS=Mus musculus GN=Ssrp1 PE=1 SV=2 - [SSRP1_MOUSE]	15.11	1	9	9	18													708	80.8103	6.75635
Q8CGF7	Transcription elongation regulator 1 OS=Mus musculus GN=Tcerg1 PE=1 SV=2 - [TCRG1_MOUSE]	9.09	1	8	8	18													1100	123.71	8.646
Q91ZJ5	UTP--glucose-1-phosphate uridylyltransferase OS=Mus musculus GN=Ugp2 PE=1 SV=3 - [UGPA_MOUSE]	26.97	1	9	9	18													508	56.9437	7.60596
E9Q6J5	Biorientation of chromosomes in cell division protein 1-like 1 OS=Mus musculus GN=Bod1l PE=1 SV=1 - [BD1L1_MOUSE]	4.85	1	10	10	18													3032	327.255	5.32568
Q8K354	Carbonyl reductase [NADPH] 3 OS=Mus musculus GN=Cbr3 PE=1 SV=1 - [CBR3_MOUSE]	33.94	1	6	7	18													277	30.9339	6.56592
Q60817	Nascent polypeptide-associated complex subunit alpha OS=Mus musculus GN=Naca PE=1 SV=1 - [NACA_MOUSE]	25.58	2	4	4	18													215	23.3697	4.56396
Q8K4I3	Rho guanine nucleotide exchange factor 6 OS=Mus musculus GN=Arhgef6 PE=1 SV=1 - [ARHG6_MOUSE]	5.71	1	2	4	17									4	8	3	6	771	86.9959	5.87158
Q6HA09	Astacin-like metalloendopeptidase OS=Mus musculus GN=Astl PE=1 SV=3 - [ASTL_MOUSE]	28.28	1	8	8	17													435	47.4248	7.23975
P18242	Cathepsin D OS=Mus musculus GN=Ctsd PE=1 SV=1 - [CATD_MOUSE]	20.73	1	7	7	17													410	44.925	7.15186
Q9CZU6	Citrate synthase, mitochondrial OS=Mus musculus GN=Cs PE=1 SV=1 - [CISY_MOUSE]	22.41	1	8	8	17													464	51.7034	8.57275
P62897	Cytochrome c, somatic OS=Mus musculus GN=Cycs PE=1 SV=2 - [CYC_MOUSE]	47.62	1	4	4	17	1	1	1	1	1	1							105	11.598	9.5835
Q6PDL0	Cytoplasmic dynein 1 light intermediate chain 2 OS=Mus musculus GN=Dync1li2 PE=1 SV=2 - [DC1L2_MOUSE]	21.14	1	6	7	17													492	54.1846	6.27783
Q810A7	ATP-dependent RNA helicase DDX42 OS=Mus musculus GN=Ddx42 PE=1 SV=3 - [DDX42_MOUSE]	12.38	1	8	8	17													929	101.902	6.97607
P62869	Transcription elongation factor B polypeptide 2 OS=Mus musculus GN=Tceb2 PE=1 SV=1 - [ELOB_MOUSE]	50.85	1	5	5	17	1	1	2	2	3	3							118	13.1616	5.0083
Q9EQH2	Endoplasmic reticulum aminopeptidase 1 OS=Mus musculus GN=Erap1 PE=1 SV=2 - [ERAP1_MOUSE]	13.44	1	9	9	17													930	106.531	6.20166
P09528	Ferritin heavy chain OS=Mus musculus GN=Fth1 PE=1 SV=2 - [FRIH_MOUSE]	43.96	1	6	6	17			2	2									182	21.0533	5.88428
P43276	Histone H1.5 OS=Mus musculus GN=Hist1h1b PE=1 SV=2 - [H15_MOUSE]	15.25	1	4	4	17													223	22.5624	10.9165
P70349	Histidine triad nucleotide-binding protein 1 OS=Mus musculus GN=Hint1 PE=1 SV=3 - [HINT1_MOUSE]	76.98	1	6	6	17													126	13.7681	6.87354
P01801	Ig heavy chain V-III region J606 OS=Mus musculus PE=1 SV=1 - [HVM32_MOUSE]	45.22	7	5	5	17	1	1							5	9	3	7	115	12.8022	7.12256
O08677	Kininogen-1 OS=Mus musculus GN=Kng1 PE=1 SV=1 - [KNG1_MOUSE]	13.77	1	6	6	17									1	1	1	1	661	73.0564	6.53662
Q05CL8	La-related protein 7 OS=Mus musculus GN=Larp7 PE=1 SV=2 - [LARP7_MOUSE]	18.07	1	8	8	17													570	64.7623	9.53955
Q9D0L8	mRNA cap guanine-N7 methyltransferase OS=Mus musculus GN=Rnmt PE=1 SV=1 - [MCES_MOUSE]	25.16	1	8	8	17													465	53.2577	6.48096
Q9WVE8	Protein kinase C and casein kinase substrate in neurons protein 2 OS=Mus musculus GN=Pacsin2 PE=1 SV=1 - [PACN2_MOUSE]	22.84	1	8	8	17													486	55.7982	5.19873
O88428	Bifunctional 3'-phosphoadenosine 5'-phosphosulfate synthase 2 OS=Mus musculus GN=Papss2 PE=1 SV=2 - [PAPS2_MOUSE]	22.38	1	6	8	17													621	70.3059	7.57666
P23492	Purine nucleoside phosphorylase OS=Mus musculus GN=Pnp PE=1 SV=2 - [PNPH_MOUSE]	34.6	1	8	8	17													289	32.2561	6.16357
Q8BVQ5	Protein phosphatase methylesterase 1 OS=Mus musculus GN=Ppme1 PE=1 SV=5 - [PPME1_MOUSE]	34.97	1	9	9	17													386	42.2292	5.97314
Q61136	Serine/threonine-protein kinase PRP4 homolog OS=Mus musculus GN=Prpf4b PE=1 SV=3 - [PRP4B_MOUSE]	6.45	1	6	6	17													1007	116.904	10.228
P61290	Proteasome activator complex subunit 3 OS=Mus musculus GN=Psme3 PE=1 SV=1 - [PSME3_MOUSE]	25.2	1	7	7	17													254	29.4876	5.94775
P47199	Quinone oxidoreductase OS=Mus musculus GN=Cryz PE=1 SV=1 - [QOR_MOUSE]	30.82	1	6	6	17													331	35.2464	8.07471
P61514	60S ribosomal protein L37a OS=Mus musculus GN=Rpl37a PE=1 SV=2 - [RL37A_MOUSE]	42.39	1	3	3	17	2	4			3	5							92	10.2685	10.4331
P47955	60S acidic ribosomal protein P1 OS=Mus musculus GN=Rplp1 PE=1 SV=1 - [RLA1_MOUSE]	34.21	1	3	3	17	2	5	2	2	3	4							114	11.4677	4.32275
Q80Y81	Zinc phosphodiesterase ELAC protein 2 OS=Mus musculus GN=Elac2 PE=1 SV=1 - [RNZ2_MOUSE]	25.99	1	12	12	17													831	92.6604	7.34229
P08775	DNA-directed RNA polymerase II subunit RPB1 OS=Mus musculus GN=Polr2a PE=1 SV=3 - [RPB1_MOUSE]	6.95	1	9	9	17	2	3											1970	217.039	7.37158
P62307	Small nuclear ribonucleoprotein F OS=Mus musculus GN=Snrpf PE=1 SV=1 - [RUXF_MOUSE]	31.4	1	4	4	17	2	3	1	2					1	1			86	9.71878	4.66553
O08547	Vesicle-trafficking protein SEC22b OS=Mus musculus GN=Sec22b PE=1 SV=3 - [SC22B_MOUSE]	39.07	1	6	6	17													215	24.7248	8.51416
Q8BJU0	Small glutamine-rich tetratricopeptide repeat-containing protein alpha OS=Mus musculus GN=Sgta PE=1 SV=2 - [SGTA_MOUSE]	19.37	1	6	6	17													315	34.3009	5.05908
Q62093	Serine/arginine-rich splicing factor 2 OS=Mus musculus GN=Srsf2 PE=1 SV=4 - [SRSF2_MOUSE]	15.38	1	4	4	17			1	1									221	25.4612	11.854
Q9CYG7	Mitochondrial import receptor subunit TOM34 OS=Mus musculus GN=Tomm34 PE=1 SV=1 - [TOM34_MOUSE]	34.3	1	8	8	17													309	34.2568	9.14404
P61082	NEDD8-conjugating enzyme Ubc12 OS=Mus musculus GN=Ube2m PE=1 SV=1 - [UBC12_MOUSE]	47.54	1	7	7	17													183	20.8866	7.69385
P25976	Nucleolar transcription factor 1 OS=Mus musculus GN=Ubtf PE=1 SV=1 - [UBF1_MOUSE]	12.29	1	8	8	17	1	2											765	89.4532	5.75732
Q9EPK7	Exportin-7 OS=Mus musculus GN=Xpo7 PE=1 SV=3 - [XPO7_MOUSE]	9.75	1	8	8	17													1087	123.731	6.37939
P10761	Zona pellucida sperm-binding protein 3 OS=Mus musculus GN=Zp3 PE=1 SV=4 - [ZP3_MOUSE]	18.87	1	6	6	17	1	2	1	1	1	1							424	46.2742	6.56592
Q6ZQ58	La-related protein 1 OS=Mus musculus GN=Larp1 PE=1 SV=3 - [LARP1_MOUSE]	11.47	1	7	7	17	2	3											1072	121.05	8.79248
O55135	Eukaryotic translation initiation factor 6 OS=Mus musculus GN=Eif6 PE=1 SV=2 - [IF6_MOUSE]	51.02	1	7	7	17					1	1							245	26.4942	4.7417
Q8BFQ4	WD repeat-containing protein 82 OS=Mus musculus GN=Wdr82 PE=1 SV=1 - [WDR82_MOUSE]	21.73	1	7	7	17													313	35.0565	7.69385
P54923	[Protein ADP-ribosylarginine] hydrolase OS=Mus musculus GN=Adprh PE=1 SV=1 - [ADPRH_MOUSE]	35.36	1	7	7	16													362	40.0424	5.75732
Q8BP48	Methionine aminopeptidase 1 OS=Mus musculus GN=Metap1 PE=1 SV=1 - [MAP11_MOUSE]	30.05	1	7	7	16													386	43.1932	7.1665
Q8CG76	Aflatoxin B1 aldehyde reductase member 2 OS=Mus musculus GN=Akr7a2 PE=1 SV=3 - [ARK72_MOUSE]	27.25	1	8	8	16													367	40.5862	8.11865
Q8R349	Cell division cycle protein 16 homolog OS=Mus musculus GN=Cdc16 PE=1 SV=1 - [CDC16_MOUSE]	24.35	1	8	8	16													620	71.4143	5.75732
Q4VAA2	Protein CDV3 OS=Mus musculus GN=Cdv3 PE=1 SV=2 - [CDV3_MOUSE]	29.89	1	5	5	16													281	29.7113	6.1001
P11087	Collagen alpha-1(I) chain OS=Mus musculus GN=Col1a1 PE=1 SV=4 - [CO1A1_MOUSE]	8.95	1	8	8	16													1453	137.948	5.84619
O88545	COP9 signalosome complex subunit 6 OS=Mus musculus GN=Cops6 PE=1 SV=1 - [CSN6_MOUSE]	26.54	1	7	7	16													324	35.857	5.73193
Q7TMB8	Cytoplasmic FMR1-interacting protein 1 OS=Mus musculus GN=Cyfip1 PE=1 SV=1 - [CYFP1_MOUSE]	10.22	2	10	10	16													1253	145.148	6.90283
Q80Y98	Phospholipase DDHD2 OS=Mus musculus GN=Ddhd2 PE=1 SV=3 - [DDHD2_MOUSE]	23.18	1	10	10	16	5	6	7	7	2	2							699	79.5265	5.31299
Q7TNV0	Protein DEK OS=Mus musculus GN=Dek PE=1 SV=1 - [DEK_MOUSE]	15.53	1	5	5	16													380	43.132	6.85889
Q8BVI4	Dihydropteridine reductase OS=Mus musculus GN=Qdpr PE=1 SV=2 - [DHPR_MOUSE]	26.14	1	4	4	16													241	25.5538	7.81104
P32233	Developmentally-regulated GTP-binding protein 1 OS=Mus musculus GN=Drg1 PE=1 SV=1 - [DRG1_MOUSE]	22.62	1	7	7	16													367	40.4868	8.89502
Q9DBZ5	Eukaryotic translation initiation factor 3 subunit K OS=Mus musculus GN=Eif3k PE=1 SV=1 - [EIF3K_MOUSE]	58.26	1	8	8	16													218	25.0705	4.93213
P83940	Transcription elongation factor B polypeptide 1 OS=Mus musculus GN=Tceb1 PE=1 SV=1 - [ELOC_MOUSE]	40.18	1	3	3	16			3	3	3	4							112	12.465	4.77979
Q8BFZ9	Erlin-2 OS=Mus musculus GN=Erlin2 PE=1 SV=1 - [ERLN2_MOUSE]	29.71	1	7	7	16													340	37.8485	5.50342
Q9R062	Glycogenin-1 OS=Mus musculus GN=Gyg1 PE=1 SV=3 - [GLYG_MOUSE]	20.42	1	5	5	16													333	37.3783	5.2876
Q9CRC9	Glucosamine-6-phosphate isomerase 2 OS=Mus musculus GN=Gnpda2 PE=1 SV=1 - [GNPI2_MOUSE]	36.23	1	4	5	16													276	31.0636	6.90283
Q6IR34	G-protein-signaling modulator 1 OS=Mus musculus GN=Gpsm1 PE=1 SV=3 - [GPSM1_MOUSE]	17.09	1	8	8	16			1	1									673	74.3162	6.22705
Q64522	Histone H2A type 2-B OS=Mus musculus GN=Hist2h2ab PE=1 SV=3 - [H2A2B_MOUSE]	52.31	1	2	4	16									1	1	1	1	130	14.0048	10.8872
P01806	Ig heavy chain V region 441 OS=Mus musculus PE=4 SV=1 - [HVM36_MOUSE]	54.31	6	5	5	16	1	1	1	1	1	2	1	1	5	6	4	5	116	12.9025	8.26514
P51125	Calpastatin OS=Mus musculus GN=Cast PE=1 SV=2 - [ICAL_MOUSE]	17.77	1	6	6	16													788	84.8706	5.51611
Q61702	Inter-alpha-trypsin inhibitor heavy chain H1 OS=Mus musculus GN=Itih1 PE=1 SV=2 - [ITIH1_MOUSE]	15.77	1	8	8	16													907	101.004	6.96143
Q9Z0R4	Intersectin-1 OS=Mus musculus GN=Itsn1 PE=1 SV=2 - [ITSN1_MOUSE]	7.58	1	8	8	16			1	1									1714	194.176	7.91357
P01630	Ig kappa chain V-II region 7S34.1 OS=Mus musculus PE=1 SV=1 - [KV2A6_MOUSE]	21.24	1	3	3	16					2	2	1	3	2	7	2	4	113	12.4882	8.646
Q9JJK2	LanC-like protein 2 OS=Mus musculus GN=Lancl2 PE=1 SV=1 - [LANC2_MOUSE]	19.56	1	7	7	16													450	50.7445	7.28369
Q99JW4	LIM and senescent cell antigen-like-containing domain protein 1 OS=Mus musculus GN=Lims1 PE=1 SV=3 - [LIMS1_MOUSE]	31.08	1	7	7	16													325	37.2148	8.04541
O35900	U6 snRNA-associated Sm-like protein LSm2 OS=Mus musculus GN=Lsm2 PE=1 SV=1 - [LSM2_MOUSE]	60	1	4	4	16	1	1											95	10.8276	6.52197
Q99JX7	Nuclear RNA export factor 1 OS=Mus musculus GN=Nxf1 PE=1 SV=3 - [NXF1_MOUSE]	18.61	1	8	8	16													618	70.2556	8.73389
Q60597	2-oxoglutarate dehydrogenase, mitochondrial OS=Mus musculus GN=Ogdh PE=1 SV=3 - [ODO1_MOUSE]	10.46	1	7	7	16													1023	116.375	6.82959
Q9CWE6	Oocyte-expressed protein homolog OS=Mus musculus GN=Ooep PE=1 SV=1 - [OOEP_MOUSE]	19.51	1	3	3	16					1	1							164	18.4486	6.01123
B2RRE7	OTU domain-containing protein 4 OS=Mus musculus GN=Otud4 PE=1 SV=1 - [OTUD4_MOUSE]	8.49	1	8	8	16	3	5	8	9	2	2							1107	122.979	6.75635
Q8VHR5	Transcriptional repressor p66-beta OS=Mus musculus GN=Gatad2b PE=1 SV=1 - [P66B_MOUSE]	14.31	1	6	6	16					1	1							594	65.37	9.70068
P61027	Ras-related protein Rab-10 OS=Mus musculus GN=Rab10 PE=1 SV=1 - [RAB10_MOUSE]	29.5	3	3	5	16													200	22.5266	8.38232
Q61550	Double-strand-break repair protein rad21 homolog OS=Mus musculus GN=Rad21 PE=1 SV=3 - [RAD21_MOUSE]	17.17	1	8	8	16													635	72.0379	4.64014
P34022	Ran-specific GTPase-activating protein OS=Mus musculus GN=Ranbp1 PE=1 SV=2 - [RANG_MOUSE]	30.05	1	5	5	16													203	23.5817	5.22412
Q99KG3	RNA-binding protein 10 OS=Mus musculus GN=Rbm10 PE=1 SV=1 - [RBM10_MOUSE]	8.6	1	6	6	16					1	1							930	103.43	5.92236
Q9D1R9	60S ribosomal protein L34 OS=Mus musculus GN=Rpl34 PE=1 SV=2 - [RL34_MOUSE]	30.77	1	5	5	16			1	1	5	5							117	13.2844	11.4731
P62267	40S ribosomal protein S23 OS=Mus musculus GN=Rps23 PE=1 SV=3 - [RS23_MOUSE]	34.97	1	4	4	16	1	2	1	1	1	1							143	15.7977	10.4917
Q9D1J3	SAP domain-containing ribonucleoprotein OS=Mus musculus GN=Sarnp PE=1 SV=3 - [SARNP_MOUSE]	28.57	1	6	6	16													210	23.5183	6.65381
Q8BUH8	Sentrin-specific protease 7 OS=Mus musculus GN=Senp7 PE=1 SV=1 - [SENP7_MOUSE]	10.22	1	8	8	16	5	7	2	4	5	5							1037	116.273	6.52197
Q9Z0H3	SWI/SNF-related matrix-associated actin-dependent regulator of chromatin subfamily B member 1 OS=Mus musculus GN=Smarcb1 PE=1 SV=1 - [SNF5_MOUSE]	30.39	1	7	7	16			1	1									385	44.1132	6.22705
Q64105	Sepiapterin reductase OS=Mus musculus GN=Spr PE=1 SV=1 - [SPRE_MOUSE]	39.85	1	7	7	16													261	27.8654	5.74463
Q8BH69	Selenide, water dikinase 1 OS=Mus musculus GN=Sephs1 PE=1 SV=1 - [SPS1_MOUSE]	35.2	1	8	8	16													392	42.8787	5.97314
P48428	Tubulin-specific chaperone A OS=Mus musculus GN=Tbca PE=1 SV=3 - [TBCA_MOUSE]	49.07	1	6	6	16													108	12.7496	5.2749
P11031	Activated RNA polymerase II transcriptional coactivator p15 OS=Mus musculus GN=Sub1 PE=1 SV=3 - [TCP4_MOUSE]	30.71	1	4	4	16													127	14.4184	9.59814
Q9CYZ2	Tumor protein D54 OS=Mus musculus GN=Tpd52l2 PE=1 SV=1 - [TPD54_MOUSE]	33.18	1	6	6	16													220	24.0281	6.15088
O70475	UDP-glucose 6-dehydrogenase OS=Mus musculus GN=Ugdh PE=1 SV=1 - [UGDH_MOUSE]	24.75	1	8	8	16													493	54.7973	7.56201
Q3UFY7	7-methylguanosine phosphate-specific 5'-nucleotidase OS=Mus musculus GN=Nt5c3b PE=1 SV=3 - [5NT3B_MOUSE]	29.67	1	6	6	16													300	34.4034	6.23975
Q91YT7	YTH domain-containing family protein 2 OS=Mus musculus GN=Ythdf2 PE=1 SV=1 - [YTHD2_MOUSE]	11.57	1	2	6	16	1	1	1	1	1	1							579	62.2417	8.79248
Q571I9	Aldehyde dehydrogenase family 16 member A1 OS=Mus musculus GN=Aldh16a1 PE=1 SV=2 - [A16A1_MOUSE]	11.85	1	7	7	15													802	84.7026	6.31592
Q7TQH0	Ataxin-2-like protein OS=Mus musculus GN=Atxn2l PE=1 SV=1 - [ATX2L_MOUSE]	10.1	1	8	8	15	1	1	1	1									1049	110.58	8.85107
Q02105	Complement C1q subcomponent subunit C OS=Mus musculus GN=C1qc PE=1 SV=2 - [C1QC_MOUSE]	20.33	1	4	4	15	4	5	2	5	1	2			1	1	2	2	246	25.9749	8.54346
Q9WVJ3	Carboxypeptidase Q OS=Mus musculus GN=Cpq PE=1 SV=1 - [CBPQ_MOUSE]	28.72	1	7	7	15													470	51.7804	6.21436
Q9EPU4	Cleavage and polyadenylation specificity factor subunit 1 OS=Mus musculus GN=Cpsf1 PE=1 SV=1 - [CPSF1_MOUSE]	6.8	1	7	7	15	1	1											1441	160.716	6.39209
P47941	Crk-like protein OS=Mus musculus GN=Crkl PE=1 SV=2 - [CRKL_MOUSE]	32.34	1	6	6	15													303	33.809	6.7417
Q61301	Catenin alpha-2 OS=Mus musculus GN=Ctnna2 PE=1 SV=3 - [CTNA2_MOUSE]	9.34	1	3	7	15													953	105.22	5.70654
Q9D5V5	Cullin-5 OS=Mus musculus GN=Cul5 PE=1 SV=3 - [CUL5_MOUSE]	17.56	1	11	11	15			2	2	4	4							780	90.9163	7.81104
Q9D0B6	Protein PBDC1 OS=Mus musculus GN=Pbdc1 PE=1 SV=1 - [PBDC1_MOUSE]	36.36	1	6	6	15													198	22.2098	4.55127
P70694	Estradiol 17 beta-dehydrogenase 5 OS=Mus musculus GN=Akr1c6 PE=1 SV=1 - [DHB5_MOUSE]	8.05	2	3	3	15													323	37.024	8.27979
Q8K2B3	Succinate dehydrogenase [ubiquinone] flavoprotein subunit, mitochondrial OS=Mus musculus GN=Sdha PE=1 SV=1 - [SDHA_MOUSE]	20.33	1	7	7	15													664	72.5392	7.37158
Q99KV1	DnaJ homolog subfamily B member 11 OS=Mus musculus GN=Dnajb11 PE=1 SV=1 - [DJB11_MOUSE]	32.96	1	8	8	15													358	40.5297	6.31592
O08749	Dihydrolipoyl dehydrogenase, mitochondrial OS=Mus musculus GN=Dld PE=1 SV=2 - [DLDH_MOUSE]	16.9	1	7	7	15													509	54.2382	7.89893
P97386	DNA ligase 3 OS=Mus musculus GN=Lig3 PE=1 SV=2 - [DNLI3_MOUSE]	8.37	1	7	7	15													1015	113	8.98291
Q9QXS6	Drebrin OS=Mus musculus GN=Dbn1 PE=1 SV=4 - [DREB_MOUSE]	11.47	1	4	4	15	3	4							1	1	1	1	706	77.2392	4.48779
P23953	Carboxylesterase 1C OS=Mus musculus GN=Ces1c PE=1 SV=4 - [EST1C_MOUSE]	13.36	1	6	6	15													554	61.017	5.05908
Q05816	Fatty acid-binding protein, epidermal OS=Mus musculus GN=Fabp5 PE=1 SV=3 - [FABP5_MOUSE]	67.41	1	7	7	15									1	1			135	15.1274	6.53662
Q920E5	Farnesyl pyrophosphate synthase OS=Mus musculus GN=Fdps PE=1 SV=1 - [FPPS_MOUSE]	27.2	1	7	7	15													353	40.5557	5.65576
P63094	Guanine nucleotide-binding protein G(s) subunit alpha isoforms short OS=Mus musculus GN=Gnas PE=1 SV=1 - [GNAS2_MOUSE]	15.74	4	4	5	15													394	45.6349	5.96045
Q8BY71	Histone acetyltransferase type B catalytic subunit OS=Mus musculus GN=Hat1 PE=1 SV=1 - [HAT1_MOUSE]	20.43	1	6	6	15													416	49.2469	6.32861
Q8K0U4	Heat shock 70 kDa protein 12A OS=Mus musculus GN=Hspa12a PE=1 SV=1 - [HS12A_MOUSE]	14.67	1	7	7	15													675	74.8245	6.771
P01756	Ig heavy chain V region MOPC 104E OS=Mus musculus PE=1 SV=1 - [HVM12_MOUSE]	43.59	2	2	3	15							2	2					117	12.9752	7.10791
Q61703	Inter-alpha-trypsin inhibitor heavy chain H2 OS=Mus musculus GN=Itih2 PE=1 SV=1 - [ITIH2_MOUSE]	17.12	1	9	9	15			1	1	1	1							946	105.861	7.26904
P28740	Kinesin-like protein KIF2A OS=Mus musculus GN=Kif2a PE=1 SV=2 - [KIF2A_MOUSE]	15.32	1	8	8	15													705	79.7066	6.72705
Q61595	Kinectin OS=Mus musculus GN=Ktn1 PE=1 SV=1 - [KTN1_MOUSE]	8.29	1	7	7	15													1327	152.498	5.85889
P01662	Ig kappa chain V-III region ABPC 22/PC 9245 OS=Mus musculus PE=1 SV=1 - [KV3AA_MOUSE]	53.15	2	1	3	15	1	1			2	2	2	4	2	4	2	4	111	12.0339	5.05908
P01633	Ig kappa chain V19-17 OS=Mus musculus GN=Igk-V19-17 PE=1 SV=1 - [KV5A1_MOUSE]	12.08	1	2	2	15			1	1	1	1			2	5	2	8	149	16.423	6.91748
O89017	Legumain OS=Mus musculus GN=Lgmn PE=1 SV=1 - [LGMN_MOUSE]	17.93	1	4	4	15													435	49.3413	6.39209
Q9QYH6	Melanoma-associated antigen D1 OS=Mus musculus GN=Maged1 PE=1 SV=1 - [MAGD1_MOUSE]	11.23	1	7	7	15	1	1	6	6	5	5							775	85.6167	7.50342
Q6ZQI3	Malectin OS=Mus musculus GN=Mlec PE=1 SV=2 - [MLEC_MOUSE]	22.34	1	5	5	15													291	32.3218	6.04932
Q9CQ65	S-methyl-5'-thioadenosine phosphorylase OS=Mus musculus GN=Mtap PE=1 SV=1 - [MTAP_MOUSE]	30.74	1	6	6	15													283	31.0417	7.13721
P28660	Nck-associated protein 1 OS=Mus musculus GN=Nckap1 PE=1 SV=2 - [NCKP1_MOUSE]	11.97	1	9	9	15													1128	128.7	6.62451
Q02780	Nuclear factor 1 A-type OS=Mus musculus GN=Nfia PE=1 SV=1 - [NFIA_MOUSE]	19.36	1	3	7	15			2	4									532	58.5163	8.55811
Q9CQF9	Prenylcysteine oxidase OS=Mus musculus GN=Pcyox1 PE=1 SV=1 - [PCYOX_MOUSE]	17.23	1	5	5	15													505	56.4587	6.91748
Q3TJD7	PDZ and LIM domain protein 7 OS=Mus musculus GN=Pdlim7 PE=1 SV=1 - [PDLI7_MOUSE]	12.47	1	5	5	15													457	50.0867	8.47021
Q7TN75	Retrotransposon-derived protein PEG10 OS=Mus musculus GN=Peg10 PE=1 SV=2 - [PEG10_MOUSE]	13.47	1	9	9	15	3	4	1	1	9	10							958	109.779	6.37939
Q8CHP8	Phosphoglycolate phosphatase OS=Mus musculus GN=Pgp PE=1 SV=1 - [PGP_MOUSE]	28.97	1	7	7	15													321	34.5187	5.35107
Q9QYS9	Protein quaking OS=Mus musculus GN=Qki PE=1 SV=1 - [QKI_MOUSE]	24.05	1	6	6	15			1	1									341	37.6467	8.55811
Q9CSU0	Regulation of nuclear pre-mRNA domain-containing protein 1B OS=Mus musculus GN=Rprd1b PE=1 SV=2 - [RPR1B_MOUSE]	23.31	1	6	6	15	4	4											326	36.8612	5.97314
P62301	40S ribosomal protein S13 OS=Mus musculus GN=Rps13 PE=1 SV=2 - [RS13_MOUSE]	47.68	1	7	7	15			1	1	1	1							151	17.2117	10.5356
P62305	Small nuclear ribonucleoprotein E OS=Mus musculus GN=Snrpe PE=1 SV=1 - [RUXE_MOUSE]	65.22	1	4	4	15													92	10.7966	9.43701
Q61207	Prosaposin OS=Mus musculus GN=Psap PE=1 SV=2 - [SAP_MOUSE]	11.13	1	6	6	15													557	61.3814	5.18604
Q62419	Endophilin-A2 OS=Mus musculus GN=Sh3gl1 PE=1 SV=1 - [SH3G1_MOUSE]	20.92	1	5	5	15	1	1											368	41.4922	5.71924
Q60520	Paired amphipathic helix protein Sin3a OS=Mus musculus GN=Sin3a PE=1 SV=3 - [SIN3A_MOUSE]	6.75	1	6	6	15													1274	144.998	7.25439
Q8CG47	Structural maintenance of chromosomes protein 4 OS=Mus musculus GN=Smc4 PE=1 SV=1 - [SMC4_MOUSE]	8.48	1	8	8	15													1286	146.803	7.29834
Q68FL6	Methionine--tRNA ligase, cytoplasmic OS=Mus musculus GN=Mars PE=1 SV=1 - [SYMC_MOUSE]	12.75	1	6	6	15													902	101.366	7.13721
Q60949	TBC1 domain family member 1 OS=Mus musculus GN=Tbc1d1 PE=1 SV=3 - [TBCD1_MOUSE]	6.85	1	7	7	15							3	3	5	6	4	4	1255	141.936	7.23975
Q5SSZ5	Tensin-3 OS=Mus musculus GN=Tns3 PE=1 SV=1 - [TENS3_MOUSE]	10.35	1	8	8	15	1	1			1	1							1440	155.491	6.65381
P70318	Nucleolysin TIAR OS=Mus musculus GN=Tial1 PE=1 SV=1 - [TIAR_MOUSE]	19.64	1	4	6	15					1	1							392	43.3611	7.98682
Q99LG2	Transportin-2 OS=Mus musculus GN=Tnpo2 PE=1 SV=1 - [TNPO2_MOUSE]	12.63	1	3	8	15													887	100.391	4.98291
Q9D0L1	Zinc finger BED domain-containing protein 3 OS=Mus musculus GN=Zbed3 PE=1 SV=1 - [ZBED3_MOUSE]	38.6	1	6	6	15													228	25.5928	6.53662
Q8BVY0	Ribosomal L1 domain-containing protein 1 OS=Mus musculus GN=Rsl1d1 PE=1 SV=1 - [RL1D1_MOUSE]	19.69	1	6	6	15													452	50.3903	9.979
Q91WU5	Arsenite methyltransferase OS=Mus musculus GN=As3mt PE=1 SV=2 - [AS3MT_MOUSE]	30.32	1	8	8	15													376	41.7671	5.85889
Q8K4G5	Actin-binding LIM protein 1 OS=Mus musculus GN=Ablim1 PE=1 SV=1 - [ABLM1_MOUSE]	11.38	1	6	6	14	1	2											861	96.7428	8.63135
P55302	Alpha-2-macroglobulin receptor-associated protein OS=Mus musculus GN=Lrpap1 PE=1 SV=1 - [AMRP_MOUSE]	21.39	1	6	6	14													360	42.1892	7.86963
O08997	Copper transport protein ATOX1 OS=Mus musculus GN=Atox1 PE=1 SV=1 - [ATOX1_MOUSE]	73.53	1	4	4	14													68	7.33366	6.50732
O08539	Myc box-dependent-interacting protein 1 OS=Mus musculus GN=Bin1 PE=1 SV=1 - [BIN1_MOUSE]	17.86	1	6	6	14													588	64.4302	5.03369
Q9Z0S1	3'(2'),5'-bisphosphate nucleotidase 1 OS=Mus musculus GN=Bpnt1 PE=1 SV=2 - [BPNT1_MOUSE]	23.38	1	6	6	14													308	33.1751	5.8208
Q9CQH7	Transcription factor BTF3 homolog 4 OS=Mus musculus GN=Btf3l4 PE=1 SV=1 - [BT3L4_MOUSE]	38.61	1	4	4	14													158	17.26	6.354
P00920	Carbonic anhydrase 2 OS=Mus musculus GN=Ca2 PE=1 SV=4 - [CAH2_MOUSE]	38.46	1	5	5	14													260	29.0145	7.00537
P49615	Cyclin-dependent-like kinase 5 OS=Mus musculus GN=Cdk5 PE=1 SV=1 - [CDK5_MOUSE]	18.84	12	3	4	14													292	33.2672	7.66455
Q9QXT0	Protein canopy homolog 2 OS=Mus musculus GN=Cnpy2 PE=1 SV=1 - [CNPY2_MOUSE]	48.9	1	7	7	14													182	20.7543	5.07178
Q01149	Collagen alpha-2(I) chain OS=Mus musculus GN=Col1a2 PE=1 SV=2 - [CO1A2_MOUSE]	8.45	1	7	7	14													1372	129.478	9.18799
Q9CQI6	Coactosin-like protein OS=Mus musculus GN=Cotl1 PE=1 SV=3 - [COTL1_MOUSE]	62.68	1	7	7	14													142	15.934	5.40186
Q6NVF9	Cleavage and polyadenylation specificity factor subunit 6 OS=Mus musculus GN=Cpsf6 PE=1 SV=1 - [CPSF6_MOUSE]	17.06	1	6	6	14													551	59.1164	7.15186
Q8BH64	EH domain-containing protein 2 OS=Mus musculus GN=Ehd2 PE=1 SV=1 - [EHD2_MOUSE]	18.42	1	6	7	14													543	61.1358	6.50732
Q921M7	Protein FAM49B OS=Mus musculus GN=Fam49b PE=1 SV=1 - [FA49B_MOUSE]	31.48	1	5	7	14													324	36.7527	6.06201
P39749	Flap endonuclease 1 OS=Mus musculus GN=Fen1 PE=1 SV=1 - [FEN1_MOUSE]	19.05	1	5	5	14													378	42.2879	8.33838
Q99JX3	Golgi reassembly-stacking protein 2 OS=Mus musculus GN=Gorasp2 PE=1 SV=3 - [GORS2_MOUSE]	19.96	1	6	6	14													451	47.0088	4.79248
P10922	Histone H1.0 OS=Mus musculus GN=H1f0 PE=2 SV=4 - [H10_MOUSE]	21.13	1	4	4	14													194	20.8482	10.9019
Q3UHX2	28 kDa heat- and acid-stable phosphoprotein OS=Mus musculus GN=Pdap1 PE=1 SV=1 - [HAP28_MOUSE]	32.6	1	4	4	14													181	20.5925	7.38623
P01749	Ig heavy chain V region 3 OS=Mus musculus GN=Ighv1-61 PE=1 SV=1 - [HVM05_MOUSE]	41.88	1	2	2	14							1	3	2	6	2	5	117	13.0073	7.86963
P63073	Eukaryotic translation initiation factor 4E OS=Mus musculus GN=Eif4e PE=1 SV=1 - [IF4E_MOUSE]	47.47	1	8	8	14													217	25.0375	6.15088
O88447	Kinesin light chain 1 OS=Mus musculus GN=Klc1 PE=1 SV=3 - [KLC1_MOUSE]	22.37	1	5	9	14													541	61.4118	5.68115
P00342	L-lactate dehydrogenase C chain OS=Mus musculus GN=Ldhc PE=1 SV=2 - [LDHC_MOUSE]	13.25	1	2	4	14													332	35.8891	8.20654
Q8K3C3	Protein LZIC OS=Mus musculus GN=Lzic PE=1 SV=1 - [LZIC_MOUSE]	42.11	1	5	5	14													190	21.5231	4.95752
Q9CXI5	Mesencephalic astrocyte-derived neurotrophic factor OS=Mus musculus GN=Manf PE=1 SV=1 - [MANF_MOUSE]	26.82	1	4	4	14													179	20.3606	8.07471
P61327	Protein mago nashi homolog OS=Mus musculus GN=Magoh PE=2 SV=1 - [MGN_MOUSE]	41.1	2	6	6	14	2	2											146	17.1528	6.11279
Q99KQ4	Nicotinamide phosphoribosyltransferase OS=Mus musculus GN=Nampt PE=1 SV=1 - [NAMPT_MOUSE]	23.42	1	7	7	14													491	55.4125	7.15186
Q91X97	Neurocalcin-delta OS=Mus musculus GN=Ncald PE=1 SV=4 - [NCALD_MOUSE]	37.82	1	3	6	14													193	22.2309	5.35107
Q9EPC1	Alpha-parvin OS=Mus musculus GN=Parva PE=1 SV=1 - [PARVA_MOUSE]	21.24	1	6	6	14			1	1									372	42.3035	5.94775
Q925B0	PRKC apoptosis WT1 regulator protein OS=Mus musculus GN=Pawr PE=1 SV=2 - [PAWR_MOUSE]	22.22	1	5	5	14	3	4											333	35.8868	5.92236
Q8VE70	Programmed cell death protein 10 OS=Mus musculus GN=Pdcd10 PE=1 SV=1 - [PDC10_MOUSE]	32.08	1	5	5	14													212	24.6999	8.19189
P61759	Prefoldin subunit 3 OS=Mus musculus GN=Vbp1 PE=1 SV=2 - [PFD3_MOUSE]	43.88	1	7	7	14													196	22.4214	6.27783
O55022	Membrane-associated progesterone receptor component 1 OS=Mus musculus GN=Pgrmc1 PE=1 SV=4 - [PGRC1_MOUSE]	27.69	1	4	5	14													195	21.6808	4.70361
Q9DAK9	14 kDa phosphohistidine phosphatase OS=Mus musculus GN=Phpt1 PE=1 SV=1 - [PHP14_MOUSE]	40.32	1	5	5	14													124	13.9877	5.52881
P53811	Phosphatidylinositol transfer protein beta isoform OS=Mus musculus GN=Pitpnb PE=1 SV=2 - [PIPNB_MOUSE]	22.88	1	4	5	14													271	31.4669	6.94678
P20918	Plasminogen OS=Mus musculus GN=Plg PE=1 SV=3 - [PLMN_MOUSE]	17.24	1	10	10	14													812	90.7489	6.59521
Q9ET01	Glycogen phosphorylase, liver form OS=Mus musculus GN=Pygl PE=1 SV=4 - [PYGL_MOUSE]	8.94	1	2	7	14													850	97.401	7.09326
P35293	Ras-related protein Rab-18 OS=Mus musculus GN=Rab18 PE=1 SV=2 - [RAB18_MOUSE]	40.78	1	7	7	14													206	23.0207	5.36377
P54728	UV excision repair protein RAD23 homolog B OS=Mus musculus GN=Rad23b PE=1 SV=2 - [RD23B_MOUSE]	18.03	1	4	6	14													416	43.4858	4.83057
P41105	60S ribosomal protein L28 OS=Mus musculus GN=Rpl28 PE=1 SV=2 - [RL28_MOUSE]	30.66	1	5	5	14			2	2	3	3							137	15.7237	12.0151
Q8QZY9	Splicing factor 3B subunit 4 OS=Mus musculus GN=Sf3b4 PE=1 SV=1 - [SF3B4_MOUSE]	18.16	1	5	5	14													424	44.3271	8.55811
Q6P5D8	Structural maintenance of chromosomes flexible hinge domain-containing protein 1 OS=Mus musculus GN=Smchd1 PE=1 SV=2 - [SMHD1_MOUSE]	7.87	1	10	10	14													2007	225.506	7.23975
Q61390	T-complex protein 1 subunit zeta-2 OS=Mus musculus GN=Cct6b PE=1 SV=4 - [TCPW_MOUSE]	14.88	1	1	6	14													531	58.1481	7.35693
Q8R3N6	THO complex subunit 1 OS=Mus musculus GN=Thoc1 PE=1 SV=1 - [THOC1_MOUSE]	15.68	1	7	7	14													657	75.3885	4.97021
P21614	Vitamin D-binding protein OS=Mus musculus GN=Gc PE=1 SV=2 - [VTDB_MOUSE]	17.44	1	5	5	14									1	1			476	53.565	5.50342
P23475	X-ray repair cross-complementing protein 6 OS=Mus musculus GN=Xrcc6 PE=1 SV=5 - [XRCC6_MOUSE]	20.07	1	8	8	14	1	1											608	69.4409	6.78564
Q3TIV5	Zinc finger CCCH domain-containing protein 15 OS=Mus musculus GN=Zc3h15 PE=1 SV=2 - [ZC3HF_MOUSE]	18.78	1	6	6	14													426	48.2974	5.30029
Q9WVB0	RNA-binding protein with multiple splicing OS=Mus musculus GN=Rbpms PE=1 SV=2 - [RBPMS_MOUSE]	34.52	1	3	5	14	1	2	3	3	3	3							197	21.8023	8.07471
Q9D8C3	Putative bifunctional UDP-N-acetylglucosamine transferase and deubiquitinase ALG13 OS=Mus musculus GN=Alg13 PE=1 SV=2 - [ALG13_MOUSE]	7.55	1	7	7	13	2	2	2	3	5	6							1166	128.582	6.48096
P84091	AP-2 complex subunit mu OS=Mus musculus GN=Ap2m1 PE=1 SV=1 - [AP2M1_MOUSE]	26.21	1	8	8	13													435	49.623	9.53955
O54774	AP-3 complex subunit delta-1 OS=Mus musculus GN=Ap3d1 PE=1 SV=1 - [AP3D1_MOUSE]	9.59	1	7	7	13													1199	134.996	7.37158
P59999	Actin-related protein 2/3 complex subunit 4 OS=Mus musculus GN=Arpc4 PE=1 SV=3 - [ARPC4_MOUSE]	37.5	1	5	5	13													168	19.6543	8.42627
Q06138	Calcium-binding protein 39 OS=Mus musculus GN=Cab39 PE=1 SV=2 - [CAB39_MOUSE]	13.2	2	5	5	13													341	39.8177	6.88818
O88271	Craniofacial development protein 1 OS=Mus musculus GN=Cfdp1 PE=1 SV=1 - [CFDP1_MOUSE]	26.44	1	6	6	13													295	32.9014	4.85596
P43135	COUP transcription factor 2 OS=Mus musculus GN=Nr2f2 PE=1 SV=2 - [COT2_MOUSE]	14.01	2	5	5	13	1	1	2	2	2	2							414	45.5416	8.27979
Q9QZ82	Cholesterol side-chain cleavage enzyme, mitochondrial OS=Mus musculus GN=Cyp11a1 PE=1 SV=1 - [CP11A_MOUSE]	12.93	1	5	5	13													526	60.2762	9.39307
Q9CQF3	Cleavage and polyadenylation specificity factor subunit 5 OS=Mus musculus GN=Nudt21 PE=1 SV=1 - [CPSF5_MOUSE]	18.06	1	4	4	13	1	2	1	1									227	26.2237	8.82178
O54833	Casein kinase II subunit alpha' OS=Mus musculus GN=Csnk2a2 PE=1 SV=1 - [CSK22_MOUSE]	27.14	1	6	6	13													350	41.1891	8.55811
Q8VE73	Cullin-7 OS=Mus musculus GN=Cul7 PE=1 SV=2 - [CUL7_MOUSE]	5.09	1	7	7	13	3	4			1	1							1689	192.171	6.29053
P56395	Cytochrome b5 OS=Mus musculus GN=Cyb5a PE=1 SV=2 - [CYB5_MOUSE]	41.04	1	4	4	13													134	15.2315	5.07178
Q9CXW3	Calcyclin-binding protein OS=Mus musculus GN=Cacybp PE=1 SV=1 - [CYBP_MOUSE]	34.93	1	6	6	13													229	26.4938	7.86963
Q9CQ62	2,4-dienoyl-CoA reductase, mitochondrial OS=Mus musculus GN=Decr1 PE=1 SV=1 - [DECR_MOUSE]	21.79	1	5	5	13													335	36.1907	8.95361
Q9CQJ6	Density-regulated protein OS=Mus musculus GN=Denr PE=1 SV=1 - [DENR_MOUSE]	38.38	1	5	5	13													198	22.1521	5.30029
Q91WN1	DnaJ homolog subfamily C member 9 OS=Mus musculus GN=Dnajc9 PE=1 SV=2 - [DNJC9_MOUSE]	18.53	1	4	4	13													259	30.0403	5.93506
Q8BIK4	Dedicator of cytokinesis protein 9 OS=Mus musculus GN=Dock9 PE=1 SV=2 - [DOCK9_MOUSE]	5.89	1	8	8	13			1	1									2055	235.162	7.25439
Q9EQF6	Dihydropyrimidinase-related protein 5 OS=Mus musculus GN=Dpysl5 PE=1 SV=1 - [DPYL5_MOUSE]	15.25	1	5	5	13													564	61.4773	7.09326
Q9QXB9	Developmentally-regulated GTP-binding protein 2 OS=Mus musculus GN=Drg2 PE=1 SV=1 - [DRG2_MOUSE]	24.18	1	6	6	13													364	40.6924	8.88037
P39053	Dynamin-1 OS=Mus musculus GN=Dnm1 PE=1 SV=2 - [DYN1_MOUSE]	8.07	1	1	7	13													867	97.7413	7.73779
Q8BH95	Enoyl-CoA hydratase, mitochondrial OS=Mus musculus GN=Echs1 PE=1 SV=1 - [ECHM_MOUSE]	28.97	1	5	5	13													290	31.4542	8.48486
O70433	Four and a half LIM domains protein 2 OS=Mus musculus GN=Fhl2 PE=1 SV=1 - [FHL2_MOUSE]	31.18	1	5	5	13													279	32.0505	7.29834
Q9D824	Pre-mRNA 3'-end-processing factor FIP1 OS=Mus musculus GN=Fip1l1 PE=1 SV=1 - [FIP1_MOUSE]	15.66	1	5	5	13	1	1											581	64.92	5.77002
Q5U4C1	G-protein coupled receptor-associated sorting protein 1 OS=Mus musculus GN=Gprasp1 PE=1 SV=1 - [GASP1_MOUSE]	12.03	1	9	9	13	4	4	3	3									1347	151.65	5.08447
Q9JMG7	Hepatoma-derived growth factor-related protein 3 OS=Mus musculus GN=Hdgfrp3 PE=1 SV=2 - [HDGR3_MOUSE]	24.26	1	2	4	13													202	22.4169	8.39697
Q8BMJ3	Eukaryotic translation initiation factor 1A, X-chromosomal OS=Mus musculus GN=Eif1ax PE=2 SV=3 - [IF1AX_MOUSE]	35.42	3	2	5	13													144	16.4502	5.23682
Q7TPD0	Integrator complex subunit 3 OS=Mus musculus GN=Ints3 PE=1 SV=2 - [INT3_MOUSE]	14.02	1	7	7	13													1041	117.862	5.79541
P01638	Ig kappa chain V-V region L6 (Fragment) OS=Mus musculus PE=4 SV=1 - [KV5A6_MOUSE]	20	2	2	2	13									1	7	2	6	115	12.9774	7.81104
Q08288	Cell growth-regulating nucleolar protein OS=Mus musculus GN=Lyar PE=1 SV=2 - [LYAR_MOUSE]	22.16	1	5	5	13													388	43.7085	9.49561
Q62000	Mimecan OS=Mus musculus GN=Ogn PE=1 SV=1 - [MIME_MOUSE]	19.13	1	4	4	13													298	33.9906	5.74463
Q8K4B0	Metastasis-associated protein MTA1 OS=Mus musculus GN=Mta1 PE=1 SV=1 - [MTA1_MOUSE]	11.19	1	5	6	13	1	1											715	80.7473	9.29053
Q9CQT1	Methylthioribose-1-phosphate isomerase OS=Mus musculus GN=Mri1 PE=1 SV=1 - [MTNA_MOUSE]	27.91	1	7	7	13													369	39.3864	5.90967
Q91W39	Nuclear receptor coactivator 5 OS=Mus musculus GN=Ncoa5 PE=1 SV=1 - [NCOA5_MOUSE]	11.92	1	4	4	13	1	2	1	1	2	2							579	65.2797	9.81787
Q9D0T1	NHP2-like protein 1 OS=Mus musculus GN=Snu13 PE=1 SV=4 - [NH2L1_MOUSE]	39.84	1	4	4	13	2	2											128	14.1646	8.45557
Q8K2T1	NmrA-like family domain-containing protein 1 OS=Mus musculus GN=Nmral1 PE=1 SV=1 - [NMRL1_MOUSE]	26.86	1	6	6	13													309	34.3546	6.85889
Q9JI75	Ribosyldihydronicotinamide dehydrogenase [quinone] OS=Mus musculus GN=Nqo2 PE=1 SV=3 - [NQO2_MOUSE]	32.03	1	5	5	13													231	26.2313	7.00537
Q9JM14	5'(3')-deoxyribonucleotidase, cytosolic type OS=Mus musculus GN=Nt5c PE=1 SV=1 - [NT5C_MOUSE]	31.5	1	4	4	13													200	23.0618	5.49072
Q61206	Platelet-activating factor acetylhydrolase IB subunit beta OS=Mus musculus GN=Pafah1b2 PE=1 SV=2 - [PA1B2_MOUSE]	27.07	1	4	4	13													229	25.5652	5.92236
Q8VE62	Polyadenylate-binding protein-interacting protein 1 OS=Mus musculus GN=Paip1 PE=1 SV=1 - [PAIP1_MOUSE]	14.5	1	5	5	13													400	45.673	4.55127
P28653	Biglycan OS=Mus musculus GN=Bgn PE=1 SV=1 - [PGS1_MOUSE]	26.83	1	7	7	13													369	41.6126	7.26904
P51432	1-phosphatidylinositol 4,5-bisphosphate phosphodiesterase beta-3 OS=Mus musculus GN=Plcb3 PE=1 SV=2 - [PLCB3_MOUSE]	6.24	1	5	5	13													1234	139.4	5.93506
P15327	Bisphosphoglycerate mutase OS=Mus musculus GN=Bpgm PE=1 SV=2 - [PMGE_MOUSE]	27.8	1	5	5	13													259	29.9597	7.06396
Q8R3G1	Nuclear inhibitor of protein phosphatase 1 OS=Mus musculus GN=Ppp1r8 PE=1 SV=1 - [PP1R8_MOUSE]	19.94	1	4	4	13													351	38.5039	7.37158
A2AGX3	PR domain-containing protein 11 OS=Mus musculus GN=Prdm11 PE=1 SV=1 - [PRD11_MOUSE]	20.53	1	9	9	13	5	5	2	2	5	5							565	63.3429	6.55127
Q9CX56	26S proteasome non-ATPase regulatory subunit 8 OS=Mus musculus GN=Psmd8 PE=1 SV=2 - [PSMD8_MOUSE]	22.66	1	6	6	13													353	39.905	9.5835
P27048	Small nuclear ribonucleoprotein-associated protein B OS=Mus musculus GN=Snrpb PE=1 SV=1 - [RSMB_MOUSE]	19.05	2	4	4	13													231	23.6402	10.9019
Q8CH25	SAFB-like transcription modulator OS=Mus musculus GN=Sltm PE=1 SV=1 - [SLTM_MOUSE]	11.54	1	7	7	13	1	1											1031	116.85	7.72314
Q920B9	FACT complex subunit SPT16 OS=Mus musculus GN=Supt16h PE=1 SV=2 - [SP16H_MOUSE]	7.74	1	7	7	13													1047	119.749	5.65576
Q7TNE3	Sperm-associated antigen 7 OS=Mus musculus GN=Spag7 PE=1 SV=1 - [SPAG7_MOUSE]	39.21	1	6	6	13													227	25.9051	7.43018
Q9D0B0	Serine/arginine-rich splicing factor 9 OS=Mus musculus GN=Srsf9 PE=1 SV=1 - [SRSF9_MOUSE]	16.22	1	3	4	13													222	25.6454	8.646
P42227	Signal transducer and activator of transcription 3 OS=Mus musculus GN=Stat3 PE=1 SV=2 - [STAT3_MOUSE]	14.29	1	7	7	13													770	87.9974	6.30322
Q9Z1W9	STE20/SPS1-related proline-alanine-rich protein kinase OS=Mus musculus GN=Stk39 PE=1 SV=1 - [STK39_MOUSE]	14.75	1	3	6	13													556	60.2819	6.29053
O55106	Striatin OS=Mus musculus GN=Strn PE=1 SV=2 - [STRN_MOUSE]	11.54	1	7	7	13													780	85.9127	5.2749
Q6SJ95	TATA box-binding protein-like protein 2 OS=Mus musculus GN=Tbpl2 PE=1 SV=1 - [TBPL2_MOUSE]	19.43	1	6	6	13	3	4	3	3	6	6							350	38.9418	6.11279
P10639	Thioredoxin OS=Mus musculus GN=Txn PE=1 SV=3 - [THIO_MOUSE]	35.24	1	3	3	13	1	1											105	11.6676	4.91943
Q99KF1	Transmembrane emp24 domain-containing protein 9 OS=Mus musculus GN=Tmed9 PE=1 SV=2 - [TMED9_MOUSE]	27.23	1	4	5	13													235	27.1101	8.41162
Q91YR1	Twinfilin-1 OS=Mus musculus GN=Twf1 PE=1 SV=2 - [TWF1_MOUSE]	18.29	1	5	5	13													350	40.0545	6.66846
Q3UE37	Ubiquitin-conjugating enzyme E2 Z OS=Mus musculus GN=Ube2z PE=1 SV=2 - [UBE2Z_MOUSE]	25	1	7	7	13													356	38.3436	5.61768
Q6P5G6	UBX domain-containing protein 7 OS=Mus musculus GN=Ubxn7 PE=1 SV=2 - [UBXN7_MOUSE]	22.48	1	6	6	13													467	52.1318	5.03369
F8VPU2	FERM, RhoGEF and pleckstrin domain-containing protein 1 OS=Mus musculus GN=Farp1 PE=1 SV=1 - [FARP1_MOUSE]	10.02	1	6	6	13	6	6	3	3									1048	118.801	7.88428
Q8VCT3	Aminopeptidase B OS=Mus musculus GN=Rnpep PE=1 SV=2 - [AMPB_MOUSE]	13.69	1	6	6	12													650	72.3701	5.35107
P22892	AP-1 complex subunit gamma-1 OS=Mus musculus GN=Ap1g1 PE=1 SV=3 - [AP1G1_MOUSE]	14.11	1	6	6	12													822	91.2921	6.80029
Q4LDD4	Arf-GAP with Rho-GAP domain, ANK repeat and PH domain-containing protein 1 OS=Mus musculus GN=Arap1 PE=1 SV=2 - [ARAP1_MOUSE]	9.85	1	8	8	12													1452	162.174	6.17627
P62331	ADP-ribosylation factor 6 OS=Mus musculus GN=Arf6 PE=1 SV=2 - [ARF6_MOUSE]	40.57	2	5	5	12													175	20.0694	8.95361
Q9CQW2	ADP-ribosylation factor-like protein 8B OS=Mus musculus GN=Arl8b PE=1 SV=1 - [ARL8B_MOUSE]	36.02	2	5	5	12													186	21.5251	8.42627
Q8VBT9	Tether containing UBX domain for GLUT4 OS=Mus musculus GN=Aspscr1 PE=1 SV=1 - [ASPC1_MOUSE]	18.55	1	7	7	12													550	59.7588	6.96143
Q91YH5	Atlastin-3 OS=Mus musculus GN=Atl3 PE=1 SV=1 - [ATLA3_MOUSE]	17.56	1	5	5	12													541	60.5366	6.1001
Q8K2F0	Bromodomain-containing protein 3 OS=Mus musculus GN=Brd3 PE=1 SV=2 - [BRD3_MOUSE]	8.4	1	4	5	12													726	79.7122	9.36377
Q9D8B3	Charged multivesicular body protein 4b OS=Mus musculus GN=Chmp4b PE=1 SV=2 - [CHM4B_MOUSE]	27.23	1	5	5	12													224	24.9206	4.81787
Q9D0A3	Arpin OS=Mus musculus GN=Arpin PE=1 SV=1 - [ARPIN_MOUSE]	26.55	1	4	4	12													226	25.1775	5.18604
P08121	Collagen alpha-1(III) chain OS=Mus musculus GN=Col3a1 PE=1 SV=4 - [CO3A1_MOUSE]	3.83	1	5	5	12	1	1											1464	138.858	6.52197
P39061	Collagen alpha-1(XVIII) chain OS=Mus musculus GN=Col18a1 PE=1 SV=4 - [COIA1_MOUSE]	4.34	1	5	5	12													1774	182.059	5.61768
P70166	Cytoplasmic polyadenylation element-binding protein 1 OS=Mus musculus GN=Cpeb1 PE=1 SV=1 - [CPEB1_MOUSE]	19.43	1	6	6	12	4	5	2	2									561	61.8778	7.72314
P67871	Casein kinase II subunit beta OS=Mus musculus GN=Csnk2b PE=1 SV=1 - [CSK2B_MOUSE]	45.58	1	7	7	12													215	24.926	5.5542
Q99LC2	Cleavage stimulation factor subunit 1 OS=Mus musculus GN=Cstf1 PE=1 SV=1 - [CSTF1_MOUSE]	16.71	1	4	4	12													431	48.3508	6.58057
Q9CX80	Cytoglobin OS=Mus musculus GN=Cygb PE=1 SV=1 - [CYGB_MOUSE]	29.47	1	5	5	12													190	21.452	6.80029
Q9QYJ3	DnaJ homolog subfamily B member 1 OS=Mus musculus GN=Dnajb1 PE=1 SV=3 - [DNJB1_MOUSE]	19.41	1	6	6	12													340	38.1434	8.63135
O35215	D-dopachrome decarboxylase OS=Mus musculus GN=Ddt PE=1 SV=3 - [DOPD_MOUSE]	45.76	1	4	4	12													118	13.0688	6.53662
Q8BZ98	Dynamin-3 OS=Mus musculus GN=Dnm3 PE=1 SV=1 - [DYN3_MOUSE]	10.31	1	1	7	12													863	97.1296	8.35303
P00375	Dihydrofolate reductase OS=Mus musculus GN=Dhfr PE=1 SV=3 - [DYR_MOUSE]	40.64	1	5	5	12													187	21.5922	8.52881
Q60899	ELAV-like protein 2 OS=Mus musculus GN=Elavl2 PE=2 SV=1 - [ELAV2_MOUSE]	20.56	3	6	6	12	2	2											360	39.5521	9.12939
P23591	GDP-L-fucose synthase OS=Mus musculus GN=Tsta3 PE=1 SV=3 - [FCL_MOUSE]	24.92	1	5	5	12													321	35.855	6.7417
Q8BTZ7	Mannose-1-phosphate guanyltransferase beta OS=Mus musculus GN=Gmppb PE=1 SV=1 - [GMPPB_MOUSE]	20.56	1	5	5	12													360	39.8906	6.7417
Q99LJ6	Glutathione peroxidase 7 OS=Mus musculus GN=Gpx7 PE=1 SV=1 - [GPX7_MOUSE]	40.32	1	5	5	12													186	21.0477	8.26514
E9Q1P8	Interferon regulatory factor 2-binding protein 2 OS=Mus musculus GN=Irf2bp2 PE=1 SV=1 - [I2BP2_MOUSE]	18.42	1	5	7	12													570	59.2548	8.68994
Q3UTA9	Eukaryotic translation initiation factor 4E type 1B OS=Mus musculus GN=Eif4e1b PE=2 SV=1 - [I4E1B_MOUSE]	21.31	1	4	4	12	4	5	1	2	1	2							244	27.9675	8.74854
Q80XI3	Eukaryotic translation initiation factor 4 gamma 3 OS=Mus musculus GN=Eif4g3 PE=1 SV=2 - [IF4G3_MOUSE]	6.08	1	6	7	12	1	1											1579	174.781	5.52881
O35344	Importin subunit alpha-4 OS=Mus musculus GN=Kpna3 PE=1 SV=1 - [IMA4_MOUSE]	14.78	1	2	4	12													521	57.7368	4.94482
O35343	Importin subunit alpha-3 OS=Mus musculus GN=Kpna4 PE=1 SV=1 - [IMA3_MOUSE]	15.55	1	2	4	12													521	57.8867	4.94482
Q923T9	Calcium/calmodulin-dependent protein kinase type II subunit gamma OS=Mus musculus GN=Camk2g PE=1 SV=1 - [KCC2G_MOUSE]	18.71	2	3	6	12	1	1											529	59.5693	7.57666
Q9DBS5	Kinesin light chain 4 OS=Mus musculus GN=Klc4 PE=1 SV=1 - [KLC4_MOUSE]	10.5	1	1	5	12													619	68.5706	6.0874
P01642	Ig kappa chain V-V region L7 (Fragment) OS=Mus musculus GN=Gm10881 PE=1 SV=1 - [KV5A9_MOUSE]	40	1	3	3	12	1	1	1	1					3	6	2	4	115	12.6072	5.93506
O89112	LanC-like protein 1 OS=Mus musculus GN=Lancl1 PE=1 SV=1 - [LANC1_MOUSE]	30.33	1	7	7	12													399	45.3116	7.76709
Q922Q8	Leucine-rich repeat-containing protein 59 OS=Mus musculus GN=Lrrc59 PE=1 SV=1 - [LRC59_MOUSE]	25.73	1	5	5	12													307	34.8558	9.5249
P31938	Dual specificity mitogen-activated protein kinase kinase 1 OS=Mus musculus GN=Map2k1 PE=1 SV=2 - [MP2K1_MOUSE]	17.56	1	3	5	12													393	43.4464	6.69775
Q63932	Dual specificity mitogen-activated protein kinase kinase 2 OS=Mus musculus GN=Map2k2 PE=1 SV=2 - [MP2K2_MOUSE]	15.21	1	2	4	12													401	44.374	7.04932
Q920Q6	RNA-binding protein Musashi homolog 2 OS=Mus musculus GN=Msi2 PE=1 SV=1 - [MSI2H_MOUSE]	16.18	1	4	4	12	2	3	1	1									346	36.915	8.47021
Q6PGB6	N-alpha-acetyltransferase 50 OS=Mus musculus GN=Naa50 PE=1 SV=1 - [NAA50_MOUSE]	26.63	1	4	4	12													169	19.402	8.80713
P70257	Nuclear factor 1 X-type OS=Mus musculus GN=Nfix PE=1 SV=2 - [NFIX_MOUSE]	16.8	1	4	6	12			2	4	1	1							488	53.3609	8.67529
Q99PG2	Opioid growth factor receptor OS=Mus musculus GN=Ogfr PE=1 SV=1 - [OGFR_MOUSE]	28.91	1	8	8	12													633	70.636	4.76709
Q61183	Poly(A) polymerase alpha OS=Mus musculus GN=Papola PE=1 SV=4 - [PAPOA_MOUSE]	13.53	1	6	6	12													739	82.2578	7.34229
P41778	Pre-B-cell leukemia transcription factor 1 OS=Mus musculus GN=Pbx1 PE=1 SV=2 - [PBX1_MOUSE]	28.37	1	6	6	12													430	46.5968	7.03467
Q11136	Xaa-Pro dipeptidase OS=Mus musculus GN=Pepd PE=1 SV=3 - [PEPD_MOUSE]	20.08	1	7	7	12													493	54.993	5.78271
P36993	Protein phosphatase 1B OS=Mus musculus GN=Ppm1b PE=1 SV=1 - [PPM1B_MOUSE]	13.59	1	2	4	12													390	42.7676	5.18604
Q99MI1	ELKS/Rab6-interacting/CAST family member 1 OS=Mus musculus GN=Erc1 PE=1 SV=1 - [RB6I2_MOUSE]	6.43	1	6	6	12													1120	128.252	5.87158
Q61103	Zinc finger protein ubi-d4 OS=Mus musculus GN=Dpf2 PE=1 SV=1 - [REQU_MOUSE]	29.67	1	6	7	12													391	44.2012	6.46826
P47915	60S ribosomal protein L29 OS=Mus musculus GN=Rpl29 PE=2 SV=2 - [RL29_MOUSE]	12.5	1	3	3	12			2	2	2	2							160	17.5759	11.8394
P60867	40S ribosomal protein S20 OS=Mus musculus GN=Rps20 PE=1 SV=1 - [RS20_MOUSE]	26.05	1	3	3	12			1	2	2	2							119	13.3643	9.93506
P62849	40S ribosomal protein S24 OS=Mus musculus GN=Rps24 PE=1 SV=1 - [RS24_MOUSE]	28.57	1	3	3	12	1	1											133	15.4134	10.7847
P62862	40S ribosomal protein S30 OS=Mus musculus GN=Fau PE=1 SV=1 - [RS30_MOUSE]	18.64	1	2	2	12			1	1	1	1			1	1	1	1	59	6.64382	12.147
Q01730	Ras suppressor protein 1 OS=Mus musculus GN=Rsu1 PE=1 SV=3 - [RSU1_MOUSE]	34.3	1	6	6	12													277	31.5307	8.88037
Q9JHW4	Selenocysteine-specific elongation factor OS=Mus musculus GN=Eefsec PE=1 SV=2 - [SELB_MOUSE]	15.27	1	6	6	12													583	63.4982	8.29443
Q9CSN1	SNW domain-containing protein 1 OS=Mus musculus GN=Snw1 PE=1 SV=3 - [SNW1_MOUSE]	20.52	1	7	7	12													536	61.4375	9.48096
Q9D8U8	Sorting nexin-5 OS=Mus musculus GN=Snx5 PE=1 SV=1 - [SNX5_MOUSE]	13.61	1	4	5	12													404	46.7681	6.62451
Q62383	Transcription elongation factor SPT6 OS=Mus musculus GN=Supt6h PE=1 SV=2 - [SPT6H_MOUSE]	7.71	1	6	6	12													1726	198.962	4.93213
P42230	Signal transducer and activator of transcription 5A OS=Mus musculus GN=Stat5a PE=1 SV=1 - [STA5A_MOUSE]	10.21	2	5	5	12													793	90.7743	6.39209
Q99KH8	Serine/threonine-protein kinase 24 OS=Mus musculus GN=Stk24 PE=1 SV=1 - [STK24_MOUSE]	19.72	1	6	6	12													431	47.9236	5.42725
Q3TDQ1	Dolichyl-diphosphooligosaccharide--protein glycosyltransferase subunit STT3B OS=Mus musculus GN=Stt3b PE=1 SV=2 - [STT3B_MOUSE]	8.87	1	6	6	12													823	93.1855	8.95361
Q9D5V6	Synapse-associated protein 1 OS=Mus musculus GN=Syap1 PE=1 SV=1 - [SYAP1_MOUSE]	29.59	1	6	6	12													365	41.3245	4.53857
Q9ET30	Transmembrane 9 superfamily member 3 OS=Mus musculus GN=Tm9sf3 PE=1 SV=1 - [TM9S3_MOUSE]	9.2	1	3	3	12													587	67.4999	7.21045
Q62393	Tumor protein D52 OS=Mus musculus GN=Tpd52 PE=1 SV=2 - [TPD52_MOUSE]	22.77	1	4	4	12													224	24.298	4.71631
Q9CQU0	Thioredoxin domain-containing protein 12 OS=Mus musculus GN=Txndc12 PE=1 SV=1 - [TXD12_MOUSE]	22.35	1	4	4	12													170	19.0365	5.26221
Q8BGR9	Ubiquitin-like domain-containing CTD phosphatase 1 OS=Mus musculus GN=Ublcp1 PE=1 SV=1 - [UBCP1_MOUSE]	22.64	1	6	6	12													318	36.8132	6.45557
Q8R317	Ubiquilin-1 OS=Mus musculus GN=Ubqln1 PE=1 SV=1 - [UBQL1_MOUSE]	10.48	1	3	4	12													582	61.9372	4.94482
Q80WQ2	Protein VAC14 homolog OS=Mus musculus GN=Vac14 PE=1 SV=1 - [VAC14_MOUSE]	12.53	1	6	6	12													782	87.9916	6.12549
Q9EQS3	C-Myc-binding protein OS=Mus musculus GN=Mycbp PE=1 SV=5 - [MYCBP_MOUSE]	64.08	1	5	5	12			2	2	2	2							103	11.9623	5.90967
Q9WU28	Prefoldin subunit 5 OS=Mus musculus GN=Pfdn5 PE=1 SV=1 - [PFD5_MOUSE]	40.26	1	4	4	12													154	17.345	6.32861
P49443	Protein phosphatase 1A OS=Mus musculus GN=Ppm1a PE=1 SV=1 - [PPM1A_MOUSE]	19.9	1	3	5	12													382	42.4057	5.36377
Q60692	Proteasome subunit beta type-6 OS=Mus musculus GN=Psmb6 PE=1 SV=3 - [PSB6_MOUSE]	23.95	1	5	5	12													238	25.3625	5.10986
Q62193	Replication protein A 32 kDa subunit OS=Mus musculus GN=Rpa2 PE=1 SV=1 - [RFA2_MOUSE]	21.85	1	4	4	12													270	29.6996	6.15088
P61079	Ubiquitin-conjugating enzyme E2 D3 OS=Mus musculus GN=Ube2d3 PE=1 SV=1 - [UB2D3_MOUSE]	36.05	2	3	3	12													147	16.6764	7.79639
Q78JW9	Ubiquitin domain-containing protein UBFD1 OS=Mus musculus GN=Ubfd1 PE=1 SV=2 - [UBFD1_MOUSE]	14.13	1	4	4	12													368	40.1176	8.85107
Q99JW2	Aminoacylase-1 OS=Mus musculus GN=Acy1 PE=1 SV=1 - [ACY1_MOUSE]	20.59	1	6	6	11													408	45.7521	6.31592
Q9DCT1	1,5-anhydro-D-fructose reductase OS=Mus musculus GN=Akr1e2 PE=1 SV=1 - [AKCL2_MOUSE]	13.29	1	3	4	11													301	34.4388	7.32764
Q810B6	Rabankyrin-5 OS=Mus musculus GN=Ankfy1 PE=1 SV=2 - [ANFY1_MOUSE]	6.24	1	5	6	11													1169	128.571	5.90967
Q8CIG8	Protein arginine N-methyltransferase 5 OS=Mus musculus GN=Prmt5 PE=1 SV=3 - [ANM5_MOUSE]	11.93	1	6	6	11													637	72.6336	6.41748
Q8BSY0	Aspartyl/asparaginyl beta-hydroxylase OS=Mus musculus GN=Asph PE=1 SV=1 - [ASPH_MOUSE]	10.8	1	5	5	11													741	82.991	5.08447
D3YZP9	Coiled-coil domain-containing protein 6 OS=Mus musculus GN=Ccdc6 PE=1 SV=1 - [CCDC6_MOUSE]	10.87	1	5	5	11													469	52.9058	7.34229
P30282	G1/S-specific cyclin-D3 OS=Mus musculus GN=Ccnd3 PE=1 SV=1 - [CCND3_MOUSE]	21.92	1	5	5	11	3	4	2	2	5	5							292	32.3896	6.52197
Q8JZM7	Parafibromin OS=Mus musculus GN=Cdc73 PE=1 SV=1 - [CDC73_MOUSE]	12.24	1	6	6	11													531	60.5391	9.61279
Q99J95	Cyclin-dependent kinase 9 OS=Mus musculus GN=Cdk9 PE=1 SV=1 - [CDK9_MOUSE]	8.33	12	2	3	11													372	42.7342	8.79248
Q08091	Calponin-1 OS=Mus musculus GN=Cnn1 PE=1 SV=1 - [CNN1_MOUSE]	21.89	1	5	5	11													297	33.3346	8.96826
Q8BT60	Copine-3 OS=Mus musculus GN=Cpne3 PE=1 SV=2 - [CPNE3_MOUSE]	14.07	1	4	5	11													533	59.5469	5.78271
Q8BFS6	Serine/threonine-protein phosphatase CPPED1 OS=Mus musculus GN=Cpped1 PE=1 SV=1 - [CPPED_MOUSE]	26.6	1	5	5	11													312	35.2254	5.33838
P97314	Cysteine and glycine-rich protein 2 OS=Mus musculus GN=Csrp2 PE=1 SV=3 - [CSRP2_MOUSE]	36.27	1	5	5	11													193	20.9118	8.6167
Q61496	Probable ATP-dependent RNA helicase DDX4 OS=Mus musculus GN=Ddx4 PE=1 SV=2 - [DDX4_MOUSE]	3.99	1	1	3	11													702	76.4227	6.0874
P54103	DnaJ homolog subfamily C member 2 OS=Mus musculus GN=Dnajc2 PE=1 SV=2 - [DNJC2_MOUSE]	10.95	1	5	5	11													621	71.6774	8.70459
Q91YW3	DnaJ homolog subfamily C member 3 OS=Mus musculus GN=Dnajc3 PE=1 SV=1 - [DNJC3_MOUSE]	19.44	1	6	6	11													504	57.4281	5.84619
Q8K3H0	DCC-interacting protein 13-alpha OS=Mus musculus GN=Appl1 PE=1 SV=1 - [DP13A_MOUSE]	10.61	1	5	5	11													707	79.2784	5.41455
Q91XI1	tRNA-dihydrouridine(47) synthase [NAD(P)(+)]-like OS=Mus musculus GN=Dus3l PE=1 SV=1 - [DUS3L_MOUSE]	13.19	1	5	5	11													637	71.0329	7.97217
Q9WUR2	Enoyl-CoA delta isomerase 2, mitochondrial OS=Mus musculus GN=Eci2 PE=1 SV=2 - [ECI2_MOUSE]	18.16	1	4	4	11													391	43.24	8.92432
Q8BFR5	Elongation factor Tu, mitochondrial OS=Mus musculus GN=Tufm PE=1 SV=1 - [EFTU_MOUSE]	23.89	1	8	8	11									1	1	1	1	452	49.477	7.56201
Q9CY57	Chromatin target of PRMT1 protein OS=Mus musculus GN=Chtop PE=1 SV=2 - [CHTOP_MOUSE]	16.87	1	3	3	11	1	2	1	2	1	1							249	26.5684	12.2349
O35969	Guanidinoacetate N-methyltransferase OS=Mus musculus GN=Gamt PE=1 SV=1 - [GAMT_MOUSE]	41.95	1	6	6	11													236	26.319	5.70654
Q9D964	Glycine amidinotransferase, mitochondrial OS=Mus musculus GN=Gatm PE=1 SV=1 - [GATM_MOUSE]	18.2	1	5	5	11													423	48.2661	7.88428
Q9Z2Z9	Glutamine--fructose-6-phosphate aminotransferase [isomerizing] 2 OS=Mus musculus GN=Gfpt2 PE=1 SV=3 - [GFPT2_MOUSE]	11.88	1	6	6	11									1	1			682	76.9597	7.15186
Q9D7X8	Gamma-glutamylcyclotransferase OS=Mus musculus GN=Ggct PE=1 SV=1 - [GGCT_MOUSE]	29.79	1	4	4	11													188	21.1524	5.66846
P21279	Guanine nucleotide-binding protein G(q) subunit alpha OS=Mus musculus GN=Gnaq PE=1 SV=4 - [GNAQ_MOUSE]	24.51	1	4	7	11													359	42.1313	5.68115
Q6PGH2	Hematological and neurological expressed 1-like protein OS=Mus musculus GN=Hn1l PE=1 SV=1 - [HN1L_MOUSE]	32.11	1	4	4	11													190	20.0079	8.6167
Q8BUK6	Protein Hook homolog 3 OS=Mus musculus GN=Hook3 PE=1 SV=2 - [HOOK3_MOUSE]	12.95	1	7	7	11													718	83.1665	5.18604
Q9CQZ1	Heat shock factor-binding protein 1 OS=Mus musculus GN=Hsbp1 PE=1 SV=1 - [HSBP1_MOUSE]	47.37	1	3	3	11	2	3	1	1	3	4							76	8.60522	4.31006
Q9WUK2	Eukaryotic translation initiation factor 4H OS=Mus musculus GN=Eif4h PE=1 SV=3 - [IF4H_MOUSE]	23.39	1	5	5	11													248	27.3244	7.2251
Q91V64	Isochorismatase domain-containing protein 1 OS=Mus musculus GN=Isoc1 PE=1 SV=1 - [ISOC1_MOUSE]	27.61	1	5	5	11													297	32.012	7.38623
P11679	Keratin, type II cytoskeletal 8 OS=Mus musculus GN=Krt8 PE=1 SV=4 - [K2C8_MOUSE]	6.12	1	1	5	11					4	6							490	54.5315	5.8208
Q9ERG0	LIM domain and actin-binding protein 1 OS=Mus musculus GN=Lima1 PE=1 SV=3 - [LIMA1_MOUSE]	11.29	1	6	6	11	5	6							1	1			753	84.0081	6.59521
P21619	Lamin-B2 OS=Mus musculus GN=Lmnb2 PE=1 SV=2 - [LMNB2_MOUSE]	12.25	1	3	7	11					4	4			1	1			596	67.2773	5.50342
Q80WJ7	Protein LYRIC OS=Mus musculus GN=Mtdh PE=1 SV=1 - [LYRIC_MOUSE]	13.47	1	5	5	11							1	1					579	63.8077	9.33447
Q07113	Cation-independent mannose-6-phosphate receptor OS=Mus musculus GN=Igf2r PE=1 SV=1 - [MPRI_MOUSE]	3.58	1	5	5	11													2483	273.639	5.70654
P62774	Myotrophin OS=Mus musculus GN=Mtpn PE=1 SV=2 - [MTPN_MOUSE]	55.93	1	4	4	11													118	12.8526	5.51611
E9Q634	Unconventional myosin-Ie OS=Mus musculus GN=Myo1e PE=1 SV=1 - [MYO1E_MOUSE]	7.95	1	6	7	11	4	5					1	1	2	2	2	2	1107	126.738	9.0708
P70255	Nuclear factor 1 C-type OS=Mus musculus GN=Nfic PE=1 SV=1 - [NFIC_MOUSE]	13.21	1	3	5	11	1	1											439	48.7378	8.32373
O88322	Nidogen-2 OS=Mus musculus GN=Nid2 PE=1 SV=2 - [NID2_MOUSE]	7.13	1	6	6	11													1403	153.816	5.37646
Q8CGY8	UDP-N-acetylglucosamine--peptide N-acetylglucosaminyltransferase 110 kDa subunit OS=Mus musculus GN=Ogt PE=1 SV=2 - [OGT1_MOUSE]	11.09	1	6	6	11													1046	116.877	6.69775
Q9R0L6	Pericentriolar material 1 protein OS=Mus musculus GN=Pcm1 PE=1 SV=2 - [PCM1_MOUSE]	4.05	1	6	6	11	4	4											2025	228.706	5.0083
P23506	Protein-L-isoaspartate(D-aspartate) O-methyltransferase OS=Mus musculus GN=Pcmt1 PE=1 SV=3 - [PIMT_MOUSE]	31.72	1	5	5	11			3	4	2	2							227	24.6186	7.6499
P59708	Splicing factor 3B subunit 6 OS=Mus musculus GN=Sf3b6 PE=1 SV=1 - [SF3B6_MOUSE]	48	1	5	5	11													125	14.5756	9.37842
Q9JLV6	Bifunctional polynucleotide phosphatase/kinase OS=Mus musculus GN=Pnkp PE=1 SV=2 - [PNKP_MOUSE]	13.98	1	5	5	11													522	57.1875	7.89893
Q922D4	Serine/threonine-protein phosphatase 6 regulatory subunit 3 OS=Mus musculus GN=Ppp6r3 PE=1 SV=1 - [PP6R3_MOUSE]	13.27	1	7	7	11													844	94.5933	4.57666
Q8BIW1	Protein prune homolog OS=Mus musculus GN=Prune PE=1 SV=1 - [PRUNE_MOUSE]	14.76	1	5	5	11													454	50.2075	5.10986
Q9CR00	26S proteasome non-ATPase regulatory subunit 9 OS=Mus musculus GN=Psmd9 PE=1 SV=1 - [PSMD9_MOUSE]	27.03	1	5	5	11													222	24.7046	6.43018
Q80U58	Pumilio homolog 2 OS=Mus musculus GN=Pum2 PE=1 SV=2 - [PUM2_MOUSE]	4.6	1	2	4	11			2	2	4	5							1066	114.243	7.07861
Q9CQD1	Ras-related protein Rab-5A OS=Mus musculus GN=Rab5a PE=1 SV=1 - [RAB5A_MOUSE]	34.42	1	3	5	11													215	23.5838	8.14795
P55258	Ras-related protein Rab-8A OS=Mus musculus GN=Rab8a PE=1 SV=2 - [RAB8A_MOUSE]	23.19	3	2	4	11													207	23.6532	9.0708
Q91W59	RNA-binding motif, single-stranded-interacting protein 1 OS=Mus musculus GN=Rbms1 PE=1 SV=1 - [RBMS1_MOUSE]	7.44	2	2	2	11	1	1	2	5	2	2							403	43.9625	8.66064
P84096	Rho-related GTP-binding protein RhoG OS=Mus musculus GN=Rhog PE=1 SV=1 - [RHOG_MOUSE]	31.41	1	3	4	11													191	21.2949	8.11865
Q9CQI7	U2 small nuclear ribonucleoprotein B'' OS=Mus musculus GN=Snrpb2 PE=1 SV=1 - [RU2B_MOUSE]	24	1	3	5	11													225	25.307	9.71533
Q8VHN8	Protein syndesmos OS=Mus musculus GN=Nudt16l1 PE=1 SV=2 - [SDOS_MOUSE]	23.22	1	4	5	11													211	23.3993	9.26123
Q3TIX9	U4/U6.U5 tri-snRNP-associated protein 2 OS=Mus musculus GN=Usp39 PE=1 SV=2 - [SNUT2_MOUSE]	17.73	1	6	6	11													564	65.1056	8.89502
Q80X82	Symplekin OS=Mus musculus GN=Sympk PE=1 SV=1 - [SYMPK_MOUSE]	7.71	1	5	5	11			1	1									1284	142.194	6.04932
Q9D1D4	Transmembrane emp24 domain-containing protein 10 OS=Mus musculus GN=Tmed10 PE=1 SV=1 - [TMEDA_MOUSE]	27.85	1	4	4	11													219	24.8949	6.69775
O55060	Thiopurine S-methyltransferase OS=Mus musculus GN=Tpmt PE=1 SV=1 - [TPMT_MOUSE]	31.25	1	5	5	11													240	27.5681	6.44287
Q9CQN1	Heat shock protein 75 kDa, mitochondrial OS=Mus musculus GN=Trap1 PE=1 SV=1 - [TRAP1_MOUSE]	3.4	1	1	2	11			1	1	1	1							706	80.1585	6.68311
B2RX14	Terminal uridylyltransferase 4 OS=Mus musculus GN=Zcchc11 PE=1 SV=2 - [TUT4_MOUSE]	6.69	1	7	7	11			1	1									1644	184.532	8.19189
Q3V0C5	Ubiquitin carboxyl-terminal hydrolase 48 OS=Mus musculus GN=Usp48 PE=1 SV=2 - [UBP48_MOUSE]	9.79	1	7	7	11													1052	120.554	6.25244
Q922Y1	UBX domain-containing protein 1 OS=Mus musculus GN=Ubxn1 PE=1 SV=1 - [UBXN1_MOUSE]	31.99	1	6	6	11													297	33.552	5.26221
P40336	Vacuolar protein sorting-associated protein 26A OS=Mus musculus GN=Vps26a PE=1 SV=1 - [VP26A_MOUSE]	22.32	1	4	5	11													327	38.0897	6.56592
Q8BYK6	YTH domain-containing family protein 3 OS=Mus musculus GN=Ythdf3 PE=1 SV=2 - [YTHD3_MOUSE]	14.87	1	4	7	11													585	63.9218	9.0415
Q62384	Zinc finger protein ZPR1 OS=Mus musculus GN=Zpr1 PE=1 SV=1 - [ZPR1_MOUSE]	19.17	1	5	5	11													459	50.683	4.77979
G5E829	Plasma membrane calcium-transporting ATPase 1 OS=Mus musculus GN=Atp2b1 PE=1 SV=1 - [AT2B1_MOUSE]	7.05	1	5	5	11													1220	134.662	5.90967
Q07813	Apoptosis regulator BAX OS=Mus musculus GN=Bax PE=1 SV=1 - [BAX_MOUSE]	29.69	1	4	4	11													192	21.3808	4.98291
Q61133	Glutathione S-transferase theta-2 OS=Mus musculus GN=Gstt2 PE=1 SV=4 - [GSTT2_MOUSE]	27.05	1	5	5	11													244	27.6166	7.54736
Q6PE01	U5 small nuclear ribonucleoprotein 40 kDa protein OS=Mus musculus GN=Snrnp40 PE=1 SV=1 - [SNR40_MOUSE]	25.42	1	5	5	11													358	39.2507	8.104
P52760	Ribonuclease UK114 OS=Mus musculus GN=Hrsp12 PE=1 SV=3 - [UK114_MOUSE]	37.78	1	4	4	11													135	14.2465	8.67529
Q9CQ71	Replication protein A 14 kDa subunit OS=Mus musculus GN=Rpa3 PE=1 SV=1 - [RFA3_MOUSE]	45.45	1	4	4	11													121	13.575	4.84326
Q8VCW8	Acyl-CoA synthetase family member 2, mitochondrial OS=Mus musculus GN=Acsf2 PE=1 SV=1 - [ACSF2_MOUSE]	14.47	1	5	5	10													615	67.907	8.17725
Q8R010	Aminoacyl tRNA synthase complex-interacting multifunctional protein 2 OS=Mus musculus GN=Aimp2 PE=1 SV=2 - [AIMP2_MOUSE]	20.94	1	4	4	10													320	35.3552	7.82568
O54931	A-kinase anchor protein 2 OS=Mus musculus GN=Akap2 PE=1 SV=3 - [AKAP2_MOUSE]	9.07	1	5	5	10													893	98.5186	5.21143
Q60823	RAC-beta serine/threonine-protein kinase OS=Mus musculus GN=Akt2 PE=1 SV=1 - [AKT2_MOUSE]	11.23	3	2	4	10													481	55.706	6.3667
Q9Z1K5	E3 ubiquitin-protein ligase ARIH1 OS=Mus musculus GN=Arih1 PE=1 SV=3 - [ARI1_MOUSE]	12.07	1	4	4	10													555	63.9747	5.08447
Q9WUL7	ADP-ribosylation factor-like protein 3 OS=Mus musculus GN=Arl3 PE=1 SV=1 - [ARL3_MOUSE]	27.47	1	4	4	10													182	20.4738	7.23975
Q9D898	Actin-related protein 2/3 complex subunit 5-like protein OS=Mus musculus GN=Arpc5l PE=1 SV=1 - [ARP5L_MOUSE]	40.52	1	4	4	10	2	2											153	16.9698	6.80029
Q60739	BAG family molecular chaperone regulator 1 OS=Mus musculus GN=Bag1 PE=1 SV=3 - [BAG1_MOUSE]	19.44	1	5	5	10													355	39.7157	8.45557
P18572	Basigin OS=Mus musculus GN=Bsg PE=1 SV=2 - [BASI_MOUSE]	11.57	1	4	4	10													389	42.4183	5.84619
Q91XV3	Brain acid soluble protein 1 OS=Mus musculus GN=Basp1 PE=1 SV=3 - [BASP1_MOUSE]	37.61	1	5	5	10													226	22.0736	4.51318
P82198	Transforming growth factor-beta-induced protein ig-h3 OS=Mus musculus GN=Tgfbi PE=1 SV=1 - [BGH3_MOUSE]	14.2	1	6	6	10													683	74.5497	7.06396
P24452	Macrophage-capping protein OS=Mus musculus GN=Capg PE=1 SV=2 - [CAPG_MOUSE]	13.64	1	4	4	10													352	39.2159	7.1958
O08738	Caspase-6 OS=Mus musculus GN=Casp6 PE=1 SV=1 - [CASP6_MOUSE]	20.29	1	4	5	10													276	31.5747	6.88818
Q61686	Chromobox protein homolog 5 OS=Mus musculus GN=Cbx5 PE=1 SV=1 - [CBX5_MOUSE]	24.61	1	3	4	10													191	22.172	5.85889
Q9CWK3	CD2 antigen cytoplasmic tail-binding protein 2 OS=Mus musculus GN=Cd2bp2 PE=1 SV=1 - [CD2B2_MOUSE]	20.47	1	4	4	10													342	37.6711	4.60205
P35762	CD81 antigen OS=Mus musculus GN=Cd81 PE=1 SV=2 - [CD81_MOUSE]	27.54	1	3	3	10													236	25.7972	5.8335
Q8K0D0	Cyclin-dependent kinase 17 OS=Mus musculus GN=Cdk17 PE=1 SV=2 - [CDK17_MOUSE]	5.16	13	2	3	10													523	59.4686	9.02686
P30285	Cyclin-dependent kinase 4 OS=Mus musculus GN=Cdk4 PE=1 SV=1 - [CDK4_MOUSE]	8.25	12	1	2	10													303	33.7294	6.62451
Q9D1L0	Coiled-coil-helix-coiled-coil-helix domain-containing protein 2 OS=Mus musculus GN=Chchd2 PE=2 SV=1 - [CHCH2_MOUSE]	30.72	1	3	3	10													153	15.6508	9.65674
Q8BRT1	CLIP-associating protein 2 OS=Mus musculus GN=Clasp2 PE=1 SV=1 - [CLAP2_MOUSE]	9.18	1	7	7	10			1	1	1	1							1286	140.652	8.63135
Q8BTV2	Cleavage and polyadenylation specificity factor subunit 7 OS=Mus musculus GN=Cpsf7 PE=1 SV=2 - [CPSF7_MOUSE]	12.95	1	5	5	10													471	51.9793	8.00146
Q99LI7	Cleavage stimulation factor subunit 3 OS=Mus musculus GN=Cstf3 PE=1 SV=1 - [CSTF3_MOUSE]	10.88	1	7	7	10													717	82.8237	8.11865
Q3TKY6	Peptidyl-prolyl cis-trans isomerase CWC27 homolog OS=Mus musculus GN=Cwc27 PE=1 SV=1 - [CWC27_MOUSE]	20.68	1	5	5	10													469	53.5099	5.52881
Q9QZ73	DCN1-like protein 1 OS=Mus musculus GN=Dcun1d1 PE=1 SV=1 - [DCNL1_MOUSE]	18.15	1	4	4	10													259	30.078	5.33838
Q6PGC1	ATP-dependent RNA helicase Dhx29 OS=Mus musculus GN=Dhx29 PE=1 SV=1 - [DHX29_MOUSE]	5.93	1	5	5	10													1365	153.879	7.94287
P62627	Dynein light chain roadblock-type 1 OS=Mus musculus GN=Dynlrb1 PE=1 SV=3 - [DLRB1_MOUSE]	52.08	1	4	4	10													96	10.9828	7.25439
Q9CQS7	Developmental pluripotency-associated protein 5A OS=Mus musculus GN=Dppa5a PE=1 SV=2 - [DPA5A_MOUSE]	45.76	1	4	4	10	1	1	1	1									118	13.8011	6.55127
Q9Z2R9	Eukaryotic translation initiation factor 2-alpha kinase 1 OS=Mus musculus GN=Eif2ak1 PE=1 SV=2 - [E2AK1_MOUSE]	8.4	1	4	4	10	2	4	1	2	3	4							619	69.6585	6.01123
Q9QXY6	EH domain-containing protein 3 OS=Mus musculus GN=Ehd3 PE=1 SV=2 - [EHD3_MOUSE]	11.03	1	1	6	10													535	60.7827	6.45557
P48024	Eukaryotic translation initiation factor 1 OS=Mus musculus GN=Eif1 PE=1 SV=2 - [EIF1_MOUSE]	45.13	1	1	3	10													113	12.7386	7.44482
Q78JE5	F-box only protein 22 OS=Mus musculus GN=Fbxo22 PE=1 SV=2 - [FBX22_MOUSE]	12.19	1	4	4	10													402	44.1747	7.60596
Q8BIA4	F-box/WD repeat-containing protein 8 OS=Mus musculus GN=Fbxw8 PE=1 SV=2 - [FBXW8_MOUSE]	13.55	1	5	5	10	1	1											598	67.9132	6.16357
Q9CY66	H/ACA ribonucleoprotein complex subunit 1 OS=Mus musculus GN=Gar1 PE=1 SV=1 - [GAR1_MOUSE]	13.42	1	3	3	10					1	1							231	23.4596	11.019
Q9Z2V5	Histone deacetylase 6 OS=Mus musculus GN=Hdac6 PE=1 SV=3 - [HDAC6_MOUSE]	7.22	1	4	4	10													1149	125.706	5.78271
P52927	High mobility group protein HMGI-C OS=Mus musculus GN=Hmga2 PE=1 SV=1 - [HMGA2_MOUSE]	49.07	1	4	4	10													108	11.8121	10.6235
Q8R1F5	Putative hydroxypyruvate isomerase OS=Mus musculus GN=Hyi PE=1 SV=2 - [HYI_MOUSE]	26.35	1	5	5	10													277	30.4296	6.43018
Q9JHR7	Insulin-degrading enzyme OS=Mus musculus GN=Ide PE=1 SV=1 - [IDE_MOUSE]	3.93	1	4	4	10													1019	117.697	6.53662
Q60872	Eukaryotic translation initiation factor 1A OS=Mus musculus GN=Eif1a PE=2 SV=3 - [IF1A_MOUSE]	25.69	3	1	4	10													144	16.4922	5.23682
Q8R574	Phosphoribosyl pyrophosphate synthase-associated protein 2 OS=Mus musculus GN=Prpsap2 PE=1 SV=1 - [KPRB_MOUSE]	16.26	1	4	5	10													369	40.8544	7.1665
Q9JHQ5	Leucine zipper transcription factor-like protein 1 OS=Mus musculus GN=Lztfl1 PE=1 SV=1 - [LZTL1_MOUSE]	21.74	1	5	5	10													299	34.7522	5.17334
Q5PSV9	Mediator of DNA damage checkpoint protein 1 OS=Mus musculus GN=Mdc1 PE=1 SV=1 - [MDC1_MOUSE]	4.51	1	4	4	10													1707	184.558	5.18604
Q99J09	Methylosome protein 50 OS=Mus musculus GN=Wdr77 PE=1 SV=1 - [MEP50_MOUSE]	19.3	1	4	4	10	1	1	1	1									342	36.9192	5.2749
P53986	Monocarboxylate transporter 1 OS=Mus musculus GN=Slc16a1 PE=1 SV=1 - [MOT1_MOUSE]	8.52	1	3	3	10													493	53.2324	7.47412
Q924M7	Mannose-6-phosphate isomerase OS=Mus musculus GN=Mpi PE=1 SV=1 - [MPI_MOUSE]	19.86	1	5	5	10													423	46.5447	5.94775
Q7TT50	Serine/threonine-protein kinase MRCK beta OS=Mus musculus GN=Cdc42bpb PE=1 SV=2 - [MRCKB_MOUSE]	4.61	1	5	5	10													1713	194.63	6.45557
P21271	Unconventional myosin-Vb OS=Mus musculus GN=Myo5b PE=1 SV=2 - [MYO5B_MOUSE]	5.72	1	5	7	10	7	8									1	1	1818	210.438	7.10791
Q9QWR8	Alpha-N-acetylgalactosaminidase OS=Mus musculus GN=Naga PE=1 SV=2 - [NAGAB_MOUSE]	8.92	1	4	4	10													415	47.2037	6.44287
Q8C4Y3	Negative elongation factor B OS=Mus musculus GN=Nelfb PE=1 SV=2 - [NELFB_MOUSE]	11.72	1	4	4	10	1	1	1	1	1	1							580	65.5944	6.02393
Q91YP2	Neurolysin, mitochondrial OS=Mus musculus GN=Nln PE=1 SV=1 - [NEUL_MOUSE]	11.08	1	5	5	10													704	80.3775	6.44287
P10493	Nidogen-1 OS=Mus musculus GN=Nid1 PE=1 SV=2 - [NID1_MOUSE]	5.22	1	5	5	10													1245	136.45	5.43994
P32020	Non-specific lipid-transfer protein OS=Mus musculus GN=Scp2 PE=1 SV=3 - [NLTP_MOUSE]	12.61	1	6	6	10													547	59.0878	7.44482
Q9CZ42	ATP-dependent (S)-NAD(P)H-hydrate dehydratase OS=Mus musculus GN=Carkd PE=1 SV=1 - [NNRD_MOUSE]	22.16	1	4	4	10													343	36.6941	7.76709
Q9Z0J0	Epididymal secretory protein E1 OS=Mus musculus GN=Npc2 PE=1 SV=1 - [NPC2_MOUSE]	18.12	1	3	3	10													149	16.4315	7.6792
P54729	NEDD8 ultimate buster 1 OS=Mus musculus GN=Nub1 PE=1 SV=2 - [NUB1_MOUSE]	11.73	1	5	5	10			1	1									614	70.2627	5.88428
Q5F2E7	Nuclear fragile X mental retardation-interacting protein 2 OS=Mus musculus GN=Nufip2 PE=1 SV=1 - [NUFP2_MOUSE]	10.4	1	4	4	10	1	1											692	75.6107	8.70459
Q8BJ71	Nuclear pore complex protein Nup93 OS=Mus musculus GN=Nup93 PE=1 SV=1 - [NUP93_MOUSE]	9.65	1	5	5	10													819	93.2225	5.71924
Q3V1T4	Prolyl 3-hydroxylase 1 OS=Mus musculus GN=P3h1 PE=1 SV=2 - [P3H1_MOUSE]	11.37	1	5	5	10													739	83.5983	5.13525
P12815	Programmed cell death protein 6 OS=Mus musculus GN=Pdcd6 PE=1 SV=2 - [PDCD6_MOUSE]	31.41	1	4	4	10													191	21.8538	5.40186
P83870	PHD finger-like domain-containing protein 5A OS=Mus musculus GN=Phf5a PE=1 SV=1 - [PHF5A_MOUSE]	40.91	1	4	4	10													110	12.397	8.41162
Q9QUR7	Peptidyl-prolyl cis-trans isomerase NIMA-interacting 1 OS=Mus musculus GN=Pin1 PE=1 SV=1 - [PIN1_MOUSE]	36.36	1	3	3	10													165	18.3591	8.79248
Q62077	1-phosphatidylinositol 4,5-bisphosphate phosphodiesterase gamma-1 OS=Mus musculus GN=Plcg1 PE=1 SV=2 - [PLCG1_MOUSE]	6.53	1	6	6	10					1	1							1302	149.573	5.79541
Q9CQR6	Serine/threonine-protein phosphatase 6 catalytic subunit OS=Mus musculus GN=Ppp6c PE=1 SV=1 - [PPP6_MOUSE]	26.23	1	5	5	10													305	35.1365	5.69385
O88531	Palmitoyl-protein thioesterase 1 OS=Mus musculus GN=Ppt1 PE=1 SV=2 - [PPT1_MOUSE]	18.3	1	4	4	10													306	34.4674	8.00146
Q8CEC6	Peptidylprolyl isomerase domain and WD repeat-containing protein 1 OS=Mus musculus GN=Ppwd1 PE=1 SV=2 - [PPWD1_MOUSE]	9.91	1	4	4	10													646	73.3378	7.15186
Q9R1C7	Pre-mRNA-processing factor 40 homolog A OS=Mus musculus GN=Prpf40a PE=1 SV=1 - [PR40A_MOUSE]	9.02	1	6	6	10			1	1									953	108.412	7.69385
Q8VDQ1	Prostaglandin reductase 2 OS=Mus musculus GN=Ptgr2 PE=1 SV=2 - [PTGR2_MOUSE]	17.66	1	5	5	10													351	37.991	5.41455
Q8R323	Replication factor C subunit 3 OS=Mus musculus GN=Rfc3 PE=1 SV=1 - [RFC3_MOUSE]	15.45	1	4	4	10			1	1	1	1							356	40.4999	8.38232
Q62203	Splicing factor 3A subunit 2 OS=Mus musculus GN=Sf3a2 PE=1 SV=2 - [SF3A2_MOUSE]	19.37	1	6	6	10													475	49.8797	9.53955
Q9R0P4	Small acidic protein OS=Mus musculus GN=Smap PE=1 SV=1 - [SMAP_MOUSE]	22.65	1	4	4	10													181	20.0341	4.81787
Q91ZW3	SWI/SNF-related matrix-associated actin-dependent regulator of chromatin subfamily A member 5 OS=Mus musculus GN=Smarca5 PE=1 SV=1 - [SMCA5_MOUSE]	9.61	1	6	7	10													1051	121.55	8.14795
Q61466	SWI/SNF-related matrix-associated actin-dependent regulator of chromatin subfamily D member 1 OS=Mus musculus GN=Smarcd1 PE=1 SV=3 - [SMRD1_MOUSE]	9.32	1	4	4	10					1	1							515	58.2079	9.24658
Q91ZR2	Sorting nexin-18 OS=Mus musculus GN=Snx18 PE=1 SV=1 - [SNX18_MOUSE]	9.45	1	4	4	10													614	67.8619	6.66846
O89090	Transcription factor Sp1 OS=Mus musculus GN=Sp1 PE=1 SV=2 - [SP1_MOUSE]	6.89	1	3	3	10	1	2	1	2	3	3							784	80.6826	7.34229
P07214	SPARC OS=Mus musculus GN=Sparc PE=1 SV=1 - [SPRC_MOUSE]	16.89	1	4	4	10													302	34.4276	4.85596
Q64337	Sequestosome-1 OS=Mus musculus GN=Sqstm1 PE=1 SV=1 - [SQSTM_MOUSE]	21.95	1	5	5	10	2	2	1	1	1	1							442	48.1322	5.21143
Q9ERG2	Striatin-3 OS=Mus musculus GN=Strn3 PE=1 SV=1 - [STRN3_MOUSE]	8.54	1	5	5	10													796	87.0964	5.2876
Q9Z2I8	Succinyl-CoA ligase [GDP-forming] subunit beta, mitochondrial OS=Mus musculus GN=Suclg2 PE=1 SV=3 - [SUCB2_MOUSE]	17.78	1	4	4	10													433	46.8107	7.02002
Q6A028	Switch-associated protein 70 OS=Mus musculus GN=Swap70 PE=1 SV=2 - [SWP70_MOUSE]	10.94	1	4	4	10													585	68.9525	6.04932
Q8BHJ5	F-box-like/WD repeat-containing protein TBL1XR1 OS=Mus musculus GN=Tbl1xr1 PE=1 SV=1 - [TBL1R_MOUSE]	13.04	1	1	3	10	1	1			1	1							514	55.6261	5.63037
Q62219	Transforming growth factor beta-1-induced transcript 1 protein OS=Mus musculus GN=Tgfb1i1 PE=1 SV=2 - [TGFI1_MOUSE]	21.69	1	6	6	10									1	1			461	50.0678	6.72705
Q8BH58	TIP41-like protein OS=Mus musculus GN=Tiprl PE=1 SV=1 - [TIPRL_MOUSE]	25.09	1	4	4	10													271	31.2336	5.63037
O55013	Trafficking protein particle complex subunit 3 OS=Mus musculus GN=Trappc3 PE=1 SV=1 - [TPPC3_MOUSE]	20.56	1	4	4	10													180	20.2892	4.95752
Q80YV3	Transformation/transcription domain-associated protein OS=Mus musculus GN=Trrap PE=1 SV=2 - [TRRAP_MOUSE]	3.86	1	5	6	10													2565	291.37	8.48486
A3KMP2	Tetratricopeptide repeat protein 38 OS=Mus musculus GN=Ttc38 PE=1 SV=2 - [TTC38_MOUSE]	13.55	1	5	5	10	1	1											465	52.1903	6.30322
Q8BY87	Ubiquitin carboxyl-terminal hydrolase 47 OS=Mus musculus GN=Usp47 PE=1 SV=2 - [UBP47_MOUSE]	5.38	1	5	5	10													1376	157.356	5.10986
Q9WUP7	Ubiquitin carboxyl-terminal hydrolase isozyme L5 OS=Mus musculus GN=Uchl5 PE=1 SV=2 - [UCHL5_MOUSE]	14.89	1	4	4	10													329	37.5931	5.32568
P63024	Vesicle-associated membrane protein 3 OS=Mus musculus GN=Vamp3 PE=1 SV=1 - [VAMP3_MOUSE]	38.83	1	4	4	10													103	11.473	8.49951
Q6ZPZ3	Zinc finger CCCH domain-containing protein 4 OS=Mus musculus GN=Zc3h4 PE=1 SV=2 - [ZC3H4_MOUSE]	7.29	1	5	5	10													1304	140.88	6.26514
Q0P678	Zinc finger CCCH domain-containing protein 18 OS=Mus musculus GN=Zc3h18 PE=1 SV=1 - [ZCH18_MOUSE]	10.44	1	5	5	10	3	3											948	105.631	7.79639
Q3B7Z2	Oxysterol-binding protein 1 OS=Mus musculus GN=Osbp PE=1 SV=3 - [OSBP1_MOUSE]	8.7	1	4	4	10													805	88.7411	7.1958
Q60676	Serine/threonine-protein phosphatase 5 OS=Mus musculus GN=Ppp5c PE=1 SV=3 - [PPP5_MOUSE]	13.83	1	4	4	10													499	56.8402	6.20166
P61924	Coatomer subunit zeta-1 OS=Mus musculus GN=Copz1 PE=1 SV=1 - [COPZ1_MOUSE]	33.9	1	4	4	10													177	20.1855	4.80518
P26883	Peptidyl-prolyl cis-trans isomerase FKBP1A OS=Mus musculus GN=Fkbp1a PE=1 SV=2 - [FKB1A_MOUSE]	28.7	1	2	2	10													108	11.9151	8.1626
P20108	Thioredoxin-dependent peroxide reductase, mitochondrial OS=Mus musculus GN=Prdx3 PE=1 SV=1 - [PRDX3_MOUSE]	21.4	1	5	5	10					1	1							257	28.1094	7.57666
P46656	Adrenodoxin, mitochondrial OS=Mus musculus GN=Fdx1 PE=1 SV=1 - [ADX_MOUSE]	20.74	1	3	3	9													188	20.11	5.61768
Q640N1	Adipocyte enhancer-binding protein 1 OS=Mus musculus GN=Aebp1 PE=1 SV=1 - [AEBP1_MOUSE]	6.65	1	4	4	9													1128	128.284	5.08447
Q8CJG0	Protein argonaute-2 OS=Mus musculus GN=Ago2 PE=1 SV=3 - [AGO2_MOUSE]	8.6	2	3	6	9													860	97.2419	9.18799
Q9CZS1	Aldehyde dehydrogenase X, mitochondrial OS=Mus musculus GN=Aldh1b1 PE=1 SV=1 - [AL1B1_MOUSE]	8.09	1	2	3	9													519	57.5165	7.02002
Q8C8R3	Ankyrin-2 OS=Mus musculus GN=Ank2 PE=1 SV=2 - [ANK2_MOUSE]	3.59	1	7	7	9	1	1											3898	425.999	5.17334
Q9Z1T1	AP-3 complex subunit beta-1 OS=Mus musculus GN=Ap3b1 PE=1 SV=2 - [AP3B1_MOUSE]	4.07	1	4	4	9													1105	122.664	5.65576
Q8CG72	Poly(ADP-ribose) glycohydrolase ARH3 OS=Mus musculus GN=Adprhl2 PE=1 SV=1 - [ARHL2_MOUSE]	20.27	1	5	5	9			1	1									370	39.3894	4.95752
Q9JM76	Actin-related protein 2/3 complex subunit 3 OS=Mus musculus GN=Arpc3 PE=1 SV=3 - [ARPC3_MOUSE]	20.79	1	4	4	9													178	20.5113	8.5874
O54984	ATPase Asna1 OS=Mus musculus GN=Asna1 PE=1 SV=2 - [ASNA_MOUSE]	19.83	1	5	5	9													348	38.7974	4.90674
Q8K3W0	BRCA1-A complex subunit BRE OS=Mus musculus GN=Bre PE=1 SV=2 - [BRE_MOUSE]	19.84	1	5	5	9													383	43.5168	5.93506
O35127	Protein C10 OS=Mus musculus GN=Grcc10 PE=1 SV=1 - [C10_MOUSE]	36.51	1	3	3	9													126	13.1857	5.13525
Q6ZQ73	Cullin-associated NEDD8-dissociated protein 2 OS=Mus musculus GN=Cand2 PE=1 SV=2 - [CAND2_MOUSE]	6.56	1	7	7	9	2	2											1235	135.546	5.57959
Q8BI72	CDKN2A-interacting protein OS=Mus musculus GN=Cdkn2aip PE=1 SV=1 - [CARF_MOUSE]	18.47	1	6	6	9	1	1	1	1									563	59.7082	9.15869
P45481	CREB-binding protein OS=Mus musculus GN=Crebbp PE=1 SV=3 - [CBP_MOUSE]	3.03	1	4	6	9													2441	265.325	8.54346
P28659	CUGBP Elav-like family member 1 OS=Mus musculus GN=Celf1 PE=1 SV=2 - [CELF1_MOUSE]	8.44	1	4	4	9													486	52.0739	8.45557
Q9CXL3	Uncharacterized protein C7orf50 homolog OS=Mus musculus PE=1 SV=3 - [CG050_MOUSE]	26.15	1	3	3	9													195	22.1548	9.39307
Q64433	10 kDa heat shock protein, mitochondrial OS=Mus musculus GN=Hspe1 PE=1 SV=2 - [CH10_MOUSE]	31.37	1	3	3	9													102	10.9559	8.35303
Q9CZ04	COP9 signalosome complex subunit 7a OS=Mus musculus GN=Cops7a PE=1 SV=2 - [CSN7A_MOUSE]	13.45	1	3	3	9													275	30.206	7.86963
Q8VBV7	COP9 signalosome complex subunit 8 OS=Mus musculus GN=Cops8 PE=1 SV=1 - [CSN8_MOUSE]	22.97	1	3	3	9													209	23.241	5.19873
Q61164	Transcriptional repressor CTCF OS=Mus musculus GN=Ctcf PE=1 SV=2 - [CTCF_MOUSE]	10.46	1	5	5	9													736	83.6919	6.90283
Q8CBY8	Dynactin subunit 4 OS=Mus musculus GN=Dctn4 PE=1 SV=1 - [DCTN4_MOUSE]	15.85	1	4	4	9	1	1											467	53.0231	7.72314
Q9CWS0	N(G),N(G)-dimethylarginine dimethylaminohydrolase 1 OS=Mus musculus GN=Ddah1 PE=1 SV=3 - [DDAH1_MOUSE]	19.3	1	4	4	9													285	31.3609	5.97314
P37913	DNA ligase 1 OS=Mus musculus GN=Lig1 PE=1 SV=2 - [DNLI1_MOUSE]	10.37	1	7	7	9													916	102.226	6.81494
O35654	DNA polymerase delta subunit 2 OS=Mus musculus GN=Pold2 PE=1 SV=2 - [DPOD2_MOUSE]	20.9	1	6	6	9													469	51.3221	5.78271
O35459	Delta(3,5)-Delta(2,4)-dienoyl-CoA isomerase, mitochondrial OS=Mus musculus GN=Ech1 PE=1 SV=1 - [ECH1_MOUSE]	14.68	1	3	3	9													327	36.0952	7.7085
Q03173	Protein enabled homolog OS=Mus musculus GN=Enah PE=1 SV=2 - [ENAH_MOUSE]	9.85	1	5	5	9													802	85.7916	7.72314
Q8VEH5	EPM2A-interacting protein 1 OS=Mus musculus GN=Epm2aip1 PE=1 SV=1 - [EPMIP_MOUSE]	12.54	1	5	5	9													606	70.0519	5.87158
P42567	Epidermal growth factor receptor substrate 15 OS=Mus musculus GN=Eps15 PE=1 SV=1 - [EPS15_MOUSE]	8.47	1	4	4	9													897	98.4104	4.60205
Q8BTW3	Exosome complex component MTR3 OS=Mus musculus GN=Exosc6 PE=1 SV=1 - [EXOS6_MOUSE]	17.95	1	3	3	9													273	28.3526	6.11279
Q9JHI7	Exosome complex component RRP45 OS=Mus musculus GN=Exosc9 PE=1 SV=1 - [EXOS9_MOUSE]	12.33	1	4	4	9													438	48.9059	5.10986
Q9CR98	Protein FAM136A OS=Mus musculus GN=Fam136a PE=1 SV=1 - [F136A_MOUSE]	36.23	1	3	3	9													138	15.6635	7.60596
Q8BMP6	Golgi resident protein GCP60 OS=Mus musculus GN=Acbd3 PE=1 SV=3 - [GCP60_MOUSE]	19.24	1	5	5	9													525	60.1438	5.10986
P51655	Glypican-4 OS=Mus musculus GN=Gpc4 PE=1 SV=2 - [GPC4_MOUSE]	11.49	1	4	4	9													557	62.5458	6.32861
P97494	Glutamate--cysteine ligase catalytic subunit OS=Mus musculus GN=Gclc PE=1 SV=4 - [GSH1_MOUSE]	14.76	1	6	6	9													637	72.5251	5.89697
Q99LI8	Hepatocyte growth factor-regulated tyrosine kinase substrate OS=Mus musculus GN=Hgs PE=1 SV=2 - [HGS_MOUSE]	5.42	1	4	4	9													775	85.9605	6.16357
Q8R3Y8	Interferon regulatory factor 2-binding protein 1 OS=Mus musculus GN=Irf2bp1 PE=1 SV=2 - [I2BP1_MOUSE]	21.75	1	6	7	9													584	61.712	8.17725
Q3UV17	Keratin, type II cytoskeletal 2 oral OS=Mus musculus GN=Krt76 PE=1 SV=1 - [K22O_MOUSE]	6.23	1	1	4	9	1	1	2	2	4	4			1	1			594	62.806	8.42627
Q64520	Guanylate kinase OS=Mus musculus GN=Guk1 PE=1 SV=2 - [KGUA_MOUSE]	33.84	1	5	5	9													198	21.9042	6.55127
Q9EQW7	Kinesin-like protein KIF13A OS=Mus musculus GN=Kif13a PE=1 SV=1 - [KI13A_MOUSE]	0.86	1	2	2	9	1	3	2	2	1	1							1749	195.692	5.41455
P01648	Ig kappa chain V-V region HP 91A3 OS=Mus musculus PE=1 SV=1 - [KV5AF_MOUSE]	35.19	2	1	4	9							1	1			3	3	108	11.9539	8.47021
P62313	U6 snRNA-associated Sm-like protein LSm6 OS=Mus musculus GN=Lsm6 PE=1 SV=1 - [LSM6_MOUSE]	42.5	1	4	4	9													80	9.12177	9.5835
P01723	Ig lambda-1 chain V region OS=Mus musculus PE=1 SV=2 - [LV1A_MOUSE]	7.69	5	1	1	9			1	1	1	1			1	4	1	3	117	12.2141	5.21143
P70202	Latexin OS=Mus musculus GN=Lxn PE=1 SV=2 - [LXN_MOUSE]	25.23	1	4	4	9													222	25.4756	5.74463
Q9Z2D8	Methyl-CpG-binding domain protein 3 OS=Mus musculus GN=Mbd3 PE=1 SV=1 - [MBD3_MOUSE]	21.05	1	4	4	9													285	32.1482	5.8208
Q9DB27	Malignant T-cell-amplified sequence 1 OS=Mus musculus GN=Mcts1 PE=1 SV=1 - [MCTS1_MOUSE]	27.07	1	4	4	9													181	20.5418	8.82178
Q9Z2D6	Methyl-CpG-binding protein 2 OS=Mus musculus GN=Mecp2 PE=1 SV=1 - [MECP2_MOUSE]	15.29	1	6	6	9													484	52.2755	9.96436
Q9D967	Magnesium-dependent phosphatase 1 OS=Mus musculus GN=Mdp1 PE=1 SV=1 - [MGDP1_MOUSE]	39.02	1	4	4	9													164	18.5706	6.80029
Q99104	Unconventional myosin-Va OS=Mus musculus GN=Myo5a PE=1 SV=2 - [MYO5A_MOUSE]	4.48	1	5	7	9	7	7									1	1	1853	215.402	8.63135
Q9D6N5	Dr1-associated corepressor OS=Mus musculus GN=Drap1 PE=1 SV=3 - [NC2A_MOUSE]	21.95	1	4	4	9													205	22.264	5.26221
Q9CQ49	Nuclear cap-binding protein subunit 2 OS=Mus musculus GN=Ncbp2 PE=1 SV=1 - [NCBP2_MOUSE]	37.82	1	4	4	9													156	18.0058	7.81104
Q7TPW1	Nexilin OS=Mus musculus GN=Nexn PE=1 SV=3 - [NEXN_MOUSE]	11.86	1	4	5	9	2	2							1	1			607	72.0638	5.0083
Q9DCC4	Pyrroline-5-carboxylate reductase 3 OS=Mus musculus GN=Pycrl PE=1 SV=2 - [P5CR3_MOUSE]	17.88	1	4	4	9													274	28.7027	7.26904
Q8K2T8	RNA polymerase II-associated factor 1 homolog OS=Mus musculus GN=Paf1 PE=1 SV=1 - [PAF1_MOUSE]	15.14	1	5	5	9													535	60.4814	4.65283
Q8BHD8	Protein-L-isoaspartate O-methyltransferase domain-containing protein 2 OS=Mus musculus GN=Pcmtd2 PE=2 SV=1 - [PCMD2_MOUSE]	20.33	1	7	7	9			4	4	4	4							359	40.7298	6.45557
Q921X9	Protein disulfide-isomerase A5 OS=Mus musculus GN=Pdia5 PE=1 SV=1 - [PDIA5_MOUSE]	16.44	1	6	6	9													517	59.229	7.50342
Q8VCI5	Peroxisomal biogenesis factor 19 OS=Mus musculus GN=Pex19 PE=1 SV=1 - [PEX19_MOUSE]	24.75	1	4	4	9													299	32.7126	4.33545
[truncated: 2,507 more rows]

## Sheet: search summary
Search report summary of file(s):
[truncated: 1,450 more rows]
