# Supplementary material for: TBPL2/TFIIA complex establishes the maternal transcriptome through oocyte-specific promoter usage
Source: Nat Commun. 2020 Dec 22;11:6439. doi: 10.1038/s41467-020-20239-4 (PMC7755920; doi:10.1038/s41467-020-20239-4)
Supplement: Supplementary file 6 — Supplementary Data 3 [file 41467_2020_20239_MOESM6_ESM.xlsx]

## Sheet: seqIP_WCEovary_TAF7_IP
FDR5%, MC, 1pepperprot, rank1							seqIP_WCEovary_TAF7_IP_rep1				seqIP_WCEovary_TAF7_IP_rep2				seqIP_WCEovary_TAF7_IP_rep3				WCEovary_IP_GST_rep1				WCEovary_IP_GST_rep2				WCEovary_IP_GST_rep3
spMouse201511 TAF4 ATXN7L2 TAD2B BTAF1 SUPT3 (TrEMBL)
Accession	Description	ΣCoverage	Σ# Proteins	Σ# Unique Peptides	Σ# Peptides	Σ# PSMs	Score A2	Coverage A2	# Peptides A2	# PSM A2	Score B2	Coverage B2	# Peptides B2	# PSM B2	Score C2	Coverage C2	# Peptides C2	# PSM C2	Score D2	Coverage D2	# Peptides D2	# PSM D2	Score E2	Coverage E2	# Peptides E2	# PSM E2	Score F2	Coverage F2	# Peptides F2	# PSM F2	# AAs	MW [kDa]	calc. pI
Q80UV9	Transcription initiation factor TFIID subunit 1 OS=Mus musculus GN=Taf1 PE=1 SV=2 - [TAF1_MOUSE]	61.24	2	138	138	1496	1465.08	59.65	122	525	1363.37	56.32	117	482	1344.65	58.12	122	489		0				0				0			1891	214.285	5.10986
	Sequence	# PSMs	# Proteins	# Protein Groups	Protein Group Accessions	Modifications	MH+ [Da]	q-Value	PEP	A2	XCorr A2	B2	XCorr B2	C2	XCorr C2	D2	XCorr D2	E2	XCorr E2	F2	XCorr F2	# Missed Cleavages
	HRELIQEGQVQEEECSVELEVNQK	27	1	1	Q80UV9	C15(Carbamidomethyl)	2910.39	0	1.709e-10	High	7.49912	High	7.24641	High	8.22947							1
	CLLEVTGVADPTGCGEGFSYVK	19	1	1	Q80UV9	C1(Carbamidomethyl); C14(Carbamidomethyl)	2359.09	0	4.583e-11	High	6.59771	High	6.91869	High	7.01575							0
	VDFSSSSDSESEMGPQDAAQSESK	5	1	1	Q80UV9		2505.02	0	0.001118	High	6.48415	High	5.7878	High	5.84666							0
	HRELIQEGQVQEEECSVELEVNQK	3	1	1	Q80UV9	Q9(Deamidated); Q11(Deamidated); C15(Carbamidomethyl)	2912.36	0	0.009974	High	5.95666	High	6.02218	High	3.1079							1
	HSLTQISQSMLDLCDEK	14	1	1	Q80UV9	C14(Carbamidomethyl)	2004.93	0	4.565e-05	High	5.72501	High	6.57255	High	5.70622							0
	SREDAVDYSDINEVAEDESR	11	1	1	Q80UV9		2298.99	0	0.0005029	High	5.58794	High	6.60212	High	4.88708							1
	AMVSPEQCCAYYSMIAAEQR	13	1	1	Q80UV9	C8(Carbamidomethyl); C9(Carbamidomethyl)	2365.01	0	0.0001603	High	5.56092	High	5.12295	High	5.44792							0
	TAQEIVNVCHQTLTEYDEHLTQLEK	28	1	1	Q80UV9	C9(Carbamidomethyl)	2999.44	0	0.0008908	High	5.48305	High	5.11556	High	5.22133							0
	ANTHIRDFLQVFIYR	12	1	1	Q80UV9		1893.01	0	0.000261	High	5.43691	High	4.23701	High	3.82251							1
	FCPLYYQTNAPPSNPVAMTEEQEEELEK	9	1	1	Q80UV9	C2(Carbamidomethyl)	3314.48	0	0.003215	High	5.28502	High	3.54878	High	3.90773							0
	ELIQEGQVQEEECSVELEVNQK	14	1	1	Q80UV9	C13(Carbamidomethyl)	2617.23	0	0.0004712	High	5.23776	High	6.69257	High	6.53558							0
	GTFGGNIIQHSIPAVELR	27	1	1	Q80UV9		1909.03	0	0.0003652	High	5.18945	High	4.49601	High	4.19439							0
	DASVYQDESNLSVLDIPSATSEK	21	1	1	Q80UV9		2468.16	0	0.0003033	High	5.1838	High	5.41771	High	4.93921							0
	AMVSPEQCCAYYSMIAAEQR	28	1	1	Q80UV9	M2(Oxidation); C8(Carbamidomethyl); C9(Carbamidomethyl)	2381	0	7.831e-08	High	5.14505	High	5.2869	High	5.52051							0
	TGVIKEEPQQNMSQPEVK	11	1	1	Q80UV9		2042.02	0	0.008164	High	5.04665	High	4.6966	High	4.52521							1
	SREDAVDYSDINEVAEDESRR	22	1	1	Q80UV9		2455.1	0	7.167e-08	High	5.04083	High	4.6319	High	5.67226							2
	LWYDMLGVPEDGSGFDYGFK	13	1	1	Q80UV9	M5(Oxidation)	2312.02	0	9.036e-08	High	5.00678	High	4.65653	High	5.03629							0
	SFFAPEEENEEDFQMK	18	1	1	Q80UV9	M15(Oxidation)	1992.82	0	0.000111	High	4.92716	High	4.76493	High	4.82613							0
	EEPQQNMSQPEVKDPWNLSNDEYYYPK	7	1	1	Q80UV9		3328.47	0	0.002364	High	4.91153	High	4.72305	High	4.68811							1
	WEDNIIWDAQNMPR	11	1	1	Q80UV9		1787.82	0	2.08e-08	High	4.89634	High	4.589	High	4.9042							0
	EEPQQNMSQPEVKDPWNLSNDEYYYPK	8	1	1	Q80UV9	M7(Oxidation)	3344.47	0	0.004415	High	4.89555	High	3.98483	High	2.98705							1
	YQSRESFLDDVNLILANSVK	2	1	1	Q80UV9		2311.2	0	0.006199	High	4.85869											1
	CGACGAIGHMR	9	1	1	Q80UV9	C1(Carbamidomethyl); C4(Carbamidomethyl)	1189.5	0	0.0003731	High	4.84834	High	4.22688	High	4.0407							0
	SFFAPEEENEEDFQMK	14	1	1	Q80UV9		1976.82	0	0.0003012	High	4.77854	High	4.49247	High	4.55861							0
	RTGMDSNWWVLK	10	1	1	Q80UV9	M4(Oxidation)	1508.73	0	0.001902	High	4.77261	High	3.72831	High	4.68307							1
	WEDNIIWDAQNMPR	3	1	1	Q80UV9	M12(Oxidation)	1803.81	0	0.0007387	High	4.72843	High	4.62813	High	4.20416							0
	LWYDMLGVPEDGSGFDYGFK	3	1	1	Q80UV9		2296.03	0	0.0006519	High	4.71366											0
	GLEDSNISYGSYEEPDPK	7	1	1	Q80UV9		1999.88	0	7.344e-05	High	4.5718	High	4.95635	High	4.66385							0
	KYSFGALSQPGPHSVQPLLK	22	1	1	Q80UV9		2154.17	0	0.003252	High	4.51872	High	3.95372	High	3.85194							1
	EDAVDYSDINEVAEDESR	2	1	1	Q80UV9		2055.86	0	3.465e-09	High	4.49685			High	5.53592							0
	SNTQDTSFSSIGGYEVSEEEEDEEEQR	6	1	1	Q80UV9		3081.25	0	0.0001365	High	4.46553	High	5.90715	High	4.98995							0
	YGPARLWYDMLGVPEDGSGFDYGFK	1	1	1	Q80UV9		2840.3	0	0.01433	High	4.39869											1
	DDDTASVTSLNSSATGR	4	1	1	Q80UV9		1696.76	0	1.115e-08	High	4.39361	High	4.53226	High	4.81971							0
	HSLTQISQSMLDLCDEK	6	1	1	Q80UV9	M10(Oxidation); C14(Carbamidomethyl)	2020.93	0	0.0006112	High	4.34927	High	5.59106	High	4.2271							0
	FSQSTGDTDKVMDTKPR	12	1	1	Q80UV9		1912.9	0	0.01706	High	4.28812	High	3.57575	High	3.74639							1
	YSFGALSQPGPHSVQPLLK	10	1	1	Q80UV9		2026.07	0	0.0005115	High	4.28713	High	3.8052	High	2.46031							0
	VGTTVHCDYLNRPHK	12	1	1	Q80UV9	C7(Carbamidomethyl)	1796.89	0	9.134e-07	High	4.20008	High	3.42044	High	4.83941							0
	CGACGAIGHMR	4	1	1	Q80UV9	C1(Carbamidomethyl); C4(Carbamidomethyl); M10(Oxidation)	1205.5	0	4.398e-05	High	4.0246	High	3.83906	High	4.02805							0
	TVIHNDNEELIK	18	1	1	Q80UV9		1424.74	0	0.007457	High	3.96022	High	3.79244	High	3.77479							0
	LSRWEVIDVVR	6	1	1	Q80UV9		1371.77	0	0.01574	High	3.95912	High	3.70604	High	3.73405							1
	DQDDITGVSEDGEGIILPSIIAPSSLASEK	10	1	1	Q80UV9		3056.52	0	0.002766	High	3.92303	High	2.91753	High	2.49114							0
	RTGMDSNWWVLK	17	1	1	Q80UV9		1492.73	0	0.002474	High	3.91959	High	4.5032	High	4.27666							1
	DGQLTLPLAGIMQHDATK	27	1	1	Q80UV9		1908.98	0	0.002804	High	3.86161	High	4.00694	High	3.75209							0
	QASGGGEMFFMR	11	1	1	Q80UV9		1317.57	0	0.007943	High	3.86114	High	3.65407	High	3.6883							0
	KFGVPEEEIKK	3	1	1	Q80UV9		1303.73	0	2.008e-05	High	3.83319	High	3.74908	High	4.91554							2
	TGMDSNWWVLK	4	1	1	Q80UV9		1336.63	0	4.05e-05	High	3.79585	High	3.87245	High	4.19808							0
	LLPSVTELFPEFRPGK	24	1	1	Q80UV9		1830.01	0	0.005908	High	3.78492	High	3.38009	High	3.46749							0
	QASGGGEMFFMR	31	1	1	Q80UV9	M11(Oxidation)	1333.57	0	0.01957	High	3.76115	High	3.57881	High	3.65968							0
	SDFRLPTEEEIR	23	1	1	Q80UV9		1491.74	0	0.008448	High	3.74993	High	4.23439	High	3.99269							1
	VIVSPMDLETIRK	13	1	1	Q80UV9		1500.84	0	0.02213	High	3.68829	High	2.76808	High	3.16134							1
	TGVIKEEPQQNMSQPEVK	4	1	1	Q80UV9	M12(Oxidation)	2058.02	0	0.0001616	High	3.67158	High	3.11847	High	4.09179							1
	DGDLILAEYSEENGPLMMQVGMATK	15	1	1	Q80UV9		2712.25	0	0.008503	High	3.49618	High	3.44461	High	3.13138							0
	TTKDEEFIRK	16	1	1	Q80UV9		1266.67	0	0.01506	High	3.48153	High	3.99246	High	3.46568							2
	TVIHNDNEELIK	4	1	1	Q80UV9	N5(Deamidated)	1425.72	0	0.01337	High	3.44598	High	3.7233	High	4.03157							0
	MMAVPDSWPFHHPVNK	17	1	1	Q80UV9	M2(Oxidation)	1908.89	0	1.236e-06	High	3.42463	High	3.17667	High	3.71184							0
	QLIESADEVR	18	1	1	Q80UV9		1159.6	0	0.02834	High	3.39843	High	3.45143	High	3.22838							0
	FSVAEHQER	19	1	1	Q80UV9		1102.53	0	0.026	High	3.38539	High	3.03099	High	3.12695							0
	EEPQQNMSQPEVK	15	1	1	Q80UV9		1543.71	0	0.007211	High	3.37534	High	3.04514	High	2.99867							0
	DFLQVFIYR	19	1	1	Q80UV9		1200.64	0	0.0157	High	3.29907	High	3.41798	High	3.34013							0
	NIENMLQNK	13	1	1	Q80UV9		1103.55	0	0.0005954	High	3.27505	High	3.44444	High	3.67738							0
	ESFLDDVNLILANSVK	3	1	1	Q80UV9		1776.94	0	0.002641	High	3.25743			High	1.05079							0
	MPESDFLIIR	9	1	1	Q80UV9	M1(Oxidation)	1236.63	0	0.009846	High	3.25338	High	3.13215	High	3.01022							0
	IITRPMDLQTLR	20	1	1	Q80UV9		1456.83	0	0.00473	High	3.2285	High	3.14442	High	3.45621							0
	MPESDFLIIR	20	1	1	Q80UV9		1220.63	0	3.716e-05	High	3.22369	High	3.29662	High	3.31243							0
	ATVIDAYVR	9	1	1	Q80UV9		1007.55	0	0.02832	High	3.21638	High	2.94653	High	3.0247							0
	DLPNTYPFHTPVNAK	8	1	1	Q80UV9		1713.86	0	1.655e-05	High	3.19807	High	3.41257	High	4.2104							0
	NIENMLQNK	10	1	1	Q80UV9	M5(Oxidation)	1119.55	0	0.03419	High	3.19097	High	3.17556	High	2.92019							0
	RKPGKDPGAPDCK	13	1	1	Q80UV9	C12(Carbamidomethyl)	1425.73	0	0.00539	High	3.18513	High	3.83342	Medium	3.41724							2
	MGPGWAGLLQDK	6	1	1	Q80UV9		1272.64	0	0.0293	High	3.13786	High	3.31841	High	3.16363							0
	RANTHIRDFLQVFIYR	11	1	1	Q80UV9		2049.11	0	5.576e-05	Medium	3.13583	High	3.82266	High	3.24981							2
	FSQSTGDTDKVMDTKPR	5	1	1	Q80UV9	M12(Oxidation)	1928.9	0	0.0003461	High	3.13263	High	3.31904	High	2.68772							1
	TMSTEQAR	3	1	1	Q80UV9	M2(Oxidation)	939.42	0	0.0341	High	3.07851	High	2.53223	High	2.36848							0
	LMPPPPPPPGPLK	5	1	1	Q80UV9		1337.77	0	0.01434	High	3.05791	High	3.00715	High	2.39841							0
	LMPPPPPPPGPLKK	11	1	1	Q80UV9	M2(Oxidation)	1481.85	0	0.02341	High	3.02657	High	2.66753	High	2.71877							1
	YNGPESQYTK	12	1	1	Q80UV9		1186.54	0	0.002404	High	2.99292	High	2.96115	High	2.99466							0
	TVIHNDNEELIKVEGTK	3	1	1	Q80UV9		1939.01	0	0.00132	High	2.97376	High	4.23197	High	3.45343							1
	TGMDSNWWVLK	5	1	1	Q80UV9	M3(Oxidation)	1352.63	0	0.001978	High	2.94466	High	3.38268	High	3.40004							0
	WEVIDVVR	17	1	1	Q80UV9		1015.56	0	0.02805	High	2.91961	High	3.01235	High	2.94965							0
	YNGPESQYTK	6	1	1	Q80UV9	N2(Deamidated)	1187.52	0	0.006906	High	2.88372	High	3.2829	High	2.91933							0
	SGEGPMSK	8	1	1	Q80UV9		792.356	0	0.008293	High	2.85851	High	2.78272	High	2.73129							0
	NSATYNGPK	3	1	1	Q80UV9		951.453	0	0.02591	High	2.78661	High	2.60407	High	2.67906							0
	ASLAGWLPSSMTR	10	1	1	Q80UV9		1376.7	0	0.02558	High	2.77037	High	2.92049	High	2.76823							0
	ASLAGWLPSSMTR	15	1	1	Q80UV9	M11(Oxidation)	1392.69	0	0.004417	High	2.76321	Medium	2.59236	High	2.70306							0
	EEPQQNMSQPEVK	2	1	1	Q80UV9	M7(Oxidation)	1559.7	0	0.0001298	High	2.60322			High	2.72899							0
	TEHESTIK	6	1	1	Q80UV9		944.468	0	0.007845	High	2.59243	High	3.25392	Medium	2.61755							0
	LPTEEEIR	13	1	1	Q80UV9		986.515	0	0.006282	High	2.53819	High	2.5956	High	2.79792							0
	TVTGTDADLR	8	1	1	Q80UV9		1048.53	0	0.002904	Medium	2.53277	High	2.76891	High	3.06437							0
	AFPSHSESSIRK	10	1	1	Q80UV9		1345.69	0	0.003344	High	2.5249	High	2.53573	High	2.72357							1
	DGQLTLPLAGIMQHDATK	7	1	1	Q80UV9	M12(Oxidation)	1924.98	0	0.001458	High	2.52476	High	3.54931	High	2.7202							0
	FALFDEQHR	15	1	1	Q80UV9		1162.56	0	0.01678	High	2.44886	High	2.74879	High	2.59791							0
	QPFFPTHMGPIK	15	1	1	Q80UV9		1399.72	0	0.01436	Medium	2.4479	High	2.64211	High	2.34876							0
	MMAVPDSWPFHHPVNK	14	1	1	Q80UV9		1892.9	0	1.867e-06	High	2.43266	High	2.97896	High	3.46053							0
	TMSTEQAR	6	1	1	Q80UV9		923.425	0	0.001828	High	2.42644	High	2.29456	High	2.54435							0
	FGVPEEEIKK	14	1	1	Q80UV9		1175.63	0	0.007042	High	2.42129	High	3.04016	High	3.44006							1
	QPFFPTHMGPIK	15	1	1	Q80UV9	M8(Oxidation)	1415.71	0	0.001747	High	2.2462	High	2.23717	High	2.83022							0
	VLRFLRLFGPGK	10	1	1	Q80UV9		1402.87	0	0.02299	High	2.08701	High	2.52864	Medium	2.91766							2
	MLLAAGSAAAGNNHR	6	1	1	Q80UV9		1453.73	0	0.003902	High	1.90373	High	4.7025	High	4.03096							0
	IITRPMDLQTLR	9	1	1	Q80UV9	M6(Oxidation)	1472.82	0	0.007778	High	1.7458	High	1.70774	High	2.15579							0
	DGDLILAEYSEENGPLMMQVGMATK	1	1	1	Q80UV9	N13(Deamidated)	2713.25	0	0.02776			High	4.27021									0
	QASGGGEMFFMR	1	1	1	Q80UV9	M8(Oxidation); M11(Oxidation)	1349.56	0	0.01376			High	3.41249									0
	KATVIDAYVR	2	1	1	Q80UV9		1135.65	0	0.003997			High	2.86758	High	3.31318							1
	EEPQQNMSQPEVKDPWNLSNDEYYYPK	1	1	1	Q80UV9	Q9(Deamidated)	3329.47	0	3.673e-06					High	5.48596							1
	ELIQEGQVQEEECSVELEVNQK	1	1	1	Q80UV9	Q9(Deamidated); C13(Carbamidomethyl)	2618.23	0	0.004784					High	5.47499							0
	AMVSPEQCCAYYSMIAAEQR	1	1	1	Q80UV9	Q7(Deamidated); C8(Carbamidomethyl); C9(Carbamidomethyl); M14(Oxidation)	2382	0	4.024e-06					High	4.90126							0
	HRELIQEGQVQEEECSVELEVNQK	2	1	1	Q80UV9	Q9(Deamidated); C15(Carbamidomethyl)	2911.38	0.001	0.1023	High	4.73666	High	3.44598									1
	DDKEPQPVKK	4	1	1	Q80UV9		1183.63	0.001	0.01177	High	3.5072	Medium	2.58185	High	2.70267							2
	FCPLYYQTNAPPSNPVAMTEEQEEELEK	1	1	1	Q80UV9	C2(Carbamidomethyl); N9(Deamidated)	3315.49	0.001	0.04213	High	3.17799											0
	IRMEDIKK	8	1	1	Q80UV9		1032.59	0.001	0.09093	High	3.14094	High	3.18321	High	3.36609							2
	KTEHESTIK	7	1	1	Q80UV9		1072.56	0.001	0.08118	Medium	3.12207	High	3.32494	High	2.58026							1
	TFRDEEGK	7	1	1	Q80UV9		981.463	0.001	0.1053	Medium	3.05522	High	2.99659	Medium	2.8947							1
	DGDLILAEYSEENGPLMMQVGMATK	2	1	1	Q80UV9	M18(Oxidation)	2728.25	0.001	0.04855	Medium	3.01683	High	2.23108									0
	NSATYNGPK	3	1	1	Q80UV9	N1(Deamidated)	952.437	0.001	0.07726	High	2.93434	High	2.74169	High	3.13031							0
	NIENMLQNKK	6	1	1	Q80UV9		1231.65	0.001	0.05094	Medium	2.88496	High	3.31893	High	3.21793							1
	EDAVDYSDINEVAEDESRR	9	1	1	Q80UV9		2211.96	0.001	0.08642	High	2.88455	High	2.13459	High	1.73893							1
	TTKDEEFIR	6	1	1	Q80UV9		1138.57	0.001	0.04648	High	2.86751	High	3.76865	Medium	2.93043							1
	AFPSHSESSIR	13	1	1	Q80UV9		1217.59	0.001	0.01122	High	2.82184	Medium	2.00614	High	2.27384							0
	IRMEDIK	2	1	1	Q80UV9		904.492	0.001	0.07493	High	2.7894			High	3.38163							1
	DDKEPQPVK	6	1	1	Q80UV9		1055.54	0.001	0.07569	High	2.78193	High	2.99741	Medium	2.88002							1
	LMPPPPPPPGPLK	8	1	1	Q80UV9	M2(Oxidation)	1353.76	0.001	0.06669	High	2.77328	High	3.18004	High	2.82685							0
	TVTGTDADLRR	13	1	1	Q80UV9		1204.63	0.001	0.07703	Medium	2.74978	High	2.31108	High	3.06525							1
	IRMEDIKK	2	1	1	Q80UV9	M3(Oxidation)	1048.58	0.001	0.08998	Medium	2.575	High	2.92169									2
	EEFREHLELIVK	5	1	1	Q80UV9		1541.83	0.001	0.05851	High	2.55465	High	3.09983	Medium	2.63559							1
	AFIAAMK	11	1	1	Q80UV9		751.417	0.001	0.01487	High	2.45802	High	2.56464	High	2.63387							0
	FGVPEEEIK	12	1	1	Q80UV9		1047.54	0.001	0.01262	High	2.28776	High	2.3754	High	2.50798							0
	FALFDEQHREEMRK	4	1	1	Q80UV9		1835.89	0.001	0.05996	Medium	2.20306	High	2.29937									2
	EEATSNSPSK	6	1	1	Q80UV9		1049.48	0.001	0.1022	High	1.89649	High	2.23046	High	2.21954							0
	VIVSPMDLETIRK	5	1	1	Q80UV9	M6(Oxidation)	1516.84	0.001	0.0506			High	2.66469	High	2.47757							1
	RIQEQLR	4	1	1	Q80UV9		942.548	0.002	0.1131	High	3.11836	Medium	3.30415	High	3.08084							1
	RRVGTTVHCDYLNRPHK	3	1	1	Q80UV9	C9(Carbamidomethyl)	2109.09	0.002	0.1293	High	3.06854	High	2.29925	Medium	2.67229							2
	DPGAPDCK	4	1	1	Q80UV9	C7(Carbamidomethyl)	859.361	0.002	0.03077	Medium	2.77913	Medium	2.76434	High	2.79855							0
	LRQFHRPPLK	13	1	1	Q80UV9		1291.77	0.002	0.1224	Medium	2.74426	Medium	2.71945	Medium	2.4961							1
	IPNKPTQQK	14	1	1	Q80UV9		1053.6	0.002	0.02537	Medium	2.56765	Medium	2.64983	Medium	2.65228							0
	EHLELIVK	12	1	1	Q80UV9		980.577	0.002	0.02095	Medium	2.41588	Medium	2.70048	High	2.71788							0
	YKEECQR	3	1	1	Q80UV9	C5(Carbamidomethyl)	1012.45	0.002	0.02985	High	2.36338	Medium	2.2665	High	2.21475							1
	FSQSTGDTDK	9	1	1	Q80UV9		1085.47	0.002	0.02671	High	2.32621	High	2.47821	High	2.66873							0
	IFDLQNK	22	1	1	Q80UV9		877.478	0.002	0.1125	High	2.30508	High	2.16362	High	2.14668							0
	QLIESADEVRR	4	1	1	Q80UV9		1315.7	0.002	0.1065	High	2.04042	High	2.21269	Medium	2.52845							1
	DQDDITGVSEDGEGIILPSIIAPSSLASEK	1	1	1	Q80UV9	Q2(Deamidated)	3057.52	0.002	0.1001	High	1.78793											0
	IRTTKDEEFIR	1	1	1	Q80UV9		1407.76	0.002	0.1416			High	2.9618									2
	NIENMLQNKK	5	1	1	Q80UV9	M5(Oxidation)	1247.64	0.002	0.153			High	2.52109	High	2.85692							1
	TRQGYFIR	1	1	1	Q80UV9		1040.56	0.002	0.1461			High	2.38717									1
	KFVPDYYK	11	1	1	Q80UV9		1059.55	0.003	0.03931	Medium	2.57992	High	2.69407	High	2.69599							1
	APIYLHK	6	1	1	Q80UV9		841.493	0.003	0.1658	Medium	1.9491	High	2.16005	High	2.39103							0
	LCADFKR	2	1	1	Q80UV9	C2(Carbamidomethyl)	909.461	0.003	0.1632	Medium	1.85821	High	1.9881									1
	NVPSVWR	3	1	1	Q80UV9		857.462	0.003	0.1276	High	1.49261	High	1.1642									0
	LCADFK	10	1	1	Q80UV9	C2(Carbamidomethyl)	753.36	0.004	0.194	High	2.24636	Medium	2.16052	Medium	2.19516							0
	TSSQLSR	2	1	1	Q80UV9		778.405	0.004	0.1923			High	1.9565	Medium	1.52921							0
	GSRFSVAEHQER	2	1	1	Q80UV9		1402.68	0.005	0.1592	High	2.71613			Medium	2.97226							1
	IRMEDIK	1	1	1	Q80UV9	M3(Oxidation)	920.487	0.005	0.1558	High	2.26372											1
	GTFGGNIIQHSIPAVELR	2	1	1	Q80UV9	N6(Deamidated)	1910.01	0.006	0.1705	High	2.80564											0
	IDDEVR	6	1	1	Q80UV9		746.367	0.006	0.2119	Medium	2.50899	High	2.3849	Medium	2.11479							0
	VMDTKPR	3	1	1	Q80UV9		846.45	0.006	0.07686	Medium	2.23653	Medium	1.88186	High	1.8608							0
	VLQENTR	6	1	1	Q80UV9		859.463	0.006	0.177	Medium	2.05554	Medium	2.24858	High	2.24183							0
	MMAVPDSWPFHHPVNKK	3	1	1	Q80UV9		2020.99	0.006	0.07845	Medium	1.96839	Medium	1.68081	High	1.92083							1
	KPGKDPGAPDCK	2	1	1	Q80UV9	C11(Carbamidomethyl)	1269.63	0.007	0.1945	High	2.93074	Medium	2.46098									1
	KLSRWEVIDVVR	1	1	1	Q80UV9		1499.87	0.007	0.182	High	2.27903											2
	FALFDEQHREEMR	1	1	1	Q80UV9		1707.79	0.007	0.191	High	1.69467											1
	VMDTKPR	3	1	1	Q80UV9	M2(Oxidation)	862.445	0.008	0.09409	Medium	1.95139	Medium	1.99824	High	1.9955							0
	SFFAPEEENEEDFQMKIDDEVR	1	1	1	Q80UV9		2704.17	0.008	0.1027					High	1.83593							1
	RLYPSREEFR	7	1	1	Q80UV9		1352.71	0.011	0.1428	Medium	2.80155	Medium	2.57836	Medium	2.9665							2
	QQLPPKK	8	1	1	Q80UV9		838.515	0.011	0.1553	Medium	2.48952	Medium	2.67046	Medium	2.22675							1
	QFHRPPLK	2	1	1	Q80UV9		1022.59	0.011	0.2411	Medium	1.86915	Medium	2.20117									0
	TAPWNTTR	2	1	1	Q80UV9		946.474	0.011	0.1399					Medium	1.25674							0
	GTFGGNIIQHSIPAVELRQPFFPTHMGPIK	2	1	1	Q80UV9		3289.72	0.014	0.2875	Medium	1.35407	Medium	1.81353									1
	DEEFIR	1	1	1	Q80UV9		808.383	0.015	0.1945					Medium	2.21243							0
	KAFPSHSESSIR	1	1	1	Q80UV9		1345.69	0.016	0.2053					Medium	1.40749							1
	TPQDLTGK	3	1	1	Q80UV9		859.452	0.017	0.2126	Medium	2.47419			Medium	2.6869							0
	FALFDEQHREEMRK	2	1	1	Q80UV9	M12(Oxidation)	1851.88	0.018	0.228					Medium	1.80986							2
	QGYFIR	7	1	1	Q80UV9		783.415	0.02	0.2436	Medium	2.21279	Medium	1.9327	Medium	2.07782							0
	NIENMLQNKK	1	1	1	Q80UV9	Q7(Deamidated)	1232.63	0.02	0.2935	Medium	1.4587											1
	ANTHIR	1	1	1	Q80UV9		711.39	0.026	0.348			Medium	2.07164									0
	EPQPVKK	1	1	1	Q80UV9		825.483	0.026	0.2736					Medium	1.87806							1
	RIQEQLRR	1	1	1	Q80UV9		1098.65	0.028	0.2854					Medium	2.99383							2
	DEEFIRK	2	1	1	Q80UV9		936.479	0.031	0.3691			Medium	2.25684	Medium	2.05498							1
	TFRDEEGKEYVR	1	1	1	Q80UV9		1528.74	0.035	0.3594	Medium	2.64879											2
	IQEQLR	1	1	1	Q80UV9		786.447	0.041	0.4023			Medium	1.76886									0
	LKDAGYGEK	1	1	1	Q80UV9		980.505	0.041	0.3763					Medium	2.49613							1
	AINPLLDDDDQVAFSFILDNIVTQK	1	1	1	Q80UV9		2804.43	0.043	0.4027	Medium	2.55068											0
	LRQFHRPPLKK	1	1	1	Q80UV9		1419.87	0.044	0.4005					Medium	1.96322							2
	LKGPPEKKPK	1	1	1	Q80UV9		1121.7	0.045	0.4185	Medium	1.9387											2
	AFIAAMK	1	1	1	Q80UV9	M6(Oxidation)	767.412	0.046	0.4235	Medium	1.73154											0
	LFGPGK	1	2	1	Q80UV9		618.361	0.048	0.4225					Medium	1.22963							0
P01868	Ig gamma-1 chain C region secreted form OS=Mus musculus GN=Ighg1 PE=1 SV=1 - [IGHG1_MOUSE]	67.59	2	14	14	1438	333.438	55.56	11	122	338.252	55.56	11	119	326.504	55.56	11	127	789.664	58.95	10	255	1276.59	53.09	12	414	1245.25	50.31	11	401	324	35.6817	7.40088
	Sequence	# PSMs	# Proteins	# Protein Groups	Protein Group Accessions	Modifications	MH+ [Da]	q-Value	PEP	A2	XCorr A2	B2	XCorr B2	C2	XCorr C2	D2	XCorr D2	E2	XCorr E2	F2	XCorr F2	# Missed Cleavages
	SVSELPIMHQDWLNGK	24	2	1	P01868	N14(Deamidated)	1854.9	0	0.001593	High	4.96047	High	4.70359	High	4.27741							0
	DCGCKPCICTVPEVSSVFIFPPKPK	147	2	1	P01868	C2(Carbamidomethyl); C4(Carbamidomethyl); C7(Carbamidomethyl); C9(Carbamidomethyl)	2922.4	0	0.003477	High	4.70795	High	4.34	High	4.2887	High	4.13297	High	4.14677	High	4.39241	0
	NTQPIMNTNGSYFVYSK	20	2	1	P01868	N7(Deamidated); N9(Deamidated)	1965.89	0	0.0007403	High	4.68603	High	4.56045	High	4.50644							0
	SVSELPIMHQDWLNGK	25	2	1	P01868		1853.92	0	0.0004484	High	4.39717	High	4.17763	High	3.86822	High	4.51001	High	4.60047	High	4.68392	0
	NTQPIMNTNGSYFVYSK	25	2	1	P01868	M6(Oxidation); N7(Deamidated); N9(Deamidated)	1981.88	0	1.062e-07	High	4.22679	High	4.33382	High	4.32751							0
	TTPPSVYPLAPGSAAQTNSMVTLGCLVK	14	2	1	P01868	N18(Deamidated); C25(Carbamidomethyl)	2861.44	0	0.00532	High	4.05505	High	3.29207	High	3.20313							0
	VNSAAFPAPIEK	248	2	1	P01868		1243.67	0	0.002856	High	4.02037	High	3.38622	High	3.87031	High	3.76785	High	4.10431	High	3.96363	0
	SVSELPIMHQDWLNGK	5	2	1	P01868	M8(Oxidation); N14(Deamidated)	1870.9	0	0.02155	High	4.01195	High	3.76854	High	3.94764							0
	SVSELPIMHQDWLNGK	51	2	1	P01868	M8(Oxidation)	1869.92	0	0.0008183	High	3.86842	High	4.90427	High	4.01816	High	4.53611	High	3.97467	High	4.59438	0
	CRVNSAAFPAPIEK	66	2	1	P01868	C1(Carbamidomethyl)	1559.8	0	0.003316	High	3.67686	High	3.39702	High	3.81598			High	3.95511	High	3.77162	1
	CRVNSAAFPAPIEK	9	2	1	P01868	C1(Carbamidomethyl); N4(Deamidated)	1560.78	0	0.009857	High	3.56952	High	3.60577	High	3.58681							1
	DDPEVQFSWFVDDVEVHTAQTQPR	60	2	1	P01868		2845.3	0	2.992e-07	High	3.48698	High	2.99564	High	3.62789	High	5.27559	High	5.24732	High	5.52709	0
	SNWEAGNTFTCSVLHEGLHNHHTEK	39	2	1	P01868	C11(Carbamidomethyl)	2905.3	0	1.079e-05	High	3.27348	High	4.08698	High	4.39499	High	4.08238	High	4.17969	High	3.95923	0
	APQVYTIPPPK	317	2	1	P01868		1210.68	0	0.0183	High	3.18571	High	3.36465	High	2.96972	High	3.6154	High	3.34926	High	3.37085	0
	SNWEAGNTFTCSVLHEGLHNHHTEK	15	2	1	P01868	C11(Carbamidomethyl); N20(Deamidated)	2906.29	0	0.003632	High	3.09544	High	2.94614	High	3.29575							0
	TTPPSVYPLAPGSAAQTNSMVTLGCLVK	40	2	1	P01868	C25(Carbamidomethyl)	2860.46	0	0.0006634	High	3.0745	High	2.64885	High	3.89585	High	3.58282	High	3.73534	High	3.62436	0
	VTCVVVDISK	45	2	1	P01868	C3(Carbamidomethyl)	1119.61	0	0.01731	High	3.04209	High	2.95085	High	2.76282			High	3.46075	High	3.22828	0
	TTPPSVYPLAPGSAAQTNSMVTLGCLVK	41	2	1	P01868	M20(Oxidation); C25(Carbamidomethyl)	2876.45	0	0.03196	High	2.94578	High	3.16821	Medium	2.43375	High	3.71806	High	3.61778	High	3.46242	0
	VNSAAFPAPIEK	1	2	1	P01868	N2(Deamidated)	1244.65	0.001	0.03703	High	3.13593											0
	DVLTITLTPK	210	2	1	P01868		1100.66	0.001	0.08092	High	2.84121	High	2.82769	High	2.86327	High	3.31856	High	3.62939	High	3.39884	0
	VTCVVVDISKDDPEVQFSWFVDDVEVHTAQTQPR	33	2	1	P01868	C3(Carbamidomethyl)	3945.88									High	6.31445	High	7.35785	High	6.89369	1
	VSLTCMITDFFPEDITVEWQWNGQPAENYK	2	2	1	P01868	C5(Carbamidomethyl)	3618.65									High	3.55711					0
	GRPKAPQVYTIPPPKEQMAK	1	2	1	P01868	M18(Oxidation)	2252.23											Medium	3.22701			2
P01837	Ig kappa chain C region OS=Mus musculus PE=1 SV=1 - [IGKC_MOUSE]	67.92	1	12	12	1164	258.111	56.6	6	80	288.481	63.21	8	89	271.105	63.21	8	86	755.242	31.13	5	224	1245.6	53.77	10	365	1104.55	53.77	9	320	106	11.7706	5.41455
	Sequence	# PSMs	# Proteins	# Protein Groups	Protein Group Accessions	Modifications	MH+ [Da]	q-Value	PEP	A2	XCorr A2	B2	XCorr B2	C2	XCorr C2	D2	XCorr D2	E2	XCorr E2	F2	XCorr F2	# Missed Cleavages
	DEYERHNSYTCEATHK	12	1	1	P01837	C11(Carbamidomethyl)	2039.85	0	0.0001904	High	5.35459	High	4.52969	High	4.76759			High	3.84162	High	3.50231	1
	HNSYTCEATHK	5	1	1	P01837	N2(Deamidated); C6(Carbamidomethyl)	1348.56	0	0.0004483	High	5.01391	High	4.6537	High	4.32352							0
	HNSYTCEATHK	58	1	1	P01837	C6(Carbamidomethyl)	1347.57	0	7.343e-08	High	4.89228	High	5.51197	High	5.54865			High	4.78338	High	5.13747	0
	QNGVLNSWTDQDSK	33	1	1	P01837	N2(Deamidated)	1592.72	0	0.0003657	High	4.75301	High	4.48171	High	4.38159							0
	DEYERHNSYTCEATHK	7	1	1	P01837	N7(Deamidated); C11(Carbamidomethyl)	2040.84	0	0.006286	High	4.57536	High	4.62328	High	4.05849							1
	QNGVLNSWTDQDSK	179	1	1	P01837		1591.74	0	8.481e-07	High	4.15673	High	4.60679	High	4.86347	High	4.03788	High	5.06816	High	4.80138	0
	DSTYSMSSTLTLTK	427	1	1	P01837	M6(Oxidation)	1550.73	0	0.02668	High	3.88554	High	4.19747	High	3.75772	High	4.69608	High	4.47306	High	4.38742	0
	DSTYSMSSTLTLTK	341	1	1	P01837		1534.73	0	0.01374	High	3.60043	High	4.17324	High	4.07028	High	4.09121	High	4.27395	High	4.19027	0
	DSTYSMSSTLTLTKDEYER	24	1	1	P01837		2227	0	0.00633			High	4.8838	High	3.71573	High	4.72079	High	4.6458	High	4.94165	1
	QNGVLNSWTDQDSK	2	1	1	P01837	Q1(Deamidated); Q11(Deamidated)	1593.7	0	0.01001			High	3.82292	High	3.20613							0
	WKIDGSER	9	1	1	P01837		990.501	0.001	0.09474	Medium	2.44934	High	2.48844	High	2.11725			Medium	2.43696			1
	SFNRNEC	3	1	1	P01837	C7(Carbamidomethyl)	926.378	0.003	0.1589			High	2.45457	Medium	2.091					Medium	2.49265	1
	TSTSPIVK	20	1	1	P01837		832.477	0.004	0.1508	Medium	2.23835	Medium	2.43172	Medium	2.36079							0
	QNGVLNSWTDQDSKDSTYSMSSTLTLTK	15	1	1	P01837		3107.44									High	4.67576	High	4.29503	High	4.52801	1
	DSTYSMSSTLTLTKDEYER	13	1	1	P01837	M6(Oxidation)	2242.99									High	3.88718	High	4.49632	High	4.61159	1
	QNGVLNSWTDQDSKDSTYSMSSTLTLTKDEYER	6	1	1	P01837		3799.73									High	3.60932	Medium	3.0874	High	3.86389	2
	QNGVLNSWTDQDSKDSTYSMSSTLTLTK	7	1	1	P01837	M20(Oxidation)	3123.44									Medium	2.97486	High	3.42909			1
	IDGSERQNGVLNSWTDQDSK	2	1	1	P01837		2249.04											High	5.29835	High	4.23494	1
	DINVKWK	1	1	1	P01837		902.51											Medium	2.4877			1
Q62311	Transcription initiation factor TFIID subunit 6 OS=Mus musculus GN=Taf6 PE=1 SV=1 - [TAF6_MOUSE]	82.6	1	55	55	1028	1061.91	80.83	51	363	954.505	81.42	51	334	955.687	81.12	53	331		0				0				0			678	72.6279	8.60205
	Sequence	# PSMs	# Proteins	# Protein Groups	Protein Group Accessions	Modifications	MH+ [Da]	q-Value	PEP	A2	XCorr A2	B2	XCorr B2	C2	XCorr C2	D2	XCorr D2	E2	XCorr E2	F2	XCorr F2	# Missed Cleavages
	ARAQAALQAQQVNR	7	1	1	Q62311		1524.83	0	1.307e-07	High	5.96782	High	5.16841	High	6.12465							1
	RAEALQSIATDPGLYQMLPR	19	1	1	Q62311	M17(Oxidation)	2246.16	0	0.0002065	High	5.93843	High	5.29857	High	5.29535							1
	GGPPSHPSPVPPSSSSPSPLGGSTLCGGK	38	1	1	Q62311	C26(Carbamidomethyl)	2685.29	0	3.54e-09	High	5.42459	High	5.91797	High	6.30057							0
	AHWLSIEGCQPAIPENPPPAPK	35	1	1	Q62311	C9(Carbamidomethyl)	2409.2	0	0.000103	High	5.42283	High	5.29478	High	4.9722							0
	AQAALQAQQVNR	4	1	1	Q62311	Q8(Deamidated)	1298.68	0	0.0129	High	5.15826	High	4.90429	High	4.92216							0
	TPWTTRYGSIAGLAELGHDVIK	14	1	1	Q62311		2385.25	0	6.417e-07	High	4.96994	High	3.99566	High	5.07671							1
	EVDLSDIINTPLPR	29	1	1	Q62311		1581.85	0	0.0009558	High	4.93397	High	4.53261	High	4.27926							0
	AQAALQAQQVNR	24	1	1	Q62311		1297.7	0	0.006458	High	4.85036	High	4.56231	High	4.4876							0
	SIHELSVEQQLYYK	48	1	1	Q62311		1736.89	0	0.0006337	High	4.84321	High	4.85953	High	4.75707							0
	QEAGDSPPPAPGTPK	19	1	1	Q62311		1448.7	0	0.002392	High	4.62679	High	4.5648	High	4.37354							0
	RAEALQSIATDPGLYQMLPR	22	1	1	Q62311		2230.16	0	0.0003785	High	4.60116	High	4.3687	High	4.11749							1
	YVHELIPAVMTCIVSR	16	1	1	Q62311	C12(Carbamidomethyl)	1887.98	0	0.003358	High	4.39966	High	4.11802	High	3.9544							0
	LRPPPDNQDAYRGEFGSLGPLLCSHVVK	38	1	1	Q62311	C23(Carbamidomethyl)	3122.59	0	0.001676	High	4.35469	High	4.46196	High	3.82077							1
	NVEPLYGFHAQEFIPFR	28	1	1	Q62311		2064.03	0	0.0001578	High	4.24082	High	4.63647	High	4.57324							0
	YGSIAGLAELGHDVIK	35	1	1	Q62311		1642.88	0	0.001325	High	4.15054	High	4.62282	High	3.93889							0
	VVAESMGIAQIQEETCQLLTDEVSYR	12	1	1	Q62311	M6(Oxidation); C16(Carbamidomethyl)	2985.41	0	0.004833	High	4.1362	High	4.1446	High	3.34543							0
	EITEACVGSCEAK	18	1	1	Q62311	C6(Carbamidomethyl); C10(Carbamidomethyl)	1453.63	0	0.002794	High	4.00552	High	4.07253	High	3.87224							0
	HFSTTTNNIQSR	12	1	1	Q62311	N7(Deamidated)	1406.66	0	0.002111	High	3.92733	High	4.42358	High	3.97943							0
	AEALQSIATDPGLYQMLPR	8	1	1	Q62311		2074.06	0	3.542e-06	High	3.91854	High	3.20544	High	4.27875							0
	HFSTTTNNIQSR	17	1	1	Q62311		1405.68	0	0.01848	High	3.86781	High	4.24636	High	3.71199							0
	SVLDGPVLSNIDR	17	1	1	Q62311		1384.74	0	0.00377	High	3.83294	High	3.83885	High	3.6947							0
	KAPPLLEGAPFR	36	1	1	Q62311		1295.75	0	2.268e-06	High	3.79838	High	3.82944	High	4.61608							1
	GEFGSLGPLLCSHVVK	21	1	1	Q62311	C11(Carbamidomethyl)	1699.88	0	0.01377	High	3.78977	High	2.80328	High	3.59346							0
	ALMDNPTLYLEK	18	1	1	Q62311	M3(Oxidation)	1423.71	0	9.313e-05	High	3.76089	High	3.74176	High	4.01528							0
	IGADHVQSLLLK	33	1	1	Q62311		1293.75	0	0.002911	High	3.72194	High	3.57897	High	3.64547							0
	QKLTTSDIDYALK	6	1	1	Q62311		1495.8	0	0.007161	High	3.69922	High	3.59334	High	3.49497							1
	APPLLEGAPFR	11	1	1	Q62311		1167.65	0	5.186e-06	High	3.61161	High	3.72613	High	3.88948							0
	SAKPGQEEDGPLK	3	1	1	Q62311	Q6(Deamidated)	1356.66	0	0.001853	High	3.50889	High	3.50732	High	3.26278							0
	QLCLRPDVDNHWALR	17	1	1	Q62311	C3(Carbamidomethyl)	1892.95	0	0.004865	High	3.49718	High	4.25916	High	3.83123							0
	LRPPPDNQDAYR	30	1	1	Q62311		1441.72	0	0.005561	High	3.4841	High	3.91697	High	3.48126							0
	ALMDNPTLYLEK	6	1	1	Q62311		1407.72	0	0.005986	High	3.37578	High	3.4942	High	3.02022							0
	LSNTVLPSESMK	18	1	1	Q62311		1305.67	0	0.008328	High	3.34993	High	3.83423	High	3.0009							0
	LSNTVLPSESMK	5	1	1	Q62311	N3(Deamidated)	1306.65	0	0.02072	High	3.29883	High	2.66064	High	3.36647							0
	EQQKAEATEPLK	4	1	1	Q62311		1371.71	0	0.0004269	High	3.29473	High	2.70908	High	3.43581							1
	SAKPGQEEDGPLK	44	1	1	Q62311		1355.68	0	3.517e-05	High	3.26244	High	3.50507	High	3.6062							0
	LVSTATTAPPSTAPAGSGSVQK	50	1	1	Q62311		2028.06	0	4.874e-05	High	3.23412	High	3.17262	High	3.98118							0
	TPGLLKVPGSIALPVQTLVSAR	1	1	1	Q62311		2217.33	0	0.02235	High	3.18855											1
	YVHELIPAVMTCIVSR	4	1	1	Q62311	M10(Oxidation); C12(Carbamidomethyl)	1903.98	0	0.0001799	High	3.10183	High	3.22367	Medium	2.80451							0
	FSTFISEGVR	21	1	1	Q62311		1142.58	0	0.01209	High	3.05895	High	2.91728	High	2.93441							0
	LSNTVLPSESMK	9	1	1	Q62311	M11(Oxidation)	1321.67	0	0.001359	High	3.03715	High	2.75072	High	3.02891							0
	LVSTATTAPPSTAPAGSGSVQK	1	1	1	Q62311	Q21(Deamidated)	2029.05	0	0.03081	High	3.03595											0
	YIVVSLPPTGEGK	40	1	1	Q62311		1359.75	0	0.02234	High	2.93333	High	3.31348	High	3.14366							0
	LTTSDIDYALK	14	1	1	Q62311		1239.65	0	0.01708	High	2.90956	High	3.0371	High	2.76335							0
	VPGSIALPVQTLVSAR	10	1	1	Q62311		1607.95	0	0.00158	High	2.87573	High	2.96389	High	2.8286							0
	QLCLRPDVDNHWALRDFAAR	10	1	1	Q62311	C3(Carbamidomethyl)	2453.22	0	0.0008588	High	2.81843	High	2.57462	High	2.71504							1
	IKEIAQDALK	5	1	1	Q62311		1128.66	0	0.01388	High	2.70608	High	3.3146	High	2.9135							1
	GQGAAAADGK	3	1	1	Q62311		845.412	0	0.006297	High	2.57659	High	2.70188	High	2.53002							0
	AEATEPLK	8	1	1	Q62311		858.457	0	0.008428	High	2.40536	High	2.67448	High	2.35603							0
	AAAPPQPSPPPTK	12	1	1	Q62311		1258.68	0	0.007339	Medium	2.37065	High	2.09422	High	2.43358							0
	SVLDGPVLSNIDRIGADHVQSLLLK	8	1	1	Q62311		2659.48	0	0.001517	High	2.15575	High	2.51638	High	3.1038							1
	HCAPVLAK	21	1	1	Q62311	C2(Carbamidomethyl)	895.482	0.001	0.09557	High	3.21041	High	3.1887	High	3.22438							0
	ANGSQPTGPGSPQPAL	3	1	1	Q62311		1478.72	0.001	0.01357	High	2.90567	High	3.39165	High	2.71687							0
	EIAQDALK	11	1	1	Q62311		887.483	0.001	0.06631	Medium	2.55259	High	2.42779	High	2.31985							0
	VPLDVCLK	24	1	1	Q62311	C6(Carbamidomethyl)	943.528	0.001	0.07171	High	2.41626	High	2.34153	High	2.22389							0
	LVAQICK	9	1	1	Q62311	C6(Carbamidomethyl)	831.476	0.001	0.0147	High	2.33652	High	2.28478	High	2.67869							0
	LQQEGER	4	1	1	Q62311		859.427	0.001	0.0912	High	2.31386	High	2.6116	Medium	2.37393							0
	ANGSQPTGPGSPQPAL	3	1	1	Q62311	Q5(Deamidated)	1479.71	0.002	0.1109	Medium	2.5236	High	2.99054									0
	ELYFYEEK	10	1	1	Q62311		1120.52	0.002	0.1138	Medium	2.0178	Medium	2.00118	High	2.09519							0
	SIHELSVEQQLYYK	1	1	1	Q62311	Q9(Deamidated)	1737.87	0.002	0.1233			High	3.24085									0
	AEALQSIATDPGLYQMLPR	1	1	1	Q62311	M16(Oxidation)	2090.06	0.002	0.1316			High	1.46738									0
	FASGGGRELYFYEEK	3	1	1	Q62311		1752.82	0.005	0.06035	Medium	1.9483	Medium	1.73819	High	1.70796							1
	QLCLRPDVDNHWALR	4	1	1	Q62311	C3(Carbamidomethyl); N10(Deamidated)	1893.94	0.008	0.09839	Medium	2.95332	Medium	2.4774	High	2.06641							0
	LRPPPDNQDAYRGEFGSLGPLLCSHVVK	2	1	1	Q62311	Q8(Deamidated); C23(Carbamidomethyl)	3123.58	0.008	0.227			Medium	3.23817									1
	TLILPR	12	1	1	Q62311		712.471	0.009	0.1103	Medium	1.58196	Medium	1.60476	High	1.6707							0
	LQQEGERIR	2	1	1	Q62311		1128.61	0.011	0.1573					Medium	2.83834							1
	NVEPLYGFHAQEFIPFRFASGGGR	1	1	1	Q62311		2696.34	0.012	0.1685					Medium	1.47775							1
	FMHMGK	4	1	1	Q62311	M2(Oxidation)	766.337	0.015	0.1991			Medium	2.32721	Medium	2.11227							0
	KAPPLLEGAPFRLKPR	2	1	1	Q62311		1790.08	0.021	0.3208			Medium	1.96129									2
	FASGGGR	2	1	1	Q62311		651.321	0.032	0.3181	Medium	1.37735			Medium	1.60488							0
	FMHMGK	1	1	1	Q62311		750.342	0.045	0.4071					Medium	2.55561							0
E9QAP7	Protein Taf4a OS=Mus musculus GN=Taf4a PE=1 SV=1 - [E9QAP7_MOUSE]	44.63	1	56	58	886	937.285	42.8	54	306	835.522	44.53	54	286	889.874	43.76	54	294		0				0				0			1042	105.242	9.86182
	Sequence	# PSMs	# Proteins	# Protein Groups	Protein Group Accessions	Modifications	MH+ [Da]	q-Value	PEP	A2	XCorr A2	B2	XCorr B2	C2	XCorr C2	D2	XCorr D2	E2	XCorr E2	F2	XCorr F2	# Missed Cleavages
	HGITELHPDVVSYVSHATQQR	44	1	1	E9QAP7		2374.19	0	0.0001405	High	6.19567	High	5.14389	High	5.61842							0
	KVDCTGPGSGAEGSGPGAAVPGGSGVGTPR	10	1	1	E9QAP7	C4(Carbamidomethyl)	2639.24	0	2.367e-08	High	5.98609	High	6.41418	High	7.23297							1
	VDCTGPGSGAEGSGPGAAVPGGSGVGTPR	13	1	1	E9QAP7	C3(Carbamidomethyl)	2511.15	0	9.534e-08	High	5.86663	High	5.60944	High	5.89893							0
	DDDDINDVASMAGVNLSEESAR	4	1	1	E9QAP7		2323	0	0.0001128	High	5.62644	High	5.29	High	4.67216							0
	EPGGGSFRDDDDINDVASMAGVNLSEESAR	1	1	1	E9QAP7	N23(Deamidated)	3111.36	0	0.01163	High	5.47858											1
	DLVQNLLDGKIEAEDFTSR	20	1	1	E9QAP7		2163.09	0	5.99e-08	High	5.44463	High	5.23959	High	5.64245							1
	EPGGGSFRDDDDINDVASMAGVNLSEESAR	7	1	1	E9QAP7	M19(Oxidation)	3126.35	0	0.001534	High	5.26266	High	5.00427	High	4.84947							1
	QVSQAQTTVQPTTTLQR	19	1	1	E9QAP7		1886.99	0	6.174e-05	High	5.20644	High	4.804	High	4.68186							0
	EPGGGSFRDDDDINDVASMAGVNLSEESAR	8	1	1	E9QAP7		3110.36	0	0.004194	High	5.06258	High	5.06143	High	4.47441							1
	KHGITELHPDVVSYVSHATQQR	29	1	1	E9QAP7		2502.28	0	0.00478	High	5.009	High	4.14649	High	4.8175							1
	NFSYKDDDRYEQASDVR	15	1	1	E9QAP7		2107.93	0	0.009206	High	4.91389	High	4.61198	High	4.66484							2
	ILATNSELVGTLTR	35	1	1	E9QAP7		1487.85	0	2.486e-05	High	4.79097	High	4.77378	High	4.88519							0
	QVSQAQTTVQPTTTLQR	10	1	1	E9QAP7	Q10(Deamidated)	1887.97	0	0.002819	High	4.78628	High	4.80178	High	4.58062							0
	ALSTVSAQAAAAQK	31	1	1	E9QAP7		1316.72	0	1.177e-06	High	4.63938	High	4.47809	High	4.65022							0
	TVPGASTTSTAATETMENVK	13	1	1	E9QAP7	M16(Oxidation)	2011.95	0	6.212e-09	High	4.52294	High	4.60497	High	4.83118							0
	ALSTVSAQAAAAQK	1	1	1	E9QAP7	Q8(Deamidated)	1317.7	0	0.0009351	High	4.43569											0
	EPGGGSFRDDDDINDVASMAGVNLSEESAR	2	1	1	E9QAP7	M19(Oxidation); N23(Deamidated)	3127.36	0	0.02533	High	4.41039	High	4.79773									1
	ILATNSELVGTLTR	9	1	1	E9QAP7	N5(Deamidated)	1488.82	0	0.001097	High	4.32043	High	4.73225	High	4.52152							0
	HGITELHPDVVSYVSHATQQR	1	1	1	E9QAP7	Q19(Deamidated)	2375.18	0	0.002739	High	4.07136											0
	QRDANLTALAAIGPR	22	1	1	E9QAP7		1566.87	0	0.01776	High	4.06363	High	4.24072	High	3.96678							1
	EMQQQELAQMR	13	1	1	E9QAP7	M2(Oxidation); M10(Oxidation)	1423.63	0	0.005342	High	4.04192	High	3.96251	High	3.80793							0
	DANLTALAAIGPR	26	2	2	G5E8Z2;E9QAP7		1282.71	0	9.426e-07	High	4.03939	High	4.2511	High	4.63794							0
	AKEMQQQELAQMR	4	1	1	E9QAP7		1590.77	0	0.01	High	4.0102	High	4.31257	High	3.87202							1
	ELNSSPQPYLVPFLK	17	1	1	E9QAP7		1731.93	0	7.481e-07	High	3.92427	High	3.84198	High	3.95313							0
	EMQQQELAQMR	16	1	1	E9QAP7		1391.64	0	0.0002059	High	3.91819	High	3.81419	High	4.27727							0
	HGITELHPDVVSYVSHATQQRLQNLVEK	1	1	1	E9QAP7	N24(Deamidated)	3199.67	0	0.02747	High	3.91125											1
	EMQQQELAQMR	34	1	1	E9QAP7	M10(Oxidation)	1407.63	0	0.00796	High	3.91043	High	4.34699	High	4.01645							0
	TVPGASTTSTAATETMENVK	16	1	1	E9QAP7		1995.95	0	2.386e-07	High	3.89403	High	3.88534	High	4.08122							0
	HGITELHPDVVSYVSHATQQRLQNLVEK	15	1	1	E9QAP7		3198.66	0	0.01693	High	3.86249	High	3.45744	High	2.84446							1
	ELNSSPQPYLVPFLK	4	1	1	E9QAP7	N3(Deamidated)	1732.91	0	0.02877	High	3.76578	High	3.09908	High	3.06502							0
	FFEQLDQIEK	53	1	1	E9QAP7		1296.65	0	0.003325	High	3.73507	High	3.50042	High	3.44414							0
	DANLTALAAIGPRK	5	2	2	G5E8Z2;E9QAP7		1410.81	0	0.01913	High	3.72314	High	2.92034	High	3.24446							1
	DDDRYEQASDVR	26	1	1	E9QAP7		1468.63	0	0.004744	High	3.69581	High	3.94743	High	3.90125							1
	FFEQLDQIEK	3	1	1	E9QAP7	Q7(Deamidated)	1297.63	0	0.001315	High	3.67973			High	3.64789							0
	IMLTTPQQIQLNQLQPVPVVKPTVLPGTK	19	1	1	E9QAP7	M2(Oxidation)	3197.83	0	0.0001704	High	3.64955	High	3.70213	High	3.86575							0
	SRQEDPEQLR	23	1	1	E9QAP7		1257.62	0	0.02272	High	3.64779	High	3.92106	High	3.77554							1
	IMLTTPQQIQLNQLQPVPVVKPTVLPGTK	16	1	1	E9QAP7		3181.84	0	0.008641	High	3.6176	High	3.40154	High	2.44044							0
	VNLRDLIFCLENER	3	1	1	E9QAP7	C9(Carbamidomethyl)	1790.92	0	0.001227	High	3.56566	High	4.23205	High	3.56652							1
	DLIFCLENER	16	1	1	E9QAP7	C5(Carbamidomethyl)	1308.62	0	0.0326	High	3.52399	High	3.41591	High	3.4985							0
	GAAAATPSLPR	15	1	1	E9QAP7		1011.56	0	0.03013	High	3.42767	High	3.45377	High	3.3444							0
	TVPGASTTSTAATETMENVKK	6	1	1	E9QAP7		2124.05	0	0.009307	High	3.39027	High	3.66175	High	2.63957							1
	TAASVTSALQPPVISLTQPTQVGVGK	16	1	1	E9QAP7		2550.41	0	0.007809	High	3.35704	High	3.81101	High	3.73175							0
	DLIFCLENERETSHSLLLYK	10	1	1	E9QAP7	C5(Carbamidomethyl)	2480.25	0	0.03002	High	3.26601	High	3.91457	High	3.75353							1
	LYRELNSSPQPYLVPFLKR	5	1	1	E9QAP7		2320.28	0	0.03572	High	3.1588	High	1.8961	High	2.66526							2
	ISETAQQK	12	1	1	E9QAP7		904.473	0	0.00561	High	3.03285	High	2.87132	High	2.90968							0
	VNLRDLIFCLENERETSHSLLLYK	4	1	1	E9QAP7	C9(Carbamidomethyl)	2962.55	0	0.0005289	High	3.01458			High	3.32487							2
	VVSDLVGSLESQLAASAAHHHHLAPR	33	1	1	E9QAP7		2702.41	0	0.003909	High	3.00802	High	3.21748	High	2.45165							0
	LKEPGGGSFR	6	1	1	E9QAP7		1047.56	0	0.005186	High	2.98367	High	3.00008	High	2.82095							1
	TVPGASTTSTAATETMENVKK	4	1	1	E9QAP7	M16(Oxidation)	2140.04	0	6.624e-05	High	2.96687	High	2.59616	High	3.2941							1
	LYRELNSSPQPYLVPFLK	2	1	1	E9QAP7		2164.18	0	0.001478	High	2.90089			High	4.30486							1
	IEAEDFTSR	5	1	1	E9QAP7		1067.5	0	0.01679	High	2.89903	High	2.96584	High	2.77664							0
	QSTETAANVK	6	1	1	E9QAP7		1048.53	0	0.004361	High	2.73494	High	2.87137	High	3.01142							0
	ETSHSLLLYK	17	1	1	E9QAP7		1190.64	0	0.00776	High	2.62287	High	2.44158	High	2.47535							0
	IMLTTPQQIQLNQLQPVPVVKPTVLPGTK	3	1	1	E9QAP7	Q10(Deamidated)	3182.83	0	0.02553	High	2.52331	High	4.01021									0
	LLVPAGPAPAPAK	3	1	1	E9QAP7		1201.73	0	0.008006	High	2.34918	High	2.37889	High	2.84476							0
	SFLSTLIK	12	1	1	E9QAP7		908.545	0	0.007604	High	2.34556	High	2.45897	High	2.3225							0
	RLLVPAGPAPAPAK	1	1	1	E9QAP7		1357.83	0	0.001499					High	2.42697							1
	SRQEDPEQLR	6	1	1	E9QAP7	Q3(Deamidated)	1258.6	0.001	0.08328	High	4.08823	High	3.92341	High	4.02716							1
	DLVQNLLDGK	15	1	1	E9QAP7		1114.61	0.001	0.08346	High	3.13513	High	2.94789	High	2.76037							0
	DDTFLLPAPLQR	14	1	1	E9QAP7		1385.74	0.001	0.09616	High	3.09173	High	2.43803	High	2.83994							0
	ISETAQQK	3	1	1	E9QAP7	Q6(Deamidated)	905.457	0.001	0.008768	High	2.93379	High	3.05773	High	3.06611							0
	LQNLVEK	15	1	1	E9QAP7		843.494	0.001	0.09727	High	2.88256	High	2.62342	High	2.94042							0
	RSLPALR	7	1	1	E9QAP7		812.51	0.001	0.1012	Medium	2.62543	High	3.004	High	2.88335							1
	SCKDDTFLLPAPLQR	4	1	1	E9QAP7	C2(Carbamidomethyl)	1760.9	0.001	0.0121	Medium	2.51499	High	2.59418	High	3.24765							1
	QEDPEQLR	15	1	1	E9QAP7		1014.48	0.001	0.07909	High	2.48334	Medium	2.92781	High	2.74976							0
	KHGITELHPDVVSYVSHATQQRLQNLVEK	2	1	1	E9QAP7		3326.76	0.001	0.04294			High	1.95983	High	1.56805							2
	SRQEDPEQLRLK	6	1	1	E9QAP7		1498.8	0.002	0.01875	Medium	3.32406	Medium	2.10328	Medium	2.83098							2
	RILEIGK	8	1	1	E9QAP7		828.53	0.002	0.02835	High	2.64897	High	2.53867	High	2.55781							1
	KHGITELHPDVVSYVSHATQQRLQNLVEK	1	1	1	E9QAP7	Q24(Deamidated)	3327.75	0.002	0.1498			High	1.9434									2
	IMLTTPQQIQLNQLQPVPVVKPTVLPGTK	1	1	1	E9QAP7	M2(Oxidation); Q10(Deamidated)	3198.83	0.002	0.01953					High	2.95057							0
	ILEIGKK	5	1	1	E9QAP7		800.524	0.005	0.2003	Medium	1.86482	Medium	2.29961	High	2.12747							1
	ELNSSPQPYLVPFLKR	2	1	1	E9QAP7		1888.03	0.005	0.1522	High	1.28623	High	1.75224									1
	ARPAGGGPR	2	1	1	E9QAP7		838.464	0.005	0.203			High	1.69281	Medium	1.97047							0
	RILEIGKK	6	1	1	E9QAP7		956.625	0.006	0.07456	Medium	2.67041	Medium	2.71819	High	3.03687							2
	SCKDDTFLLPAPLQRR	6	1	1	E9QAP7	C2(Carbamidomethyl)	1917	0.006	0.1798	High	2.66682	Medium	2.59309	Medium	2.75326							2
	VNLRDLIFCLENERETSHSLLLYK	1	1	1	E9QAP7	C9(Carbamidomethyl); N12(Deamidated)	2963.54	0.006	0.2124			High	2.5287									2
	QVTPTTIIK	1	1	1	E9QAP7		1000.6	0.006	0.2146			High	2.12207									0
	DDTFLLPAPLQRR	1	1	1	E9QAP7		1541.84	0.007	0.1905	High	2.24162											1
	ILEIGK	1	1	1	E9QAP7		672.429	0.048	0.4306	Medium	1.28785											0
Q8C092	Transcription initiation factor TFIID subunit 5 OS=Mus musculus GN=Taf5 PE=1 SV=1 - [TAF5_MOUSE]	54.56	1	52	52	881	831.771	50.81	45	306	819.233	52.18	46	293	778.563	52.93	46	282		0				0				0			801	86.9904	5.64307
	Sequence	# PSMs	# Proteins	# Protein Groups	Protein Group Accessions	Modifications	MH+ [Da]	q-Value	PEP	A2	XCorr A2	B2	XCorr B2	C2	XCorr C2	D2	XCorr D2	E2	XCorr E2	F2	XCorr F2	# Missed Cleavages
	GHNYPVWDTQFSPYGYYFVSGGHDR	29	1	1	Q8C092		2949.3	0	7.066e-06	High	6.12926	High	5.80259	High	6.03274							0
	DGEILASGSMDNTVR	42	1	1	Q8C092	M10(Oxidation)	1580.72	0	8.856e-05	High	5.85162	High	5.61083	High	5.41798							0
	FHGDQECYYQDDLR	34	1	1	Q8C092	C7(Carbamidomethyl)	1845.75	0	4.386e-09	High	5.60623	High	5.22571	High	5.93175							0
	VLLWDIGHGLMVGELK	19	1	1	Q8C092		1779.98	0	0.0001109	High	5.4241	High	4.33569	High	1.95541							0
	VFFGLLKEPEIEVPLDDEDEEGENEEGKPK	6	1	1	Q8C092		3430.64	0	0.0003264	High	5.31571	High	3.66686	High	5.04405							1
	ILYGHSGPVYGASFSPDR	15	1	1	Q8C092		1922.94	0	4.242e-05	High	5.22253	High	5.38612	High	5.19781							0
	DGEILASGSMDNTVR	12	1	1	Q8C092		1564.73	0	0.0001809	High	4.81939	High	5.22501	High	5.21815							0
	QQIDAMVGSLAGEAK	24	1	1	Q8C092	M6(Oxidation)	1533.76	0	0.0009674	High	4.76292	High	4.28019	High	4.31959							0
	VLLWDIGHGLMVGELK	41	1	1	Q8C092	M11(Oxidation)	1795.98	0	0.0004828	High	4.74563	High	4.3836	High	3.70367							0
	GPIHSLTFSPNGR	17	1	1	Q8C092		1382.72	0	0.01531	High	4.70231	High	4.15358	High	4.54208							0
	HFIECSLDCHR	26	1	1	Q8C092	C5(Carbamidomethyl); C9(Carbamidomethyl)	1473.64	0	0.0001143	High	4.39539	High	4.40421	High	4.40475							0
	IFAGHLADVNCTR	33	1	1	Q8C092	C11(Carbamidomethyl)	1473.73	0	0.0002731	High	4.38491	High	4.83834	High	4.35131							0
	GPIHSLTFSPNGR	21	1	1	Q8C092	N11(Deamidated)	1383.7	0	0.009422	High	4.35638	High	4.66802	High	4.64815							0
	NYLLSSSEDGTVR	12	1	1	Q8C092		1440.7	0	0.000813	High	4.30956	High	4.21025	High	4.00096							0
	QQIDAMVGSLAGEAK	6	1	1	Q8C092		1517.76	0	0.0004609	High	4.22605	High	4.57542	High	4.13886							0
	LLEEAVAGSGAPGELDGAGAEAASALLSR	40	1	1	Q8C092		2682.35	0	4.929e-10	High	4.16901	High	4.825	High	5.80267							0
	LWDVLNGNCVR	10	1	1	Q8C092	N8(Deamidated); C9(Carbamidomethyl)	1346.65	0	0.001839	High	3.72373	High	3.57533	High	4.04021							0
	LWDVLNGNCVR	12	1	1	Q8C092	C9(Carbamidomethyl)	1345.67	0	0.004158	High	3.67844	High	3.72377	High	3.57094							0
	KQDPNAPPQNR	16	1	1	Q8C092		1264.64	0	0.03463	High	3.65497	High	3.44302	High	3.53671							1
	LWATDHYQPLR	68	1	1	Q8C092		1399.71	0	9.137e-06	High	3.64143	High	3.6276	High	3.72874							0
	QTLLAVLQFLR	11	1	1	Q8C092		1301.79	0	0.004415	High	3.62079	High	3.54382	High	3.43441							0
	FLATGATDGR	27	1	1	Q8C092		1008.51	0	0.01536	High	3.61731	High	3.79206	High	3.47553							0
	QASDLSLIDKESDDVLER	9	1	1	Q8C092		2033	0	0.01956	High	3.48542	High	3.98481	High	3.42912							1
	EPEIEVPLDDEDEEGENEEGKPK	29	1	1	Q8C092		2626.15	0	6.459e-06	High	3.35542	High	2.75042	High	3.46708							0
	RNLVLAAGAYSPQ	9	1	1	Q8C092		1359.74	0	0.0001671	High	3.33803	High	3.65294	High	3.89706							1
	GNETMLDFR	14	1	1	Q8C092		1082.49	0	0.004919	High	3.2928	High	3.30674	High	3.35339							0
	KQDPNAPPQNRIPLPELK	40	1	1	Q8C092		2055.13	0	0.03499	High	3.27494	High	3.27609	High	3.17893							2
	QQIDAMVGSLAGEAKR	12	1	1	Q8C092		1673.86	0	1.008e-05	High	3.26689	High	3.42909	High	3.9023							1
	NLVLAAGAYSPQ	14	1	1	Q8C092		1203.64	0	0.00792	High	3.15313	High	3.50307	High	3.34778							0
	SKQQIDAMVGSLAGEAKR	4	1	1	Q8C092		1888.99	0	0.002195	High	3.11693	High	3.32033	High	3.22059							2
	YHPNSNYVATGSADR	4	1	1	Q8C092		1651.74	0	4.243e-05	High	3.11012	High	3.52322	High	3.78122							0
	GNETMLDFR	17	1	1	Q8C092	M5(Oxidation)	1098.49	0	0.007187	High	3.02496	High	2.94648	High	3.07036							0
	QASDLSLIDK	19	1	1	Q8C092		1089.58	0	0.004396	High	3.01075	High	2.93582	High	2.66154							0
	STPVVHLHFTR	48	1	1	Q8C092		1293.71	0	0.0005522	High	2.96694	High	2.72189	High	3.00918							0
	GHTDTVCSLR	15	1	1	Q8C092	C7(Carbamidomethyl)	1145.54	0	0.02642	High	2.95477	High	3.28313	High	3.20029							0
	IFAGHLADVNCTR	3	1	1	Q8C092	N10(Deamidated); C11(Carbamidomethyl)	1474.71	0	0.004571	High	2.8443	High	2.66028	High	2.33494							0
	LWSLQTFTCLVGYK	3	1	1	Q8C092	C9(Carbamidomethyl)	1715.88	0	5.833e-05	Medium	2.73764	High	2.50057	High	2.69797							0
	EPEIEVPLDDEDEEGENEEGKPKK	9	1	1	Q8C092		2754.25	0	3.184e-05	High	2.70224	High	2.71788	High	2.72986							1
	IFTGHKGPIHSLTFSPNGR	6	1	1	Q8C092		2066.09	0	0.006707	Medium	2.43905	Medium	2.87939	High	3.79847							1
	QDPNAPPQNR	8	1	1	Q8C092		1136.54	0	0.004941	High	2.15346	High	2.57903	High	2.73997							0
	EPEIEVPLDDEDEEGENEEGKPK	4	1	1	Q8C092	N17(Deamidated)	2627.15	0	0.0005458	Medium	1.91406			High	3.54641							0
	GHNYPVWDTQFSPYGYYFVSGGHDR	1	1	1	Q8C092	N3(Deamidated)	2950.29	0	0.001454			High	5.09735									0
	SVKQASDLSLIDKESDDVLER	3	1	1	Q8C092		2347.2	0	1.749e-07			High	3.94337	High	4.86652							2
	VFFGLLKEPEIEVPLDDEDEEGENEEGKPK	1	1	1	Q8C092	N24(Deamidated)	3431.63	0	0.0001996					High	5.44865							1
	ESDDVLER	22	1	1	Q8C092		962.442	0.001	0.08303	High	2.2666	High	2.06229	High	2.36297							0
	VFFGLLK	14	1	1	Q8C092		823.507	0.001	0.08336	High	1.76843	High	1.80396	High	1.40579							0
	DSYQLLK	3	1	1	Q8C092		866.462	0.002	0.1353	Medium	2.49549	High	2.77162	High	2.62962							0
	QQIDAMVGSLAGEAKR	6	1	1	Q8C092	M6(Oxidation)	1689.86	0.002	0.1523			Medium	2.75445	Medium	2.44187							1
	EAEEALR	1	1	1	Q8C092		817.405	0.002	0.01653					High	2.31041							0
	LWATDHYQPLR	1	1	1	Q8C092	Q8(Deamidated)	1400.7	0.002	0.03148					High	1.5541							0
	VLSSLTKK	3	1	1	Q8C092		875.556	0.003	0.1624	High	2.65423	High	2.13285	Medium	1.90043							1
	LWDAVK	10	1	1	Q8C092		731.408	0.003	0.1574	Medium	2.20033	High	2.1163	Medium	2.00557							0
	VWSVTPK	5	1	1	Q8C092		816.462	0.003	0.1696	Medium	2.06904	High	2.13682									0
	DSYQLLKR	2	1	1	Q8C092		1022.56	0.004	0.147	High	2.60253	Medium	2.16087									1
	QDPNAPPQNRIPLPELK	3	1	1	Q8C092		1927.04	0.007	0.198	High	2.12973			Medium	1.52045							1
	SKQQIDAMVGSLAGEAK	1	1	1	Q8C092		1732.89	0.009	0.2436			High	2.19715									1
	KQDPNAPPQNRIPLPELK	1	1	1	Q8C092	Q9(Deamidated)	2056.12	0.01	0.2519			Medium	3.03251									2
	IPLPELK	6	1	1	Q8C092		809.513	0.013	0.2631	Medium	2.18531	Medium	1.95334	Medium	2.06688							0
	DSDKLDK	2	1	1	Q8C092		820.405	0.015	0.2998			Medium	2.74608	Medium	2.67328							1
	STPVVHLHFTRR	1	1	1	Q8C092		1449.81	0.015	0.1986					Medium	0.745248							1
	FHGDQECYYQDDLRVLSSLTK	1	1	1	Q8C092	C7(Carbamidomethyl)	2574.19	0.032	0.349	Medium	2.86637											1
	TASELK	2	1	1	Q8C092		648.356	0.032	0.3716			Medium	1.61394	Medium	1.77191							0
	STPVVHLHFTRRNLVLAAGAYSPQ	2	1	1	Q8C092		2634.43	0.042	0.4003	Medium	2.50134	Medium	2.07179									2
	KDSIGSK	1	1	1	Q8C092		734.404	0.044	0.3981					Medium	2.16441							1
	IMDEK	1	1	1	Q8C092		635.307	0.045	0.4156	Medium	1.56358											0
Q9R1C0	Transcription initiation factor TFIID subunit 7 OS=Mus musculus GN=Taf7 PE=1 SV=1 - [TAF7_MOUSE]	79.18	1	44	44	795	835.758	79.18	41	284	753.606	68.33	38	260	714.564	68.33	37	251		0				0							341	39.1021	5.32568
	Sequence	# PSMs	# Proteins	# Protein Groups	Protein Group Accessions	Modifications	MH+ [Da]	q-Value	PEP	A2	XCorr A2	B2	XCorr B2	C2	XCorr C2	D2	XCorr D2	E2	XCorr E2	F2	XCorr F2	# Missed Cleavages
	LNESDEQHQENEGTNQLVMGIQK	12	1	1	Q9R1C0	Q9(Deamidated)	2642.2	0	0.002216	High	6.9045	High	6.8207	High	4.67551							0
	LNESDEQHQENEGTNQLVMGIQK	32	1	1	Q9R1C0		2641.21	0	0.0002512	High	6.35215	High	6.29102	High	5.63908							0
	LNESDEQHQENEGTNQLVMGIQK	39	1	1	Q9R1C0	M19(Oxidation)	2657.21	0	6.276e-11	High	5.92648	High	4.95199	High	6.36193							0
	NKDDAPHELESQFILR	35	1	1	Q9R1C0		1911.96	0	1.575e-09	High	5.67311	High	5.12109	High	5.87769							1
	LNESDEQHQENEGTNQLVMGIQK	7	1	1	Q9R1C0	Q16(Deamidated); M19(Oxidation)	2658.21	0	0.004118	High	5.55711	High	5.69558	High	5.625							0
	EQLSSLQEELESLLEK	7	1	1	Q9R1C0		1874.96	0	1.383e-05	High	5.05982	High	6.07639	High	4.87656							0
	WEIIAEDETKETENQGLDISSPGMSGHR	8	1	1	Q9R1C0	M24(Oxidation)	3145.43	0	0.0003518	High	4.92663	High	4.21368	High	3.18849							1
	EKEQLSSLQEELESLLEK	2	1	1	Q9R1C0		2132.1	0	0.0003114	High	4.79715											1
	DDAPHELESQFILR	22	1	1	Q9R1C0		1669.82	0	0.0005672	High	4.6713	High	4.47695	High	4.51339							0
	NKDDAPHELESQFILR	10	1	1	Q9R1C0	N1(Deamidated)	1912.94	0	2.659e-06	High	4.64354	High	3.497	High	4.77195							1
	ETENQGLDISSPGMSGHR	18	1	1	Q9R1C0		1914.86	0	2.474e-08	High	4.50069	High	3.61637	High	4.58397							0
	WEIIAEDETKETENQGLDISSPGMSGHR	9	1	1	Q9R1C0		3129.44	0	0.0002363	High	4.23334	High	3.85508	High	4.92099							1
	RLLSTDAEAVSTR	26	1	1	Q9R1C0		1418.76	0	4.37e-06	High	4.21834	High	4.26538	High	4.78229							1
	RQEDLIMKVENLALK	3	1	1	Q9R1C0		1800	0	0.02828	High	4.14134	High	4.09545	High	3.77786							2
	ETENQGLDISSPGMSGHR	36	1	1	Q9R1C0	M14(Oxidation)	1930.86	0	1.356e-05	High	4.05113	High	3.89256	High	4.07706							0
	KYIESPDVEK	16	1	1	Q9R1C0		1207.62	0	0.02304	High	3.98773	High	3.79334	High	3.52815							1
	RLLSTDAEAVSTRWEIIAEDETK	18	1	1	Q9R1C0		2633.34	0	3.943e-05	High	3.84577	High	4.04648	High	4.05817							2
	LLSTDAEAVSTR	13	1	1	Q9R1C0		1262.66	0	0.002498	High	3.81824	High	4.20375	High	3.98884							0
	RAVQSGHVNLK	10	1	1	Q9R1C0		1208.69	0	2.429e-05	High	3.79861	High	4.15866	High	4.29226							1
	LLSTDAEAVSTRWEIIAEDETK	4	1	1	Q9R1C0		2477.24	0	0.002623	High	3.72852	High	3.12361	High	3.15288							1
	NRFQAVLDELK	7	1	1	Q9R1C0	Q4(Deamidated)	1333.71	0	0.001165	High	3.6923	High	3.71056	High	3.2956							1
	FVWNHGITLPLK	34	1	1	Q9R1C0		1424.8	0	0.004764	High	3.39728	High	3.96424	High	3.54959							0
	KFVWNHGITLPLK	25	1	1	Q9R1C0		1552.9	0	0.02179	High	3.3863	High	4.05658	High	3.8378							1
	NRFQAVLDELK	6	1	1	Q9R1C0		1332.73	0	0.03432	High	3.31784	High	3.58966	High	3.0668							1
	NKDDAPHELESQFILRLPPEYAATVR	6	1	1	Q9R1C0		3009.55	0	0.006793	High	3.31015	Medium	2.96156	High	2.83338							2
	VDRVPLAAK	35	1	1	Q9R1C0		968.588	0	0.003099	High	3.27062	High	3.37859	High	3.38025							1
	LSIELHPDGR	55	1	1	Q9R1C0		1136.61	0	0.02179	High	3.17124	High	3.13453	High	3.32318							0
	DKLSIELHPDGR	2	1	1	Q9R1C0		1379.73	0	0.01974	High	3.16591			High	2.8761							1
	FQAVLDELK	62	1	1	Q9R1C0		1062.58	0	0.002426	High	3.13453	High	2.95319	High	3.10126							0
	AVQSGHVNLKDKLSIELHPDGR	4	1	1	Q9R1C0		2413.3	0	0.01434	High	3.12359	High	2.41715	Medium	2.00881							2
	WEIIAEDETK	12	1	1	Q9R1C0		1233.6	0	0.01414	High	3.10966	High	2.98533	High	3.06317							0
	ETENQGLDISSPGMSGHR	5	1	1	Q9R1C0	N4(Deamidated)	1915.84	0	7.836e-05	High	3.06109	High	3.44696	High	3.30331							0
	YIESPDVEKEVK	2	1	1	Q9R1C0		1435.73	0	0.0006075	High	3.00731			High	2.87951							1
	QGHDSLEHDELR	13	1	1	Q9R1C0		1435.66	0	0.0136	High	2.90741	High	3.06353	High	2.96098							0
	AVQSGHVNLK	33	1	1	Q9R1C0		1052.58	0	0.007409	High	2.82437	High	3.06905	High	2.97349							0
	LVDLPCVTESLK	28	1	1	Q9R1C0	C6(Carbamidomethyl)	1373.73	0	0.003786	High	2.53881	High	2.45241	High	2.65684							0
	LQETQDRAK	3	1	1	Q9R1C0		1088.57	0	0.003493	Medium	2.49887	High	2.55754	High	2.86986							1
	QLQDKLNESDEQHQENEGTNQLVMGIQK	8	1	1	Q9R1C0		3253.54	0	0.003181	High	2.42582	High	3.82745	High	4.7363							1
	FVWNHGITLPLK	5	1	1	Q9R1C0	N4(Deamidated)	1425.79	0	0.02899	High	2.2773	High	1.78252	High	1.83754							0
	LPPEYAATVR	25	1	1	Q9R1C0		1116.61	0	4.493e-06	High	2.18552	High	2.56193	High	2.93729							0
	YIESPDVEK	8	1	1	Q9R1C0		1079.53	0	0.001127	High	2.10272	High	2.13468	High	2.44406							0
	FVWNHGITLPLKNVR	5	1	1	Q9R1C0		1794.02	0	0.00799	High	1.13277	High	2.47701	High	2.65802							1
	QLQDKLNESDEQHQENEGTNQLVMGIQK	5	1	1	Q9R1C0	M24(Oxidation)	3269.53	0.001	0.009254	High	3.47217	High	3.74762	High	3.39831							1
	AVQSGHVNLK	4	1	1	Q9R1C0	N8(Deamidated)	1053.57	0.001	0.09356	High	3.23227	High	3.49449	High	3.31264							0
	RQEDLIMK	3	1	1	Q9R1C0	M7(Oxidation)	1048.55	0.001	0.011	High	2.98491	High	2.69511	High	3.04971							1
	TADISQMLVATVDGDLYPPVEEAAATADPK	8	1	1	Q9R1C0	M7(Oxidation)	3104.49	0.001	0.09297	Medium	2.92486											0
	VENLALK	35	1	1	Q9R1C0		786.471	0.001	0.08646	High	2.6813	High	2.85989	High	2.78656							0
	QGHDSLEHDELR	2	1	1	Q9R1C0	Q1(Deamidated)	1436.64	0.001	0.03643	High	2.42635	High	2.48165									0
	KFVWNHGITLPLK	2	1	1	Q9R1C0	N5(Deamidated)	1553.88	0.001	0.08691	High	2.21688											1
	WEIIAEDETKETENQGLDISSPGMSGHR	1	1	1	Q9R1C0	N14(Deamidated)	3130.45	0.001	0.04997			High	4.09828									1
	AVQSGHVNLKDK	2	1	1	Q9R1C0		1295.71	0.002	0.1231	High	3.46904	High	2.62673									1
	RQEDLIMKVENLALK	2	1	1	Q9R1C0	M7(Oxidation)	1816	0.002	0.1207	High	3.35913	High	2.95604									2
	RQEDLIMK	8	1	1	Q9R1C0		1032.55	0.002	0.1339	Medium	2.85411	Medium	2.83044	Medium	2.69554							1
	LQETQDR	3	1	1	Q9R1C0		889.437	0.002	0.1437	High	2.19644	High	2.14247	High	2.08174							0
	LPPEYAATVRR	1	1	1	Q9R1C0		1272.71	0.003	0.1615			High	2.72413									1
	KFVWNHGITLPLKNVR	1	1	1	Q9R1C0		1922.11	0.005	0.1515	High	1.15004											2
	TADISQMLVATVDGDLYPPVEEAAATADPK	1	1	1	Q9R1C0	Q6(Deamidated); M7(Oxidation)	3105.49	0.006	0.1721	High	2.30595											0
	GKLQETQDR	2	1	1	Q9R1C0		1074.55	0.009	0.1117	Medium	2.59503			High	2.52244							1
	HGIVRVDRVPLAAK	2	1	1	Q9R1C0		1530.92	0.013	0.2841	Medium	2.03127	Medium	3.17774									2
	QEDLIMK	1	1	1	Q9R1C0		876.45	0.024	0.3375			Medium	2.02005									0
	AKRQEDLIMK	2	1	1	Q9R1C0		1231.68	0.027	0.3537			Medium	2.84785	Medium	3.11797							2
Q8C176	Transcription initiation factor TFIID subunit 2 OS=Mus musculus GN=Taf2 PE=2 SV=2 - [TAF2_MOUSE]	57.07	2	63	63	645	692.062	55.07	60	233	617.985	50.09	53	205	633.682	51.09	54	207		0				0				0			1104	126.915	8.104
	Sequence	# PSMs	# Proteins	# Protein Groups	Protein Group Accessions	Modifications	MH+ [Da]	q-Value	PEP	A2	XCorr A2	B2	XCorr B2	C2	XCorr C2	D2	XCorr D2	E2	XCorr E2	F2	XCorr F2	# Missed Cleavages
	AEMIDALANSVTPAVSVNNEVR	14	1	1	Q8C176	M3(Oxidation)	2316.15	0	7.611e-09	High	6.25645	High	6.00438	High	6.66071							0
	VTVQELDGSFNHTLQIEENSLK	1	1	1	Q8C176	N11(Deamidated)	2502.24	0	0.002063	High	5.65158											0
	VRINDLEAAFIYNDPTLEVCHSESK	4	1	1	Q8C176	C20(Carbamidomethyl)	2920.41	0	0.0001667	High	5.54536	High	6.02988	High	4.91877							1
	VEFEQADFMWQYELR	3	1	1	Q8C176		1990.9	0	0.0001058	High	5.4911	High	5.8597	High	4.9779							0
	AEMIDALANSVTPAVSVNNEVR	18	1	1	Q8C176		2300.15	0	3.47e-05	High	5.41202	High	5.43616	High	5.37149							0
	NMESPLCNEALVDQLWK	10	1	1	Q8C176	C7(Carbamidomethyl)	2046.96	0	2.653e-05	High	5.3957	High	4.72523	High	5.30053							0
	KVEFEQADFMWQYELR	6	1	1	Q8C176		2119	0	0.0001526	High	5.31362	High	6.08747	High	5.25784							1
	YERDVVAQQESILALEK	12	1	1	Q8C176		1991.04	0	6.375e-05	High	5.26729	High	5.45251	High	5.26392							1
	NMESPLCNEALVDQLWK	16	1	1	Q8C176	M2(Oxidation); C7(Carbamidomethyl)	2062.96	0	2.741e-05	High	5.25711	High	5.56226	High	5.26936							0
	NLNYFSNAYAAAVSAVDPDAGNGELCIK	8	1	1	Q8C176	C26(Carbamidomethyl)	2944.38	0	0.002981	High	5.25189	High	4.50839	High	3.57613							0
	LALTDILEQEQCFYR	18	1	1	Q8C176	C12(Carbamidomethyl)	1898.93	0	8.318e-09	High	5.20948	High	5.38869	High	5.95921							0
	TNNFMSFQSYFLQK	6	1	1	Q8C176		1754.82	0	0.001057	High	5.0137	High	5.14435	High	4.12936							0
	NLNYFSNAYAAAVSAVDPDAGNGELCIK	2	1	1	Q8C176	N22(Deamidated); C26(Carbamidomethyl)	2945.36	0	0.007305	High	4.9938											0
	FSDNYYRAEMIDALANSVTPAVSVNNEVR	2	1	1	Q8C176		3245.55	0	0.02441	High	4.9051											1
	NGHVPSDASLFK	23	1	1	Q8C176		1271.64	0	0.0007606	High	4.88848	High	4.30549	High	4.67778							0
	LTHQVVCINNINFQR	12	1	1	Q8C176	C7(Carbamidomethyl)	1855.96	0	0.001185	High	4.81436	High	5.18935	High	4.68713							0
	TNNFMSFQSYFLQK	6	1	1	Q8C176	M5(Oxidation)	1770.81	0	0.00134	High	4.63845	High	4.35695	High	4.16753							0
	GGLHFVVPSVEGSMAER	7	1	1	Q8C176	M14(Oxidation)	1787.87	0	7.849e-07	High	4.63746	High	4.85447	High	5.35728							0
	GAHVFSCGYQNSTR	8	1	1	Q8C176	C7(Carbamidomethyl)	1583.7	0	0.004589	High	4.62383	High	4.73353	High	4.58437							0
	IANSMVSTWTGPPAMK	6	1	1	Q8C176		1690.83	0	0.0013	High	4.59195	High	4.74507	High	4.57423							0
	GGLHFVVPSVEGSMAER	10	1	1	Q8C176		1771.88	0	4.54e-06	High	4.53659	High	4.03966	High	5.04871							0
	INDLEAAFIYNDPTLEVCHSESK	16	1	1	Q8C176	C18(Carbamidomethyl)	2665.24	0	2.928e-07	High	4.39433	High	4.45295	High	4.75379							0
	IANSMVSTWTGPPAMK	13	1	1	Q8C176	M5(Oxidation)	1706.82	0	0.0003455	High	4.37803	High	5.28188	High	4.53688							0
	FWFPCVDSYSELCTWK	2	1	1	Q8C176	C5(Carbamidomethyl); C13(Carbamidomethyl)	2124.92	0	0.002341	High	4.36311											0
	VTVQELDGSFNHTLQIEENSLK	19	1	1	Q8C176		2501.25	0	5.534e-06	High	4.28602	High	5.2842	High	5.28594							0
	DREPFAFSSPASGR	3	1	1	Q8C176		1523.72	0	0.0002237	High	4.27825	High	4.36938	High	4.45724							1
	DVVAQQESILALEK	15	1	1	Q8C176		1542.84	0	0.0005922	High	4.21689	High	4.69906	High	4.36944							0
	IANSMVSTWTGPPAMK	1	1	1	Q8C176	M5(Oxidation); M15(Oxidation)	1722.82	0	0.0008294	High	4.0544											0
	IAALEAVVDYTK	10	1	1	Q8C176		1292.71	0	0.00101	High	4.01571	High	4.50885	High	3.95973							0
	NGHVPSDASLFK	13	1	1	Q8C176	N1(Deamidated)	1272.62	0	0.005251	High	3.99482	High	4.3255	High	4.17729							0
	TGGVLLHPIFGGGK	27	1	1	Q8C176		1352.77	0	9.362e-05	High	3.95939	High	3.8678	High	4.34135							0
	KVEFEQADFMWQYELR	9	1	1	Q8C176	M10(Oxidation)	2134.99	0	0.001943	High	3.92008	High	4.83919	High	4.53376							1
	TFGVNEYHHWIK	15	1	1	Q8C176		1530.75	0	5.875e-05	High	3.90018	High	3.46734	High	4.71494							0
	SYAEYGHFVDIRIAALEAVVDYTK	1	1	1	Q8C176		2730.38	0	0.02628	High	3.8088											1
	SVVGFVELTIFPTVANLNR	1	1	1	Q8C176		2076.15	0	0.003889	High	3.70335											0
	DNPASHLHFSIK	14	1	1	Q8C176		1365.69	0	1.065e-05	High	3.63528	High	3.27778	High	4.17843							0
	MSWSDEWVLK	4	1	1	Q8C176		1280.6	0	0.02436	High	3.58861	High	3.45388	High	3.39145							0
	LLSLASTASSQK	7	1	1	Q8C176		1205.67	0	2.105e-05	High	3.51218	High	3.83845	High	3.9134							0
	LMNSGTAHDWR	9	1	1	Q8C176		1287.59	0	0.01003	High	3.46365	High	3.3922	High	3.40933							0
	TLDNLNPDVR	14	1	1	Q8C176		1156.6	0	0.01774	High	3.40789	High	3.66596	High	3.42115							0
	NVLELEIKQDYTSPGTQK	3	1	1	Q8C176		2063.06	0	0.01973	High	3.27304	High	1.4225	High	3.07655							1
	IHINFSLDQPK	22	1	1	Q8C176		1311.71	0	8.032e-05	High	3.08871	High	3.24383	High	3.8666							0
	LMNSGTAHDWR	5	1	1	Q8C176	M2(Oxidation)	1303.59	0	0.01468	High	3.07624	High	2.23656	High	3.04305							0
	LILEEITR	14	1	1	Q8C176		986.587	0	0.02413	High	3.07463	High	2.88751	High	3.00739							0
	FYGSFAFNR	4	1	1	Q8C176		1108.52	0	0.0001064	High	3.02873	High	2.93784	High	3.12235							0
	QDYTSPGTQK	6	1	1	Q8C176		1124.52	0	0.03183	High	2.75964	High	3.03888	High	2.92589							0
	HDIPCHSK	9	1	1	Q8C176	C5(Carbamidomethyl)	993.457	0	0.002755	High	2.61733	High	2.59251	High	2.62653							0
	TMPVAMALLR	19	1	1	Q8C176	M2(Oxidation)	1118.61	0	0.002013	High	2.49832	Medium	2.3881	High	2.3089							0
	DVHNLCPK	16	1	1	Q8C176	C6(Carbamidomethyl)	982.477	0	0.007889	High	2.44124	High	2.36079	High	2.86594							0
	TMPVAMALLR	12	1	1	Q8C176		1102.61	0	0.02547	High	2.28482	High	2.1875	High	2.24908							0
	IDPDMSVLR	9	1	1	Q8C176		1045.53	0	0.0008055	High	2.19193	High	2.12782	High	1.93235							0
	SYAEYGHFVDIR	11	1	1	Q8C176		1456.69	0	0.008289	High	2.10325	High	4.1178	High	3.40999							0
	INDLEAAFIYNDPTLEVCHSESK	1	1	1	Q8C176	N11(Deamidated); C18(Carbamidomethyl)	2666.24	0	0.009726			High	4.66118									0
	HPHTLSWEYYTMFQCK	1	1	1	Q8C176	C15(Carbamidomethyl)	2127.94	0	0.0005653					High	4.76844							0
	GAHVFSCGYQNSTR	1	1	1	Q8C176	C7(Carbamidomethyl); N11(Deamidated)	1584.69	0	0.001867					High	4.03391							0
	MSWSDEWVLK	3	1	1	Q8C176	M1(Oxidation)	1296.59	0.001	0.04631	High	3.3401	High	2.82917	High	2.98113							0
	FQSHMWSQMLVSTYGFLK	3	1	1	Q8C176		2190.05	0.001	0.04013	High	2.94965	High	2.88099									0
	MSACFCLAK	6	1	1	Q8C176	C4(Carbamidomethyl); C6(Carbamidomethyl)	1087.47	0.001	0.0484	High	2.93036	High	2.86605	High	2.64666							0
	LTHQVVCINNINFQRK	2	1	1	Q8C176	C7(Carbamidomethyl)	1984.05	0.001	0.0624	High	2.72177											1
	ILNMLTK	11	1	1	Q8C176		832.496	0.001	0.0963	High	2.6039	High	2.75997	High	2.36883							0
	HTITVSCLR	5	1	1	Q8C176	C7(Carbamidomethyl)	1086.57	0.001	0.08827	High	2.58438	High	2.46432	High	2.4214							0
	RNVLELEIK	5	1	1	Q8C176		1113.66	0.001	0.08142	Medium	2.21605	High	3.11969	High	2.63416							1
	FYGSFAFNRK	17	1	1	Q8C176		1236.62	0.001	0.009295	High	2.13955	High	2.35679	Medium	2.55929							1
	NVLELEIK	6	1	1	Q8C176		957.561	0.001	0.09314	High	2.06237	High	2.62448	High	2.45172							0
	IDPDMSVLRK	8	1	1	Q8C176		1173.63	0.002	0.1361	Medium	2.47683	Medium	1.94915	High	2.48304							1
	FPTPASR	10	1	1	Q8C176		775.41	0.002	0.1559	Medium	1.83678	High	1.88166	Medium	1.99925							0
	TMPVAMALLR	2	1	1	Q8C176	M2(Oxidation); M6(Oxidation)	1134.6	0.002	0.02279	Medium	1.75773			High	1.72451							0
	ILNMLTK	3	1	1	Q8C176	M4(Oxidation)	848.491	0.003	0.1695	Medium	1.8853	High	2.17063	High	1.89658							0
	YPYSCFK	7	1	1	Q8C176	C5(Carbamidomethyl)	964.423	0.003	0.1591	Medium	1.68094	High	1.8582	Medium	1.68497							0
	TCPNIVK	6	1	1	Q8C176	C2(Carbamidomethyl)	831.439	0.003	0.17	Medium	1.52792	High	1.36796	High	1.4824							0
	FSDNYYR	7	1	1	Q8C176		964.417	0.004	0.1818	High	2.47727	High	2.55865	High	2.35859							0
	GFESPRPYK	6	1	1	Q8C176		1080.55	0.005	0.1559	Medium	2.18533	High	2.43332	Medium	1.99531							0
	IDPDMSVLR	1	1	1	Q8C176	M5(Oxidation)	1061.53	0.008	0.2298			High	1.96237									0
	DIQPLIK	2	1	1	Q8C176		826.503	0.011	0.1409	Medium	1.63434			Medium	2.31998							0
	SISNVSGK	3	1	1	Q8C176		791.426	0.012	0.1666	Medium	2.09299	Medium	1.78767	Medium	2.18031							0
	RNVLELEIKQDYTSPGTQK	1	1	1	Q8C176		2219.17	0.012	0.276			Medium	3.18064									2
	HVDELK	2	1	1	Q8C176		740.394	0.013	0.2786	Medium	2.36386	Medium	2.36853									0
	VPSELWK	7	1	1	Q8C176		858.472	0.02	0.3193	Medium	2.0407	Medium	2.19441	Medium	2.37315							0
	YVGPLK	2	1	1	Q8C176		676.403	0.028	0.281	Medium	1.45945			Medium	1.75274							0
	FLNMEK	1	1	1	Q8C176		781.392	0.043	0.3932					Medium	1.70559							0
	LLPSYR	1	2	1	Q8C176		748.435	0.047	0.4288	Medium	1.48817											0
Q8VDD5	Myosin-9 OS=Mus musculus GN=Myh9 PE=1 SV=4 - [MYH9_MOUSE]	53.57	1	90	112	615		0				0				0			467.827	24.23	35	111	995.869	49.9	98	255	982.427	48.06	90	249	1960	226.232	5.65576
	Sequence	# PSMs	# Proteins	# Protein Groups	Protein Group Accessions	Modifications	MH+ [Da]	q-Value	PEP	A2	XCorr A2	B2	XCorr B2	C2	XCorr C2	D2	XCorr D2	E2	XCorr E2	F2	XCorr F2	# Missed Cleavages
	TELEDTLDSTAAQQELR	21	1	1	Q8VDD5		1919.91									High	6.87301	High	6.31314	High	6.84839	0
	IAQLEEELEEEQGNTELINDR	17	1	1	Q8VDD5		2472.18									High	6.84213	High	6.32741	High	7.20034	0
	MQQNIQELEEQLEEEESAR	21	1	1	Q8VDD5	M1(Oxidation)	2349.05									High	6.63848	High	6.28837	High	6.64922	0
	DFSALESQLQDTQELLQEENR	14	1	1	Q8VDD5		2493.17									High	6.4439	High	6.2625	High	4.74386	0
	TRLQQELDDLLVDLDHQR	6	1	1	Q8VDD5		2207.14									High	6.37948	High	5.17091	High	6.47377	1
	HSQAVEELADQLEQTK	12	1	1	Q8VDD5		1825.89									High	6.29998	High	5.81506	High	5.96193	0
	MQQNIQELEEQLEEEESAR	5	1	1	Q8VDD5		2333.05									High	6.22583	High	6.03677	High	6.68785	0
	TQLEELEDELQATEDAK	20	2	2	Q61879;Q8VDD5		1961.92									High	6.15215	High	5.39617	High	5.00878	0
	IRELETQISELQEDLESER	9	1	1	Q8VDD5		2317.15									High	5.67647	High	6.15649	High	5.03631	1
	LQQLFNHTMFILEQEEYQR	19	3	3	Q61879;O08638;Q8VDD5	M9(Oxidation)	2483.2									High	5.34328	High	5.44952	High	5.97034	0
	ANLQIDQINTDLNLER	9	1	1	Q8VDD5		1869.96									High	5.32542	High	5.56207	High	5.49106	0
	SMEAEMIQLQEELAAAER	1	1	1	Q8VDD5	M6(Oxidation)	2064.96									High	5.24755					0
	EEVGEEAIVELVENGK	9	1	1	Q8VDD5		1743.86									High	5.18713	High	5.32744	High	5.9275	0
	ELETQISELQEDLESER	6	1	1	Q8VDD5		2047.97									High	5.04272	High	4.32032	High	5.35845	0
	NFINNPLAQADWAAK	11	1	1	Q8VDD5		1672.84									High	4.93678	High	5.45526	High	5.0086	0
	SMEAEMIQLQEELAAAER	5	1	1	Q8VDD5		2048.97									High	4.87843	High	4.87121	High	3.79639	0
	VAEFTTNLMEEEEK	9	1	1	Q8VDD5		1669.76									High	4.64867	High	5.39531	High	5.36277	0
	KANLQIDQINTDLNLER	3	1	1	Q8VDD5		1998.06									High	4.5163	High	4.02202	High	3.93898	1
	VISGVLQLGNIAFK	4	1	1	Q8VDD5		1458.86									High	4.40948	High	3.76129	High	2.89642	0
	LQQLFNHTMFILEQEEYQR	6	3	3	Q61879;O08638;Q8VDD5		2467.21									High	4.33457	High	4.55705	High	4.44053	0
	TFHIFYYLLSGAGEHLK	24	1	1	Q8VDD5		1996.03									High	4.31947	High	4.79054	High	4.55385	0
	NLPIYSEEIVEMYK	6	1	1	Q8VDD5		1727.85									High	4.17238	High	3.57001	High	4.88716	0
	NLPIYSEEIVEMYK	5	1	1	Q8VDD5	M12(Oxidation)	1743.85									High	4.09682	High	3.43443	High	3.80688	0
	VSHLLGINVTDFTR	15	1	1	Q8VDD5		1571.85									High	3.91773	High	4.51482	High	4.09249	0
	DMFQETMEAMR	3	1	1	Q8VDD5	M7(Oxidation)	1404.56									High	3.89515	High	3.83579	High	3.32412	0
	KMQQNIQELEEQLEEEESAR	6	1	1	Q8VDD5	M2(Oxidation)	2477.15									High	3.88944	High	5.02494	High	4.65852	1
	QLLQANPILEAFGNAK	7	3	3	O08638;Q6URW6;Q8VDD5		1726.95									High	3.48847	High	4.51118	High	4.78868	0
	DMFQETMEAMR	1	1	1	Q8VDD5	M2(Oxidation); M7(Oxidation); M10(Oxidation)	1436.55									High	3.45258					0
	EEVGEEAIVELVENGKK	4	1	1	Q8VDD5		1871.96									High	3.39401	High	4.47933	High	5.21701	1
	EQADFAIEALAK	10	3	3	Q6URW6;O08638;Q8VDD5		1305.67									High	3.34975	High	2.87912	High	3.3873	0
	DFSALESQLQDTQELLQEENRQK	2	1	1	Q8VDD5		2749.33									High	3.19823	Medium	2.55658			1
	KMQQNIQELEEQLEEEESAR	4	1	1	Q8VDD5		2461.15									Medium	3.1414	High	3.61644	High	5.1025	1
	DMFQETMEAMR	3	1	1	Q8VDD5	M7(Oxidation); M10(Oxidation)	1420.56									High	3.07551	High	3.20631	High	2.98376	0
	LEGDSTDLSDQIAELQAQIAELK	4	1	1	Q8VDD5		2487.25									Medium	3.02927	High	3.30851	High	4.62181	0
	IIGLDQVAGMSETALPGAFK	4	1	1	Q8VDD5		2018.06									High	3.01229	High	4.95125	High	3.89015	0
	KAGKLDPHLVLDQLR	1	1	1	Q8VDD5		1703									Medium	2.99236					2
	IIGLDQVAGMSETALPGAFK	6	1	1	Q8VDD5	M10(Oxidation)	2034.05									Medium	2.87916	High	4.09823	High	3.9023	0
	DLGEELEALK	9	2	2	O08638;Q8VDD5		1116.58									Medium	2.81646	High	2.9541	High	3.49598	0
	LDPHLVLDQLR	1	2	2	Q61879;Q8VDD5		1318.75									Medium	2.79436					0
	VEDMAELTCLNEASVLHNLK	3	2	2	Q61879;Q8VDD5	M4(Oxidation); C9(Carbamidomethyl)	2302.11									Medium	2.69255	High	3.5415			0
	YEILTPNSIPK	3	1	1	Q8VDD5		1274.7									Medium	2.68338	High	3.07057	High	3.00682	0
	QGFPNRVVFQEFR	3	1	1	Q8VDD5		1623.84									Medium	2.68119	High	3.11926	Medium	2.74126	1
	IMGIPEDEQMGLLR	2	1	1	Q8VDD5	M2(Oxidation); M10(Oxidation)	1633.79									Medium	2.57774			Medium	2.62007	0
	IMGIPEDEQMGLLR	4	1	1	Q8VDD5	M2(Oxidation)	1617.79									Medium	2.5107	Medium	2.83378	High	3.06115	0
	LTEMETMQSQLMAEK	2	1	1	Q8VDD5		1769.81											High	5.6044	High	5.22416	0
	KLEEDQIIMEDQNCK	2	1	1	Q8VDD5	C14(Carbamidomethyl)	1892.87											High	5.5295	High	4.10068	1
	ELEDATETADAMNR	13	1	1	Q8VDD5	M12(Oxidation)	1581.66											High	5.46917	High	4.6931	0
	MEDGVGCLETAEEAK	1	1	1	Q8VDD5	M1(Oxidation); C7(Carbamidomethyl)	1654.7											High	5.38631			0
	KMEDGVGCLETAEEAK	1	1	1	Q8VDD5	C8(Carbamidomethyl)	1766.79											High	5.25082			1
	KLEEDQIIMEDQNCK	8	1	1	Q8VDD5	M9(Oxidation); C14(Carbamidomethyl)	1908.87											High	5.09636	High	5.10521	1
	LTEMETMQSQLMAEK	2	1	1	Q8VDD5	M7(Oxidation)	1785.81											High	5.07411	High	5.63177	0
	IAQLEEQLDNETK	8	1	1	Q8VDD5		1530.76											High	5.03832	High	5.23864	0
	VAEFTTNLMEEEEK	15	1	1	Q8VDD5	M9(Oxidation)	1685.76											High	5.02587	High	4.66101	0
	LTEMETMQSQLMAEK	2	1	1	Q8VDD5	M4(Oxidation); M7(Oxidation)	1801.8											High	4.99665	High	4.14752	0
	ELEDATETADAMNR	4	1	1	Q8VDD5		1565.67											High	4.91439	High	5.20147	0
	SMMQDREDQSILCTGESGAGK	6	1	1	Q8VDD5	M3(Oxidation); C13(Carbamidomethyl)	2315.99											High	4.82784	High	4.87561	1
	KVEAQLQELQVK	8	1	1	Q8VDD5		1412.81											High	4.77051	High	5.1931	1
	RDLGEELEALK	3	2	2	O08638;Q8VDD5		1272.68											High	4.52905	High	3.94536	1
	DELADEIANSSGK	4	1	1	Q8VDD5		1348.62											High	4.4984	High	4.7122	0
	NKHEAMITDLEER	11	1	1	Q8VDD5	M6(Oxidation)	1601.76											High	4.4843	High	4.74073	1
	NSFREQLEEEEEAK	5	1	1	Q8VDD5		1737.79											High	4.43425	High	4.12048	1
	EDQSILCTGESGAGK	6	4	4	Q61879;O08638;Q6URW6;Q8VDD5	C7(Carbamidomethyl)	1551.7											High	4.34492	High	4.87671	0
	ERNTDQASMPDNTAAQK	1	2	2	O08638;Q8VDD5		1876.85											High	4.33726			1
	QAQQERDELADEIANSSGK	3	1	1	Q8VDD5		2088.98											High	4.31751	High	3.86794	1
	QTLENERGELANEVK	4	1	1	Q8VDD5		1729.87											High	4.30116	High	2.91143	1
	VEAQLQELQVK	2	1	1	Q8VDD5		1284.72											High	4.25736	High	4.21684	0
	KEEELQAALAR	11	2	2	O08638;Q8VDD5		1257.68											High	4.10921	High	3.91068	1
	NTDQASMPDNTAAQK	4	2	2	O08638;Q8VDD5		1591.7											High	4.07246	High	5.07879	0
	TEMEDLMSSKDDVGK	1	1	1	Q8VDD5	M7(Oxidation)	1700.73											High	3.98867			1
	FLSNGHVTIPGQQDK	4	1	1	Q8VDD5		1640.84											High	3.93733	High	3.74759	0
	NTDQASMPDNTAAQK	5	2	2	O08638;Q8VDD5	M7(Oxidation)	1607.69											High	3.91613	High	3.39095	0
	HSQAVEELADQLEQTKR	3	1	1	Q8VDD5		1981.99											High	3.9059	High	3.64601	1
	RQLEEAEEEAQR	5	1	1	Q8VDD5		1487.71											High	3.85996	High	4.41367	1
	THEAQIQEMR	2	1	1	Q8VDD5		1242.59											High	3.81667	High	3.12345	0
	NKHEAMITDLEER	3	1	1	Q8VDD5		1585.76											High	3.80463	High	4.27318	1
	KKVEAQLQELQVK	3	1	1	Q8VDD5		1540.9											High	3.79821	High	3.38312	2
	ADFCIIHYAGK	2	2	2	Q61879;Q8VDD5	C4(Carbamidomethyl)	1294.63											High	3.76221	High	3.67018	0
	KQELEEICHDLEAR	2	1	1	Q8VDD5	C8(Carbamidomethyl)	1769.85											High	3.76091	High	3.92684	1
	SMMQDREDQSILCTGESGAGK	2	1	1	Q8VDD5	C13(Carbamidomethyl)	2300											High	3.74526	High	4.99691	1
	RALEQQVEEMK	3	1	1	Q8VDD5		1360.69											High	3.65312	High	3.90025	1
	RQAQQERDELADEIANSSGK	4	1	1	Q8VDD5		2245.08											High	3.60195	High	3.48304	2
	QRYEILTPNSIPK	4	1	1	Q8VDD5		1558.86											High	3.50983	High	3.58078	1
	ALELDSNLYR	4	1	1	Q8VDD5		1193.62											High	3.45725	High	3.50095	0
	REQEVSILKK	1	1	1	Q8VDD5		1229.72											High	3.44723			2
	KFDQLLAEEK	5	4	4	Q61879;O08638;Q6URW6;Q8VDD5		1220.65											High	3.35405	High	3.28085	1
	VIQYLAHVASSHK	3	2	2	Q61879;Q8VDD5		1452.79											High	3.34981	Medium	2.84457	0
	DLEGLSQRLEEK	2	1	1	Q8VDD5		1416.73											High	3.33701	High	3.14257	1
	THEAQIQEMR	1	1	1	Q8VDD5	M9(Oxidation)	1258.58											High	3.26374			0
	TEMEDLMSSK	2	1	1	Q8VDD5		1170.5											High	3.22815	High	2.87047	0
	VISGVLQLGNIAFKK	2	1	1	Q8VDD5		1586.97											High	3.21679	High	3.11329	1
	DKADFCIIHYAGK	3	2	2	Q61879;Q8VDD5	C6(Carbamidomethyl)	1537.75											High	3.20627	Medium	3.15301	1
	HEAMITDLEER	4	1	1	Q8VDD5	M4(Oxidation)	1359.62											High	3.14529	High	3.5367	0
	ASREEILAQAK	4	1	1	Q8VDD5		1215.67											High	3.09106	High	2.88384	1
	QIATLHAQVTDMK	1	1	1	Q8VDD5		1455.76											High	3.08126			0
	REQEVSILK	1	1	1	Q8VDD5		1101.63											High	3.05925			1
	DVLLQVEDER	2	1	1	Q8VDD5		1215.62											High	3.04754	High	3.26682	0
	KKMEDGVGCLETAEEAK	2	1	1	Q8VDD5	M3(Oxidation); C9(Carbamidomethyl)	1910.88											High	3.03692	High	4.87595	2
	KVIQYLAHVASSHK	3	2	2	Q61879;Q8VDD5		1580.89											High	2.96127	Medium	3.24359	1
	GALALEEKR	1	1	1	Q8VDD5		986.564											High	2.86654			1
	ASIAALEAK	4	1	1	Q8VDD5		873.503											Medium	2.85056	High	3.18311	0
	EMEAELEDER	2	1	1	Q8VDD5		1250.52											Medium	2.85047	High	3.10079	0
	CQYLQAEK	1	1	1	Q8VDD5	C1(Carbamidomethyl)	1039.49											Medium	2.84011			0
	TEMEDLMSSK	3	1	1	Q8VDD5	M7(Oxidation)	1186.5											Medium	2.79043			0
	RKLEGDSTDLSDQIAELQAQIAELK	1	1	1	Q8VDD5		2771.45											Medium	2.77398			2
	RGDLPFVVTR	2	1	1	Q8VDD5		1159.66											Medium	2.74981	High	3.28417	1
	KRHEMPPHIYAITDTAYR	2	1	1	Q8VDD5	M5(Oxidation)	2215.11											Medium	2.7494	Medium	3.09785	2
	ALEEAMEQK	5	1	1	Q8VDD5	M6(Oxidation)	1064.49											Medium	2.7466	High	2.87873	0
	ALEEAMEQK	4	1	1	Q8VDD5		1048.5											Medium	2.74088	High	2.72189	0
	KEEELQAALARVEEEAAQK	1	1	1	Q8VDD5		2142.1											Medium	2.72176			2
	ADEWLMK	5	2	2	Q61879;Q8VDD5	M6(Oxidation)	908.419											Medium	2.70918	High	3.00373	0
	LQEMESAVK	3	1	1	Q8VDD5		1034.52											Medium	2.7082			0
	GDLPFVVTR	2	1	1	Q8VDD5		1003.56											Medium	2.67087	Medium	2.56534	0
	EMEAELEDERK	1	1	1	Q8VDD5	M2(Oxidation)	1394.61											Medium	2.63374			1
	LRNWQWWR	1	3	3	O08638;Q6URW6;Q8VDD5		1244.64											Medium	2.63021			1
	EMEAELEDER	1	1	1	Q8VDD5	M2(Oxidation)	1266.51											Medium	2.58411			0
	DVDRIIGLDQVAGMSETALPGAFK	1	1	1	Q8VDD5	M14(Oxidation)	2519.29											Medium	2.57478			1
	LEVNLQAMK	1	1	1	Q8VDD5	M8(Oxidation)	1061.57											Medium	2.57438			0
	GALALEEK	3	1	1	Q8VDD5		830.462											Medium	2.56272	Medium	2.58739	0
	FVSELWK	2	1	1	Q8VDD5		908.487											Medium	2.48623			0
	NCAAYLR	1	1	1	Q8VDD5	C2(Carbamidomethyl)	867.414											Medium	2.47778			0
	EEILAQAK	1	1	1	Q8VDD5		901.498											Medium	2.44807			0
	MEDGVGCLETAEEAK	1	1	1	Q8VDD5	C7(Carbamidomethyl)	1638.7													High	5.13464	0
	NSFREQLEEEEEAKR	1	1	1	Q8VDD5		1893.9													High	4.7713	2
	KLEGDSTDLSDQIAELQAQIAELK	1	1	1	Q8VDD5		2615.34													High	4.32914	1
	ALEQQVEEMK	4	1	1	Q8VDD5	M9(Oxidation)	1220.58													High	3.82884	0
	ALEQQVEEMK	2	1	1	Q8VDD5		1204.59													High	3.57967	0
	LRLEVNLQAMK	1	1	1	Q8VDD5		1314.76													High	3.44076	1
	QLEEAEEEAQR	1	1	1	Q8VDD5		1331.61													High	3.34903	0
	FDQLLAEEK	1	4	4	Q61879;O08638;Q6URW6;Q8VDD5		1092.56													High	3.2741	0
	QIATLHAQVTDMKK	1	1	1	Q8VDD5	M12(Oxidation)	1599.85													Medium	3.05261	1
	CNGVLEGIR	1	6	5	Q61879;O08638;Q6URW6;P13542;Q8VDD5	C1(Carbamidomethyl)	1017.52													High	3.01764	0
	RALEQQVEEMK	2	1	1	Q8VDD5	M10(Oxidation)	1376.68													High	2.82969	1
	NGFEPASLK	1	1	1	Q8VDD5		962.494													Medium	2.66039	0
	HEDELLAK	1	1	1	Q8VDD5		954.49													Medium	2.61141	0
	INFDVNGYIVGANIETYLLEK	1	1	1	Q8VDD5		2385.23													Medium	2.60741	0
	TVGQLYK	2	4	4	Q61879;O08638;Q6URW6;Q8VDD5		808.459													Medium	2.58903	0
P60710	Actin, cytoplasmic 1 OS=Mus musculus GN=Actb PE=1 SV=1 - [ACTB_MOUSE]	76	4	12	24	600	52.2102	40.8	13	18	60.7503	41.87	14	22	60.577	42.93	14	22	533.122	43.73	11	131	754.863	69.07	19	208	735.793	62.13	17	199	375	41.7097	5.47803
	Sequence	# PSMs	# Proteins	# Protein Groups	Protein Group Accessions	Modifications	MH+ [Da]	q-Value	PEP	A2	XCorr A2	B2	XCorr B2	C2	XCorr C2	D2	XCorr D2	E2	XCorr E2	F2	XCorr F2	# Missed Cleavages
	DLYANTVLSGGTTMYPGIADR	37	2	1	P60710		2215.07	0	0.0005397	High	4.79782	High	4.58223	High	3.27249	High	3.82559	High	4.28605	High	4.2284	0
	SYELPDGQVITIGNER	53	6	3	P62737;P60710;P68033		1790.89	0	0.0003564	High	3.57282	High	4.14379	High	4.02374	High	4.50321	High	4.8605	High	4.89095	0
	DSYVGDEAQSK	17	6	3	P62737;P60710;P68033		1198.52	0	0.006202	High	3.53528	High	3.69182	High	3.65849			High	3.51637	High	3.5491	0
	HQGVMVGMGQK	13	6	3	P62737;P60710;P68033		1171.57	0	0.01301	High	3.5308	High	3.02879	High	4.01382			High	2.96887	High	3.50675	0
	IWHHTFYNELR	34	4	2	P60710;P68033		1515.75	0	9.624e-07	High	3.48241	High	3.90682	High	4.08787	Medium	3.0632	High	4.25788	High	3.64595	0
	AGFAGDDAPR	10	6	3	P62737;P60710;P68033		976.448	0	0.01151	High	2.96632	High	3.53255	High	3.22163			High	3.44511	High	3.45608	0
	GYSFTTTAER	18	2	1	P60710		1132.53	0	0.0005717	High	2.89682	High	2.66546	High	2.90097			High	2.99121	High	3.36702	0
	VAPEEHPVLLTEAPLNPK	23	2	1	P60710		1954.06	0	0.004216	High	2.73744	High	2.91107	High	2.06168	High	4.56608	High	3.93514	High	3.86201	0
	QEYDESGPSIVHR	4	2	1	P60710		1516.7	0	0.000476					High	3.50721			High	3.10461			0
	CDVDIRK	7	2	1	P60710	C1(Carbamidomethyl)	905.451	0.001	0.09458	High	2.82657	High	2.52136	High	2.94452			Medium	2.67317			1
	DSYVGDEAQSKR	2	6	3	P62737;P60710;P68033		1354.62	0.001	0.09568	High	2.53017	High	2.56309									1
	QEYDESGPSIVHRK	1	2	1	P60710		1644.8	0.001	0.04835			High	2.22782									1
	LCYVALDFEQEMATAASSSSLEK	44	2	1	P60710	C2(Carbamidomethyl)	2550.17	0.003	0.1302	High	3.51818					High	7.15357	High	7.45401	High	7.46108	0
	EITALAPSTMK	11	6	3	P62737;P60710;P68033		1161.62	0.003	0.1707			High	2.21191	Medium	2.15224			High	2.90345	High	2.94565	0
	EITALAPSTMK	31	6	3	P62737;P60710;P68033	M10(Oxidation)	1177.61	0.004	0.0452			Medium	2.15597	High	2.29532			High	3.16783	High	3.13483	0
	IIAPPERK	5	6	3	P62737;P60710;P68033		923.566	0.006	0.2136	High	2.00917	High	2.48758	High	2.13209							1
	HQGVMVGMGQK	29	6	3	P62737;P60710;P68033	M8(Oxidation)	1187.57	0.008	0.2265			High	2.23107	Medium	3.00465			High	4.78361	High	4.65492	0
	LDLAGR	2	8	3	P62737;P60710;P68033		644.373	0.009	0.1119	Medium	1.71617			High	1.83535							0
	DLTDYLMK	5	6	3	P62737;P60710;P68033		998.486	0.013	0.1766			Medium	1.80625	Medium	2.09652	Medium	2.66738	Medium	2.83613	High	2.95722	0
	LCYVALDFEQEMATAASSSSLEK	34	2	1	P60710	C2(Carbamidomethyl); M12(Oxidation)	2566.17									High	7.21981	High	6.93412	High	7.36118	0
	FRCPEALFQPSFLGMESCGIHETTFNSIMK	6	2	1	P60710	C3(Carbamidomethyl); C18(Carbamidomethyl)	3534.62									High	6.46266	High	6.79974	High	6.06373	1
	DLYANTVLSGGTTMYPGIADR	112	2	1	P60710	M14(Oxidation)	2231.06									High	5.42854	High	5.36531	High	5.35003	0
	TTGIVMDSGDGVTHTVPIYEGYALPHAILR	23	2	1	P60710	M6(Oxidation)	3199.62									High	4.98867	High	4.76206	High	3.62488	0
	KDLYANTVLSGGTTMYPGIADR	3	2	1	P60710	M15(Oxidation)	2359.16									High	4.83679	High	4.69306	High	4.12856	1
	TTGIVMDSGDGVTHTVPIYEGYALPHAILR	7	2	1	P60710		3183.61									High	4.83052	High	4.51058	High	3.60797	0
	KDLYANTVLSGGTTMYPGIADR	6	2	1	P60710		2343.17									High	4.62063	High	5.2577	High	5.37184	1
	FRCPEALFQPSFLGMESCGIHETTFNSIMK	9	2	1	P60710	C3(Carbamidomethyl); C18(Carbamidomethyl); M29(Oxidation)	3550.64									High	4.30791	Medium	3.28484	High	4.49177	1
	CPEALFQPSFLGMESCGIHETTFNSIMK	11	2	1	P60710	C1(Carbamidomethyl); M13(Oxidation); C16(Carbamidomethyl)	3247.45									High	4.17196	High	3.56875	High	3.44023	0
	CPEALFQPSFLGMESCGIHETTFNSIMK	5	2	1	P60710	C1(Carbamidomethyl); M13(Oxidation); C16(Carbamidomethyl); M27(Oxidation)	3263.44									High	3.69003	High	3.23252	High	3.71451	0
	FRCPEALFQPSFLGMESCGIHETTFNSIMK	10	2	1	P60710	C3(Carbamidomethyl); M15(Oxidation); C18(Carbamidomethyl); M29(Oxidation)	3566.62									High	3.57746	Medium	3.09718	Medium	3.04159	1
	CPEALFQPSFLGMESCGIHETTFNSIMK	5	2	1	P60710	C1(Carbamidomethyl); C16(Carbamidomethyl)	3231.47									High	3.26186	High	3.6007	High	4.7302	0
	LDLAGRDLTDYLMK	3	6	3	P62737;P60710;P68033	M13(Oxidation)	1639.83									Medium	2.71835			High	2.89798	1
	HQGVMVGMGQK	14	6	3	P62737;P60710;P68033	M5(Oxidation); M8(Oxidation)	1203.56											High	3.66668	High	3.79827	0
	YSVWIGGSILASLSTFQQMWISK	1	4	3	P62737;P60710;P68033	M19(Oxidation)	2618.33											High	3.27746			0
	LDLAGRDLTDYLMK	3	6	3	P62737;P60710;P68033		1623.84											High	3.18969	High	3.04927	1
	DLTDYLMK	1	6	3	P62737;P60710;P68033	M7(Oxidation)	1014.48											Medium	2.71985			0
	YPIEHGIVTNWDDMEK	1	2	1	P60710	M14(Oxidation)	1962.89													High	4.1569	0
P99024	Tubulin beta-5 chain OS=Mus musculus GN=Tubb5 PE=1 SV=1 - [TBB5_MOUSE]	74.55	1	5	27	526	520.09	67.34	25	157	485.296	65.54	23	145	457.111	67.34	25	138	67.4513	32.21	9	18	126.495	41.67	13	35	121.417	41.22	13	33	444	49.639	4.89404
	Sequence	# PSMs	# Proteins	# Protein Groups	Protein Group Accessions	Modifications	MH+ [Da]	q-Value	PEP	A2	XCorr A2	B2	XCorr B2	C2	XCorr C2	D2	XCorr D2	E2	XCorr E2	F2	XCorr F2	# Missed Cleavages
	SGPFGQIFRPDNFVFGQSGAGNNWAK	31	5	5	Q7TMM9;Q9CWF2;Q9D6F9;P68372;P99024		2798.34	0	2.013e-05	High	6.79444	High	5.71851	High	5.17523	High	5.10155	High	5.13801	High	5.09401	0
	SGPFGQIFRPDNFVFGQSGAGNNWAK	7	5	5	Q7TMM9;Q9CWF2;Q9D6F9;P68372;P99024	N22(Deamidated)	2799.33	0	4.191e-05	High	6.25505	High	5.1134									0
	EIVHIQAGQCGNQIGAK	25	6	5	Q7TMM9;Q9CWF2;P99024;Q9D6F9;P68372	C10(Carbamidomethyl)	1822.92	0	0.000957	High	5.57889	High	4.90673	High	5.35705			High	3.76538	High	4.12621	0
	FWEVISDEHGIDPTGTYHGDSDLQLDR	20	1	1	P99024		3102.41	0	4.872e-06	High	5.24259	High	5.50294	High	5.57505							0
	GHYTEGAELVDSVLDVVR	17	6	5	Q7TMM9;P68372;P99024;Q922F4;Q9CWF2		1958.98	0	3.595e-05	High	5.19226	High	5.69413	High	5.29556	High	3.71718	High	3.82864	High	3.56352	0
	MREIVHIQAGQCGNQIGAK	12	6	5	Q7TMM9;P99024;Q9D6F9;P68372;Q9CWF2	C12(Carbamidomethyl)	2110.07	0	0.001828	High	5.01951	High	5.39605	High	5.38773			High	4.64585			1
	MREIVHIQAGQCGNQIGAK	9	6	5	Q7TMM9;P99024;Q9D6F9;P68372;Q9CWF2	M1(Oxidation); C12(Carbamidomethyl)	2126.06	0	0.002534	High	4.68053	High	5.01322	High	4.26433			High	4.20785	High	4.40605	1
	MAVTFIGNSTAIQELFK	7	1	1	P99024	M1(Oxidation)	1885.97	0	7.777e-06	High	4.34512	High	4.36311	High	4.88916							0
	EVDEQMLNVQNK	16	4	4	Q7TMM9;Q9CWF2;P68372;P99024		1446.69	0	0.03352	High	4.32346	High	4.20431	High	3.99032			High	4.78478	High	4.46156	0
	EVDEQMLNVQNK	18	4	4	Q7TMM9;Q9CWF2;P68372;P99024	M6(Oxidation)	1462.68	0	0.0008992	High	4.15206	High	3.6356	High	4.36281			High	4.15087	High	4.29725	0
	GHYTEGAELVDSVLDVVRK	30	6	5	Q7TMM9;P68372;P99024;Q922F4;Q9CWF2		2087.08	0	0.0003774	High	4.12281	High	5.23881	High	4.73165	Medium	3.1289	High	3.49979	High	3.52625	1
	IMNTFSVVPSPK	5	4	3	Q9D6F9;P68372;P99024		1319.7	0	0.003557	High	4.04696	High	3.59304	High	3.62518	High	3.71146					0
	NSSYFVEWIPNNVK	3	7	6	Q7TMM9;Q9D6F9;P68372;P99024;Q922F4;Q9CWF2	N11(Deamidated)	1697.82	0	0.02967	High	3.99575	High	4.47629	High	3.88929							0
	LHFFMPGFAPLTSR	21	5	5	Q7TMM9;Q9CWF2;Q9D6F9;P68372;P99024	M5(Oxidation)	1636.83	0	0.02857	High	3.94452	High	3.70632	High	3.5841	High	4.1682	High	3.38774	High	4.00882	0
	AILVDLEPGTMDSVR	18	4	3	Q7TMM9;P99024;Q9CWF2	M11(Oxidation)	1631.83	0	0.001321	High	3.89423	High	4.04926	High	3.67162	High	4.15902	High	3.99951	High	4.02174	0
	IMNTFSVVPSPK	18	4	3	Q9D6F9;P68372;P99024	M2(Oxidation)	1335.7	0	0.005067	High	3.82273	High	3.57743	High	3.58019			High	2.99576			0
	AILVDLEPGTMDSVR	13	4	3	Q7TMM9;P99024;Q9CWF2		1615.83	0	0.001148	High	3.77658	High	3.98386	High	3.45592	High	3.50817	High	3.09427	High	3.57919	0
	LAVNMVPFPR	18	7	6	Q7TMM9;Q9CWF2;Q9D6F9;P68372;P99024;Q922F4	M5(Oxidation)	1159.63	0	0.005087	High	3.72775	High	3.56855	High	3.67344	High	2.99184			High	3.15688	0
	NSSYFVEWIPNNVK	6	7	6	Q7TMM9;Q9CWF2;Q9D6F9;P68372;P99024;Q922F4		1696.83	0	6.649e-05	High	3.69348	High	3.6201	High	3.68594							0
	LTTPTYGDLNHLVSATMSGVTTCLR	7	5	5	Q7TMM9;Q9D6F9;P68372;P99024;Q9CWF2	C23(Carbamidomethyl)	2708.34	0	0.02553	High	3.59955	High	3.9109	High	2.49865							0
	LHFFMPGFAPLTSR	15	5	5	Q7TMM9;Q9CWF2;Q9D6F9;P68372;P99024		1620.83	0	6.588e-05	High	3.58492	High	3.55881	High	3.69464	High	4.00445	High	3.82302	High	3.53432	0
	LAVNMVPFPR	15	7	6	Q7TMM9;Q9D6F9;P68372;P99024;Q922F4;Q9CWF2		1143.64	0	0.00515	High	3.52969	High	3.59651	High	3.39083					Medium	2.58677	0
	ALTVPELTQQVFDAK	36	1	1	P99024		1659.89	0	0.002175	High	3.50349	High	3.90786	High	3.55589	High	4.71545	Medium	2.66173	Medium	3.19564	0
	RISEQFTAMFR	6	6	5	Q7TMM9;Q9CWF2;Q9D6F9;P68372;P99024		1385.7	0	0.0006611	High	3.31557	High	3.67656	High	3.80091							1
	ISVYYNEATGGK	13	1	1	P99024		1301.64	0	1.156e-05	High	3.22134	High	3.21528	High	3.58336			High	3.48749	High	3.46917	0
	TAVCDIPPR	59	5	5	Q7TMM9;Q9CWF2;Q9D6F9;P68372;P99024	C4(Carbamidomethyl)	1028.52	0	0.001289	High	3.20813	High	3.13327	High	3.2461			Medium	2.64428	High	2.81322	0
	RISEQFTAMFR	5	6	5	Q7TMM9;Q9CWF2;Q9D6F9;P68372;P99024	M9(Oxidation)	1401.69	0	0.01904	High	3.14126	High	2.86128	High	2.75613							1
	NMMAACDPR	8	7	6	Q7TMM9;Q9D6F9;P68372;P99024;Q922F4;Q9CWF2	C6(Carbamidomethyl)	1065.43	0	0.02695	High	3.10856	High	3.24694	High	2.80987							0
	YLTVAAVFR	15	3	3	Q9D6F9;P68372;P99024		1039.59	0	0.008285	High	3.02046	High	3.30682	High	2.93626							0
	FPGQLNADLRK	16	7	6	Q7TMM9;Q9CWF2;Q9D6F9;P68372;P99024;Q922F4		1258.69	0	0.003159	High	2.78713	High	2.7858	High	2.90166							1
	NMMAACDPR	10	7	6	Q7TMM9;Q9CWF2;Q9D6F9;P68372;P99024;Q922F4	M3(Oxidation); C6(Carbamidomethyl)	1081.42	0	0.00222	High	2.76445	High	2.67311	High	2.56028							0
	FPGQLNADLR	4	7	6	Q7TMM9;Q9D6F9;P68372;P99024;Q922F4;Q9CWF2		1130.6	0	0.025	High	2.05077	High	2.72849	High	2.23782							0
	LTTPTYGDLNHLVSATMSGVTTCLR	1	5	5	Q7TMM9;Q9CWF2;Q9D6F9;P68372;P99024	M17(Oxidation); C23(Carbamidomethyl)	2724.33	0	0.0005991					High	2.65244							0
	HGRYLTVAAVFRGR	3	3	3	Q9D6F9;P68372;P99024		1602.9	0.001	0.04157	High	3.17699	Medium	2.65088	High	2.50945							2
	FWEVISDEHGIDPTGTYHGDSDLQLDR	2	1	1	P99024	Q24(Deamidated)	3103.41	0.002	0.1354			High	4.39998	High	2.99649							0
	IREEYPDRIMNTFSVVPSPK	2	2	2	P68372;P99024		2378.22	0.002	0.01916					High	3.05797							2
	MAVTFIGNSTAIQELFKR	1	1	1	P99024		2026.08	0.006	0.1793	High	2.21983											1
	IREEYPDR	4	5	5	Q7TMM9;Q9CWF2;P68372;P99024;Q922F4		1077.53	0.008	0.0899	Medium	2.18878			Medium	2.50246							1
	NMMAACDPR	1	7	6	Q7TMM9;Q9CWF2;Q9D6F9;P68372;P99024;Q922F4	M2(Oxidation); M3(Oxidation); C6(Carbamidomethyl)	1097.42	0.009	0.1216					High	2.71679							0
	EAESCDCLQGFQLTHSLGGGTGSGMGTLLISK	4	2	2	P68372;P99024	C5(Carbamidomethyl); C7(Carbamidomethyl)	3311.54									High	4.24254	High	4.15905	High	4.15272	0
	EAESCDCLQGFQLTHSLGGGTGSGMGTLLISK	5	2	2	P68372;P99024	C5(Carbamidomethyl); C7(Carbamidomethyl); M25(Oxidation)	3327.53									High	3.73345	High	4.16892	High	4.07113	0
P01867	Ig gamma-2B chain C region OS=Mus musculus GN=Igh-3 PE=1 SV=3 - [IGG2B_MOUSE]	36.39	1	12	12	506	388.522	36.39	12	129	348.762	36.39	12	118	337.471	36.39	12	109	146.78	26.49	6	41	190.956	33.17	9	56	184.233	33.17	9	53	404	44.2312	6.52197
	Sequence	# PSMs	# Proteins	# Protein Groups	Protein Group Accessions	Modifications	MH+ [Da]	q-Value	PEP	A2	XCorr A2	B2	XCorr B2	C2	XCorr C2	D2	XCorr D2	E2	XCorr E2	F2	XCorr F2	# Missed Cleavages
	CPAPNLEGGPSVFIFPPNIK	158	1	1	P01867	C1(Carbamidomethyl)	2154.1	0	0.001917	High	4.82949	High	4.99372	High	4.79703	High	4.97944	High	4.73323	High	4.77697	0
	DTAPVLDSDGSYFIYSK	60	1	1	P01867		1877.88	0	0.00114	High	4.71848	High	4.14544	High	4.41617	High	5.0206	High	4.86587	High	5.09567	0
	CPAPNLEGGPSVFIFPPNIK	1	1	1	P01867	C1(Carbamidomethyl); N5(Deamidated)	2155.1	0	0.0161	High	4.57929											0
	KLEPSGPISTINPCPPCK	47	1	1	P01867	C14(Carbamidomethyl); C17(Carbamidomethyl)	1995	0	0.0001189	High	4.39675	High	4.52659	High	5.05673			High	4.4179	High	4.47948	1
	VVSTLPIQHQDWMSGK	15	1	1	P01867		1825.93	0	0.00308	High	4.15967	High	4.35358	High	4.03695	High	4.66115	High	4.26144	High	4.26224	0
	TDSFSCNVR	30	1	1	P01867	C6(Carbamidomethyl)	1085.47	0	0.001792	High	3.11962	High	2.97298	High	3.4239			High	2.98783	High	2.75686	0
	LEPSGPISTINPCPPCK	6	1	1	P01867	C13(Carbamidomethyl); C16(Carbamidomethyl)	1866.91	0	3.693e-07	High	3.0413	High	3.38502	High	4.14838			High	3.32063	Medium	2.52368	0
	GLVRAPQVYILPPPAEQLSRK	9	1	1	P01867		2332.35	0	0.006936	High	3.02362	High	2.84049	High	2.89994							2
	VVSTLPIQHQDWMSGK	8	1	1	P01867	M13(Oxidation)	1841.92	0	0.002072	High	2.91718	High	3.86173	High	3.06712			High	3.48152			0
	APQVYILPPPAEQLSR	68	1	1	P01867		1778.98	0	0.0002966	High	2.90438	High	3.23881	High	3.26745	High	3.21806	High	3.20317	High	3.14451	0
	TTPPSVYPLAPGCGDTTGSSVTLGCLVK	52	1	1	P01867	C13(Carbamidomethyl); C25(Carbamidomethyl)	2835.39	0	0.0007781	High	2.88744	High	3.00572	High	3.19072	High	3.38887	High	3.38815	Medium	3.08293	0
	DVLMISLTPK	17	1	1	P01867	M4(Oxidation)	1132.63	0	0.02489	High	2.88192	High	2.58099	High	3.17337	High	3.04316	High	3.28461	High	3.4245	0
	DVLMISLTPK	22	1	1	P01867		1116.63	0.001	0.01156	High	3.20142	High	3.23042	High	3.04307	High	3.39608	High	3.63336	High	3.51034	0
	APQVYILPPPAEQLSR	4	1	1	P01867	Q13(Deamidated)	1779.96	0.001	0.08291	Medium	2.57778	High	3.04908									0
	GLVRAPQVYILPPPAEQLSR	3	1	1	P01867		2204.25	0.002	0.1131	High	1.93523	High	2.25378	High	2.00931							1
	DLPSPIER	6	1	1	P01867		926.494	0.004	0.1952	Medium	1.72651	High	1.81255	Medium	1.68311							0
P68372	Tubulin beta-4B chain OS=Mus musculus GN=Tubb4b PE=1 SV=1 - [TBB4B_MOUSE]	74.38	1	2	26	471	474.467	67.19	24	143	450.237	65.39	23	133	406.329	63.37	24	124	58.783	28.76	8	16	101.938	38.2	12	27	106.314	37.75	12	28	445	49.799	4.89404
	Sequence	# PSMs	# Proteins	# Protein Groups	Protein Group Accessions	Modifications	MH+ [Da]	q-Value	PEP	A2	XCorr A2	B2	XCorr B2	C2	XCorr C2	D2	XCorr D2	E2	XCorr E2	F2	XCorr F2	# Missed Cleavages
	SGPFGQIFRPDNFVFGQSGAGNNWAK	31	5	5	Q7TMM9;Q9CWF2;Q9D6F9;P68372;P99024		2798.34	0	2.013e-05	High	6.79444	High	5.71851	High	5.17523	High	5.10155	High	5.13801	High	5.09401	0
	SGPFGQIFRPDNFVFGQSGAGNNWAK	7	5	5	Q7TMM9;Q9CWF2;Q9D6F9;P68372;P99024	N22(Deamidated)	2799.33	0	4.191e-05	High	6.25505	High	5.1134									0
	EIVHLQAGQCGNQIGAK	25	6	5	Q7TMM9;Q9CWF2;P99024;Q9D6F9;P68372	C10(Carbamidomethyl)	1822.92	0	0.000957	High	5.57889	High	4.90673	High	5.35705			High	3.76538	High	4.12621	0
	FWEVISDEHGIDPTGTYHGDSDLQLER	17	2	2	Q9D6F9;P68372		3116.43	0	1.792e-08	High	5.45718	High	5.26059	High	5.7093							0
	GHYTEGAELVDSVLDVVR	17	6	5	Q7TMM9;P68372;P99024;Q922F4;Q9CWF2		1958.98	0	3.595e-05	High	5.19226	High	5.69413	High	5.29556	High	3.71718	High	3.82864	High	3.56352	0
	MREIVHLQAGQCGNQIGAK	12	6	5	Q7TMM9;P99024;Q9D6F9;P68372;Q9CWF2	C12(Carbamidomethyl)	2110.07	0	0.001828	High	5.01951	High	5.39605	High	5.38773			High	4.64585			1
	MSATFIGNSTAIQELFK	1	3	3	Q7TMM9;Q9CWF2;P68372		1857.94	0	0.001995	High	4.8119											0
	MREIVHLQAGQCGNQIGAK	9	6	5	Q7TMM9;P99024;Q9D6F9;P68372;Q9CWF2	M1(Oxidation); C12(Carbamidomethyl)	2126.06	0	0.002534	High	4.68053	High	5.01322	High	4.26433			High	4.20785	High	4.40605	1
	MSATFIGNSTAIQELFK	2	3	3	Q7TMM9;Q9CWF2;P68372	M1(Oxidation)	1873.94	0	0.0001159	High	4.46828	High	3.94433									0
	EVDEQMLNVQNK	16	4	4	Q7TMM9;Q9CWF2;P68372;P99024		1446.69	0	0.03352	High	4.32346	High	4.20431	High	3.99032			High	4.78478	High	4.46156	0
	EVDEQMLNVQNK	18	4	4	Q7TMM9;Q9CWF2;P68372;P99024	M6(Oxidation)	1462.68	0	0.0008992	High	4.15206	High	3.6356	High	4.36281			High	4.15087	High	4.29725	0
	GHYTEGAELVDSVLDVVRK	30	6	5	Q7TMM9;P68372;P99024;Q922F4;Q9CWF2		2087.08	0	0.0003774	High	4.12281	High	5.23881	High	4.73165	Medium	3.1289	High	3.49979	High	3.52625	1
	IMNTFSVVPSPK	5	4	3	Q9D6F9;P68372;P99024		1319.7	0	0.003557	High	4.04696	High	3.59304	High	3.62518	High	3.71146					0
	NSSYFVEWIPNNVK	3	7	6	Q7TMM9;Q9D6F9;P68372;P99024;Q922F4;Q9CWF2	N11(Deamidated)	1697.82	0	0.02967	High	3.99575	High	4.47629	High	3.88929							0
	LHFFMPGFAPLTSR	21	5	5	Q7TMM9;Q9CWF2;Q9D6F9;P68372;P99024	M5(Oxidation)	1636.83	0	0.02857	High	3.94452	High	3.70632	High	3.5841	High	4.1682	High	3.38774	High	4.00882	0
	IMNTFSVVPSPK	18	4	3	Q9D6F9;P68372;P99024	M2(Oxidation)	1335.7	0	0.005067	High	3.82273	High	3.57743	High	3.58019			High	2.99576			0
	AVLVDLEPGTMDSVR	9	2	2	Q9D6F9;P68372	M11(Oxidation)	1617.82	0	2.482e-05	High	3.8097	High	3.65295	High	3.95497	High	3.15478			High	3.5302	0
	LAVNMVPFPR	18	7	6	Q7TMM9;Q9CWF2;Q9D6F9;P68372;P99024;Q922F4	M5(Oxidation)	1159.63	0	0.005087	High	3.72775	High	3.56855	High	3.67344	High	2.99184			High	3.15688	0
	NSSYFVEWIPNNVK	6	7	6	Q7TMM9;Q9CWF2;Q9D6F9;P68372;P99024;Q922F4		1696.83	0	6.649e-05	High	3.69348	High	3.6201	High	3.68594							0
	LTTPTYGDLNHLVSATMSGVTTCLR	7	5	5	Q7TMM9;Q9D6F9;P68372;P99024;Q9CWF2	C23(Carbamidomethyl)	2708.34	0	0.02553	High	3.59955	High	3.9109	High	2.49865							0
	LHFFMPGFAPLTSR	15	5	5	Q7TMM9;Q9CWF2;Q9D6F9;P68372;P99024		1620.83	0	6.588e-05	High	3.58492	High	3.55881	High	3.69464	High	4.00445	High	3.82302	High	3.53432	0
	LAVNMVPFPR	15	7	6	Q7TMM9;Q9D6F9;P68372;P99024;Q922F4;Q9CWF2		1143.64	0	0.00515	High	3.52969	High	3.59651	High	3.39083					Medium	2.58677	0
	RISEQFTAMFR	6	6	5	Q7TMM9;Q9CWF2;Q9D6F9;P68372;P99024		1385.7	0	0.0006611	High	3.31557	High	3.67656	High	3.80091							1
	TAVCDIPPR	59	5	5	Q7TMM9;Q9CWF2;Q9D6F9;P68372;P99024	C4(Carbamidomethyl)	1028.52	0	0.001289	High	3.20813	High	3.13327	High	3.2461			Medium	2.64428	High	2.81322	0
	INVYYNEATGGK	8	1	1	P68372		1328.65	0	8.858e-05	High	3.20227	High	3.41537	High	3.60542			High	3.62646	High	3.68235	0
	RISEQFTAMFR	5	6	5	Q7TMM9;Q9CWF2;Q9D6F9;P68372;P99024	M9(Oxidation)	1401.69	0	0.01904	High	3.14126	High	2.86128	High	2.75613							1
	NMMAACDPR	8	7	6	Q7TMM9;Q9D6F9;P68372;P99024;Q922F4;Q9CWF2	C6(Carbamidomethyl)	1065.43	0	0.02695	High	3.10856	High	3.24694	High	2.80987							0
	YLTVAAVFR	15	3	3	Q9D6F9;P68372;P99024		1039.59	0	0.008285	High	3.02046	High	3.30682	High	2.93626							0
	FPGQLNADLRK	16	7	6	Q7TMM9;Q9CWF2;Q9D6F9;P68372;P99024;Q922F4		1258.69	0	0.003159	High	2.78713	High	2.7858	High	2.90166							1
	NMMAACDPR	10	7	6	Q7TMM9;Q9CWF2;Q9D6F9;P68372;P99024;Q922F4	M3(Oxidation); C6(Carbamidomethyl)	1081.42	0	0.00222	High	2.76445	High	2.67311	High	2.56028							0
	ALTVPELTQQMFDAK	10	4	3	Q9D6F9;P68372;Q922F4		1691.87	0	0.0002012	High	2.73189	High	2.97863	High	3.07778							0
	ALTVPELTQQMFDAK	2	4	3	Q9D6F9;P68372;Q922F4	M11(Oxidation)	1707.86	0	0.0009826	High	2.12387			High	2.10243							0
	FPGQLNADLR	4	7	6	Q7TMM9;Q9D6F9;P68372;P99024;Q922F4;Q9CWF2		1130.6	0	0.025	High	2.05077	High	2.72849	High	2.23782							0
	LTTPTYGDLNHLVSATMSGVTTCLR	1	5	5	Q7TMM9;Q9CWF2;Q9D6F9;P68372;P99024	M17(Oxidation); C23(Carbamidomethyl)	2724.33	0	0.0005991					High	2.65244							0
	HGRYLTVAAVFRGR	3	3	3	Q9D6F9;P68372;P99024		1602.9	0.001	0.04157	High	3.17699	Medium	2.65088	High	2.50945							2
	FWEVISDEHGIDPTGTYHGDSDLQLER	1	2	2	Q9D6F9;P68372	Q24(Deamidated)	3117.42	0.001	0.05307			High	2.82578									0
	IREEYPDRIMNTFSVVPSPK	2	2	2	P68372;P99024		2378.22	0.002	0.01916					High	3.05797							2
	IREEYPDR	4	5	5	Q7TMM9;Q9CWF2;P68372;P99024;Q922F4		1077.53	0.008	0.0899	Medium	2.18878			Medium	2.50246							1
	NMMAACDPR	1	7	6	Q7TMM9;Q9CWF2;Q9D6F9;P68372;P99024;Q922F4	M2(Oxidation); M3(Oxidation); C6(Carbamidomethyl)	1097.42	0.009	0.1216					High	2.71679							0
	EAESCDCLQGFQLTHSLGGGTGSGMGTLLISK	4	2	2	P68372;P99024	C5(Carbamidomethyl); C7(Carbamidomethyl)	3311.54									High	4.24254	High	4.15905	High	4.15272	0
	EAESCDCLQGFQLTHSLGGGTGSGMGTLLISK	5	2	2	P68372;P99024	C5(Carbamidomethyl); C7(Carbamidomethyl); M25(Oxidation)	3327.53									High	3.73345	High	4.16892	High	4.07113	0
	AVLVDLEPGTMDSVR	5	1	1	P68372		1601.82									High	3.70037	High	3.81069	High	3.60447	0
O08638	Myosin-11 OS=Mus musculus GN=Myh11 PE=1 SV=1 - [MYH11_MOUSE]	47.82	4	76	96	461	1.81292	0.25	1	1		0				0			343.503	23.38	36	83	714.001	42.49	80	188	711.444	45.03	85	189	1972	226.888	5.45264
	Sequence	# PSMs	# Proteins	# Protein Groups	Protein Group Accessions	Modifications	MH+ [Da]	q-Value	PEP	A2	XCorr A2	B2	XCorr B2	C2	XCorr C2	D2	XCorr D2	E2	XCorr E2	F2	XCorr F2	# Missed Cleavages
	QNLER	1	4	1	O08638	Q1(Deamidated); N2(Deamidated)	661.315	0.018	0.2911	Medium	1.81292											0
	IAQLEEELEEEQGNMEAMSDR	7	1	1	O08638		2451.06									High	6.65589	High	6.60411	High	3.55939	0
	IAQLEEELEEEQGNMEAMSDR	10	1	1	O08638	M15(Oxidation); M18(Oxidation)	2483.06									High	6.36572	High	5.75047	High	4.49831	0
	NMDPLNDNVTSLLNASSDK	9	1	1	O08638	M2(Oxidation)	2063.95									High	6.32693	High	6.04118	High	5.60266	0
	MAQQMLDLEEQLEEEEAAR	9	1	1	O08638		2263.02									High	6.10736	High	6.66629	High	5.9839	0
	DVASLGSQLQDTQELLQEETR	13	1	1	O08638		2360.16									High	5.93501	High	5.97012	High	6.64529	0
	MAQQMLDLEEQLEEEEAAR	7	1	1	O08638	M1(Oxidation)	2279.02									High	5.93387	High	5.04174	High	6.30701	0
	LQQELDDLVVDLDNQR	8	1	1	O08638		1912.96									High	5.67926	High	4.04103	High	4.97329	0
	NMDPLNDNVTSLLNASSDK	4	1	1	O08638		2047.96									High	5.57951	High	5.83292	High	4.83328	0
	LQQLFNHTMFILEQEEYQR	19	3	3	Q61879;O08638;Q8VDD5	M9(Oxidation)	2483.2									High	5.34328	High	5.44952	High	5.97034	0
	LEGDASDFHEQIADLQAQIAELK	3	1	1	O08638		2541.25									High	5.31372	High	5.47501	High	5.52278	0
	IAQLEEELEEEQGNMEAMSDR	10	1	1	O08638	M15(Oxidation)	2467.06									High	5.28315	High	4.99602	High	6.5405	0
	EELAEELASSLSGR	9	1	1	O08638		1490.73									High	5.2766	High	5.20874	High	5.25532	0
	SLEADLMQLQEDLAAAER	6	1	1	O08638	M7(Oxidation)	2018.97									High	5.27341	High	3.9157	Medium	2.95592	0
	LQNEVESVTGMLNEAEGK	6	1	1	O08638	M11(Oxidation)	1963.93									High	5.2388	High	5.00121	High	4.74168	0
	KLQDFASTIEVMEEGKK	2	1	1	O08638		1953									High	5.19573			High	4.45419	2
	LRLEVNMQALK	2	1	1	O08638		1314.76									High	5.02724	High	3.67792			1
	LQDFASTIEVMEEGK	4	1	1	O08638	M11(Oxidation)	1712.8									High	4.9897	High	4.89732	High	4.80333	0
	IRELEGHISDLQEDLDSER	3	1	1	O08638		2254.1									High	4.73654			High	4.2609	1
	INFDVTGYIVGANIETYLLEK	3	2	2	Q61879;O08638		2372.24									High	4.5023			High	3.51426	0
	HTQAVEELTEQLEQFKR	10	1	1	O08638		2086.05									High	4.38141	High	4.48179	High	5.38598	1
	NSLQDQLDEEMEAK	4	1	1	O08638		1649.73									High	4.3798			High	4.58934	0
	VVSSVLQLGNIVFK	3	1	1	O08638		1502.9									High	4.35633	High	4.14552	High	4.48568	0
	LQQLFNHTMFILEQEEYQR	6	3	3	Q61879;O08638;Q8VDD5		2467.21									High	4.33457	High	4.55705	High	4.44053	0
	KLQDFASTIEVMEEGK	3	1	1	O08638		1824.9									High	4.22782	High	3.77003	High	3.66921	1
	YEILAANAIPK	3	1	1	O08638		1202.68									High	4.04383	High	3.51785	High	3.58251	0
	VCHLVGINVTDFTR	7	1	1	O08638	C2(Carbamidomethyl)	1630.84									High	3.98508	High	4.20934	High	3.99606	0
	RSGKLDAFLVLEQLR	3	1	1	O08638		1745.01									High	3.97741	High	3.39657	High	3.27423	2
	QLEDERNSLQDQLDEEMEAK	5	1	1	O08638		2420.09									High	3.76121	High	4.19662	High	3.72218	1
	GDEVVVELVENGK	2	1	1	O08638		1386.71									High	3.65095			High	3.21771	0
	QLLQANPILEAFGNAK	7	3	3	O08638;Q6URW6;Q8VDD5		1726.95									High	3.48847	High	4.51118	High	4.78868	0
	TFHIFYYLLAGAK	2	1	1	O08638		1543.83									High	3.39749	High	4.23875			0
	EQADFAIEALAK	10	3	3	Q6URW6;O08638;Q8VDD5		1305.67									High	3.34975	High	2.87912	High	3.3873	0
	LDAFLVLEQLR	6	1	1	O08638		1316.75									High	3.28159	High	3.95054	High	3.50436	0
	LRQLEDERNSLQDQLDEEMEAK	2	1	1	O08638		2689.27									High	3.24847					2
	SGKLDAFLVLEQLR	3	1	1	O08638		1588.91									High	3.21251	High	3.74163	High	3.50228	1
	KQELEEILHEMEAR	4	1	1	O08638	M11(Oxidation)	1770.87									High	3.18136	High	2.92759	Medium	2.80737	1
	RKLEGDASDFHEQIADLQAQIAELK	4	1	1	O08638		2825.45									Medium	2.94069			High	3.60507	2
	NRLQQELDDLVVDLDNQR	3	1	1	O08638		2183.1									Medium	2.85207	Medium	2.7857	High	3.50458	1
	DLGEELEALK	9	2	2	O08638;Q8VDD5		1116.58									Medium	2.81646	High	2.9541	High	3.49598	0
	VEDMAELTCLNEASVLHNLR	3	1	1	O08638	M4(Oxidation); C9(Carbamidomethyl)	2330.11									Medium	2.66498	High	3.05987	High	3.75611	0
	ALELDPNLYR	3	2	2	Q61879;O08638		1203.64									Medium	2.61305	High	2.97085	High	2.85877	0
	ATLQAEQLSNELATER	3	1	1	O08638		1773.9											High	6.18653	High	5.54418	0
	VIENTDGSEEEMDAR	2	1	1	O08638		1694.71											High	5.5899			0
	IAQLEEQVEQEAR	12	1	1	O08638		1542.77											High	5.17965	High	5.153	0
	ELDEATESNEAMGR	5	1	1	O08638		1551.66											High	5.13752	High	4.09757	0
	HTQAVEELTEQLEQFK	4	1	1	O08638		1929.95											High	5.13286	High	3.37961	0
	RVIENTDGSEEEMDAR	2	1	1	O08638		1850.82											High	4.77161	High	5.38392	1
	ALEEALEAKEELER	3	1	1	O08638		1629.83											High	4.71535	High	4.07482	1
	NSLQDQLDEEMEAK	3	1	1	O08638	M11(Oxidation)	1665.72											High	4.69004	High	4.18146	0
	RDLGEELEALK	3	2	2	O08638;Q8VDD5		1272.68											High	4.52905	High	3.94536	1
	SLEADLMQLQEDLAAAER	2	1	1	O08638		2002.97											High	4.49772	High	3.47589	0
	ELDEATESNEAMGR	11	1	1	O08638	M12(Oxidation)	1567.65											High	4.4706	High	4.60187	0
	KLEVQLQDLQSK	4	1	1	O08638		1428.8											High	4.44589	High	4.27026	1
	QLHEYETELEDER	2	1	1	O08638		1690.76											High	4.42858	Medium	2.78851	0
	EDQSILCTGESGAGK	6	4	4	Q61879;O08638;Q6URW6;Q8VDD5	C7(Carbamidomethyl)	1551.7											High	4.34492	High	4.87671	0
	ERNTDQASMPDNTAAQK	1	2	2	O08638;Q8VDD5		1876.85											High	4.33726			1
	VSDLTTNLAEEEEK	2	1	1	O08638		1577.75											High	4.2963	High	4.68817	0
	ELEGHISDLQEDLDSER	2	1	1	O08638		1984.91											High	4.20242	High	4.70551	0
	KEEELQAALAR	11	2	2	O08638;Q8VDD5		1257.68											High	4.10921	High	3.91068	1
	SKHESMISELEVR	2	1	1	O08638		1544.77											High	4.09581	High	3.93147	1
	VIQYLAVVASSHK	2	1	1	O08638		1414.81											High	4.08139	High	4.51379	0
	NTDQASMPDNTAAQK	4	2	2	O08638;Q8VDD5		1591.7											High	4.07246	High	5.07879	0
	HVSTLNIQLSDSKK	5	1	1	O08638		1569.86											High	3.99468	High	3.91722	1
	HVSTLNIQLSDSK	7	1	1	O08638		1441.76											High	3.95137	High	4.84626	0
	NTDQASMPDNTAAQK	5	2	2	O08638;Q8VDD5	M7(Oxidation)	1607.69											High	3.91613	High	3.39095	0
	SKHESMISELEVR	5	1	1	O08638	M6(Oxidation)	1560.77											High	3.90792	High	4.12813	1
	EMEGLSQQYEEK	7	1	1	O08638	M2(Oxidation)	1486.64											High	3.77401	High	3.93216	0
	SKLQEVEGAVK	3	1	1	O08638		1187.66											High	3.70309	High	3.26206	1
	KLEGDASDFHEQIADLQAQIAELK	1	1	1	O08638		2669.34											High	3.62857			1
	ALEEALEAK	5	2	2	Q61879;O08638		973.52											High	3.54495	High	3.3428	0
	LEVQLQDLQSK	2	1	1	O08638		1300.71											High	3.53412	High	3.63929	0
	MAQQMLDLEEQLEEEEAAR	1	1	1	O08638	M1(Oxidation); M5(Oxidation)	2295.01											High	3.47189			0
	ALETQMEEMK	4	1	1	O08638	M9(Oxidation)	1225.54											High	3.45194	High	3.12076	0
	LDEEIAQK	4	1	1	O08638		945.489											High	3.40787	High	3.20697	0
	DKTEFSIIHYAGK	4	1	1	O08638		1508.77											High	3.3621	High	3.35375	1
	KFDQLLAEEK	5	4	4	Q61879;O08638;Q6URW6;Q8VDD5		1220.65											High	3.35405	High	3.28085	1
	AEMEDLVSSK	2	1	1	O08638		1108.52											High	3.32502	High	3.11164	0
	TGVLAHLEEER	1	1	1	O08638		1253.65											High	3.28744			0
	TELEDTLDSTATQQELR	2	1	1	O08638		1949.94											High	3.23816	High	3.52662	0
	AEMEDLVSSK	5	1	1	O08638	M3(Oxidation)	1124.51											High	3.19122	High	3.15318	0
	KLEDDILVMDDQNSK	5	1	1	O08638	M9(Oxidation)	1778.85											High	3.14932	High	3.56051	1
	GDEVVVELVENGKK	3	1	1	O08638		1514.81											High	3.13665	High	2.97856	1
	EMEGLSQQYEEK	3	1	1	O08638		1470.64											High	3.12892	High	4.1625	0
	LQEVEGAVK	2	1	1	O08638		972.537											High	3.03581	Medium	2.66001	0
	ASRDEIFATSK	2	1	1	O08638		1224.62											High	2.94247	High	3.33134	1
	KLVWVPSEK	3	1	1	O08638		1085.64											High	2.90151	High	2.85501	1
	KATLQAEQLSNELATER	4	1	1	O08638		1902											Medium	2.87453	High	4.26389	1
	KLEDDILVMDDQNSK	2	1	1	O08638		1762.85											Medium	2.84382	Medium	3.24261	1
	QRYEILAANAIPK	3	1	1	O08638		1486.84											Medium	2.79566	High	3.47204	1
	MTESSLPSASK	4	1	1	O08638	M1(Oxidation)	1153.54											Medium	2.79008	High	3.08592	0
	ENADLAGELR	3	1	1	O08638		1087.54											Medium	2.75986	Medium	2.54611	0
	AEMEDLVSSKDDVGK	1	1	1	O08638	M3(Oxidation)	1638.76											Medium	2.72109			1
	VIENTDGSEEEMDAR	3	1	1	O08638	M12(Oxidation)	1710.72											Medium	2.66086	High	3.57362	0
	QLHEYETELEDERK	3	1	1	O08638		1818.86											Medium	2.63168	High	3.46094	1
	LRNWQWWR	1	3	3	O08638;Q6URW6;Q8VDD5		1244.64											Medium	2.63021			1
	LEVNMQALK	2	1	1	O08638		1045.57											Medium	2.62616	High	2.74856	0
	VKPLLQVTR	2	3	3	Q61879;O08638;Q6URW6		1053.68											Medium	2.61464	Medium	2.76819	0
	IVFQEFR	2	2	2	Q61879;O08638		938.508											Medium	2.60802			0
	LVWVPSEK	1	1	1	O08638		957.539											Medium	2.45718			0
	FVADLWK	2	1	1	O08638		878.478											Medium	2.45238	Medium	2.46508	0
	IVGLDQMAK	2	1	1	O08638		974.533											Medium	2.41403	Medium	2.53887	0
	SMLQDREDQSILCTGESGAGK	2	2	2	O08638;Q6URW6	M2(Oxidation); C13(Carbamidomethyl)	2298.03													High	4.13793	1
	QEEEMQAKEEEMQK	1	1	1	O08638		1766.76													High	3.52962	1
	ALDEETRSHEAQVQEMR	1	1	1	O08638	M16(Oxidation)	2044.94													High	3.51699	1
	FDQLLAEEK	1	4	4	Q61879;O08638;Q6URW6;Q8VDD5		1092.56													High	3.2741	0
	MTESSLPSASK	2	1	1	O08638		1137.55													High	3.17542	0
	SHEAQVQEMR	1	1	1	O08638		1214.56													Medium	3.14023	0
	CNGVLEGIR	1	6	5	Q61879;O08638;Q6URW6;P13542;Q8VDD5	C1(Carbamidomethyl)	1017.52													High	3.01764	0
	ALDEETRSHEAQVQEMR	1	1	1	O08638		2028.94													Medium	2.91207	1
	DSSITGELEK	3	1	1	O08638		1078.53													High	2.73915	0
	GNEASFVPSR	1	1	1	O08638		1063.52													High	2.72738	0
	VEDMAELTCLNEASVLHNLR	1	1	1	O08638	C9(Carbamidomethyl)	2314.12													Medium	2.69118	0
	TVGQLYK	2	4	4	Q61879;O08638;Q6URW6;Q8VDD5		808.459													Medium	2.58903	0
Q7TMM9	Tubulin beta-2A chain OS=Mus musculus GN=Tubb2a PE=1 SV=1 - [TBB2A_MOUSE]	66.07	1	1	23	423	443.064	66.07	23	129	406.987	60.9	21	120	354.418	56.18	20	109		0			106.219	28.31	10	29		0			445	49.875	4.89404
	Sequence	# PSMs	# Proteins	# Protein Groups	Protein Group Accessions	Modifications	MH+ [Da]	q-Value	PEP	A2	XCorr A2	B2	XCorr B2	C2	XCorr C2	D2	XCorr D2	E2	XCorr E2	F2	XCorr F2	# Missed Cleavages
	SGPFGQIFRPDNFVFGQSGAGNNWAK	31	5	5	Q7TMM9;Q9CWF2;Q9D6F9;P68372;P99024		2798.34	0	2.013e-05	High	6.79444	High	5.71851	High	5.17523	High	5.10155	High	5.13801	High	5.09401	0
	SGPFGQIFRPDNFVFGQSGAGNNWAK	7	5	5	Q7TMM9;Q9CWF2;Q9D6F9;P68372;P99024	N22(Deamidated)	2799.33	0	4.191e-05	High	6.25505	High	5.1134									0
	EIVHIQAGQCGNQIGAK	25	6	5	Q7TMM9;Q9CWF2;P99024;Q9D6F9;P68372	C10(Carbamidomethyl)	1822.92	0	0.000957	High	5.57889	High	4.90673	High	5.35705			High	3.76538	High	4.12621	0
	GHYTEGAELVDSVLDVVR	17	6	5	Q7TMM9;P68372;P99024;Q922F4;Q9CWF2		1958.98	0	3.595e-05	High	5.19226	High	5.69413	High	5.29556	High	3.71718	High	3.82864	High	3.56352	0
	MREIVHIQAGQCGNQIGAK	12	6	5	Q7TMM9;P99024;Q9D6F9;P68372;Q9CWF2	C12(Carbamidomethyl)	2110.07	0	0.001828	High	5.01951	High	5.39605	High	5.38773			High	4.64585			1
	MSATFIGNSTAIQELFK	1	3	3	Q7TMM9;Q9CWF2;P68372		1857.94	0	0.001995	High	4.8119											0
	MREIVHIQAGQCGNQIGAK	9	6	5	Q7TMM9;P99024;Q9D6F9;P68372;Q9CWF2	M1(Oxidation); C12(Carbamidomethyl)	2126.06	0	0.002534	High	4.68053	High	5.01322	High	4.26433			High	4.20785	High	4.40605	1
	MSATFIGNSTAIQELFK	2	3	3	Q7TMM9;Q9CWF2;P68372	M1(Oxidation)	1873.94	0	0.0001159	High	4.46828	High	3.94433									0
	EVDEQMLNVQNK	16	4	4	Q7TMM9;Q9CWF2;P68372;P99024		1446.69	0	0.03352	High	4.32346	High	4.20431	High	3.99032			High	4.78478	High	4.46156	0
	EVDEQMLNVQNK	18	4	4	Q7TMM9;Q9CWF2;P68372;P99024	M6(Oxidation)	1462.68	0	0.0008992	High	4.15206	High	3.6356	High	4.36281			High	4.15087	High	4.29725	0
	GHYTEGAELVDSVLDVVRK	30	6	5	Q7TMM9;P68372;P99024;Q922F4;Q9CWF2		2087.08	0	0.0003774	High	4.12281	High	5.23881	High	4.73165	Medium	3.1289	High	3.49979	High	3.52625	1
	NSSYFVEWIPNNVK	3	7	6	Q7TMM9;Q9D6F9;P68372;P99024;Q922F4;Q9CWF2	N11(Deamidated)	1697.82	0	0.02967	High	3.99575	High	4.47629	High	3.88929							0
	LHFFMPGFAPLTSR	21	5	5	Q7TMM9;Q9CWF2;Q9D6F9;P68372;P99024	M5(Oxidation)	1636.83	0	0.02857	High	3.94452	High	3.70632	High	3.5841	High	4.1682	High	3.38774	High	4.00882	0
	AILVDLEPGTMDSVR	18	4	3	Q7TMM9;P99024;Q9CWF2	M11(Oxidation)	1631.83	0	0.001321	High	3.89423	High	4.04926	High	3.67162	High	4.15902	High	3.99951	High	4.02174	0
	AILVDLEPGTMDSVR	13	4	3	Q7TMM9;P99024;Q9CWF2		1615.83	0	0.001148	High	3.77658	High	3.98386	High	3.45592	High	3.50817	High	3.09427	High	3.57919	0
	LAVNMVPFPR	18	7	6	Q7TMM9;Q9CWF2;Q9D6F9;P68372;P99024;Q922F4	M5(Oxidation)	1159.63	0	0.005087	High	3.72775	High	3.56855	High	3.67344	High	2.99184			High	3.15688	0
	NSSYFVEWIPNNVK	6	7	6	Q7TMM9;Q9CWF2;Q9D6F9;P68372;P99024;Q922F4		1696.83	0	6.649e-05	High	3.69348	High	3.6201	High	3.68594							0
	LTTPTYGDLNHLVSATMSGVTTCLR	7	5	5	Q7TMM9;Q9D6F9;P68372;P99024;Q9CWF2	C23(Carbamidomethyl)	2708.34	0	0.02553	High	3.59955	High	3.9109	High	2.49865							0
	LHFFMPGFAPLTSR	15	5	5	Q7TMM9;Q9CWF2;Q9D6F9;P68372;P99024		1620.83	0	6.588e-05	High	3.58492	High	3.55881	High	3.69464	High	4.00445	High	3.82302	High	3.53432	0
	LAVNMVPFPR	15	7	6	Q7TMM9;Q9D6F9;P68372;P99024;Q922F4;Q9CWF2		1143.64	0	0.00515	High	3.52969	High	3.59651	High	3.39083					Medium	2.58677	0
	INVYYNEAAGNK	3	1	1	Q7TMM9		1355.66	0	0.003799	High	3.46917	High	3.68124					High	3.07436			0
	RISEQFTAMFR	6	6	5	Q7TMM9;Q9CWF2;Q9D6F9;P68372;P99024		1385.7	0	0.0006611	High	3.31557	High	3.67656	High	3.80091							1
	TAVCDIPPR	59	5	5	Q7TMM9;Q9CWF2;Q9D6F9;P68372;P99024	C4(Carbamidomethyl)	1028.52	0	0.001289	High	3.20813	High	3.13327	High	3.2461			Medium	2.64428	High	2.81322	0
	RISEQFTAMFR	5	6	5	Q7TMM9;Q9CWF2;Q9D6F9;P68372;P99024	M9(Oxidation)	1401.69	0	0.01904	High	3.14126	High	2.86128	High	2.75613							1
	NMMAACDPR	8	7	6	Q7TMM9;Q9D6F9;P68372;P99024;Q922F4;Q9CWF2	C6(Carbamidomethyl)	1065.43	0	0.02695	High	3.10856	High	3.24694	High	2.80987							0
	YLTVAAIFR	5	2	2	Q7TMM9;Q9CWF2		1053.61	0	0.01699	High	3.07899	High	2.74605	High	2.66252							0
	FWEVISDEHGIDPTGSYHGDSDLQLER	6	2	2	Q7TMM9;Q9CWF2		3102.41	0	0.02816	High	2.82198	High	2.61291	High	2.37539							0
	FPGQLNADLRK	16	7	6	Q7TMM9;Q9CWF2;Q9D6F9;P68372;P99024;Q922F4		1258.69	0	0.003159	High	2.78713	High	2.7858	High	2.90166							1
	NMMAACDPR	10	7	6	Q7TMM9;Q9CWF2;Q9D6F9;P68372;P99024;Q922F4	M3(Oxidation); C6(Carbamidomethyl)	1081.42	0	0.00222	High	2.76445	High	2.67311	High	2.56028							0
	FPGQLNADLR	4	7	6	Q7TMM9;Q9D6F9;P68372;P99024;Q922F4;Q9CWF2		1130.6	0	0.025	High	2.05077	High	2.72849	High	2.23782							0
	LTTPTYGDLNHLVSATMSGVTTCLR	1	5	5	Q7TMM9;Q9CWF2;Q9D6F9;P68372;P99024	M17(Oxidation); C23(Carbamidomethyl)	2724.33	0	0.0005991					High	2.65244							0
	IMNTFSVMPSPK	8	3	3	Q7TMM9;Q9CWF2;Q922F4	M2(Oxidation)	1367.67	0.001	0.08588	High	3.52361	High	3.02408	High	3.22269							0
	IMNTFSVMPSPK	1	3	3	Q7TMM9;Q9CWF2;Q922F4		1351.67	0.001	0.05499	High	3.36068											0
	ALTVPELTQQMFDSK	1	2	2	Q7TMM9;Q9CWF2		1707.86	0.001	0.04665	High	2.72226											0
	FWEVISDEHGIDPTGSYHGDSDLQLER	1	2	2	Q7TMM9;Q9CWF2	Q24(Deamidated)	3103.41	0.004	0.1468	High	2.77598											0
	IREEYPDR	4	5	5	Q7TMM9;Q9CWF2;P68372;P99024;Q922F4		1077.53	0.008	0.0899	Medium	2.18878			Medium	2.50246							1
	NMMAACDPR	1	7	6	Q7TMM9;Q9CWF2;Q9D6F9;P68372;P99024;Q922F4	M2(Oxidation); M3(Oxidation); C6(Carbamidomethyl)	1097.42	0.009	0.1216					High	2.71679							0
Q9CWF2	Tubulin beta-2B chain OS=Mus musculus GN=Tubb2b PE=1 SV=1 - [TBB2B_MOUSE]	66.07	1	1	23	421	443.054	66.07	23	129		0			354.418	56.18	20	109		0				0				0			445	49.9209	4.89404
	Sequence	# PSMs	# Proteins	# Protein Groups	Protein Group Accessions	Modifications	MH+ [Da]	q-Value	PEP	A2	XCorr A2	B2	XCorr B2	C2	XCorr C2	D2	XCorr D2	E2	XCorr E2	F2	XCorr F2	# Missed Cleavages
	SGPFGQIFRPDNFVFGQSGAGNNWAK	31	5	5	Q7TMM9;Q9CWF2;Q9D6F9;P68372;P99024		2798.34	0	2.013e-05	High	6.79444	High	5.71851	High	5.17523	High	5.10155	High	5.13801	High	5.09401	0
	SGPFGQIFRPDNFVFGQSGAGNNWAK	7	5	5	Q7TMM9;Q9CWF2;Q9D6F9;P68372;P99024	N22(Deamidated)	2799.33	0	4.191e-05	High	6.25505	High	5.1134									0
	EIVHIQAGQCGNQIGAK	25	6	5	Q7TMM9;Q9CWF2;P99024;Q9D6F9;P68372	C10(Carbamidomethyl)	1822.92	0	0.000957	High	5.57889	High	4.90673	High	5.35705			High	3.76538	High	4.12621	0
	GHYTEGAELVDSVLDVVR	17	6	5	Q7TMM9;P68372;P99024;Q922F4;Q9CWF2		1958.98	0	3.595e-05	High	5.19226	High	5.69413	High	5.29556	High	3.71718	High	3.82864	High	3.56352	0
	MREIVHIQAGQCGNQIGAK	12	6	5	Q7TMM9;P99024;Q9D6F9;P68372;Q9CWF2	C12(Carbamidomethyl)	2110.07	0	0.001828	High	5.01951	High	5.39605	High	5.38773			High	4.64585			1
	MSATFIGNSTAIQELFK	1	3	3	Q7TMM9;Q9CWF2;P68372		1857.94	0	0.001995	High	4.8119											0
	MREIVHIQAGQCGNQIGAK	9	6	5	Q7TMM9;P99024;Q9D6F9;P68372;Q9CWF2	M1(Oxidation); C12(Carbamidomethyl)	2126.06	0	0.002534	High	4.68053	High	5.01322	High	4.26433			High	4.20785	High	4.40605	1
	MSATFIGNSTAIQELFK	2	3	3	Q7TMM9;Q9CWF2;P68372	M1(Oxidation)	1873.94	0	0.0001159	High	4.46828	High	3.94433									0
	EVDEQMLNVQNK	16	4	4	Q7TMM9;Q9CWF2;P68372;P99024		1446.69	0	0.03352	High	4.32346	High	4.20431	High	3.99032			High	4.78478	High	4.46156	0
	EVDEQMLNVQNK	18	4	4	Q7TMM9;Q9CWF2;P68372;P99024	M6(Oxidation)	1462.68	0	0.0008992	High	4.15206	High	3.6356	High	4.36281			High	4.15087	High	4.29725	0
	GHYTEGAELVDSVLDVVRK	30	6	5	Q7TMM9;P68372;P99024;Q922F4;Q9CWF2		2087.08	0	0.0003774	High	4.12281	High	5.23881	High	4.73165	Medium	3.1289	High	3.49979	High	3.52625	1
	NSSYFVEWIPNNVK	3	7	6	Q7TMM9;Q9D6F9;P68372;P99024;Q922F4;Q9CWF2	N11(Deamidated)	1697.82	0	0.02967	High	3.99575	High	4.47629	High	3.88929							0
	LHFFMPGFAPLTSR	21	5	5	Q7TMM9;Q9CWF2;Q9D6F9;P68372;P99024	M5(Oxidation)	1636.83	0	0.02857	High	3.94452	High	3.70632	High	3.5841	High	4.1682	High	3.38774	High	4.00882	0
	AILVDLEPGTMDSVR	18	4	3	Q7TMM9;P99024;Q9CWF2	M11(Oxidation)	1631.83	0	0.001321	High	3.89423	High	4.04926	High	3.67162	High	4.15902	High	3.99951	High	4.02174	0
	AILVDLEPGTMDSVR	13	4	3	Q7TMM9;P99024;Q9CWF2		1615.83	0	0.001148	High	3.77658	High	3.98386	High	3.45592	High	3.50817	High	3.09427	High	3.57919	0
	LAVNMVPFPR	18	7	6	Q7TMM9;Q9CWF2;Q9D6F9;P68372;P99024;Q922F4	M5(Oxidation)	1159.63	0	0.005087	High	3.72775	High	3.56855	High	3.67344	High	2.99184			High	3.15688	0
	NSSYFVEWIPNNVK	6	7	6	Q7TMM9;Q9CWF2;Q9D6F9;P68372;P99024;Q922F4		1696.83	0	6.649e-05	High	3.69348	High	3.6201	High	3.68594							0
	LTTPTYGDLNHLVSATMSGVTTCLR	7	5	5	Q7TMM9;Q9D6F9;P68372;P99024;Q9CWF2	C23(Carbamidomethyl)	2708.34	0	0.02553	High	3.59955	High	3.9109	High	2.49865							0
	LHFFMPGFAPLTSR	15	5	5	Q7TMM9;Q9CWF2;Q9D6F9;P68372;P99024		1620.83	0	6.588e-05	High	3.58492	High	3.55881	High	3.69464	High	4.00445	High	3.82302	High	3.53432	0
	LAVNMVPFPR	15	7	6	Q7TMM9;Q9D6F9;P68372;P99024;Q922F4;Q9CWF2		1143.64	0	0.00515	High	3.52969	High	3.59651	High	3.39083					Medium	2.58677	0
	INVYYNEATGNK	1	1	1	Q9CWF2		1385.67	0	0.01402	High	3.45923											0
	RISEQFTAMFR	6	6	5	Q7TMM9;Q9CWF2;Q9D6F9;P68372;P99024		1385.7	0	0.0006611	High	3.31557	High	3.67656	High	3.80091							1
	TAVCDIPPR	59	5	5	Q7TMM9;Q9CWF2;Q9D6F9;P68372;P99024	C4(Carbamidomethyl)	1028.52	0	0.001289	High	3.20813	High	3.13327	High	3.2461			Medium	2.64428	High	2.81322	0
	RISEQFTAMFR	5	6	5	Q7TMM9;Q9CWF2;Q9D6F9;P68372;P99024	M9(Oxidation)	1401.69	0	0.01904	High	3.14126	High	2.86128	High	2.75613							1
	NMMAACDPR	8	7	6	Q7TMM9;Q9D6F9;P68372;P99024;Q922F4;Q9CWF2	C6(Carbamidomethyl)	1065.43	0	0.02695	High	3.10856	High	3.24694	High	2.80987							0
	YLTVAAIFR	5	2	2	Q7TMM9;Q9CWF2		1053.61	0	0.01699	High	3.07899	High	2.74605	High	2.66252							0
	FWEVISDEHGIDPTGSYHGDSDLQLER	6	2	2	Q7TMM9;Q9CWF2		3102.41	0	0.02816	High	2.82198	High	2.61291	High	2.37539							0
	FPGQLNADLRK	16	7	6	Q7TMM9;Q9CWF2;Q9D6F9;P68372;P99024;Q922F4		1258.69	0	0.003159	High	2.78713	High	2.7858	High	2.90166							1
	NMMAACDPR	10	7	6	Q7TMM9;Q9CWF2;Q9D6F9;P68372;P99024;Q922F4	M3(Oxidation); C6(Carbamidomethyl)	1081.42	0	0.00222	High	2.76445	High	2.67311	High	2.56028							0
	FPGQLNADLR	4	7	6	Q7TMM9;Q9D6F9;P68372;P99024;Q922F4;Q9CWF2		1130.6	0	0.025	High	2.05077	High	2.72849	High	2.23782							0
	LTTPTYGDLNHLVSATMSGVTTCLR	1	5	5	Q7TMM9;Q9CWF2;Q9D6F9;P68372;P99024	M17(Oxidation); C23(Carbamidomethyl)	2724.33	0	0.0005991					High	2.65244							0
	IMNTFSVMPSPK	8	3	3	Q7TMM9;Q9CWF2;Q922F4	M2(Oxidation)	1367.67	0.001	0.08588	High	3.52361	High	3.02408	High	3.22269							0
	IMNTFSVMPSPK	1	3	3	Q7TMM9;Q9CWF2;Q922F4		1351.67	0.001	0.05499	High	3.36068											0
	ALTVPELTQQMFDSK	1	2	2	Q7TMM9;Q9CWF2		1707.86	0.001	0.04665	High	2.72226											0
	FWEVISDEHGIDPTGSYHGDSDLQLER	1	2	2	Q7TMM9;Q9CWF2	Q24(Deamidated)	3103.41	0.004	0.1468	High	2.77598											0
	IREEYPDR	4	5	5	Q7TMM9;Q9CWF2;P68372;P99024;Q922F4		1077.53	0.008	0.0899	Medium	2.18878			Medium	2.50246							1
	NMMAACDPR	1	7	6	Q7TMM9;Q9CWF2;Q9D6F9;P68372;P99024;Q922F4	M2(Oxidation); M3(Oxidation); C6(Carbamidomethyl)	1097.42	0.009	0.1216					High	2.71679							0
Q61879	Myosin-10 OS=Mus musculus GN=Myh10 PE=1 SV=2 - [MYH10_MOUSE]	51.52	1	80	100	416		0				0				0			357.021	26.97	35	82	650.405	44.74	83	170	647.972	46.56	83	164	1976	228.855	5.5415
	Sequence	# PSMs	# Proteins	# Protein Groups	Protein Group Accessions	Modifications	MH+ [Da]	q-Value	PEP	A2	XCorr A2	B2	XCorr B2	C2	XCorr C2	D2	XCorr D2	E2	XCorr E2	F2	XCorr F2	# Missed Cleavages
	DAAGLESQLQDTQELLQEETR	13	1	1	Q61879		2374.13									High	6.81066	High	6.08812	High	5.94489	0
	TELEDTLDTTAAQQELR	17	1	1	Q61879		1933.93									High	6.76815	High	6.70305	High	6.48357	0
	NRLQQELDDLTVDLDHQR	3	1	1	Q61879		2208.1									High	6.4328	High	5.93507	High	4.35397	1
	MQAHIQDLEEQLDEEEGAR	4	1	1	Q61879		2241									High	6.30031			High	4.69767	0
	IVGLDQVTGMTETAFGSAYK	7	1	1	Q61879	M10(Oxidation)	2104.03									High	6.27917	High	5.56673	High	5.42369	0
	TQLEELEDELQATEDAK	20	2	2	Q61879;Q8VDD5		1961.92									High	6.15215	High	5.39617	High	5.00878	0
	IVGLDQVTGMTETAFGSAYK	9	1	1	Q61879		2088.02									High	6.11986	High	7.05607	High	6.82799	0
	HATALEELSEQLEQAK	7	1	1	Q61879		1796.9									High	5.98775	High	5.81582	High	5.68433	0
	KVDDDLGTIESLEEAK	10	1	1	Q61879		1761.88									High	5.71269	High	6.06729	High	5.43901	1
	NILAEQLQAETELFAEAEEMR	3	1	1	Q61879		2435.17									High	5.36342	High	3.96347			0
	LQQLFNHTMFILEQEEYQR	19	3	3	Q61879;O08638;Q8VDD5	M9(Oxidation)	2483.2									High	5.34328	High	5.44952	High	5.97034	0
	HATALEELSEQLEQAKR	9	1	1	Q61879		1953.01									High	5.24917	High	3.69512	High	4.2763	1
	VDDDLGTIESLEEAK	3	1	1	Q61879		1633.78									High	5.11906	High	4.94873	High	5.00964	0
	LQNELDNVSTLLEEAEK	6	1	1	Q61879		1944.98									High	5.02296	High	6.09395	High	5.55956	0
	TTLQVDTLNTELAAER	6	1	1	Q61879		1774.92									High	4.98281	High	5.5274	High	5.98913	0
	NILAEQLQAETELFAEAEEMR	4	1	1	Q61879	M20(Oxidation)	2451.16									High	4.88152	High	6.29689	High	6.34026	0
	IAQLEEELEEEQSNMELLNDR	5	1	1	Q61879	M15(Oxidation)	2548.17									High	4.76339	High	5.51618	High	6.24308	0
	INFDVTGYIVGANIETYLLEK	3	2	2	Q61879;O08638		2372.24									High	4.5023			High	3.51426	0
	NLPIYSENIIEMYR	6	1	1	Q61879	M12(Oxidation)	1770.87									High	4.4452	High	4.19437	High	4.6926	0
	ELQAQIAELQEDFESEK	11	1	1	Q61879		2006.96									High	4.40358	High	4.79435	High	4.62514	0
	MEEEVLLLEDQNSK	3	1	1	Q61879		1676.8									High	4.37756	High	4.01118	High	4.73617	0
	LQQLFNHTMFILEQEEYQR	6	3	3	Q61879;O08638;Q8VDD5		2467.21									High	4.33457	High	4.55705	High	4.44053	0
	SLEAEILQLQEELASSER	4	1	1	Q61879		2045.04									High	4.32725	High	3.00868	High	4.39622	0
	KLDGETTDLQDQIAELQAQVDELK	1	1	1	Q61879		2700.36									High	4.29615					1
	IAQLEEELEEEQSNMELLNDR	4	1	1	Q61879		2532.18									High	3.98609	High	5.35899	High	4.71901	0
	AVIYNPATQADWTAK	5	1	1	Q61879		1648.83									High	3.87672	High	4.43797	High	4.28572	0
	SDLLLEGFNNYR	6	1	1	Q61879		1440.71									High	3.87201	High	3.95702	High	4.46	0
	RDLSEELEALK	3	1	1	Q61879		1302.69									High	3.75702	High	3.98966	High	3.95246	1
	FLSNGYIPIPGQQDK	2	1	1	Q61879		1676.86									High	3.69792	High	3.87202			0
	QLLQANPILESFGNAK	9	1	1	Q61879		1742.95									High	3.61404	High	4.75076	High	3.5665	0
	KQELEEILHDLESR	5	1	1	Q61879		1738.9									High	3.33318	High	3.51986	Medium	2.69489	1
	DLSEELEALK	2	1	1	Q61879		1146.59									High	3.31495	High	3.03476			0
	TFHIFYQLLSGAGEHLK	2	1	1	Q61879		1961.03									Medium	3.13012			High	4.20535	0
	EQADFAVEALAK	6	1	1	Q61879		1291.66									High	2.99126	High	3.22065	High	3.37822	0
	LCHLLGMNVMEFTR	4	1	1	Q61879	C2(Carbamidomethyl)	1720.83									Medium	2.96513	High	3.94096	High	4.05696	0
	LDPHLVLDQLR	1	2	2	Q61879;Q8VDD5		1318.75									Medium	2.79436					0
	NMDPLNDNVATLLHQSSDR	2	1	1	Q61879	M2(Oxidation)	2155.99									Medium	2.74179			High	3.51071	0
	VEDMAELTCLNEASVLHNLK	3	2	2	Q61879;Q8VDD5	M4(Oxidation); C9(Carbamidomethyl)	2302.11									Medium	2.69255	High	3.5415			0
	ALELDPNLYR	3	2	2	Q61879;O08638		1203.64									Medium	2.61305	High	2.97085	High	2.85877	0
	DELADEIANSASGK	2	1	1	Q61879		1419.66											High	5.8605	High	5.49894	0
	HAEQERDELADEIANSASGK	5	1	1	Q61879		2170											High	5.63986	High	4.28398	1
	CMLQDREDQSILCTGESGAGK	2	1	1	Q61879	C1(Carbamidomethyl); M2(Oxidation); C13(Carbamidomethyl)	2371.03											High	5.25466			1
	NTDQASMPENTVAQK	3	1	1	Q61879		1633.74											High	4.94316	High	3.16071	0
	QVLALQSQLADTK	4	1	1	Q61879		1414.79											High	4.84957	High	3.44237	0
	IGQLEEQLEQEAK	2	1	1	Q61879		1514.77											High	4.84049	High	5.06275	0
	MQAHIQDLEEQLDEEEGAR	5	1	1	Q61879	M1(Oxidation)	2257.01											High	4.58771	High	4.30535	0
	NSLQEQQEEEEEAR	1	1	1	Q61879		1718.74											High	4.56061			0
	EDQSILCTGESGAGK	6	4	4	Q61879;O08638;Q6URW6;Q8VDD5	C7(Carbamidomethyl)	1551.7											High	4.34492	High	4.87671	0
	ALEEALEAKEEFER	2	1	1	Q61879		1663.81											High	4.34452	High	4.17827	1
	DLEAQIEAANK	4	1	1	Q61879		1201.61											High	4.29812	High	4.58867	0
	RHAEQERDELADEIANSASGK	3	1	1	Q61879		2326.1											High	4.27414			2
	NKQEVMISDLEER	3	1	1	Q61879	M6(Oxidation)	1606.77											High	4.25644	High	3.44586	1
	ELDDATEANEGLSR	4	1	1	Q61879		1519.69											High	4.2478	High	4.94135	0
	NTDQASMPENTVAQK	3	1	1	Q61879	M7(Oxidation)	1649.74											High	4.23227	High	3.82794	0
	KEEELQGALAR	7	1	1	Q61879		1243.66											High	4.14844	High	4.02108	1
	RALEQQVEEMR	4	1	1	Q61879		1388.69											High	4.05897	High	4.38173	1
	IAECSSQLAEEEEK	1	1	1	Q61879	C4(Carbamidomethyl)	1622.72											High	4.04887			0
	KLDAQVQELHAK	4	1	1	Q61879		1379.77											High	3.9874	High	3.98709	1
	KVDDDLGTIESLEEAKK	1	1	1	Q61879		1889.97											High	3.96737			2
	RQLEEAEEEATR	3	1	1	Q61879		1460.7											High	3.88972	High	2.87546	1
	ALEQQVEEMR	1	1	1	Q61879		1232.59											High	3.83312			0
	ADFCIIHYAGK	2	2	2	Q61879;Q8VDD5	C4(Carbamidomethyl)	1294.63											High	3.76221	High	3.67018	0
	RGGPISFSSSR	3	1	1	Q61879		1150.6											High	3.56637	High	3.71701	1
	ALEEALEAK	5	2	2	Q61879;O08638		973.52											High	3.54495	High	3.3428	0
	KEEELQGALARGDDETLHK	1	1	1	Q61879		2139.07											High	3.42044			2
	VEGELEEMER	2	1	1	Q61879		1220.55											High	3.39579	High	3.54972	0
	KKVDDDLGTIESLEEAK	2	1	1	Q61879		1889.97											High	3.38197	High	4.28812	2
	KFDQLLAEEK	5	4	4	Q61879;O08638;Q6URW6;Q8VDD5		1220.65											High	3.35405	High	3.28085	1
	VIQYLAHVASSHK	3	2	2	Q61879;Q8VDD5		1452.79											High	3.34981	Medium	2.84457	0
	LRVELAEK	2	1	1	Q61879		957.574											High	3.34463	High	3.82767	1
	RQLEEAEEEATRANASR	1	1	1	Q61879		1959.95											High	3.32351			2
	QRYEILTPNAIPK	2	2	2	Q61879;Q6URW6		1542.86											High	3.2925	Medium	2.92188	1
	DHNIPGELER	6	1	1	Q61879		1179.58											High	3.23219	High	3.74297	0
	DKADFCIIHYAGK	3	2	2	Q61879;Q8VDD5	C6(Carbamidomethyl)	1537.75											High	3.20627	Medium	3.15301	1
	QLEEAEEEATR	2	1	1	Q61879		1304.59											High	3.19955	High	3.32049	0
	KTTLQVDTLNTELAAER	2	1	1	Q61879		1903.01											High	3.19357	Medium	2.84848	1
	QEEELQAKDEELLK	2	1	1	Q61879		1701.85											High	3.18698	High	3.22391	1
	ASRDEIFAQSK	3	1	1	Q61879		1251.63											High	3.1434	High	3.45371	1
	DVDRIVGLDQVTGMTETAFGSAYK	1	1	1	Q61879	M14(Oxidation)	2589.24											High	3.04094			1
	EEELQGALAR	3	1	1	Q61879		1115.57											High	3.03719	High	3.13602	0
	VEGELEEMERK	2	1	1	Q61879		1348.64											High	3.0311	High	3.89647	1
	VEGELEEMER	2	1	1	Q61879	M8(Oxidation)	1236.54											High	3.02593	High	3.85079	0
	LRHWQWWR	2	1	1	Q61879		1267.66											High	3.01443	High	3.49074	1
	RKLDGETTDLQDQIAELQAQVDELK	2	1	1	Q61879		2856.46											Medium	3.00743	High	4.29436	2
	KVIQYLAHVASSHK	3	2	2	Q61879;Q8VDD5		1580.89											High	2.96127	Medium	3.24359	1
	ATISALEAK	4	1	1	Q61879		903.515											High	2.94488	High	2.76383	0
	ERNTDQASMPENTVAQK	3	1	1	Q61879	M9(Oxidation)	1934.88											Medium	2.9042	High	3.51647	1
	RALEQQVEEMR	3	1	1	Q61879	M10(Oxidation)	1404.69											Medium	2.86578	High	3.49469	1
	ALEQQVEEMR	2	1	1	Q61879	M9(Oxidation)	1248.59											Medium	2.8327	High	3.20388	0
	HGFEAASIKEER	2	1	1	Q61879		1373.68											Medium	2.81631	High	3.71686	1
	LQELEGAVK	4	1	1	Q61879		986.552											Medium	2.73626	High	2.76484	0
	ADEWLMK	5	2	2	Q61879;Q8VDD5	M6(Oxidation)	908.419											Medium	2.70918	High	3.00373	0
	NHEAQIQDMR	1	1	1	Q61879	M9(Oxidation)	1257.57											Medium	2.70717			0
	VKPLLQVTR	2	3	3	Q61879;O08638;Q6URW6		1053.68											Medium	2.61464	Medium	2.76819	0
	IVFQEFR	2	2	2	Q61879;O08638		938.508											Medium	2.60802			0
	KMEEEVLLLEDQNSK	1	1	1	Q61879		1804.9											Medium	2.59875			1
	DEIFAQSK	1	1	1	Q61879		937.462											Medium	2.43045			0
	NSLQEQQEEEEEARK	2	1	1	Q61879		1846.84													High	4.83317	1
	VVSSVLQFGNISFK	1	1	1	Q61879		1524.84													High	4.24188	0
	NKQEVMISDLEER	1	1	1	Q61879		1590.78													High	4.19327	1
	KQELEEILHDLESRVEEEEER	1	1	1	Q61879		2639.28													High	3.7511	2
	ELEAELEDERK	3	1	1	Q61879		1360.66													High	3.68117	1
	MEEEVLLLEDQNSK	1	1	1	Q61879	M1(Oxidation)	1692.8													High	3.38207	0
	VVSSVLQFGNISFKK	1	1	1	Q61879		1652.94													High	3.33131	1
	FDQLLAEEK	1	4	4	Q61879;O08638;Q6URW6;Q8VDD5		1092.56													High	3.2741	0
	DVEALSQR	2	1	1	Q61879		917.468													High	3.2133	0
	CNGVLEGIR	1	6	5	Q61879;O08638;Q6URW6;P13542;Q8VDD5	C1(Carbamidomethyl)	1017.52													High	3.01764	0
	ELEAELEDER	1	1	1	Q61879		1232.56													High	2.91276	0
	QLEEAEEEATRANASR	1	1	1	Q61879		1803.85													Medium	2.86532	1
	HQQLLEEK	1	1	1	Q61879		1024.54													Medium	2.63931	0
	TVGQLYK	2	4	4	Q61879;O08638;Q6URW6;Q8VDD5		808.459													Medium	2.58903	0
Q8VI33	Transcription initiation factor TFIID subunit 9 OS=Mus musculus GN=Taf9 PE=1 SV=1 - [TAF9_MOUSE]	82.95	1	14	24	398	373.686	82.95	24	131	400.003	82.95	24	129	420.277	79.17	22	138		0											264	28.9606	7.91357
	Sequence	# PSMs	# Proteins	# Protein Groups	Protein Group Accessions	Modifications	MH+ [Da]	q-Value	PEP	A2	XCorr A2	B2	XCorr B2	C2	XCorr C2	D2	XCorr D2	E2	XCorr E2	F2	XCorr F2	# Missed Cleavages
	NILITTNMVSQNTAESANALK	7	1	1	Q8VI33		2233.15	0	1.756e-12	High	6.38859	High	6.8226	High	7.0165							0
	NILITTNMVSQNTAESANALK	18	1	1	Q8VI33	M8(Oxidation)	2249.15	0	1.26e-05	High	5.97726	High	6.84486	High	6.58122							0
	LSVGSVSSRPSTPTLGTPTPQTMSVSTK	14	1	1	Q8VI33	M23(Oxidation)	2819.45	0	1.05e-05	High	5.65675	High	5.44305	High	5.00126							0
	LSVGSVSSRPSTPTLGTPTPQTMSVSTK	25	1	1	Q8VI33		2803.45	0	5.72e-08	High	4.86828	High	4.72094	High	5.32654							0
	VGTPMSLTGQRFTVQMPASQSPAVK	4	1	1	Q8VI33		2618.34	0	0.009748	High	4.24599	High	3.12956	High	4.15868							1
	FTVQMPASQSPAVK	20	1	1	Q8VI33	M5(Oxidation)	1506.76	0	1.354e-07	High	4.11327	High	3.90596	High	4.30964							0
	ASIPATSTVQNVLINPSLIGSK	27	1	1	Q8VI33		2210.24	0	0.0004082	High	3.91254	High	4.3749	High	3.91888							0
	ADQSFTSPPPR	27	2	2	Q6NZA9;Q8VI33		1202.58	0	0.002866	High	3.87746	High	3.97551	High	3.91979							0
	LPPDRYCLTAPNYR	27	2	2	Q6NZA9;Q8VI33	C7(Carbamidomethyl)	1735.86	0	0.02083	High	3.7463	High	3.69537	High	3.96498							1
	KATVDADDVR	10	1	1	Q8VI33		1089.55	0	3.013e-05	High	3.73575	High	4.0193	High	3.95237							1
	DMGITEYEPR	16	2	2	Q6NZA9;Q8VI33	M2(Oxidation)	1226.54	0	4.635e-05	High	3.61578	High	3.35624	High	3.65765							0
	VINQMLEFAFR	16	2	2	Q6NZA9;Q8VI33		1367.71	0	0.02122	High	3.52212	High	4.17067	High	3.54589							0
	DMGITEYEPR	14	2	2	Q6NZA9;Q8VI33		1210.54	0	0.01737	High	3.51069	High	3.6807	High	3.45798							0
	DAQMMAQILK	11	1	1	Q8VI33		1148.58	0	0.005493	High	3.4666	High	3.32973	High	3.33465							0
	VINQMLEFAFR	7	2	2	Q6NZA9;Q8VI33	M5(Oxidation)	1383.71	0	3.652e-05	High	3.2257	High	3.42682	High	3.49155							0
	YVTTILDDAK	18	2	2	Q6NZA9;Q8VI33		1138.6	0	0.002208	High	2.90032	High	3.28957	High	3.04655							0
	ADQSFTSPPPRDFLLDIAR	18	2	2	Q6NZA9;Q8VI33		2146.09	0	0.001503	High	2.6378	High	2.67723	Medium	2.87493							1
	YCLTAPNYR	16	2	2	Q6NZA9;Q8VI33	C2(Carbamidomethyl)	1157.54	0	0.0001716	High	2.62292	High	2.82008	High	2.87385							0
	ATVDADDVR	11	1	1	Q8VI33		961.459	0	0.0004588	High	2.62065	High	2.69262	High	2.6363							0
	VGTPMSLTGQR	14	1	1	Q8VI33	M5(Oxidation)	1162.59	0	0.003507	Medium	2.51964	Medium	2.5339	High	2.63321							0
	NILITTNMVSQNTAESANALKR	3	1	1	Q8VI33		2389.25	0	0.001299	High	2.12756	High	2.69726	High	2.0454							1
	NQTPLPLIKPYSGPR	11	1	1	Q8VI33		1680.94	0	0.0002333	High	2.0783	High	2.54745	High	3.12106							0
	QRNQTPLPLIKPYSGPR	2	1	1	Q8VI33		1965.1	0	0.02837	High	1.91409	High	3.07671									1
	LSVGSVSSRPSTPTLGTPTPQTMSVSTK	3	1	1	Q8VI33	Q21(Deamidated)	2804.44	0	5.742e-07			High	3.03297	High	5.85821							0
	VGTPMSLTGQR	12	1	1	Q8VI33		1146.59	0.001	0.09481	High	2.67252	High	2.42982	High	2.50043							0
	VGTPMSLTGQRFTVQMPASQSPAVK	4	1	1	Q8VI33	M5(Oxidation)	2634.34	0.001	0.04865	High	2.31833	High	3.75613	High	3.49786							1
	DAQMMAQILK	3	1	1	Q8VI33	M4(Oxidation); M5(Oxidation)	1180.57	0.002	0.02664	High	3.14313	High	3.13379	High	3.3915							0
	DFLLDIAR	12	2	2	Q6NZA9;Q8VI33		962.531	0.002	0.1076	High	2.65131	Medium	2.69631	High	2.62242							0
	DAQMMAQILK	9	1	1	Q8VI33	M4(Oxidation)	1164.57	0.003	0.03665	Medium	3.29965	Medium	2.43102	High	3.25278							0
	IYSSHAK	4	2	2	Q6NZA9;Q8VI33		805.421	0.004	0.04789	High	2.13801	High	1.96813	High	2.42288							0
	KATVDADDVRLAIQCR	3	1	1	Q8VI33	C15(Carbamidomethyl)	1830.95	0.004	0.04343	High	1.4769	High	1.7446	High	2.27778							2
	LAIQCR	9	2	2	Q6NZA9;Q8VI33	C5(Carbamidomethyl)	760.413	0.01	0.2531	Medium	1.98205	Medium	2.14531	Medium	1.82794							0
	KAPAPAGR	3	1	1	Q8VI33		767.452	0.02	0.3181	Medium	1.94568	Medium	1.81373									1
P68033	Actin, alpha cardiac muscle 1 OS=Mus musculus GN=Actc1 PE=1 SV=1 - [ACTC_MOUSE]	75.33	4	1	23	378	43.328	28.65	10	16		0			46.0806	33.42	11	17	208.194	47.75	12	53	472.216	72.94	19	136	474.323	64.99	17	138	377	41.9919	5.38916
	Sequence	# PSMs	# Proteins	# Protein Groups	Protein Group Accessions	Modifications	MH+ [Da]	q-Value	PEP	A2	XCorr A2	B2	XCorr B2	C2	XCorr C2	D2	XCorr D2	E2	XCorr E2	F2	XCorr F2	# Missed Cleavages
	SYELPDGQVITIGNER	53	6	3	P62737;P60710;P68033		1790.89	0	0.0003564	High	3.57282	High	4.14379	High	4.02374	High	4.50321	High	4.8605	High	4.89095	0
	DSYVGDEAQSK	17	6	3	P62737;P60710;P68033		1198.52	0	0.006202	High	3.53528	High	3.69182	High	3.65849			High	3.51637	High	3.5491	0
	HQGVMVGMGQK	13	6	3	P62737;P60710;P68033		1171.57	0	0.01301	High	3.5308	High	3.02879	High	4.01382			High	2.96887	High	3.50675	0
	IWHHTFYNELR	34	4	2	P60710;P68033		1515.75	0	9.624e-07	High	3.48241	High	3.90682	High	4.08787	Medium	3.0632	High	4.25788	High	3.64595	0
	AGFAGDDAPR	10	6	3	P62737;P60710;P68033		976.448	0	0.01151	High	2.96632	High	3.53255	High	3.22163			High	3.44511	High	3.45608	0
	DSYVGDEAQSKR	2	6	3	P62737;P60710;P68033		1354.62	0.001	0.09568	High	2.53017	High	2.56309									1
	YPIEHGIITNWDDMEK	33	4	2	P62737;P68033		1960.91	0.002	0.1249	High	2.9555	High	2.55656	High	2.66362	High	5.00061	High	4.2778	High	4.52878	0
	VAPEEHPTLLTEAPLNPK	7	4	2	P62737;P68033		1956.04	0.002	0.1216	Medium	2.37668	High	3.24775	High	1.87977	High	3.31825	High	3.2071	High	3.89753	0
	EITALAPSTMK	11	6	3	P62737;P60710;P68033		1161.62	0.003	0.1707			High	2.21191	Medium	2.15224			High	2.90345	High	2.94565	0
	EITALAPSTMK	31	6	3	P62737;P60710;P68033	M10(Oxidation)	1177.61	0.004	0.0452			Medium	2.15597	High	2.29532			High	3.16783	High	3.13483	0
	IIAPPERK	5	6	3	P62737;P60710;P68033		923.566	0.006	0.2136	High	2.00917	High	2.48758	High	2.13209							1
	HQGVMVGMGQK	29	6	3	P62737;P60710;P68033	M8(Oxidation)	1187.57	0.008	0.2265			High	2.23107	Medium	3.00465			High	4.78361	High	4.65492	0
	LDLAGR	2	8	3	P62737;P60710;P68033		644.373	0.009	0.1119	Medium	1.71617			High	1.83535							0
	DLTDYLMK	5	6	3	P62737;P60710;P68033		998.486	0.013	0.1766			Medium	1.80625	Medium	2.09652	Medium	2.66738	Medium	2.83613	High	2.95722	0
	LCYVALDFENEMATAASSSSLEK	11	4	2	P68033;P62737	C2(Carbamidomethyl)	2536.15									High	7.65038	High	7.44476	High	6.77027	0
	LCYVALDFENEMATAASSSSLEK	9	4	2	P62737;P68033	C2(Carbamidomethyl); M12(Oxidation)	2552.15									High	6.1088	High	6.95016	High	6.47978	0
	DLYANNVLSGGTTMYPGIADR	31	3	2	P68033;P62737	M14(Oxidation)	2244.06									High	5.73579	High	5.00208	High	5.49413	0
	CPETLFQPSFIGMESAGIHETTYNSIMK	5	4	2	P68033;P62737	C1(Carbamidomethyl)	3188.47									High	4.83253	High	4.48604	High	4.41362	0
	TTGIVLDSGDGVTHNVPIYEGYALPHAIMR	4	4	2	P68033;P62737	M29(Oxidation)	3212.61									High	4.52263	High	4.03594	High	3.84693	0
	DLYANNVLSGGTTMYPGIADR	13	3	2	P62737;P68033		2228.06									High	4.35516	High	4.73675	High	5.15765	0
	YPIEHGIITNWDDMEK	15	4	2	P62737;P68033	M14(Oxidation)	1976.91									Medium	3.04236	High	4.21726	High	3.85547	0
	KDLYANNVLSGGTTMYPGIADR	1	1	1	P68033		2356.16									Medium	2.84831					1
	FRCPETLFQPSFIGMESAGIHETTYNSIMK	2	4	2	P62737;P68033	C3(Carbamidomethyl); M15(Oxidation)	3507.63									Medium	2.81893			Medium	2.9774	1
	LDLAGRDLTDYLMK	3	6	3	P62737;P60710;P68033	M13(Oxidation)	1639.83									Medium	2.71835			High	2.89798	1
	HQGVMVGMGQK	14	6	3	P62737;P60710;P68033	M5(Oxidation); M8(Oxidation)	1203.56											High	3.66668	High	3.79827	0
	GYSFVTTAER	8	4	2	P62737;P68033		1130.55											High	3.40523	High	3.84764	0
	YSVWIGGSILASLSTFQQMWISK	1	4	3	P62737;P60710;P68033	M19(Oxidation)	2618.33											High	3.27746			0
	FRCPETLFQPSFIGMESAGIHETTYNSIMK	1	4	2	P62737;P68033	C3(Carbamidomethyl)	3491.64											Medium	3.19007			1
	LDLAGRDLTDYLMK	3	6	3	P62737;P60710;P68033		1623.84											High	3.18969	High	3.04927	1
	QEYDEAGPSIVHR	2	3	2	P62737;P68033		1500.71											High	3.00679	High	2.89253	0
	DLTDYLMK	1	6	3	P62737;P60710;P68033	M7(Oxidation)	1014.48											Medium	2.71985			0
	CDIDIRK	1	4	2	P62737;P68033	C1(Carbamidomethyl)	919.465											Medium	2.59926			1
	CPETLFQPSFIGMESAGIHETTYNSIMK	1	4	2	P62737;P68033	C1(Carbamidomethyl); M27(Oxidation)	3204.47													High	4.21458	0
Q9D6F9	Tubulin beta-4A chain OS=Mus musculus GN=Tubb4a PE=1 SV=3 - [TBB4A_MOUSE]	64.86	1	3	21	378	373.566	55.86	19	114	368.481	57.66	20	112	323.768	55.86	19	100		0				0				0			444	49.5539	4.88135
	Sequence	# PSMs	# Proteins	# Protein Groups	Protein Group Accessions	Modifications	MH+ [Da]	q-Value	PEP	A2	XCorr A2	B2	XCorr B2	C2	XCorr C2	D2	XCorr D2	E2	XCorr E2	F2	XCorr F2	# Missed Cleavages
	SGPFGQIFRPDNFVFGQSGAGNNWAK	31	5	5	Q7TMM9;Q9CWF2;Q9D6F9;P68372;P99024		2798.34	0	2.013e-05	High	6.79444	High	5.71851	High	5.17523	High	5.10155	High	5.13801	High	5.09401	0
	SGPFGQIFRPDNFVFGQSGAGNNWAK	7	5	5	Q7TMM9;Q9CWF2;Q9D6F9;P68372;P99024	N22(Deamidated)	2799.33	0	4.191e-05	High	6.25505	High	5.1134									0
	EIVHLQAGQCGNQIGAK	25	6	5	Q7TMM9;Q9CWF2;P99024;Q9D6F9;P68372	C10(Carbamidomethyl)	1822.92	0	0.000957	High	5.57889	High	4.90673	High	5.35705			High	3.76538	High	4.12621	0
	FWEVISDEHGIDPTGTYHGDSDLQLER	17	2	2	Q9D6F9;P68372		3116.43	0	1.792e-08	High	5.45718	High	5.26059	High	5.7093							0
	MREIVHLQAGQCGNQIGAK	12	6	5	Q7TMM9;P99024;Q9D6F9;P68372;Q9CWF2	C12(Carbamidomethyl)	2110.07	0	0.001828	High	5.01951	High	5.39605	High	5.38773			High	4.64585			1
	MREIVHLQAGQCGNQIGAK	9	6	5	Q7TMM9;P99024;Q9D6F9;P68372;Q9CWF2	M1(Oxidation); C12(Carbamidomethyl)	2126.06	0	0.002534	High	4.68053	High	5.01322	High	4.26433			High	4.20785	High	4.40605	1
	IMNTFSVVPSPK	5	4	3	Q9D6F9;P68372;P99024		1319.7	0	0.003557	High	4.04696	High	3.59304	High	3.62518	High	3.71146					0
	NSSYFVEWIPNNVK	3	7	6	Q7TMM9;Q9D6F9;P68372;P99024;Q922F4;Q9CWF2	N11(Deamidated)	1697.82	0	0.02967	High	3.99575	High	4.47629	High	3.88929							0
	LHFFMPGFAPLTSR	21	5	5	Q7TMM9;Q9CWF2;Q9D6F9;P68372;P99024	M5(Oxidation)	1636.83	0	0.02857	High	3.94452	High	3.70632	High	3.5841	High	4.1682	High	3.38774	High	4.00882	0
	IMNTFSVVPSPK	18	4	3	Q9D6F9;P68372;P99024	M2(Oxidation)	1335.7	0	0.005067	High	3.82273	High	3.57743	High	3.58019			High	2.99576			0
	AVLVDLEPGTMDSVR	9	2	2	Q9D6F9;P68372	M11(Oxidation)	1617.82	0	2.482e-05	High	3.8097	High	3.65295	High	3.95497	High	3.15478			High	3.5302	0
	LAVNMVPFPR	18	7	6	Q7TMM9;Q9CWF2;Q9D6F9;P68372;P99024;Q922F4	M5(Oxidation)	1159.63	0	0.005087	High	3.72775	High	3.56855	High	3.67344	High	2.99184			High	3.15688	0
	NSSYFVEWIPNNVK	6	7	6	Q7TMM9;Q9CWF2;Q9D6F9;P68372;P99024;Q922F4		1696.83	0	6.649e-05	High	3.69348	High	3.6201	High	3.68594							0
	LTTPTYGDLNHLVSATMSGVTTCLR	7	5	5	Q7TMM9;Q9D6F9;P68372;P99024;Q9CWF2	C23(Carbamidomethyl)	2708.34	0	0.02553	High	3.59955	High	3.9109	High	2.49865							0
	LHFFMPGFAPLTSR	15	5	5	Q7TMM9;Q9CWF2;Q9D6F9;P68372;P99024		1620.83	0	6.588e-05	High	3.58492	High	3.55881	High	3.69464	High	4.00445	High	3.82302	High	3.53432	0
	LAVNMVPFPR	15	7	6	Q7TMM9;Q9D6F9;P68372;P99024;Q922F4;Q9CWF2		1143.64	0	0.00515	High	3.52969	High	3.59651	High	3.39083					Medium	2.58677	0
	MAATFIGNSTAIQELFK	4	1	1	Q9D6F9	M1(Oxidation)	1857.94	0	0.001058	High	3.34163	High	4.40176	High	3.26937							0
	RISEQFTAMFR	6	6	5	Q7TMM9;Q9CWF2;Q9D6F9;P68372;P99024		1385.7	0	0.0006611	High	3.31557	High	3.67656	High	3.80091							1
	TAVCDIPPR	59	5	5	Q7TMM9;Q9CWF2;Q9D6F9;P68372;P99024	C4(Carbamidomethyl)	1028.52	0	0.001289	High	3.20813	High	3.13327	High	3.2461			Medium	2.64428	High	2.81322	0
	RISEQFTAMFR	5	6	5	Q7TMM9;Q9CWF2;Q9D6F9;P68372;P99024	M9(Oxidation)	1401.69	0	0.01904	High	3.14126	High	2.86128	High	2.75613							1
	NMMAACDPR	8	7	6	Q7TMM9;Q9D6F9;P68372;P99024;Q922F4;Q9CWF2	C6(Carbamidomethyl)	1065.43	0	0.02695	High	3.10856	High	3.24694	High	2.80987							0
	YLTVAAVFR	15	3	3	Q9D6F9;P68372;P99024		1039.59	0	0.008285	High	3.02046	High	3.30682	High	2.93626							0
	FPGQLNADLRK	16	7	6	Q7TMM9;Q9CWF2;Q9D6F9;P68372;P99024;Q922F4		1258.69	0	0.003159	High	2.78713	High	2.7858	High	2.90166							1
	NMMAACDPR	10	7	6	Q7TMM9;Q9CWF2;Q9D6F9;P68372;P99024;Q922F4	M3(Oxidation); C6(Carbamidomethyl)	1081.42	0	0.00222	High	2.76445	High	2.67311	High	2.56028							0
	ALTVPELTQQMFDAK	10	4	3	Q9D6F9;P68372;Q922F4		1691.87	0	0.0002012	High	2.73189	High	2.97863	High	3.07778							0
	ALTVPELTQQMFDAK	2	4	3	Q9D6F9;P68372;Q922F4	M11(Oxidation)	1707.86	0	0.0009826	High	2.12387			High	2.10243							0
	FPGQLNADLR	4	7	6	Q7TMM9;Q9D6F9;P68372;P99024;Q922F4;Q9CWF2		1130.6	0	0.025	High	2.05077	High	2.72849	High	2.23782							0
	LTTPTYGDLNHLVSATMSGVTTCLR	1	5	5	Q7TMM9;Q9CWF2;Q9D6F9;P68372;P99024	M17(Oxidation); C23(Carbamidomethyl)	2724.33	0	0.0005991					High	2.65244							0
	HGRYLTVAAVFRGR	3	3	3	Q9D6F9;P68372;P99024		1602.9	0.001	0.04157	High	3.17699	Medium	2.65088	High	2.50945							2
	IREEFPDRIMNTFSVVPSPK	1	1	1	Q9D6F9	M10(Oxidation)	2378.22	0.001	0.04722			High	3.26227									2
	FWEVISDEHGIDPTGTYHGDSDLQLER	1	2	2	Q9D6F9;P68372	Q24(Deamidated)	3117.42	0.001	0.05307			High	2.82578									0
	NMMAACDPR	1	7	6	Q7TMM9;Q9CWF2;Q9D6F9;P68372;P99024;Q922F4	M2(Oxidation); M3(Oxidation); C6(Carbamidomethyl)	1097.42	0.009	0.1216					High	2.71679							0
	EAESCDCLQGFQLTHSLGGGTGSGMGTLLISK	4	2	2	P68372;P99024	C5(Carbamidomethyl); C7(Carbamidomethyl)	3311.54									High	4.24254	High	4.15905	High	4.15272	0
	EAESCDCLQGFQLTHSLGGGTGSGMGTLLISK	5	2	2	P68372;P99024	C5(Carbamidomethyl); C7(Carbamidomethyl); M25(Oxidation)	3327.53									High	3.73345	High	4.16892	High	4.07113	0
	AVLVDLEPGTMDSVR	5	1	1	P68372		1601.82									High	3.70037	High	3.81069	High	3.60447	0
P62737	Actin, aortic smooth muscle OS=Mus musculus GN=Acta2 PE=1 SV=1 - [ACTA_MOUSE]	75.33	4	2	23	355	38.0052	28.65	10	14	49.4872	32.1	11	18	42.9243	33.42	11	16		0			451.352	72.94	19	129	436.358	64.99	17	126	377	41.9818	5.38916
	Sequence	# PSMs	# Proteins	# Protein Groups	Protein Group Accessions	Modifications	MH+ [Da]	q-Value	PEP	A2	XCorr A2	B2	XCorr B2	C2	XCorr C2	D2	XCorr D2	E2	XCorr E2	F2	XCorr F2	# Missed Cleavages
	IWHHSFYNELR	11	2	1	P62737		1501.73	0	0.008406	High	4.19858	High	3.718	High	3.18256			High	3.94441	High	3.57256	0
	SYELPDGQVITIGNER	53	6	3	P62737;P60710;P68033		1790.89	0	0.0003564	High	3.57282	High	4.14379	High	4.02374	High	4.50321	High	4.8605	High	4.89095	0
	DSYVGDEAQSK	17	6	3	P62737;P60710;P68033		1198.52	0	0.006202	High	3.53528	High	3.69182	High	3.65849			High	3.51637	High	3.5491	0
	HQGVMVGMGQK	13	6	3	P62737;P60710;P68033		1171.57	0	0.01301	High	3.5308	High	3.02879	High	4.01382			High	2.96887	High	3.50675	0
	AGFAGDDAPR	10	6	3	P62737;P60710;P68033		976.448	0	0.01151	High	2.96632	High	3.53255	High	3.22163			High	3.44511	High	3.45608	0
	DSYVGDEAQSKR	2	6	3	P62737;P60710;P68033		1354.62	0.001	0.09568	High	2.53017	High	2.56309									1
	YPIEHGIITNWDDMEK	33	4	2	P62737;P68033		1960.91	0.002	0.1249	High	2.9555	High	2.55656	High	2.66362	High	5.00061	High	4.2778	High	4.52878	0
	VAPEEHPTLLTEAPLNPK	7	4	2	P62737;P68033		1956.04	0.002	0.1216	Medium	2.37668	High	3.24775	High	1.87977	High	3.31825	High	3.2071	High	3.89753	0
	EITALAPSTMK	11	6	3	P62737;P60710;P68033		1161.62	0.003	0.1707			High	2.21191	Medium	2.15224			High	2.90345	High	2.94565	0
	EITALAPSTMK	31	6	3	P62737;P60710;P68033	M10(Oxidation)	1177.61	0.004	0.0452			Medium	2.15597	High	2.29532			High	3.16783	High	3.13483	0
	IIAPPERK	5	6	3	P62737;P60710;P68033		923.566	0.006	0.2136	High	2.00917	High	2.48758	High	2.13209							1
	HQGVMVGMGQK	29	6	3	P62737;P60710;P68033	M8(Oxidation)	1187.57	0.008	0.2265			High	2.23107	Medium	3.00465			High	4.78361	High	4.65492	0
	LDLAGR	2	8	3	P62737;P60710;P68033		644.373	0.009	0.1119	Medium	1.71617			High	1.83535							0
	DLTDYLMK	5	6	3	P62737;P60710;P68033		998.486	0.013	0.1766			Medium	1.80625	Medium	2.09652	Medium	2.66738	Medium	2.83613	High	2.95722	0
	LCYVALDFENEMATAASSSSLEK	11	4	2	P68033;P62737	C2(Carbamidomethyl)	2536.15									High	7.65038	High	7.44476	High	6.77027	0
	LCYVALDFENEMATAASSSSLEK	9	4	2	P62737;P68033	C2(Carbamidomethyl); M12(Oxidation)	2552.15									High	6.1088	High	6.95016	High	6.47978	0
	DLYANNVLSGGTTMYPGIADR	31	3	2	P68033;P62737	M14(Oxidation)	2244.06									High	5.73579	High	5.00208	High	5.49413	0
	CPETLFQPSFIGMESAGIHETTYNSIMK	5	4	2	P68033;P62737	C1(Carbamidomethyl)	3188.47									High	4.83253	High	4.48604	High	4.41362	0
	TTGIVLDSGDGVTHNVPIYEGYALPHAIMR	4	4	2	P68033;P62737	M29(Oxidation)	3212.61									High	4.52263	High	4.03594	High	3.84693	0
	DLYANNVLSGGTTMYPGIADR	13	3	2	P62737;P68033		2228.06									High	4.35516	High	4.73675	High	5.15765	0
	YPIEHGIITNWDDMEK	15	4	2	P62737;P68033	M14(Oxidation)	1976.91									Medium	3.04236	High	4.21726	High	3.85547	0
	KDLYANNVLSGGTTMYPGIADR	1	1	1	P68033		2356.16									Medium	2.84831					1
	FRCPETLFQPSFIGMESAGIHETTYNSIMK	2	4	2	P62737;P68033	C3(Carbamidomethyl); M15(Oxidation)	3507.63									Medium	2.81893			Medium	2.9774	1
	LDLAGRDLTDYLMK	3	6	3	P62737;P60710;P68033	M13(Oxidation)	1639.83									Medium	2.71835			High	2.89798	1
	HQGVMVGMGQK	14	6	3	P62737;P60710;P68033	M5(Oxidation); M8(Oxidation)	1203.56											High	3.66668	High	3.79827	0
	GYSFVTTAER	8	4	2	P62737;P68033		1130.55											High	3.40523	High	3.84764	0
	YSVWIGGSILASLSTFQQMWISK	1	4	3	P62737;P60710;P68033	M19(Oxidation)	2618.33											High	3.27746			0
	FRCPETLFQPSFIGMESAGIHETTYNSIMK	1	4	2	P62737;P68033	C3(Carbamidomethyl)	3491.64											Medium	3.19007			1
	LDLAGRDLTDYLMK	3	6	3	P62737;P60710;P68033		1623.84											High	3.18969	High	3.04927	1
	QEYDEAGPSIVHR	2	3	2	P62737;P68033		1500.71											High	3.00679	High	2.89253	0
	DLTDYLMK	1	6	3	P62737;P60710;P68033	M7(Oxidation)	1014.48											Medium	2.71985			0
	CDIDIRK	1	4	2	P62737;P68033	C1(Carbamidomethyl)	919.465											Medium	2.59926			1
	CPETLFQPSFIGMESAGIHETTYNSIMK	1	4	2	P62737;P68033	C1(Carbamidomethyl); M27(Oxidation)	3204.47													High	4.21458	0
P01863	Ig gamma-2A chain C region, A allele OS=Mus musculus GN=Ighg PE=1 SV=1 - [GCAA_MOUSE]	41.82	2	8	10	351	176.345	38.18	8	61	103.899	36.36	9	42	106.442	34.55	8	41	215.618	28.79	5	58	262.494	38.18	8	75	267.37	32.42	7	74	330	36.3662	7.40088
	Sequence	# PSMs	# Proteins	# Protein Groups	Protein Group Accessions	Modifications	MH+ [Da]	q-Value	PEP	A2	XCorr A2	B2	XCorr B2	C2	XCorr C2	D2	XCorr D2	E2	XCorr E2	F2	XCorr F2	# Missed Cleavages
	NSYSCSVVHEGLHNHHTTK	17	2	1	P01863	C5(Carbamidomethyl)	2207	0	0.0007325	High	5.38572	High	5.15612	High	5.06513			Medium	2.85823			0
	NTEPVLDSDGSYFMYSK	40	2	1	P01863		1952.86	0	0.0001418	High	4.62078	High	5.17919	High	4.57294	High	5.45576	High	5.05014	High	5.46049	0
	CPAPNLLGGPSVFIFPPK	61	2	1	P01863	C1(Carbamidomethyl)	1911.02	0	0.0006214	High	4.46424					High	4.72392	High	4.83001	High	5.07779	0
	NSYSCSVVHEGLHNHHTTK	18	2	1	P01863	N1(Deamidated); C5(Carbamidomethyl)	2207.99	0	0.001264	High	4.32712	High	3.43533	High	3.48076							0
	VVSALPIQHQDWMSGK	15	3	2	P01863;P01864		1795.91	0	0.000451	High	4.25451	High	4.21136	High	4.07203	High	3.45276	High	4.71257	High	4.18426	0
	NTEPVLDSDGSYFMYSK	40	2	1	P01863	M14(Oxidation)	1968.85	0	9.089e-08	High	3.89156	High	4.34111	High	4.52783	High	4.86021	High	4.54988	High	4.83223	0
	APQVYVLPPPEEEMTK	41	2	1	P01863	M14(Oxidation)	1843.91	0	0.007468	High	3.53772	High	3.06382	High	3.47686	High	3.12776	High	3.79278	High	3.47254	0
	APQVYVLPPPEEEMTK	34	2	1	P01863		1827.92	0	3.701e-06	High	3.47914	High	3.18621	High	3.54984	High	3.57596	High	3.60765	High	3.51913	0
	VVSALPIQHQDWMSGK	23	3	2	P01863;P01864	M13(Oxidation)	1811.91	0	7.535e-06	High	3.37851	High	3.61128	High	3.81436							0
	TTAPSVYPLAPVCGDTTGSSVTLGCLVK	26	2	1	P01863	C13(Carbamidomethyl); C25(Carbamidomethyl)	2851.43	0	0.007276	High	3.20475	High	2.42152	High	1.90166	High	2.94663	High	4.25972	High	3.44848	0
	APQVYVLPPPEEEMTKK	12	2	1	P01863		1956.01	0	0.0002147	High	3.15569	High	2.9522	High	3.92268			High	3.04048	Medium	3.13278	1
	GPTIKPCPPCK	12	2	1	P01863	C7(Carbamidomethyl); C10(Carbamidomethyl)	1254.63	0	0.02555	High	3.06555	High	3.13038	High	3.06786			High	3.05782	High	2.87516	0
	TISKPK	2	3	2	P01863;P03987		673.424	0.037	0.389			Medium	1.56127	Medium	1.93529							0
	TELNYK	1	2	1	P01863		767.393	0.038	0.3903			Medium	1.81387									0
	APQVYVLPPPEEEMTKK	9	2	1	P01863	M14(Oxidation)	1972.01											High	3.50473	High	3.60336	1
Q5HZG4	Transcription initiation factor TFIID subunit 3 OS=Mus musculus GN=Taf3 PE=1 SV=2 - [TAF3_MOUSE]	34.55	1	35	35	350	277.312	29.94	31	118	274.577	30.36	33	117	268.594	33.69	32	115		0				0				0			932	105.049	9.18799
	Sequence	# PSMs	# Proteins	# Protein Groups	Protein Group Accessions	Modifications	MH+ [Da]	q-Value	PEP	A2	XCorr A2	B2	XCorr B2	C2	XCorr C2	D2	XCorr D2	E2	XCorr E2	F2	XCorr F2	# Missed Cleavages
	RPLDSPEVEEMPSMK	9	1	1	Q5HZG4		1744.82	0	0.001135	High	4.55713	High	4.30156	High	3.96397							0
	NNVLQFPQPGSK	20	1	1	Q5HZG4	N1(Deamidated)	1329.68	0	0.01313	High	4.38673	High	4.27125	High	4.05457							0
	VPAMLPAFSPMLPEK	8	1	1	Q5HZG4	M4(Oxidation)	1643.85	0	0.01403	High	3.94086	High	3.12894	High	2.84728							0
	NNVLQFPQPGSK	14	1	1	Q5HZG4		1328.7	0	0.006206	High	3.86013	High	4.04353	High	3.91942							0
	IKVEPVIPAPSPVIPR	12	1	1	Q5HZG4		1712.05	0	0.03225	High	3.8311	High	3.9507	High	3.45848							1
	GDSLDVVLLEAR	19	1	1	Q5HZG4		1286.69	0	0.005572	High	3.74921	High	3.8622	High	3.66442							0
	GDSLDVVLLEAREPLSSINPQK	2	1	1	Q5HZG4		2380.27	0	0.003187	High	3.59952	High	2.12621									1
	TIDDSIDAVIAR	15	1	1	Q5HZG4		1288.67	0	0.0003785	High	3.51464	High	3.6017	High	3.9092							0
	KPVVTDKTIDDSIDAVIAR	4	1	1	Q5HZG4		2056.13	0	0.001217	High	3.43387	High	5.19537	High	3.27848							1
	SQLPIAKPLETK	15	1	1	Q5HZG4		1324.78	0	0.02462	High	3.4223	High	3.06565	High	2.70242							0
	RISGSECATPK	8	1	1	Q5HZG4	C7(Carbamidomethyl)	1205.59	0	0.004017	Medium	3.3987	High	3.55623	High	3.3053							1
	ISGSECATPK	3	1	1	Q5HZG4	C6(Carbamidomethyl)	1049.49	0	0.0006409	High	3.22884	High	2.66332	High	2.80521							0
	VPAMLPAFSPMLPEK	7	1	1	Q5HZG4		1627.86	0	0.0135	High	3.18225	High	3.61715	High	3.47326							0
	ETIPVMKPTQTPPEVVK	9	1	1	Q5HZG4		1894.03	0	0.03383	High	3.1033	High	2.79673	High	3.09366							0
	SVVTETVSTYVIR	3	1	1	Q5HZG4		1453.79	0	0.0002408	High	3.07869	High	2.87902	High	3.07977							0
	RPLDSPEVEEMPSMK	3	1	1	Q5HZG4	M14(Oxidation)	1760.82	0	3.942e-05	High	3.06135	High	3.36907	High	3.29229							0
	EMALPLFSPSAVR	9	1	1	Q5HZG4		1417.75	0	0.02981	High	2.98798	High	3.05252	High	2.90789							0
	LNIEMQPK	6	1	1	Q5HZG4		972.518	0	0.005961	High	2.92599	High	2.8915	High	2.63035							0
	DEDSDPYK	2	1	1	Q5HZG4		968.385	0	0.03217	High	2.92097	High	2.87302									0
	ADLAPPSPQPPMLAPFAK	11	1	1	Q5HZG4	M12(Oxidation)	1863.97	0	0.001106	High	2.81958	High	3.42141	High	3.14781							0
	ADLAPPSPQPPMLAPFAK	19	1	1	Q5HZG4		1847.97	0	6.826e-07	High	2.7628	High	2.75826	High	3.3375							0
	ETIPVMKPTQTPPEVVK	18	1	1	Q5HZG4	M6(Oxidation)	1910.03	0	0.00136	High	2.73542	High	2.65534	High	2.8787							0
	IVAHVPQTPVRPETPNR	19	1	1	Q5HZG4		1911.06	0	0.0005982	High	2.58722	High	2.44287	High	2.66464							0
	TPPVLSPVR	12	1	1	Q5HZG4		965.578	0	0.008354	High	2.54718	Medium	2.19414	High	2.41911							0
	VEPVIPAPSPVIPR	8	1	1	Q5HZG4		1470.87	0	0.01716	High	2.53172	High	2.4988	High	1.89174							0
	YLQQLGR	9	1	1	Q5HZG4		877.489	0	0.008276	High	2.47228	High	2.58516	High	2.54629							0
	LNIEMQPK	6	1	1	Q5HZG4	M5(Oxidation)	988.513	0	0.008337	High	2.3185	High	2.57992	High	2.63305							0
	APPTQLVLPPK	9	1	1	Q5HZG4		1160.7	0	0.01599	High	2.29833	High	2.77258	High	2.56011							0
	IVAHVPQTPVRPETPNRTPSAMVVEK	14	1	1	Q5HZG4		2853.54	0	0.02248	High	2.07379	High	2.80951	High	2.38104							1
	LGAPSNMPPTFPYISSPSISPPTPEPLHK	1	1	1	Q5HZG4	M7(Oxidation)	3075.54	0	5.707e-05					High	3.58							0
	KPVVTDK	4	1	1	Q5HZG4		786.472	0.001	0.08144	High	2.94531	High	2.81971	High	2.60485							0
	LPSSVDVKK	3	1	1	Q5HZG4		972.572	0.001	0.06468	High	2.81572	High	2.50225	High	2.2481							1
	AKLPSSVDVKK	4	1	1	Q5HZG4		1171.7	0.001	0.0571	High	2.80191	High	3.18918	Medium	2.90847							2
	EPLSSINPQK	11	1	1	Q5HZG4		1112.59	0.001	0.08674	High	2.33764	High	2.49818	High	2.48479							0
	YSELYGR	8	1	1	Q5HZG4		887.425	0.001	0.08355	High	2.32835	High	2.56091	High	2.7809							0
	VQDRADLAPPSPQPPMLAPFAK	3	1	1	Q5HZG4		2346.23	0.001	0.04059			High	3.26045	Medium	2.61884							1
	TPSAMVVEK	7	1	1	Q5HZG4	M5(Oxidation)	977.497	0.002	0.03123	Medium	2.91683	Medium	2.70348	High	3.03404							0
	TPSAMVVEK	3	1	1	Q5HZG4		961.503	0.002	0.02078	High	2.89706	High	2.57461	High	2.63965							0
	LPSSVDVK	2	1	1	Q5HZG4		844.478	0.004	0.04875			High	2.28721	High	2.26416							0
	EFEDIDAAK	3	1	1	Q5HZG4		1037.48	0.008	0.2314	Medium	1.90722	High	1.92128	Medium	1.9235							0
	AKLPSSVDVK	2	1	1	Q5HZG4		1043.61	0.01	0.2296	Medium	2.47446	Medium	1.92144									1
	IVAHVPQTPVRPETPNRTPSAMVVEK	5	1	1	Q5HZG4	M22(Oxidation)	2869.53	0.013	0.1722	Medium	1.70399	Medium	1.35052	Medium	1.95891							1
	ASTSSNNFTK	1	1	1	Q5HZG4	N7(Deamidated)	1057.48	0.02	0.2383					Medium	2.23931							0
P05213	Tubulin alpha-1B chain OS=Mus musculus GN=Tuba1b PE=1 SV=2 - [TBA1B_MOUSE]	58.98	1	4	25	340	329.35	58.31	24	103	297.761	53.66	23	93	285.11	51.22	22	87	81.1328	32.15	8	21	74.9038	25.94	7	18	71.044	31.71	9	18	451	50.1196	5.05908
	Sequence	# PSMs	# Proteins	# Protein Groups	Protein Group Accessions	Modifications	MH+ [Da]	q-Value	PEP	A2	XCorr A2	B2	XCorr B2	C2	XCorr C2	D2	XCorr D2	E2	XCorr E2	F2	XCorr F2	# Missed Cleavages
	TIGGGDDSFNTFFSETGAGK	27	3	2	P05213;P68373		2007.89	0	6.102e-05	High	6.02114	High	5.6917	High	5.29981	High	5.75047	High	5.53638	High	5.33111	0
	RAFVHWYVGEGMEEGEFSEAR	3	3	2	P05213;P68373		2486.12	0	1.016e-05	High	6.02067	High	6.04364	High	5.61402							1
	AYHEQLSVAEITNACFEPANQMVK	19	2	1	P05213	C15(Carbamidomethyl); M22(Oxidation)	2766.29	0	0.0009661	High	5.49215	High	4.27569	High	4.71882	High	5.03423	High	5.2775	High	5.26778	0
	DYEEVGVDSVEGEGEEEGEEY	1	2	1	P05213		2348.9	0	1.808e-05	High	5.48836											0
	AVCMLSNTTAIAEAWAR	17	3	2	P05213;P68373	C3(Carbamidomethyl)	1864.9	0	3.999e-08	High	5.10303	High	5.81046	High	5.86341	High	3.80716	High	4.67626	High	5.35337	0
	AYHEQLSVAEITNACFEPANQMVK	11	2	1	P05213	C15(Carbamidomethyl)	2750.29	0	0.003357	High	4.74284	High	4.39943	High	4.69252	High	4.09356	High	4.46476	High	4.00028	0
	RSIQFVDWCPTGFK	23	1	1	P05213	C9(Carbamidomethyl)	1740.85	0	0.002414	High	4.64742	High	5.01846	High	4.96209	Medium	3.17207	High	3.34822	High	4.59848	1
	AVFVDLEPTVIDEVR	29	3	2	P05213;P68373		1701.9	0	0.003483	High	4.30307	High	4.51994	High	4.13432	High	4.17693	High	4.40155	High	3.88971	0
	SIQFVDWCPTGFK	6	1	1	P05213	C8(Carbamidomethyl)	1584.75	0	2.354e-05	High	4.09092	High	3.84047	High	4.29677							0
	DVNAAIATIK	10	3	2	P05213;P68373		1015.58	0	0.01058	High	3.84947	High	3.93074	High	3.56567					High	3.21134	0
	LDHKFDLMYAK	6	3	2	P05213;P68373		1380.7	0	0.03596	High	3.64939	High	3.45835	High	3.59227							1
	QLFHPEQLITGKEDAANNYAR	16	3	2	P05213;P68373		2415.2	0	0.01074	High	3.55179	High	4.0453	High	3.95574	High	4.0069					1
	IHFPLATYAPVISAEK	35	3	2	P05213;P68373		1756.96	0	4.943e-07	High	3.52079	High	3.62948	High	4.20828	Medium	2.65204			Medium	3.03416	0
	VGINYQPPTVVPGGDLAK	33	3	2	P05213;P68373		1824.98	0	0.00306	High	3.4236	High	3.40742	High	3.46496	High	2.9962	High	3.71778	High	3.7972	0
	EIIDLVLDR	15	3	2	P05213;P68373		1085.62	0	0.0003737	High	3.11926	High	2.93568	High	3.2605			Medium	2.62435	High	2.85399	0
	RAFVHWYVGEGMEEGEFSEAREDMAALEK	6	3	2	P05213;P68373		3373.52	0	0.004562	High	3.04543	High	4.65394	High	4.5185							2
	QLFHPEQLITGK	16	3	2	P05213;P68373		1410.77	0	0.000382	High	2.94855	High	2.94468	High	3.01322							0
	YMACCLLYR	5	3	2	P05213;P68373	C4(Carbamidomethyl); C5(Carbamidomethyl)	1249.55	0	0.002356	High	2.76187	High	3.12007	High	3.18339							0
	EDAANNYAR	9	3	2	P05213;P68373		1023.45	0	0.003543	High	2.55906	Medium	2.57734	High	2.46186							0
	FDLMYAK	8	3	2	P05213;P68373	M4(Oxidation)	903.428	0	0.006793	High	2.33333	High	2.52961	High	2.64839							0
	FDLMYAK	6	3	2	P05213;P68373		887.433	0.001	0.09286	High	2.63124	High	2.64918	High	2.51486							0
	LSVDYGKK	9	3	2	P05213;P68373		909.504	0.001	0.06738	High	2.53126	High	2.42814	High	2.31249							1
	YMACCLLYR	11	3	2	P05213;P68373	M2(Oxidation); C4(Carbamidomethyl); C5(Carbamidomethyl)	1265.55	0.001	0.05876	High	2.46322	High	2.46036	High	2.30079							0
	EDAANNYAR	3	3	2	P05213;P68373	N6(Deamidated)	1024.43	0.001	0.01111	High	2.44633			High	2.81839							0
	EDMAALEK	6	3	2	P05213;P68373		906.424	0.001	0.08353	Medium	2.4103	High	2.16934	High	2.09639							0
	NLDIERPTYTNLNR	2	3	2	P05213;P68373		1718.88	0.001	0.05655	High	1.84433	High	1.75001									0
	GHYTIGK	3	3	2	P05213;P68373		775.409	0.004	0.1955	Medium	2.38282	High	2.23835	Medium	2.0447							0
	LSVDYGK	2	3	2	P05213;P68373		781.409	0.01	0.2396	Medium	2.12366	Medium	2.02077									0
	EIIDLVLDRIRK	1	3	2	P05213;P68373		1482.9	0.028	0.2771					Medium	1.2377							2
	EDMAALEK	2	3	2	P05213;P68373	M3(Oxidation)	922.418	0.036	0.3738	Medium	1.79237			Medium	1.72947							0
P63017	Heat shock cognate 71 kDa protein OS=Mus musculus GN=Hspa8 PE=1 SV=1 - [HSP7C_MOUSE]	56.35	1	31	36	327	353.161	52.48	30	107	336.766	52.63	32	103	306.751	52.63	29	93	17.8484	11.15	5	5	29.0769	16.72	8	9	35.0338	14.09	7	10	646	70.8272	5.51611
	Sequence	# PSMs	# Proteins	# Protein Groups	Protein Group Accessions	Modifications	MH+ [Da]	q-Value	PEP	A2	XCorr A2	B2	XCorr B2	C2	XCorr C2	D2	XCorr D2	E2	XCorr E2	F2	XCorr F2	# Missed Cleavages
	SINPDEAVAYGAAVQAAILSGDK	18	1	1	P63017		2260.14	0	0.0001316	High	5.65559	High	6.17195	High	5.83558							0
	IINEPTAAAIAYGLDK	16	2	2	P20029;P63017		1659.89	0	0.0004526	High	4.8713	High	4.72893	High	4.56118	High	4.07682	High	3.88883	High	4.8246	0
	GPAVGIDLGTTYSCVGVFQHGK	9	1	1	P63017	C14(Carbamidomethyl)	2263.12	0	0.0006723	High	4.71964	High	3.81728	High	4.41022							0
	STAGDTHLGGEDFDNR	12	1	1	P63017		1691.73	0	0.000556	High	4.66313	High	4.08612	High	4.50362							0
	QTQTFTTYSDNQPGVLIQVYEGER	11	1	1	P63017		2774.33	0	4.182e-06	High	4.59798	High	4.14397	High	4.87695							0
	NQVAMNPTNTVFDAK	10	1	1	P63017		1649.79	0	1.394e-07	High	4.49559	High	4.65736	High	5.03433							0
	NQVAMNPTNTVFDAK	14	1	1	P63017	M5(Oxidation)	1665.79	0	0.002409	High	4.25786	High	4.95598	High	4.71207							0
	ARFEELNADLFR	16	1	1	P63017		1480.75	0	0.004258	High	4.23204	High	4.62149	High	4.61467	High	4.3175	High	4.22998	High	4.88797	1
	HWPFMVVNDAGRPK	9	1	1	P63017	M5(Oxidation)	1669.83	0	0.0006525	High	4.00649	High	4.89121	High	3.71416							0
	TVTNAVVTVPAYFNDSQR	19	1	1	P63017		1982	0	8.594e-05	High	3.96831	High	3.44907	High	3.97104	Medium	3.09018	Medium	2.60201	Medium	2.87609	0
	RFDDAVVQSDMK	8	1	1	P63017		1410.67	0	0.001054	High	3.96575	High	4.25448	High	4.08779							1
	SQIHDIVLVGGSTR	12	1	1	P63017		1481.81	0	9.366e-08	High	3.86964	High	4.09593	High	4.11034			Medium	2.72832			0
	NSLESYAFNMK	6	1	1	P63017		1303.6	0	4.544e-05	High	3.80438	High	3.63196	High	4.07163							0
	SFYPEEVSSMVLTK	9	1	1	P63017		1616.79	0	0.004394	High	3.74885	High	3.60197	High	3.5206							0
	DAGTIAGLNVLR	9	1	1	P63017		1199.67	0	1.642e-05	High	3.70731	High	3.60116	High	3.98107	High	3.46422	High	3.27772	High	3.22974	0
	CNEIISWLDK	9	1	1	P63017	C1(Carbamidomethyl)	1277.62	0	0.01015	High	3.67521	High	3.49632	High	3.56771							0
	NSLESYAFNMK	9	1	1	P63017	M10(Oxidation)	1319.59	0	0.01576	High	3.65399	High	4.01069	High	3.94368							0
	VEIIANDQGNR	14	2	2	P20029;P63017		1228.63	0	2.623e-05	High	3.43889	High	3.22678	High	3.6926			High	3.26961	High	3.14898	0
	HWPFMVVNDAGRPK	9	1	1	P63017		1653.83	0	0.000387	High	3.35241	High	4.37189	High	3.81666	Medium	2.89964					0
	FEELNADLFR	6	1	1	P63017		1253.62	0	0.01492	High	3.31256	High	3.29761	High	3.20788							0
	MVNHFIAEFK	11	1	1	P63017		1235.62	0	0.001165	High	3.23336	High	2.89808	High	3.3146							0
	TTPSYVAFTDTER	27	1	1	P63017		1487.7	0	0.01235	High	3.03627	High	2.83295	High	2.82081			High	3.33192	High	3.20675	0
	MVNHFIAEFK	3	1	1	P63017	M1(Oxidation)	1251.62	0	0.01453	High	2.94558	High	2.80636	High	2.90791							0
	VQVEYKGETK	8	1	1	P63017		1180.62	0	0.005286	High	2.73472	High	2.83024	High	3.03176							1
	TVTNAVVTVPAYFNDSQR	1	1	1	P63017	N14(Deamidated)	1982.98	0	0.03526			High	3.41805									0
	NSLESYAFNMK	2	1	1	P63017	N1(Deamidated)	1304.58	0.001	0.06601	High	2.69713	High	3.22772									0
	IINEPTAAAIAYGLDKK	2	1	1	P63017		1787.99	0.001	0.03624			High	2.08339	High	1.39433							1
	DNNLLGK	6	1	1	P63017		773.415	0.002	0.1138	High	3.01689	Medium	3.09399	Medium	2.83434							0
	LSKEDIER	3	1	1	P63017		989.526	0.002	0.1117	Medium	2.39918	High	2.71754	High	2.42869							1
	MVQEAEK	3	1	1	P63017		834.402	0.002	0.1484	High	1.95666	High	2.516	High	2.46065							0
	VCNPIITK	7	1	1	P63017	C2(Carbamidomethyl)	944.523	0.006	0.2158	Medium	2.15809	Medium	2.35429	Medium	2.44074							0
	VQVEYK	2	1	1	P63017		765.414	0.007	0.2218	Medium	2.0731	High	1.95607									0
	MVQEAEK	1	1	1	P63017	M1(Oxidation)	850.398	0.007	0.21	High	1.88621											0
	GTLDPVEK	3	1	1	P63017		858.456	0.011	0.1504			Medium	1.90251	Medium	2.00847							0
	ITITNDK	2	1	1	P63017		804.446	0.012	0.2668	Medium	2.02644	Medium	1.9985									0
	EEFEHQQK	2	1	1	P63017		1074.48	0.015	0.2942	Medium	2.27945	Medium	2.0182									0
	NQVAMNPTNTVFDAK	1	1	1	P63017	Q2(Deamidated)	1650.78	0.016	0.2798	Medium	2.65373											0
	EIAEAYLGK	7	1	1	P63017		993.524	0.018	0.224	Medium	2.28594	Medium	2.48105	Medium	2.05559							0
	ITITNDK	2	1	1	P63017	N5(Deamidated)	805.43	0.025	0.3158	Medium	2.18666	Medium	2.26451									0
	RNTTIPTK	2	1	1	P63017		930.537	0.032	0.307	Medium	2.34213			Medium	2.44269							1
	LIGDAAK	2	2	2	P20029;P63017		687.404	0.033	0.3257					Medium	2.51064							0
	EDIER	1	1	2	P63017;P62270		661.315	0.035	0.3857			Medium	1.61296									0
	ARFEELNADLFRGTLDPVEK	1	1	1	P63017		2320.19	0.04	0.3969			Medium	1.89654									2
	NTTIPTK	1	2	2	P38647;P63017		774.435	0.046	0.424	Medium	2.13252											0
	RFDDAVVQSDMK	1	1	1	P63017	M11(Oxidation)	1426.66											Medium	2.82845			1
	LLQDFFNGK	1	1	1	P63017		1081.57													Medium	2.65144	0
P68373	Tubulin alpha-1C chain OS=Mus musculus GN=Tuba1c PE=1 SV=1 - [TBA1C_MOUSE]	54.57	1	3	24	302	280.313	53.9	23	92	266.879	53.9	22	86	264.851	51.45	21	83		0				0				0			449	49.8775	5.09717
	Sequence	# PSMs	# Proteins	# Protein Groups	Protein Group Accessions	Modifications	MH+ [Da]	q-Value	PEP	A2	XCorr A2	B2	XCorr B2	C2	XCorr C2	D2	XCorr D2	E2	XCorr E2	F2	XCorr F2	# Missed Cleavages
	TIGGGDDSFNTFFSETGAGK	27	3	2	P05213;P68373		2007.89	0	6.102e-05	High	6.02114	High	5.6917	High	5.29981	High	5.75047	High	5.53638	High	5.33111	0
	RAFVHWYVGEGMEEGEFSEAR	3	3	2	P05213;P68373		2486.12	0	1.016e-05	High	6.02067	High	6.04364	High	5.61402							1
	AVCMLSNTTAIAEAWAR	17	3	2	P05213;P68373	C3(Carbamidomethyl)	1864.9	0	3.999e-08	High	5.10303	High	5.81046	High	5.86341	High	3.80716	High	4.67626	High	5.35337	0
	RTIQFVDWCPTGFK	16	2	1	P68373	C9(Carbamidomethyl)	1754.87	0	0.0003407	High	5.04863	High	5.50456	High	5.16662							1
	AVFVDLEPTVIDEVR	29	3	2	P05213;P68373		1701.9	0	0.003483	High	4.30307	High	4.51994	High	4.13432	High	4.17693	High	4.40155	High	3.88971	0
	DVNAAIATIK	10	3	2	P05213;P68373		1015.58	0	0.01058	High	3.84947	High	3.93074	High	3.56567					High	3.21134	0
	LDHKFDLMYAK	6	3	2	P05213;P68373		1380.7	0	0.03596	High	3.64939	High	3.45835	High	3.59227							1
	QLFHPEQLITGKEDAANNYAR	16	3	2	P05213;P68373		2415.2	0	0.01074	High	3.55179	High	4.0453	High	3.95574	High	4.0069					1
	IHFPLATYAPVISAEK	35	3	2	P05213;P68373		1756.96	0	4.943e-07	High	3.52079	High	3.62948	High	4.20828	Medium	2.65204			Medium	3.03416	0
	VGINYQPPTVVPGGDLAK	33	3	2	P05213;P68373		1824.98	0	0.00306	High	3.4236	High	3.40742	High	3.46496	High	2.9962	High	3.71778	High	3.7972	0
	AYHEQLTVAEITNACFEPANQMVK	4	1	1	P68373	C15(Carbamidomethyl)	2764.31	0	3.357e-05	High	3.28928	High	2.91352	High	3.35787							0
	EIIDLVLDR	15	3	2	P05213;P68373		1085.62	0	0.0003737	High	3.11926	High	2.93568	High	3.2605			Medium	2.62435	High	2.85399	0
	RAFVHWYVGEGMEEGEFSEAREDMAALEK	6	3	2	P05213;P68373		3373.52	0	0.004562	High	3.04543	High	4.65394	High	4.5185							2
	QLFHPEQLITGK	16	3	2	P05213;P68373		1410.77	0	0.000382	High	2.94855	High	2.94468	High	3.01322							0
	YMACCLLYR	5	3	2	P05213;P68373	C4(Carbamidomethyl); C5(Carbamidomethyl)	1249.55	0	0.002356	High	2.76187	High	3.12007	High	3.18339							0
	EDAANNYAR	9	3	2	P05213;P68373		1023.45	0	0.003543	High	2.55906	Medium	2.57734	High	2.46186							0
	FDLMYAK	8	3	2	P05213;P68373	M4(Oxidation)	903.428	0	0.006793	High	2.33333	High	2.52961	High	2.64839							0
	TIQFVDWCPTGFK	1	2	1	P68373	C8(Carbamidomethyl)	1598.77	0.001	0.04157	High	3.03482											0
	FDLMYAK	6	3	2	P05213;P68373		887.433	0.001	0.09286	High	2.63124	High	2.64918	High	2.51486							0
	LSVDYGKK	9	3	2	P05213;P68373		909.504	0.001	0.06738	High	2.53126	High	2.42814	High	2.31249							1
	YMACCLLYR	11	3	2	P05213;P68373	M2(Oxidation); C4(Carbamidomethyl); C5(Carbamidomethyl)	1265.55	0.001	0.05876	High	2.46322	High	2.46036	High	2.30079							0
	EDAANNYAR	3	3	2	P05213;P68373	N6(Deamidated)	1024.43	0.001	0.01111	High	2.44633			High	2.81839							0
	EDMAALEK	6	3	2	P05213;P68373		906.424	0.001	0.08353	Medium	2.4103	High	2.16934	High	2.09639							0
	NLDIERPTYTNLNR	2	3	2	P05213;P68373		1718.88	0.001	0.05655	High	1.84433	High	1.75001									0
	GHYTIGK	3	3	2	P05213;P68373		775.409	0.004	0.1955	Medium	2.38282	High	2.23835	Medium	2.0447							0
	LSVDYGK	2	3	2	P05213;P68373		781.409	0.01	0.2396	Medium	2.12366	Medium	2.02077									0
	RTIQFVDWCPTGFK	1	2	1	P68373	Q4(Deamidated); C9(Carbamidomethyl)	1755.86	0.016	0.2002					Medium	3.72758							1
	EIIDLVLDRIRK	1	3	2	P05213;P68373		1482.9	0.028	0.2771					Medium	1.2377							2
	EDMAALEK	2	3	2	P05213;P68373	M3(Oxidation)	922.418	0.036	0.3738	Medium	1.79237			Medium	1.72947							0
Q6NZA9	Transcription initiation factor TFIID subunit 9B OS=Mus musculus GN=Taf9b PE=1 SV=2 - [TAF9B_MOUSE]	67.87	1	6	16	238	217.559	61.85	15	80	222.733	67.87	16	78	223.727	67.87	16	80		0								0			249	27.1552	9.5835
	Sequence	# PSMs	# Proteins	# Protein Groups	Protein Group Accessions	Modifications	MH+ [Da]	q-Value	PEP	A2	XCorr A2	B2	XCorr B2	C2	XCorr C2	D2	XCorr D2	E2	XCorr E2	F2	XCorr F2	# Missed Cleavages
	NILITTSMVSSQNTATDSNPLK	10	1	1	Q6NZA9		2335.18	0	4.273e-05	High	6.12622	High	5.84877	High	5.93669							0
	NILITTSMVSSQNTATDSNPLK	1	1	1	Q6NZA9	M8(Oxidation)	2351.18	0	0.0003514	High	5.97279											0
	LSAVSSRPTTPPVAPPQAVSGPNK	9	1	1	Q6NZA9		2358.28	0	3.952e-08	High	4.12606	High	3.53332	High	4.27546							0
	ADQSFTSPPPR	27	2	2	Q6NZA9;Q8VI33		1202.58	0	0.002866	High	3.87746	High	3.97551	High	3.91979							0
	LPPDRYCLTAPNYR	27	2	2	Q6NZA9;Q8VI33	C7(Carbamidomethyl)	1735.86	0	0.02083	High	3.7463	High	3.69537	High	3.96498							1
	DMGITEYEPR	16	2	2	Q6NZA9;Q8VI33	M2(Oxidation)	1226.54	0	4.635e-05	High	3.61578	High	3.35624	High	3.65765							0
	VINQMLEFAFR	16	2	2	Q6NZA9;Q8VI33		1367.71	0	0.02122	High	3.52212	High	4.17067	High	3.54589							0
	DMGITEYEPR	14	2	2	Q6NZA9;Q8VI33		1210.54	0	0.01737	High	3.51069	High	3.6807	High	3.45798							0
	VINQMLEFAFR	7	2	2	Q6NZA9;Q8VI33	M5(Oxidation)	1383.71	0	3.652e-05	High	3.2257	High	3.42682	High	3.49155							0
	KPTVDADDVR	13	1	1	Q6NZA9		1115.57	0	0.0006347	High	3.10368	High	2.87482	High	3.48244							0
	DALVMAQILK	9	1	1	Q6NZA9		1101.63	0	0.0006541	High	3.0232	High	3.05897	High	3.07264							0
	AATPVSVTSQR	8	1	1	Q6NZA9		1116.6	0	0.000536	High	2.95051	High	2.53515	High	2.96792							0
	YVTTILDDAK	18	2	2	Q6NZA9;Q8VI33		1138.6	0	0.002208	High	2.90032	High	3.28957	High	3.04655							0
	ADQSFTSPPPRDFLLDIAR	18	2	2	Q6NZA9;Q8VI33		2146.09	0	0.001503	High	2.6378	High	2.67723	Medium	2.87493							1
	YCLTAPNYR	16	2	2	Q6NZA9;Q8VI33	C2(Carbamidomethyl)	1157.54	0	0.0001716	High	2.62292	High	2.82008	High	2.87385							0
	DALVMAQILK	1	1	1	Q6NZA9	M5(Oxidation)	1117.63	0.001	0.09141	High	2.44645											0
	DFLLDIAR	12	2	2	Q6NZA9;Q8VI33		962.531	0.002	0.1076	High	2.65131	Medium	2.69631	High	2.62242							0
	NILITTSMVSSQNTATDSNPLK	1	1	1	Q6NZA9	N1(Deamidated)	2336.17	0.004	0.1339	High	2.84169											0
	IYSSHAK	4	2	2	Q6NZA9;Q8VI33		805.421	0.004	0.04789	High	2.13801	High	1.96813	High	2.42288							0
	NQTPLPLIKPYAGPR	2	1	1	Q6NZA9		1664.95	0.007	0.08689			High	1.29794	High	2.14801							0
	LAIQCR	9	2	2	Q6NZA9;Q8VI33	C5(Carbamidomethyl)	760.413	0.01	0.2531	Medium	1.98205	Medium	2.14531	Medium	1.82794							0
Q99JX1	Transcription initiation factor TFIID subunit 11 OS=Mus musculus GN=Taf11 PE=2 SV=1 - [TAF11_MOUSE]	76.78	1	20	20	225	249.504	72.51	18	77	216.759	76.3	19	70	249.758	72.51	19	78													211	23.3189	5.23682
	Sequence	# PSMs	# Proteins	# Protein Groups	Protein Group Accessions	Modifications	MH+ [Da]	q-Value	PEP	A2	XCorr A2	B2	XCorr B2	C2	XCorr C2	D2	XCorr D2	E2	XCorr E2	F2	XCorr F2	# Missed Cleavages
	VFVGEVVEEALDVCEK	30	1	1	Q99JX1	C14(Carbamidomethyl)	1821.89	0	0.0003648	High	5.65582	High	5.64655	High	5.15913							0
	ATPGALVAADTEGIPEETDR	9	1	1	Q99JX1		2012.98	0	4.932e-05	High	5.38956	High	4.55842	High	5.15677							0
	MQILVSSFSEEQLNR	3	1	1	Q99JX1	M1(Oxidation)	1796.88	0	0.0008104	High	5.0595	High	4.53164	High	4.34499							0
	RLIQSITGTSVSQNVVIAMSGISK	8	1	1	Q99JX1		2489.37	0	0.03477	High	4.97103	High	5.3502	High	4.514							1
	SQDVSDVTAAERENSSLLTPAAK	11	1	1	Q99JX1		2389.18	0	4.297e-05	High	4.94418	High	4.72448	High	5.31369							1
	LIQSITGTSVSQNVVIAMSGISK	12	1	1	Q99JX1		2333.27	0	6.279e-11	High	4.62657	High	4.88147	High	6.21392							0
	RLIQSITGTSVSQNVVIAMSGISK	9	1	1	Q99JX1	M19(Oxidation)	2505.37	0	0.005086	High	4.28435	High	3.16533	High	4.03571							1
	SQDVSDVTAAER	13	1	1	Q99JX1		1277.6	0	2.427e-05	High	4.12062	High	4.14956	High	4.21539							0
	MQILVSSFSEEQLNR	7	1	1	Q99JX1		1780.89	0	3.173e-07	High	3.98993	High	4.32497	High	4.88245							0
	ATPGALVAADTEGIPEETDRDGDADLK	28	1	1	Q99JX1		2727.3	0	5.546e-07	Medium	3.93932	High	2.72893	High	2.83483							1
	QKVDEDEIQK	12	1	1	Q99JX1		1231.62	0	6.454e-06	High	3.92328	High	3.60497	High	4.19686							1
	SQDVSDVTAAERENSSLLTPAAKK	10	1	1	Q99JX1		2517.28	0	0.03509	High	3.67879	High	2.79709	High	3.20924							2
	VDEDEIQK	6	1	1	Q99JX1		975.463	0	0.03236	High	3.34798	High	3.32048	High	3.22013							0
	GGEPGESEETR	6	1	1	Q99JX1		1147.49	0	2.018e-05	High	3.14077	High	3.02942	High	3.4921							0
	WGETPPLQPK	12	1	1	Q99JX1		1152.6	0	0.002433	High	3.11038	High	3.12003	High	2.81531							0
	MQILVSSFSEEQLNRYEMYR	6	1	1	Q99JX1		2523.2	0	0.01436	High	3.02153	Medium	2.62037	Medium	2.021							1
	EAAAEESELK	15	1	1	Q99JX1		1076.51	0	0.00282	High	3.01463	High	2.9584	High	3.24301							0
	ENSSLLTPAAK	9	1	1	Q99JX1		1130.61	0	0.01711	High	2.84384	High	3.07429	High	2.79976							0
	MQILVSSFSEEQLNRYEMYR	3	1	1	Q99JX1	M18(Oxidation)	2539.19	0	0.01735	Medium	1.94635	High	2.69422									1
	SQDVSDVTAAERENSSLLTPAAK	3	1	1	Q99JX1	N14(Deamidated)	2390.16	0.001	0.07253	High	3.4621	High	2.71901	High	2.79728							1
	MQILVSSFSEEQLNRYEMYRR	3	1	1	Q99JX1		2679.3	0.001	0.01165	Medium	2.18225			High	3.5998							2
	VDEDEIQK	1	1	1	Q99JX1	Q7(Deamidated)	976.446	0.001	0.08568			High	2.76355									0
	ENSSLLTPAAKK	4	1	1	Q99JX1		1258.7	0.004	0.1437	High	2.64194	High	2.24089	Medium	2.6468							1
	DGDADLK	2	1	1	Q99JX1		733.336	0.004	0.04039			Medium	2.00808	High	2.54561							0
	ENSSLLTPAAK	1	1	1	Q99JX1	N2(Deamidated)	1131.59	0.031	0.3412	Medium	1.8802											0
	RLIQSITGTSVSQNVVIAMSGISK	1	1	1	Q99JX1	N14(Deamidated); M19(Oxidation)	2506.37	0.045	0.4187	Medium	2.57791											1
	SKGQIPNSK	1	1	1	Q99JX1	Q4(Deamidated)	959.513	0.046	0.4159			Medium	2.11359									1
Q80TP3	E3 ubiquitin-protein ligase UBR5 OS=Mus musculus GN=Ubr5 PE=1 SV=2 - [UBR5_MOUSE]	29.94	1	70	70	221	206.171	24.82	53	71	229.068	23.85	56	77	212.685	23.93	55	72	2.67433	1	1	1		0				0			2792	308.159	5.84619
	Sequence	# PSMs	# Proteins	# Protein Groups	Protein Group Accessions	Modifications	MH+ [Da]	q-Value	PEP	A2	XCorr A2	B2	XCorr B2	C2	XCorr C2	D2	XCorr D2	E2	XCorr E2	F2	XCorr F2	# Missed Cleavages
	KEGEEQSLLAEEADSSKPGPSAPDVAAQLK	2	1	1	Q80TP3	Q6(Deamidated)	3082.52	0	0.001891	High	6.04794	High	4.23246									1
	TCGLLESLCCCTECAR	3	1	1	Q80TP3	C2(Carbamidomethyl); C9(Carbamidomethyl); C10(Carbamidomethyl); C11(Carbamidomethyl); C14(Carbamidomethyl)	1989.79	0	0.0005709	High	4.6871	High	5.16206	High	5.09366							0
	SVAIFTAGQESPIVLR	5	1	1	Q80TP3		1687.94	0	1.092e-07	High	4.58274	High	3.80524	High	4.78791							0
	AMNQQTTLDTPQLER	4	1	1	Q80TP3		1745.85	0	4.488e-06	High	4.52672	High	4.49784	High	4.98242							0
	LTYQDAVNLQNYVEEK	3	1	1	Q80TP3		1926.94	0	0.0001324	High	4.35351	High	5.43071	High	4.49745							0
	NSLEDLTAEDFR	3	1	1	Q80TP3		1409.65	0	0.002501	High	4.2296	High	3.77734	High	3.02644							0
	NTPVQSPVSLGEDLQWWPDK	1	1	1	Q80TP3		2296.12	0	0.02146	High	4.19055											0
	EGEEQSLLAEEADSSKPGPSAPDVAAQLK	3	1	1	Q80TP3		2953.43	0	0.001312	High	4.17509	High	3.14371	High	3.72504							0
	WSSGVGGSGGGSSGR	4	1	1	Q80TP3		1294.58	0	0.003101	High	4.16336	High	3.8173	High	3.81114							0
	IGFSVQPDRLELGKPDNNDGSK	6	1	1	Q80TP3		2386.2	0	0.01679	High	4.0689	High	3.99962	High	3.71737							1
	TSDSPWFLSGSETLGR	6	1	1	Q80TP3		1739.82	0	1.161e-06	High	4.02567	High	4.1864	High	4.2261							0
	AEQENNFPTSSVAFLGQDER	2	1	1	Q80TP3		2239.03	0	0.004082	High	3.82459											0
	LLTATNLVTLPNSR	3	1	1	Q80TP3		1512.88	0	0.004687	High	3.76572	High	3.35991	High	3.16556							0
	TTNSSHANGAAQAPR	1	1	1	Q80TP3		1482.7	0	0.01331	High	3.70979											0
	VQAMQPAFASK	3	1	1	Q80TP3		1177.6	0	0.02118	High	3.68543	High	3.32207	High	3.3322							0
	QCVVGPNHAAFLLEDGR	6	1	1	Q80TP3	C2(Carbamidomethyl)	1882.92	0	0.02112	High	3.66767	High	3.66123	High	3.64833							0
	KEGEEQSLLAEEADSSKPGPSAPDVAAQLK	7	1	1	Q80TP3		3081.51	0	3.594e-07	High	3.6036	High	6.0531	High	6.51912							1
	VATWVDETLSSVASK	4	1	1	Q80TP3		1592.82	0	0.01215	High	3.42473	High	3.93386	High	3.53422							0
	GEHLLLFLVQTVAR	1	1	1	Q80TP3		1595.93	0	0.03564	High	3.35385											0
	ATFLGLTNEK	6	1	1	Q80TP3		1093.59	0	0.02544	High	3.31935	High	3.1926	High	3.12254							0
	YNHLVYSQIPAAVK	5	1	1	Q80TP3		1602.86	0	0.004329	High	3.25393	High	4.15091	High	4.02485							0
	WLDGASFDNER	2	1	1	Q80TP3		1309.58	0	0.02487	High	3.22754			High	3.01613							0
	VNEEQWPLR	6	1	1	Q80TP3		1170.59	0	0.002439	High	3.20543	High	3.14071	High	3.15223							0
	FAQLALER	7	1	1	Q80TP3		947.531	0	0.003758	High	3.13346	High	2.90337	High	3.0931							0
	EDLFGRPSQGLYSSSAGSGK	4	1	1	Q80TP3		2042.98	0	0.01361	High	3.07942	High	3.86704	High	2.59187							0
	AAIIIMAVEK	3	1	1	Q80TP3		1058.63	0	0.001035	High	3.01813	High	2.40134	High	2.77959							0
	NAQNPSLHHPR	3	1	1	Q80TP3		1270.64	0	0.01973	High	2.98183	High	3.85517									0
	IVLLSANSIR	4	1	1	Q80TP3		1085.67	0	0.02051	High	2.79576	High	2.74721	High	2.76494							0
	QISDLMGLIPK	3	1	1	Q80TP3		1214.68	0	0.003918	High	2.77258			High	2.83473							0
	VLQDWNALR	3	1	1	Q80TP3		1114.6	0	0.006923	High	2.70828	High	2.84695	High	3.17775							0
	NNPLYHAGAVAFSISAGIPK	3	1	1	Q80TP3		2027.07	0	0.02822	High	2.68804	High	2.65916	High	2.22969							0
	YGSALASAGDPGHPNHPLHASQNSAR	5	1	1	Q80TP3		2612.23	0	0.00312	High	2.6809	High	4.78133	High	3.18076							0
	NVMNMQNR	3	1	1	Q80TP3		1006.46	0	0.007803	High	2.64085	High	2.62468	High	2.96373							0
	GLLDVLPK	6	1	1	Q80TP3		854.534	0	0.007074	High	2.62813	High	2.64764	High	2.62416							0
	QLSIDTRPFRPASEGNPSDDPDPLPAHR	3	1	1	Q80TP3		3085.51	0	0.02144	High	2.49052	High	2.938	Medium	2.19627							0
	YCVFDLATGK	5	1	1	Q80TP3	C2(Carbamidomethyl)	1173.56	0	0.01542	High	2.42192	High	2.90353	High	2.7493							0
	VQAMQPAFASK	2	1	1	Q80TP3	M4(Oxidation)	1193.6	0	0.03535	Medium	2.30554	High	3.5998									0
	AASTAPSSTSTPAASSAGLIYIDPSNLR	6	1	1	Q80TP3		2706.36	0	3.726e-05	Medium	1.31714	High	3.97867	High	4.84369							0
	IGHLLPEEQVYLNQQSGTIR	2	1	1	Q80TP3		2295.21	0	0.0009901			High	4.75439	High	3.91856							0
	LEHTAQTYSELQGER	2	1	1	Q80TP3		1761.84	0	0.003621			High	3.79099	High	3.61252							0
	IGFSVQPDR	2	1	1	Q80TP3		1018.53	0	0.03109			High	2.92079	High	2.81965							0
	KEDLFGRPSQGLYSSSAGSGK	2	1	1	Q80TP3		2171.07	0	0.003899			High	2.85156	High	3.29421							1
	LPNLDCIQNANK	6	1	1	Q80TP3	C6(Carbamidomethyl)	1399.7	0.001	0.06828	High	3.12537	High	2.57129	High	2.9383							0
	TEILAVNVDSK	2	1	1	Q80TP3		1188.65	0.001	0.064	High	3.02011	High	2.88432									0
	WSESEPYR	3	1	1	Q80TP3		1053.46	0.001	0.09386	Medium	2.86118	High	2.63571	High	2.83494							0
	ISQSQPVR	3	1	1	Q80TP3		914.506	0.001	0.08688	High	2.73745	Medium	2.66478	Medium	2.61058							0
	DPLSASSR	4	1	1	Q80TP3		832.416	0.001	0.1045	High	2.16202	High	2.23646	High	2.24275							0
	DDDSLPAETGQNHPFFR	2	1	1	Q80TP3		1945.87	0.001	0.01522	Medium	1.41182			High	2.00521							0
	MLVVAEQPLHAMR	1	1	1	Q80TP3		1494.79	0.001	0.03843			High	2.93215									0
	CIVEVTMDR	1	1	1	Q80TP3	C1(Carbamidomethyl)	1122.53	0.001	0.07496			High	2.28367									0
	NCLEVLPTK	6	1	1	Q80TP3	C2(Carbamidomethyl)	1073.57	0.002	0.13	Medium	2.62103	Medium	2.56807	High	2.70892							0
	EVVFVEDVK	3	1	1	Q80TP3		1063.57	0.002	0.1231	Medium	2.35292	High	2.44647	Medium	2.38633							0
	CDYEACR	2	1	1	Q80TP3	C1(Carbamidomethyl); C6(Carbamidomethyl)	973.35	0.002	0.1552			High	2.31993	High	1.89985							0
	SMQWAVR	1	1	1	Q80TP3		877.435	0.002	0.1506			High	2.11902									0
	DEPGEGSGVAR	2	1	1	Q80TP3		1073.49	0.002	0.1385			High	2.10565	High	2.12134							0
	QTLMQHILR	2	1	1	Q80TP3		1139.63	0.002	0.1519			High	1.99974	High	1.45036							0
	TLETKPESK	3	1	1	Q80TP3		1032.56	0.004	0.1389	High	2.64207	Medium	2.67992	Medium	2.59119							0
	LYVPLYSSK	3	1	1	Q80TP3		1069.59	0.004	0.04189	Medium	1.80334	High	2.32493	High	2.11746							0
	ANAHFILK	2	1	1	Q80TP3		913.525	0.006	0.1641	High	1.68958	Medium	2.01342									0
	TLIAGQK	1	1	1	Q80TP3		730.446	0.006	0.07179					High	1.82199							0
	LAGNTLGSR	3	1	1	Q80TP3		888.49	0.007	0.205	High	2.68699	Medium	2.23673	High	2.35174							0
	AYSIVIR	3	1	1	Q80TP3		821.488	0.007	0.1904	High	1.7433	Medium	1.61247	Medium	1.86574							0
	CATTPMAVHR	1	1	1	Q80TP3	C1(Carbamidomethyl)	1143.54	0.008	0.2114	High	2.44063											0
	GELYQWK	1	1	1	Q80TP3		923.462	0.008	0.08969					High	2.25967							0
	ATLLSAR	3	1	1	Q80TP3		731.441	0.01	0.1304	Medium	1.5768	Medium	1.55809	Medium	1.70275							0
	LELGKPDNNDGSK	1	1	1	Q80TP3		1386.69	0.014	0.2866			Medium	3.24908									0
	DSELLR	1	1	1	Q80TP3		732.388	0.025	0.3435			Medium	2.01713									0
	MSYAANLK	2	1	1	Q80TP3		897.45	0.026	0.3245	Medium	1.7033			Medium	2.20913							0
	NNFIPQPIGK	2	1	1	Q80TP3		1127.62	0.033	0.3793			Medium	2.5444	Medium	2.04169							0
	NVPVGK	1	1	1	Q80TP3		613.367	0.041	0.38					Medium	1.50107							0
	RWFWSIVEK	1	1	1	Q80TP3		1250.67	0.043	0.4079	Medium	2.22007											1
	LELGKPDNNDGSKLNSSSGTGRTSRPGR	1	1	1	Q80TP3		2900.45									Medium	2.67433					2
P04104	Keratin, type II cytoskeletal 1 OS=Mus musculus GN=Krt1 PE=1 SV=4 - [K2C1_MOUSE]	7.38	1	5	10	214	257.633	7.38	10	72	227.453	7.38	10	65	220.917	6.28	9	63		0			25.1224	4.24	6	7	27.0385	4.24	5	7	637	65.5653	8.14795
	Sequence	# PSMs	# Proteins	# Protein Groups	Protein Group Accessions	Modifications	MH+ [Da]	q-Value	PEP	A2	XCorr A2	B2	XCorr B2	C2	XCorr C2	D2	XCorr D2	E2	XCorr E2	F2	XCorr F2	# Missed Cleavages
	VRFLEQQNQVLQTK	14	3	3	Q6IFZ6;P04104;Q6NXH9		1730.95	0	0.003667	High	5.36224	High	4.8239	High	4.69957			High	3.52548	Medium	3.23079	1
	FLEQQNQVLQTK	9	3	3	Q6IFZ6;P04104;Q6NXH9	N6(Deamidated)	1476.77	0	0.0003718	High	5.11822	High	4.8417	High	4.77973							0
	FLEQQNQVLQTK	55	3	3	Q6IFZ6;P04104;Q6NXH9		1475.79	0	0.03094	High	4.54519	High	4.60195	High	4.3876			High	4.77206	High	4.62735	0
	RTNAENEFVTIK	32	1	1	P04104		1421.74	0	0.008064	High	4.44296	High	4.3648	High	4.2095			High	3.32868			1
	RTNAENEFVTIKK	38	1	1	P04104		1549.83	0	0.00232	High	4.42703	High	4.74085	High	4.49473			High	3.0974	High	4.34749	2
	RTNAENEFVTIKK	9	1	1	P04104	N6(Deamidated)	1550.82	0	4.429e-05	High	4.38302	High	4.31243	High	4.61128							2
	TNAENEFVTIK	11	1	1	P04104		1265.64	0	0.007383	High	4.04728	High	3.28949	High	3.45772			Medium	2.84068	High	3.55699	0
	TNAENEFVTIKK	20	1	1	P04104		1393.73	0	0.02034	High	3.90287	High	3.36546	High	3.38883			High	3.05669	High	3.6141	1
	YEDEINK	8	8	7	Q3TTY5;Q6IFZ6;P04104;Q922U2;P50446;Q8BGZ7;Q8VED5		910.415	0	0.004825	High	2.80523	High	2.38217	High	2.6438							0
	RTNAENEFVTIK	5	1	1	P04104	N6(Deamidated)	1422.72	0.001	0.06976	High	3.3465	Medium	3.53849	Medium	3.08597							1
	FASFIDK	4	11	10	Q3TTY5;Q3UV17;Q6IFZ6;P04104;Q922U2;P50446;Q6IME9;Q6NXH9;Q8BGZ7;Q8VED5		827.43	0.001	0.08123	High	2.43799	High	2.40639									0
	YEDEINKR	5	8	7	Q3TTY5;Q6IFZ6;P04104;Q922U2;P50446;Q8BGZ7;Q8VED5		1066.52	0.004	0.1415	High	2.0818	Medium	2.07326	High	2.03176							1
	HGDSVR	4	1	1	P04104		670.327	0.008	0.1002	Medium	2.18829	Medium	2.33431	High	2.58802							0
P01750	Ig heavy chain V region 102 OS=Mus musculus PE=1 SV=1 - [HVM06_MOUSE]	34.19	1	2	3	200		0			2.66234	23.93	2	2	3.05403	23.93	2	2	116.876	23.08	2	36	271.138	23.08	2	85	244.018	23.08	2	74	117	12.8583	8.60205
	Sequence	# PSMs	# Proteins	# Protein Groups	Protein Group Accessions	Modifications	MH+ [Da]	q-Value	PEP	A2	XCorr A2	B2	XCorr B2	C2	XCorr C2	D2	XCorr D2	E2	XCorr E2	F2	XCorr F2	# Missed Cleavages
	ASGYTFTSYWMHWVK	6	4	2	P01753;P01750		1863.85	0.002	0.1009	High	2.03736	High	1.74726	High	1.58375	High	3.71318	High	4.3225	High	3.76349	0
	IHPSDSDTNYNQK	2	1	1	P01750		1518.68	0.005	0.05348			Medium	2.66234	High	3.05403							0
	QRPGQGLEWIGR	192	1	1	P01750		1396.74									High	4.27754	High	4.19557	High	4.47946	0
Q9D0E1	Heterogeneous nuclear ribonucleoprotein M OS=Mus musculus GN=Hnrnpm PE=1 SV=3 - [HNRPM_MOUSE]	54.05	1	40	40	195	173.812	49.66	34	64	175.71	48.15	35	63	165.092	48.7	34	60	3.59195	1.51	1	1	9.22054	4.94	3	3	12.8613	6.72	4	4	729	77.5974	8.63135
	Sequence	# PSMs	# Proteins	# Protein Groups	Protein Group Accessions	Modifications	MH+ [Da]	q-Value	PEP	A2	XCorr A2	B2	XCorr B2	C2	XCorr C2	D2	XCorr D2	E2	XCorr E2	F2	XCorr F2	# Missed Cleavages
	GNFGGSFAGSFGGAGGHAPGVAR	10	1	1	Q9D0E1		2034.95	0	0.002896	High	5.61781	High	5.12557	High	4.306							0
	VGEVTYVELLMDAEGK	2	1	1	Q9D0E1		1752.87	0	0.005375	High	4.76567											0
	MGLAMGGAGGASFDR	6	1	1	Q9D0E1		1397.63	0	0.005715	High	4.19551	High	4.52144	High	4.19226							0
	QGGGGAGGSVPGIER	11	1	1	Q9D0E1		1298.64	0	0.004161	High	3.98191	High	4.10074	High	3.97436			High	3.34246	High	3.33321	0
	MGAGLGHGMDR	6	1	1	Q9D0E1		1101.49	0	0.0003008	High	3.93901	High	3.32753	High	3.98328							0
	AFITNIPFDVK	9	1	1	Q9D0E1		1264.69	0	0.01226	High	3.78198	High	4.01346	High	3.81613	High	3.59195	High	3.163	High	3.19174	0
	FNECGHVLYADIK	9	1	1	Q9D0E1	C4(Carbamidomethyl)	1565.74	0	0.00317	High	3.7434	High	4.59023	High	3.97659							0
	LGSTVFVANLDYK	4	1	1	Q9D0E1		1426.76	0	1.391e-06	High	3.571	High	3.92582	High	4.39019					High	3.07602	0
	MEEESGAPCVPSGNGAPGPK	4	1	1	Q9D0E1	C9(Carbamidomethyl); N14(Deamidated)	1971.84	0	0.007684	High	3.56717	High	3.80512	High	3.79313							0
	MGAGMGFGLER	5	1	1	Q9D0E1		1125.52	0	0.006101	High	3.42089	High	4.02359	High	3.92484							0
	INEILSNALK	11	1	1	Q9D0E1		1114.65	0	0.0003937	High	3.23108	High	3.39361	High	3.51267			Medium	2.71509	High	3.26034	0
	MGPAMGPALGAGIER	6	1	1	Q9D0E1		1427.71	0	0.0004654	High	3.20099	High	3.03519	High	3.35239							0
	MGPAMGPALGAGIER	2	1	1	Q9D0E1	M1(Oxidation)	1443.71	0	0.005225	High	3.15463	High	3.79212									0
	MGANSLER	6	1	1	Q9D0E1		877.42	0	0.005872	High	3.144	High	2.83991	High	2.9914							0
	VKEDPDGEHAR	6	1	1	Q9D0E1		1252.59	0	0.01539	High	3.0673	High	3.34284	High	3.30979							1
	MGANNLER	3	1	1	Q9D0E1		904.43	0	0.003742	High	2.61433	High	2.7103	High	2.60142							0
	ISGAGMER	3	1	1	Q9D0E1		820.398	0	0.02423	High	2.53306	High	3.0223	High	2.42047							0
	FESPEVAER	7	1	1	Q9D0E1		1063.51	0	0.0002878	High	2.45251	High	2.78814	High	3.07276							0
	MGPLGLDHMASSIER	6	1	1	Q9D0E1		1613.78	0	1.312e-05	High	1.75767	High	2.48502	High	2.58641							0
	MGLAMGGAGGASFDR	2	1	1	Q9D0E1	M5(Oxidation)	1413.62	0	0.002509			High	3.60938									0
	MGANNLER	3	1	1	Q9D0E1	M1(Oxidation)	920.425	0.001	0.09632	High	2.75953	High	2.70503	High	2.9559							0
	ACQIFVR	3	1	1	Q9D0E1	C2(Carbamidomethyl)	893.466	0.001	0.07858	High	2.74878	High	2.79551	Medium	2.31461							0
	MGPLGLDHMASSIER	2	1	1	Q9D0E1	M1(Oxidation)	1629.77	0.001	0.07047	High	2.61666	High	1.67218									0
	MVPTGMGASLER	6	1	1	Q9D0E1		1248.61	0.001	0.07555	Medium	2.54706	High	2.21221	Medium	2.39376							0
	GCAVVEFK	1	1	1	Q9D0E1	C2(Carbamidomethyl)	909.449	0.001	0.088			High	3.03398									0
	MGLVMDR	7	1	1	Q9D0E1		821.401	0.002	0.02335	High	2.28909	High	2.0962	High	2.33127							0
	MGPGIDR	3	1	1	Q9D0E1		745.366	0.002	0.1385	Medium	1.97722	High	2.39032	High	2.05203							0
	MGSSIER	3	1	1	Q9D0E1		779.371	0.003	0.1657	High	2.6021	High	2.6061	High	2.59131							0
	MGQTMER	3	1	1	Q9D0E1		852.37	0.004	0.1925	High	2.33186	High	2.13909	High	2.17069							0
	MGPAIER	5	1	1	Q9D0E1		773.398	0.004	0.1834	High	2.25864	High	2.29641	High	2.42426							0
	MAAPIDR	3	1	1	Q9D0E1		773.397	0.004	0.1508	High	2.09272	High	2.09866	Medium	2.00629							0
	SRGCAVVEFK	2	1	1	Q9D0E1	C4(Carbamidomethyl)	1152.58	0.005	0.1542	High	3.0578			Medium	2.8912							1
	MGLSMDR	3	1	1	Q9D0E1		809.364	0.005	0.06509	High	2.11162	Medium	2.07473	High	2.01211							0
	MGSGVER	2	1	1	Q9D0E1		735.345	0.005	0.2052			High	2.31551	Medium	2.17274							0
	MGAGLGHGMDR	1	1	1	Q9D0E1	M1(Oxidation); M9(Oxidation)	1133.48	0.005	0.0703					High	2.41614							0
	MGANSLER	3	1	1	Q9D0E1	M1(Oxidation)	893.414	0.006	0.1633	High	1.97978	Medium	1.70077	Medium	2.06477							0
	RGEIIAK	1	1	1	Q9D0E1		786.483	0.006	0.2164			High	2.10359									1
	MGPVMDR	3	1	1	Q9D0E1		805.369	0.008	0.2316	Medium	1.86684	High	1.89252	Medium	1.79883							0
	IGSGVER	3	1	1	Q9D0E1		717.389	0.009	0.1238	Medium	2.36275	Medium	2.30442	High	2.29068							0
	MATGLER	5	1	1	Q9D0E1		777.392	0.009	0.124	Medium	2.05487	High	1.99005	High	2.09851							0
	FGSGMNMGR	1	1	1	Q9D0E1	M7(Oxidation)	972.402	0.009	0.118					High	2.30678							0
	MGPVMDR	2	1	1	Q9D0E1	M1(Oxidation); M5(Oxidation)	837.359	0.018	0.2252	Medium	2.08685			Medium	1.9034							0
	VGSEIER	3	1	1	Q9D0E1		789.41	0.018	0.2203	Medium	2.00428	Medium	2.18127	Medium	2.01809							0
	MGPGIDR	3	1	1	Q9D0E1	M1(Oxidation)	761.36	0.021	0.2547	Medium	2.77254	Medium	2.4101	Medium	2.57687							0
	NLPFDFTWK	3	1	1	Q9D0E1		1167.58	0.023	0.3307	Medium	1.8455	Medium	1.49602									0
	AAEVLNK	1	1	1	Q9D0E1		744.425	0.024	0.3133	Medium	1.96654											0
	EDPDGEHAR	1	1	1	Q9D0E1		1025.43	0.024	0.3367			Medium	2.17664									0
	HSLSGRPLK	1	1	1	Q9D0E1		994.579	0.037	0.3567					Medium	1.74548							0
Q9JIK5	Nucleolar RNA helicase 2 OS=Mus musculus GN=Ddx21 PE=1 SV=3 - [DDX21_MOUSE]	53.82	2	40	40	191	194.759	50.88	35	64	199.794	53.35	37	69	171.496	46.42	33	58		0				0				0			851	93.4932	9.11475
	Sequence	# PSMs	# Proteins	# Protein Groups	Protein Group Accessions	Modifications	MH+ [Da]	q-Value	PEP	A2	XCorr A2	B2	XCorr B2	C2	XCorr C2	D2	XCorr D2	E2	XCorr E2	F2	XCorr F2	# Missed Cleavages
	KQEEEPQDDTASTSK	4	1	1	Q9JIK5		1692.75	0	0.0006497	High	5.39897	High	4.17108									1
	WQLTVATEQPELEGPPDGYR	4	1	1	Q9JIK5		2286.1	0	0.0009262	High	5.3538	High	5.156	High	5.31319							0
	TEEATEGMEEAVSSK	2	1	1	Q9JIK5		1597.69	0	0.0005099	High	4.92555	High	4.65946									0
	SNSSDAPGEESSSETEK	4	1	1	Q9JIK5		1740.7	0	3.867e-09	High	4.88528	High	4.75545	High	5.48953							0
	LSVACFYGGTPYGGQIER	3	1	1	Q9JIK5	C5(Carbamidomethyl)	1974.94	0	0.0009286	High	4.38435	High	3.99724	High	4.26983							0
	LKNGLSQPSEEEVDIPKPK	4	1	1	Q9JIK5	N3(Deamidated)	2109.11	0	2.696e-05	High	4.22602	High	4.21156	High	4.31921							1
	NGNFGVLVATNVAAR	5	1	1	Q9JIK5		1502.81	0	0.0006533	High	4.21409	High	4.3313	High	4.11816							0
	EEYQLAQVEQK	6	1	1	Q9JIK5		1364.67	0	0.007018	High	3.84777	High	3.96822	High	3.93075							0
	DAQELSQNTCIK	3	1	1	Q9JIK5	C10(Carbamidomethyl)	1406.66	0	0.0112	High	3.83228	High	3.6311	High	3.5678							0
	GVNFLFPIQAK	9	1	1	Q9JIK5		1233.7	0	0.0001735	High	3.67838	High	3.75724	High	3.79219							0
	EGAFSNFPISEETVK	6	1	1	Q9JIK5		1654.8	0	5.152e-05	High	3.65059	High	3.83767	High	3.84378							0
	DSEDNPQTLLFSATCPHWVFNVAK	6	1	1	Q9JIK5	C15(Carbamidomethyl)	2776.3	0	0.002241	High	3.54484	High	3.56914	High	2.98974							0
	SGIDILVGTPGR	6	1	1	Q9JIK5		1184.66	0	0.00334	High	3.52413	High	3.11099	High	3.2046							0
	GLDIPEVDLVVQSCPPK	2	1	1	Q9JIK5	C14(Carbamidomethyl)	1865.97	0	0.01765	High	3.4159	High	3.0261									0
	LGSDGAEESMETLPKPSEK	5	1	1	Q9JIK5	M10(Oxidation)	2020.94	0	7.771e-05	High	3.32742	High	2.70513	High	3.69862							0
	DGLSQPSEPK	5	1	1	Q9JIK5		1057.52	0	0.03408	High	3.24043	High	3.13088	High	2.99461							0
	TGVCICFYQNK	5	1	1	Q9JIK5	C4(Carbamidomethyl); C6(Carbamidomethyl)	1389.63	0	0.03041	High	3.17607	High	3.89711	High	3.5214							0
	TEAVTEIQEK	6	1	1	Q9JIK5		1147.58	0	0.01269	High	3.11433	High	3.31457	High	2.89759							0
	QDAQSLHGDIPQK	8	1	1	Q9JIK5		1436.71	0	0.004422	High	3.05737	High	2.82128	High	3.04765							0
	TFSFAIPLIEK	9	1	1	Q9JIK5		1265.71	0	0.01574	High	3.00668	High	3.15226	High	2.78124							0
	APQVLVLAPTR	6	1	1	Q9JIK5		1164.71	0	0.00098	High	2.99374	High	2.97344	High	3.37066							0
	NGLSQPSEEEVDIPKPK	10	1	1	Q9JIK5	N1(Deamidated)	1867.93	0	0.003164	High	2.97839	High	3.21894	High	2.65766							0
	AAVIGDVIR	6	1	1	Q9JIK5		913.547	0	0.0138	High	2.83292	High	2.62669	High	2.75907							0
	LGVCFDVR	6	1	1	Q9JIK5	C4(Carbamidomethyl)	965.487	0	0.0008724	High	2.71145	High	2.83373	High	2.89245							0
	LGSDGAEESMETLPKPSEK	5	1	1	Q9JIK5		2004.94	0	0.01601	High	2.70829	High	3.51224	High	2.65316							0
	LLDSVPPTAISHFK	9	1	1	Q9JIK5		1524.84	0	0.02395	High	2.59207	High	2.25762	High	2.38887							0
	AAITVEHLAIK	3	1	1	Q9JIK5		1165.69	0	0.01867	High	2.57405	High	1.1974	High	1.89352							0
	NGLSQPSEEEVDIPKPK	6	1	1	Q9JIK5		1866.94	0	0.00423	High	2.24022	High	2.80517	High	2.71905							0
	EIITEEPSEEEADMPKPK	4	1	1	Q9JIK5		2071.97	0	0.01835	High	1.9902	High	2.56709	High	2.21436							0
	DAQELSQNTCIK	1	1	1	Q9JIK5	Q7(Deamidated); C10(Carbamidomethyl)	1407.63	0	0.02417			High	4.02901									0
	KGPSEDDVDPPK	3	1	1	Q9JIK5		1283.61	0.001	0.07499	High	3.15645	High	3.31161	Medium	2.89067							1
	DVESYIHR	6	1	1	Q9JIK5		1018.5	0.001	0.01555	High	2.55168	High	2.58916	High	2.74091							0
	VYSGHQGR	2	1	1	Q9JIK5		903.444	0.001	0.01561			High	2.02536	High	2.24403							0
	TFHHVYSGK	3	1	1	Q9JIK5		1075.53	0.002	0.1167	High	2.89712	High	3.16421	High	2.91575							0
	TIIFCETK	1	1	1	Q9JIK5	C5(Carbamidomethyl)	1011.52	0.002	0.1185	High	2.42375											0
	TIIFCETKK	2	1	1	Q9JIK5	C5(Carbamidomethyl)	1139.61	0.002	0.02801			Medium	1.98142	High	2.54437							1
	RIGVPSATEIIK	4	1	1	Q9JIK5		1283.77	0.004	0.04571	Medium	2.71832	Medium	2.93767	High	2.85841							1
	DSEDNPQTLLFSATCPHWVFNVAK	1	1	1	Q9JIK5	N5(Deamidated); C15(Carbamidomethyl)	2777.31	0.005	0.1548	High	3.73696											0
	LQGGLQER	4	1	1	Q9JIK5		900.49	0.005	0.1548	High	2.64577	Medium	2.40318	Medium	2.26605							0
	DFSDITK	1	1	1	Q9JIK5		825.399	0.009	0.2371			High	2.08664									0
	WQLTVATEQPELEGPPDGYRGR	1	1	1	Q9JIK5		2499.23	0.009	0.126					High	2.071							1
	ELANQVSK	3	1	1	Q9JIK5		888.478	0.011	0.1497	Medium	2.41706	Medium	2.35159	Medium	2.10159							0
	DLIAQAR	1	2	1	Q9JIK5		786.447	0.023	0.3353			Medium	2.13078									0
	ARGVNFLFPIQAK	1	1	1	Q9JIK5		1460.84	0.037	0.3838	Medium	2.60449											1
Q922U2	Keratin, type II cytoskeletal 5 OS=Mus musculus GN=Krt5 PE=1 SV=1 - [K2C5_MOUSE]	26.38	1	9	24	186	177.612	25	21	61	162.702	26.38	23	56	177.563	25.17	23	61	7.48412	2.07	1	2	12.2924	2.07	1	3	10.4057	3.79	2	3	580	61.7286	7.75244
	Sequence	# PSMs	# Proteins	# Protein Groups	Protein Group Accessions	Modifications	MH+ [Da]	q-Value	PEP	A2	XCorr A2	B2	XCorr B2	C2	XCorr C2	D2	XCorr D2	E2	XCorr E2	F2	XCorr F2	# Missed Cleavages
	SRTEAESWYQTK	4	1	1	Q922U2		1485.7	0	0.01078	High	4.23442	High	3.71553	High	3.96209							1
	SLDLDSIIAEVK	42	4	3	Q922U2;P50446;Q8BGZ7		1302.71	0	0.002611	High	4.17252	High	4.20583	High	4.17829	High	3.908	High	4.19121	High	4.1041	0
	YEELQQTAGR	8	1	1	Q922U2		1194.57	0	0.002663	High	3.96581	High	3.60109	High	3.64772					Medium	2.49208	0
	LALDVEIATYR	4	5	4	Q3UV17;Q922U2;P50446;Q8BGZ7		1263.7	0	0.0192	High	3.7797	High	3.57512	High	2.99815							0
	LRSEIDNVKK	5	1	1	Q922U2		1201.69	0	0.0007308	High	3.75324	High	3.69953	High	4.05673							2
	DVDAAYMNK	3	3	3	Q922U2;P50446;Q6IME9		1026.46	0	0.01945	High	3.59728	High	3.25516	High	3.40654							0
	NKYEDEINK	20	3	3	Q6IFZ6;Q922U2;Q8VED5		1152.55	0	0.003416	High	3.4911	High	3.20628	High	3.35835							1
	VDALMDEINFMK	3	1	1	Q922U2		1425.67	0	0.00229	High	3.48151	High	4.28261	High	4.07495							0
	LALDVEIATYRK	12	5	4	Q3UV17;Q922U2;P50446;Q8BGZ7		1391.79	0	0.02367	High	3.46072	High	3.06842	High	3.25891							1
	RTTAENEFVMLK	3	1	1	Q922U2		1438.74	0	0.005401	High	3.39792			Medium	3.42167							1
	EYQELMNTK	6	1	1	Q922U2		1155.54	0	0.001531	High	3.20142	High	3.16883	High	2.75122							0
	LLEGEECR	6	7	6	Q3TTY5;Q3UV17;Q922U2;P50446;Q6NXH9;Q8BGZ7	C7(Carbamidomethyl)	1005.47	0	0.0008236	High	2.91774	High	2.94701	High	3.04093							0
	YEDEINK	8	8	7	Q3TTY5;Q6IFZ6;P04104;Q922U2;P50446;Q8BGZ7;Q8VED5		910.415	0	0.004825	High	2.80523	High	2.38217	High	2.6438							0
	LRSEIDNVK	11	1	1	Q922U2		1073.59	0	0.00195	Medium	2.67516	High	2.80279	High	2.93731							1
	HEISEMNR	3	1	1	Q922U2		1015.46	0	0.007566	Medium	2.42171	Medium	2.5396	High	2.68566							0
	NKYEDEINKR	6	3	3	Q6IFZ6;Q922U2;Q8VED5		1308.65	0.001	0.07439	High	3.29096	High	3.12373	High	3.0516							2
	EYQELMNTK	4	1	1	Q922U2	M6(Oxidation)	1171.53	0.001	0.07278	High	2.75348	High	2.44705	High	2.73614							0
	FASFIDK	4	11	10	Q3TTY5;Q3UV17;Q6IFZ6;P04104;Q922U2;P50446;Q6IME9;Q6NXH9;Q8BGZ7;Q8VED5		827.43	0.001	0.08123	High	2.43799	High	2.40639									0
	YEELQQTAGR	2	1	1	Q922U2	Q6(Deamidated)	1195.56	0.001	0.1049			High	3.65342	High	2.39007							0
	RTTAENEFVMLK	5	1	1	Q922U2	M10(Oxidation)	1454.73	0.002	0.1474	Medium	3.19967	High	3.31162	Medium	2.70709							1
	FLEQQNK	5	7	6	Q3UV17;Q922U2;P50446;Q8BGZ7;Q8VED5;P20152		906.468	0.002	0.03065	High	2.29174	Medium	2.4141	High	2.17087							0
	HEISEMNR	2	1	1	Q922U2	M6(Oxidation)	1031.46	0.002	0.114			High	2.32708	Medium	1.9503							0
	GRLDSELR	6	3	2	Q922U2;P50446		945.511	0.003	0.1323	High	2.91457	High	2.69185	High	2.84246							1
	YEDEINKR	5	8	7	Q3TTY5;Q6IFZ6;P04104;Q922U2;P50446;Q8BGZ7;Q8VED5		1066.52	0.004	0.1415	High	2.0818	Medium	2.07326	High	2.03176							1
	SEIDNVKK	4	1	1	Q922U2		932.505	0.005	0.1554	High	2.68082	Medium	1.86011	Medium	2.35241							1
	HGDDLR	2	5	4	Q3UV17;Q922U2;P50446;Q8BGZ7		712.337	0.006	0.2112			High	2.33582	Medium	2.60757							0
	VRFLEQQNK	2	7	6	Q3UV17;Q922U2;P50446;Q8BGZ7;Q8VED5;P20152		1161.64	0.008	0.227			High	2.76624	Medium	2.73119							1
	LDSELR	1	5	4	Q922U2;P50446;Q6IME9;Q6NXH9		732.389	0.033	0.3264					Medium	1.8172							0
P01027	Complement C3 OS=Mus musculus GN=C3 PE=1 SV=3 - [CO3_MOUSE]	12.75	1	22	22	175	167.616	8.6	15	57	149.763	9.14	17	56	146.119	9.02	16	53		0			13.3517	2.47	3	4	17.0851	3.13	4	5	1663	186.366	6.72705
	Sequence	# PSMs	# Proteins	# Protein Groups	Protein Group Accessions	Modifications	MH+ [Da]	q-Value	PEP	A2	XCorr A2	B2	XCorr B2	C2	XCorr C2	D2	XCorr D2	E2	XCorr E2	F2	XCorr F2	# Missed Cleavages
	YYGGGYGSTQATFMVFQALAQYQTDVPDHK	2	1	1	P01027	M14(Oxidation); Q17(Deamidated)	3360.54	0	0.02368	High	4.84987	High	4.58712									0
	YYGGGYGSTQATFMVFQALAQYQTDVPDHK	7	1	1	P01027	M14(Oxidation)	3359.53	0	0.002519	High	4.65798	High	4.18994	High	4.55944							0
	DSITTWEILAVSLSDKK	20	1	1	P01027		1906.02	0	0.001761	High	4.31657	High	3.44173	High	3.93694							1
	SGSDEVQAGQQR	10	1	1	P01027		1261.58	0	1.936e-05	High	4.22557	High	4.44111	High	4.58531							0
	RQEALELIK	27	1	1	P01027		1099.65	0	0.007899	High	4.10576	High	4.23023	High	4.12013							1
	SGSDEVQAGQQR	1	1	1	P01027	Q7(Deamidated)	1262.56	0	0.01597	High	4.01602											0
	RQEALELIKK	8	1	1	P01027		1227.74	0	0.005065	High	3.82334	High	4.07935	High	4.08475							2
	ADIGCTPGSGK	10	1	1	P01027	C5(Carbamidomethyl)	1062.49	0	0.0001457	High	3.62696	High	3.70164	High	3.75241							0
	ACEPGVDYVYK	8	1	1	P01027	C2(Carbamidomethyl)	1300.59	0	0.003868	High	3.55071	High	3.55084	High	3.51672							0
	KGYTQQLAFK	16	1	1	P01027		1183.65	0	0.006509	High	3.08204	High	3.30919	High	3.42197							1
	TSQGLQTEQR	2	1	1	P01027		1147.57	0	0.005099	High	3.02127			High	2.414							0
	VGLVAVDK	19	1	1	P01027		800.488	0	0.02359	High	2.86628	High	2.80882	High	2.65658			High	2.90597	Medium	2.65668	0
	VGLVAVDKGVFVLNKK	6	1	1	P01027		1686.03	0	0.0009783	High	2.40179	High	2.28571	High	2.76998							2
	GYTQQLAFK	8	1	1	P01027		1055.55	0.001	0.09466	High	3.13155	High	3.03273	High	3.10684							0
	DFDSVPPVVR	10	1	1	P01027		1130.58	0.001	0.07946	High	2.53087	Medium	2.43504	High	2.29003							0
	IWDVVEK	2	1	1	P01027		888.482	0.003	0.1797	High	2.06794	High	2.17623									0
	LGQGGVQK	2	1	1	P01027		786.446	0.008	0.09316			Medium	1.93354	High	2.13141							0
	GVFVLNKK	7	1	1	P01027		904.561	0.01	0.2337	Medium	2.16875	Medium	2.08472	Medium	2.01764							1
	WLNEQR	1	1	1	P01027		845.427	0.012	0.2676			Medium	1.78501									0
	NGISTK	1	1	1	P01027	N1(Deamidated)	620.325	0.035	0.3407					Medium	1.91318							0
	KFDLR	1	1	1	P01027		678.393	0.041	0.4024			Medium	1.58255									1
	VDVPAADLSDQVPDTDSETR	4	1	1	P01027		2129.98											High	5.02556	High	4.8717	0
	IFTVDNNLLPVGK	2	1	1	P01027		1429.8											Medium	2.42786	High	2.88669	0
	VLVVTQGSNAK	1	1	1	P01027		1115.64													High	3.37249	0
Q9EQH4	Transcription initiation factor TFIID subunit 8 OS=Mus musculus GN=Taf8 PE=2 SV=1 - [TAF8_MOUSE]	48.7	1	13	13	172	166.862	48.38	12	60	157.044	48.7	12	58	147.844	41.88	10	54													308	33.9672	6.45557
	Sequence	# PSMs	# Proteins	# Protein Groups	Protein Group Accessions	Modifications	MH+ [Da]	q-Value	PEP	A2	XCorr A2	B2	XCorr B2	C2	XCorr C2	D2	XCorr D2	E2	XCorr E2	F2	XCorr F2	# Missed Cleavages
	MVITAPPVTNQPVTPK	17	1	1	Q9EQH4	M1(Oxidation)	1708.93	0	3.841e-05	High	4.87475	High	4.33192	High	4.99051							0
	NGEESVIDNPYLRPVK	15	1	1	Q9EQH4	N1(Deamidated)	1830.92	0	0.002004	High	4.18065	High	4.63771	High	4.32022							0
	MVITAPPVTNQPVTPK	20	1	1	Q9EQH4		1692.94	0	0.0003261	High	4.03936	High	4.12537	High	3.98388							0
	RTLQVVVSSLLTEAGFESAEK	2	1	1	Q9EQH4		2264.21	0	0.0158	High	3.80672											1
	NGEESVIDNPYLRPVK	29	1	1	Q9EQH4		1829.94	0	3.754e-06	High	3.77136	High	4.16332	High	4.24605							0
	QSTNPADNYHLAR	19	1	1	Q9EQH4		1486.7	0	0.004734	High	3.72845	High	3.82457	High	3.73626							0
	TPTYREPVSDYQILR	17	1	1	Q9EQH4		1837.94	0	0.0001489	High	3.62197	High	3.61199	High	4.24969							1
	TLQVVVSSLLTEAGFESAEK	4	1	1	Q9EQH4		2108.11	0	0.001081	High	3.40644	High	4.12374	High	2.00928							0
	ALTAGQNRPHPPHIPSHFPEFPDPHTYIK	19	1	1	Q9EQH4		3301.66	0	0.005325	High	3.0917	High	4.04428	High	3.67384							0
	EPVSDYQILR	8	1	1	Q9EQH4		1219.63	0	0.003203	High	2.35205	High	2.26009	High	2.34562							0
	SYCEHTAR	5	1	1	Q9EQH4	C3(Carbamidomethyl)	1023.43	0	0.002186	High	2.27769	High	2.5881	High	2.38972							0
	NGEESVIDNPYLRPVKKPK	4	1	1	Q9EQH4		2183.18	0	0.006267	Medium	1.88325	High	2.02964	High	1.91064							1
	ASVETLTEMLQSYISEIGR	2	1	1	Q9EQH4		2127.06	0	0.02429	High	1.59767	High	2.81864									0
	TGETQSLFK	9	1	1	Q9EQH4		1010.52	0.001	0.01198	High	2.82546	High	3.04499	High	2.94197							0
	RRTLQVVVSSLLTEAGFESAEK	1	1	1	Q9EQH4		2420.31	0.001	0.04307			High	2.06465									2
	NGEESVIDNPYLRPVKKPK	1	1	1	Q9EQH4	N9(Deamidated)	2184.17	0.017	0.3097			Medium	2.17681									1
Q922F4	Tubulin beta-6 chain OS=Mus musculus GN=Tubb6 PE=1 SV=1 - [TBB6_MOUSE]	39.37	1	5	15	165	165.85	35.57	14	56	158.038	25.95	11	49	145.825	33.56	14	50		0				0				0			447	50.0581	4.89404
	Sequence	# PSMs	# Proteins	# Protein Groups	Protein Group Accessions	Modifications	MH+ [Da]	q-Value	PEP	A2	XCorr A2	B2	XCorr B2	C2	XCorr C2	D2	XCorr D2	E2	XCorr E2	F2	XCorr F2	# Missed Cleavages
	GHYTEGAELVDSVLDVVR	17	6	5	Q7TMM9;P68372;P99024;Q922F4;Q9CWF2		1958.98	0	3.595e-05	High	5.19226	High	5.69413	High	5.29556	High	3.71718	High	3.82864	High	3.56352	0
	SGPFGQLFRPDNFIFGQTGAGNNWAK	2	1	1	Q922F4		2826.38	0	0.007119	High	4.6194											0
	GHYTEGAELVDSVLDVVRK	30	6	5	Q7TMM9;P68372;P99024;Q922F4;Q9CWF2		2087.08	0	0.0003774	High	4.12281	High	5.23881	High	4.73165	Medium	3.1289	High	3.49979	High	3.52625	1
	NSSYFVEWIPNNVK	3	7	6	Q7TMM9;Q9D6F9;P68372;P99024;Q922F4;Q9CWF2	N11(Deamidated)	1697.82	0	0.02967	High	3.99575	High	4.47629	High	3.88929							0
	LAVNMVPFPR	18	7	6	Q7TMM9;Q9CWF2;Q9D6F9;P68372;P99024;Q922F4	M5(Oxidation)	1159.63	0	0.005087	High	3.72775	High	3.56855	High	3.67344	High	2.99184			High	3.15688	0
	NSSYFVEWIPNNVK	6	7	6	Q7TMM9;Q9CWF2;Q9D6F9;P68372;P99024;Q922F4		1696.83	0	6.649e-05	High	3.69348	High	3.6201	High	3.68594							0
	LAVNMVPFPR	15	7	6	Q7TMM9;Q9D6F9;P68372;P99024;Q922F4;Q9CWF2		1143.64	0	0.00515	High	3.52969	High	3.59651	High	3.39083					Medium	2.58677	0
	AALVDLEPGTMDSVR	3	1	1	Q922F4		1573.79	0	0.02657	High	3.39663	High	2.44713	High	2.89588							0
	ISVYYNESSSK	4	1	1	Q922F4		1276.6	0	0.03173	High	3.1556	High	3.05533	High	3.04619							0
	NMMAACDPR	8	7	6	Q7TMM9;Q9D6F9;P68372;P99024;Q922F4;Q9CWF2	C6(Carbamidomethyl)	1065.43	0	0.02695	High	3.10856	High	3.24694	High	2.80987							0
	FPGQLNADLRK	16	7	6	Q7TMM9;Q9CWF2;Q9D6F9;P68372;P99024;Q922F4		1258.69	0	0.003159	High	2.78713	High	2.7858	High	2.90166							1
	NMMAACDPR	10	7	6	Q7TMM9;Q9CWF2;Q9D6F9;P68372;P99024;Q922F4	M3(Oxidation); C6(Carbamidomethyl)	1081.42	0	0.00222	High	2.76445	High	2.67311	High	2.56028							0
	ALTVPELTQQMFDAK	10	4	3	Q9D6F9;P68372;Q922F4		1691.87	0	0.0002012	High	2.73189	High	2.97863	High	3.07778							0
	ALTVPELTQQMFDAK	2	4	3	Q9D6F9;P68372;Q922F4	M11(Oxidation)	1707.86	0	0.0009826	High	2.12387			High	2.10243							0
	FPGQLNADLR	4	7	6	Q7TMM9;Q9D6F9;P68372;P99024;Q922F4;Q9CWF2		1130.6	0	0.025	High	2.05077	High	2.72849	High	2.23782							0
	MASTFIGNSTAIQELFK	1	1	1	Q922F4	M1(Oxidation)	1873.93	0	1.447e-06					High	3.58716							0
	IMNTFSVMPSPK	8	3	3	Q7TMM9;Q9CWF2;Q922F4	M2(Oxidation)	1367.67	0.001	0.08588	High	3.52361	High	3.02408	High	3.22269							0
	IMNTFSVMPSPK	1	3	3	Q7TMM9;Q9CWF2;Q922F4		1351.67	0.001	0.05499	High	3.36068											0
	YLTVATVFR	2	2	1	Q922F4		1069.6	0.005	0.05601	Medium	2.27416			High	2.32096							0
	IREEYPDR	4	5	5	Q7TMM9;Q9CWF2;P68372;P99024;Q922F4		1077.53	0.008	0.0899	Medium	2.18878			Medium	2.50246							1
	NMMAACDPR	1	7	6	Q7TMM9;Q9CWF2;Q9D6F9;P68372;P99024;Q922F4	M2(Oxidation); M3(Oxidation); C6(Carbamidomethyl)	1097.42	0.009	0.1216					High	2.71679							0
Q6IFZ6	Keratin, type II cytoskeletal 1b OS=Mus musculus GN=Krt77 PE=1 SV=1 - [K2C1B_MOUSE]	7.52	1	3	10	141	184.429	7.52	10	49	149.485	7.52	10	42	155.945	6.29	9	44		0				0				0			572	61.3216	8.01611
	Sequence	# PSMs	# Proteins	# Protein Groups	Protein Group Accessions	Modifications	MH+ [Da]	q-Value	PEP	A2	XCorr A2	B2	XCorr B2	C2	XCorr C2	D2	XCorr D2	E2	XCorr E2	F2	XCorr F2	# Missed Cleavages
	VRFLEQQNQVLQTK	14	3	3	Q6IFZ6;P04104;Q6NXH9		1730.95	0	0.003667	High	5.36224	High	4.8239	High	4.69957			High	3.52548	Medium	3.23079	1
	FLEQQNQVLQTK	9	3	3	Q6IFZ6;P04104;Q6NXH9	N6(Deamidated)	1476.77	0	0.0003718	High	5.11822	High	4.8417	High	4.77973							0
	FLEQQNQVLQTK	55	3	3	Q6IFZ6;P04104;Q6NXH9		1475.79	0	0.03094	High	4.54519	High	4.60195	High	4.3876			High	4.77206	High	4.62735	0
	WELLQQVNTSTR	12	1	1	Q6IFZ6	N8(Deamidated)	1475.75	0	0.002927	High	4.33997	High	4.14575	High	4.07487							0
	VRFLEQQNQVLQTKWELLQQVNTSTR	4	1	1	Q6IFZ6	N22(Deamidated)	3187.68	0	0.0006068	High	3.50224	High	3.45944	High	3.35177							2
	NKYEDEINK	20	3	3	Q6IFZ6;Q922U2;Q8VED5		1152.55	0	0.003416	High	3.4911	High	3.20628	High	3.35835							1
	FLEQQNQVLQTKWELLQQVNTSTR	4	1	1	Q6IFZ6	N20(Deamidated)	2932.52	0	0.0002192	High	2.82334	High	3.76868	High	3.97986							1
	YEDEINK	8	8	7	Q3TTY5;Q6IFZ6;P04104;Q922U2;P50446;Q8BGZ7;Q8VED5		910.415	0	0.004825	High	2.80523	High	2.38217	High	2.6438							0
	NKYEDEINKR	6	3	3	Q6IFZ6;Q922U2;Q8VED5		1308.65	0.001	0.07439	High	3.29096	High	3.12373	High	3.0516							2
	FASFIDK	4	11	10	Q3TTY5;Q3UV17;Q6IFZ6;P04104;Q922U2;P50446;Q6IME9;Q6NXH9;Q8BGZ7;Q8VED5		827.43	0.001	0.08123	High	2.43799	High	2.40639									0
	YEDEINKR	5	8	7	Q3TTY5;Q6IFZ6;P04104;Q922U2;P50446;Q8BGZ7;Q8VED5		1066.52	0.004	0.1415	High	2.0818	Medium	2.07326	High	2.03176							1
Q8K0H5	Transcription initiation factor TFIID subunit 10 OS=Mus musculus GN=Taf10 PE=1 SV=1 - [TAF10_MOUSE]	42.66	1	10	10	138	161.202	41.28	9	49	137.75	42.66	9	44	137.094	42.66	9	45		0				0							218	21.8269	6.55127
	Sequence	# PSMs	# Proteins	# Protein Groups	Protein Group Accessions	Modifications	MH+ [Da]	q-Value	PEP	A2	XCorr A2	B2	XCorr B2	C2	XCorr C2	D2	XCorr D2	E2	XCorr E2	F2	XCorr F2	# Missed Cleavages
	ASPAGTAGGPVAGVATAGTGPVAAR	18	1	1	Q8K0H5		2064.08	0	3.67754e-13	High	5.78366	High	5.86901	High	6.31094							0
	YTLTMEDLTPALSEYGINVK	9	1	1	Q8K0H5	M5(Oxidation)	2274.12	0	6.619e-08	High	5.27808	High	4.9022	High	5.38559							0
	YTLTMEDLTPALSEYGINVK	24	1	1	Q8K0H5		2258.12	0	0.001093	High	5.25787	High	4.97894	High	4.55692							0
	KYTLTMEDLTPALSEYGINVK	6	1	1	Q8K0H5		2386.22	0	0.001423	High	4.62183	High	3.87786	High	3.48639							1
	FISDIANDALQHCK	16	1	1	Q8K0H5	N7(Deamidated); C13(Carbamidomethyl)	1632.77	0	0.001847	High	4.58009	High	4.77989	High	3.28709							0
	FISDIANDALQHCK	35	1	1	Q8K0H5	C13(Carbamidomethyl)	1631.78	0	1.524e-06	High	4.56141	High	4.72923	High	4.78073							0
	KYTLTMEDLTPALSEYGINVK	3	1	1	Q8K0H5	M6(Oxidation)	2402.21	0	0.005473	High	3.96023	High	3.45546	High	3.72072							1
	IIRLISLAAQK	2	1	1	Q8K0H5		1225.8	0	7.482e-05			High	3.11658	High	3.2955							1
	AGFEASDPR	10	1	1	Q8K0H5		949.437	0.001	0.07752	High	2.51998	High	2.86659	High	2.46133							0
	LISLAAQK	5	1	1	Q8K0H5		843.53	0.001	0.01176	High	2.21459	High	2.28301	High	2.72591							0
	AGEPAER	3	1	1	Q8K0H5		729.352	0.003	0.1671	Medium	2.43941	High	2.32033	High	2.56084							0
	KPHYFT	6	1	1	Q8K0H5		792.404	0.022	0.3258	Medium	2.05347	Medium	2.50995	Medium	2.74865							0
	YTLTMEDLTPALSEYGINVKKPHYFT	1	1	1	Q8K0H5		3031.51	0.042	0.3984	Medium	1.85405											1
P01029	Complement C4-B OS=Mus musculus GN=C4b PE=1 SV=3 - [CO4B_MOUSE]	8.29	1	14	14	130	138.708	5.47	10	45	109.868	6.33	11	39	108.147	5.41	11	39	6.70883	2.01	2	2	10.8163	2.88	3	3	9.4468	2.19	2	2	1738	192.794	7.53271
	Sequence	# PSMs	# Proteins	# Protein Groups	Protein Group Accessions	Modifications	MH+ [Da]	q-Value	PEP	A2	XCorr A2	B2	XCorr B2	C2	XCorr C2	D2	XCorr D2	E2	XCorr E2	F2	XCorr F2	# Missed Cleavages
	ASAGLLGAHAAAITAYALTLTK	45	1	1	P01029		2085.17	0	0.000175	High	5.4524	High	5.24952	High	4.19779							0
	DSSTWLTAFVLK	7	1	1	P01029		1367.72	0	0.008746	High	3.79805	Medium	1.05423			Medium	2.89442	High	3.20576			0
	KYVLPNFEVK	12	1	1	P01029		1236.7	0	0.001128	High	3.39222	High	3.45113	High	3.6854							1
	DHAVDLIQK	17	1	1	P01029		1038.56	0	0.02662	High	3.25304	High	3.12609	High	3.14309							0
	VQYTVCIWR	6	1	1	P01029	C6(Carbamidomethyl)	1224.62	0	0.004385	High	2.89748	High	2.62843	High	2.68908							0
	ILSLAQEQVGNSPEK	3	1	1	P01029		1612.85	0	0.002212			High	4.06834					High	4.53673	High	5.57235	0
	ANSFLGQK	12	1	1	P01029	Q7(Deamidated)	865.441	0.001	0.08984	High	3.06852	Medium	2.84981	High	2.85638							0
	YVLPNFEVK	5	1	1	P01029		1108.6	0.001	0.05379	High	2.97281	High	1.96516	High	1.60043							0
	FACYYPR	6	1	1	P01029	C3(Carbamidomethyl)	976.435	0.001	0.04938	High	2.73541	High	2.87287	High	2.58731							0
	GHIFVQTDQPIYNPGQR	4	1	1	P01029		1969.99	0.002	0.1231	High	3.25712	High	2.24339	Medium	2.26541							0
	RGHIFVQTDQPIYNPGQR	8	1	1	P01029		2126.09	0.002	0.01713	Medium	1.55048	Medium	3.29922	High	3.1368							1
	IQQFR	1	1	1	P01029		691.388	0.034	0.3315					Medium	1.50308							0
	ILQIEK	1	1	1	P01029		743.466	0.049	0.4311					Medium	2.00283							0
	TLEIPGSSDPNIVPDGDFSSLVR	3	1	1	P01029		2415.2									High	3.81441	High	3.0738	High	3.87445	0
P50446	Keratin, type II cytoskeletal 6A OS=Mus musculus GN=Krt6a PE=1 SV=3 - [K2C6A_MOUSE]	27.12	2	6	22	127	103.472	23.51	18	38	125.401	26.94	20	43	113.59	24.05	19	39	7.48412	2.17	1	2	12.2924	2.17	1	3		0			553	59.2986	7.94287
	Sequence	# PSMs	# Proteins	# Protein Groups	Protein Group Accessions	Modifications	MH+ [Da]	q-Value	PEP	A2	XCorr A2	B2	XCorr B2	C2	XCorr C2	D2	XCorr D2	E2	XCorr E2	F2	XCorr F2	# Missed Cleavages
	SLDLDSIIAEVK	42	4	3	Q922U2;P50446;Q8BGZ7		1302.71	0	0.002611	High	4.17252	High	4.20583	High	4.17829	High	3.908	High	4.19121	High	4.1041	0
	LALDVEIATYR	4	5	4	Q3UV17;Q922U2;P50446;Q8BGZ7		1263.7	0	0.0192	High	3.7797	High	3.57512	High	2.99815							0
	YEELQVTAGR	6	3	2	P50446;Q8BGZ7		1165.58	0	8.895e-06	High	3.66152	High	3.56794	High	3.85012							0
	DVDAAYMNK	3	3	3	Q922U2;P50446;Q6IME9		1026.46	0	0.01945	High	3.59728	High	3.25516	High	3.40654							0
	LALDVEIATYRK	12	5	4	Q3UV17;Q922U2;P50446;Q8BGZ7		1391.79	0	0.02367	High	3.46072	High	3.06842	High	3.25891							1
	LLEGEECR	6	7	6	Q3TTY5;Q3UV17;Q922U2;P50446;Q6NXH9;Q8BGZ7	C7(Carbamidomethyl)	1005.47	0	0.0008236	High	2.91774	High	2.94701	High	3.04093							0
	RTAAENEFVTLK	3	1	1	P50446		1378.73	0	0.0008436	High	2.88803	Medium	2.87023	High	3.34716							1
	YEDEINK	8	8	7	Q3TTY5;Q6IFZ6;P04104;Q922U2;P50446;Q8BGZ7;Q8VED5		910.415	0	0.004825	High	2.80523	High	2.38217	High	2.6438							0
	LEGLEDALQK	3	2	1	P50446		1115.59	0	0.004055	High	2.6829	High	3.17662	High	3.11151							0
	SRAEAESWYQTK	2	4	3	P50446;Q8BGZ7;Q8VED5		1455.69	0	0.001458			Medium	2.98465	High	3.87678							1
	QEIAEINR	3	2	1	P50446		972.511	0.001	0.04876	High	2.50239	High	2.84476	High	2.67178							0
	EYQELMNVK	4	4	3	Q3UV17;P50446;Q8BGZ7		1153.56	0.001	0.008599	High	2.47832	High	2.68264	High	2.61662							0
	FASFIDK	4	11	10	Q3TTY5;Q3UV17;Q6IFZ6;P04104;Q922U2;P50446;Q6IME9;Q6NXH9;Q8BGZ7;Q8VED5		827.43	0.001	0.08123	High	2.43799	High	2.40639									0
	FLEQQNK	5	7	6	Q3UV17;Q922U2;P50446;Q8BGZ7;Q8VED5;P20152		906.468	0.002	0.03065	High	2.29174	Medium	2.4141	High	2.17087							0
	GRLDSELR	6	3	2	Q922U2;P50446		945.511	0.003	0.1323	High	2.91457	High	2.69185	High	2.84246							1
	YEDEINKR	5	8	7	Q3TTY5;Q6IFZ6;P04104;Q922U2;P50446;Q8BGZ7;Q8VED5		1066.52	0.004	0.1415	High	2.0818	Medium	2.07326	High	2.03176							1
	LRSEIDHVK	2	2	1	P50446		1096.61	0.004	0.191	Medium	1.90236	High	2.76612									1
	RTAAENEFVTLKK	2	1	1	P50446		1506.83	0.006	0.173	High	3.58771			Medium	3.60543							2
	HGDDLR	2	5	4	Q3UV17;Q922U2;P50446;Q8BGZ7		712.337	0.006	0.2112			High	2.33582	Medium	2.60757							0
	VRFLEQQNK	2	7	6	Q3UV17;Q922U2;P50446;Q8BGZ7;Q8VED5;P20152		1161.64	0.008	0.227			High	2.76624	Medium	2.73119							1
	LRSEIDHVKK	2	2	1	P50446		1224.71	0.03	0.3399	Medium	2.65434	Medium	3.23707									2
	LDSELR	1	5	4	Q922U2;P50446;Q6IME9;Q6NXH9		732.389	0.033	0.3264					Medium	1.8172							0
G5E8Z2	Transcription initiation factor TFIID subunit 4B OS=Mus musculus GN=Taf4b PE=2 SV=1 - [TAF4B_MOUSE]	28.19	1	21	23	120	129.242	26.43	21	37	124.82	25.85	21	39	138.629	26.67	22	44		0				0				0			855	90.0281	9.39307
	Sequence	# PSMs	# Proteins	# Protein Groups	Protein Group Accessions	Modifications	MH+ [Da]	q-Value	PEP	A2	XCorr A2	B2	XCorr B2	C2	XCorr C2	D2	XCorr D2	E2	XCorr E2	F2	XCorr F2	# Missed Cleavages
	RLVEQLLDAEIEAEEFTRK	6	1	1	G5E8Z2		2289.2	0	8.137e-05	High	6.28188	High	5.34039	High	4.58954							2
	LACSGSQSPEMGQNVK	4	1	1	G5E8Z2	C3(Carbamidomethyl)	1692.77	0	4.632e-05	High	5.20369	High	5.75815	High	5.21225							0
	HDITELNSDAVNLISHATQER	5	1	1	G5E8Z2		2363.16	0	0.001332	High	5.12935	High	3.85572	High	4.38487							0
	ELQQLELAQIQYR	7	1	1	G5E8Z2		1631.87	0	0.0007963	High	4.88695	High	5.17512	High	4.45874							0
	DANLTALAAIGPR	26	2	2	G5E8Z2;E9QAP7		1282.71	0	9.426e-07	High	4.03939	High	4.2511	High	4.63794							0
	KHDITELNSDAVNLISHATQER	4	1	1	G5E8Z2		2491.25	0	0.004224	High	3.84523	High	3.94402	High	3.60554							1
	EEPFLVIGALQK	4	1	1	G5E8Z2		1343.76	0	0.005126	High	3.82813	High	3.47684	High	3.72758							0
	DANLTALAAIGPRK	5	2	2	G5E8Z2;E9QAP7		1410.81	0	0.01913	High	3.72314	High	2.92034	High	3.24446							1
	KRPLESGNESFK	3	1	1	G5E8Z2		1391.73	0	0.01618	High	3.54878	High	3.28983	High	3.20966							1
	GSENYILSTDTR	6	1	1	G5E8Z2		1355.64	0	0.01845	High	3.47746	High	3.26921	High	3.46742							0
	SRSNKEDPEQLR	6	1	1	G5E8Z2		1458.73	0	0.001314	High	3.40004	High	3.86773	High	3.25396							2
	SNKEDPEQLR	3	1	1	G5E8Z2		1215.6	0	0.02818	High	3.18827	High	3.36754	High	3.10028							1
	SSSLGVLSTPSNDAR	6	1	1	G5E8Z2		1490.74	0	0.0152	High	3.04896	High	3.88475	High	3.79109							0
	LLSLQAQR	8	1	1	G5E8Z2		928.558	0	0.00453	High	3.03701	High	2.86812	High	2.72067							0
	QLLPNSQSFIENCVK	3	1	1	G5E8Z2	C13(Carbamidomethyl)	1776.89	0	0.0001381	High	2.70942	High	3.26106	High	3.61535							0
	LVNTVSTLK	3	1	1	G5E8Z2		974.588	0	0.001137	High	2.20367	High	2.94644	High	2.60315							0
	SAPQPHLVPFLK	3	1	1	G5E8Z2		1333.76	0.001	0.07054	High	2.90143	High	2.63734	High	1.61531							0
	ALYLALLK	6	1	1	G5E8Z2		904.586	0.001	0.07113	High	2.1796	High	1.95178	Medium	2.02458							0
	LTTIAQHR	5	1	1	G5E8Z2		939.537	0.001	0.07766	High	1.76912	High	2.50629	High	2.04338							0
	VEGTPVALGPVTK	1	1	1	G5E8Z2		1267.72	0.004	0.1418	High	2.97801											0
	QITLPGNK	2	1	1	G5E8Z2		870.504	0.005	0.2104			High	1.94058	High	2.26775							0
	LYIELK	3	1	1	G5E8Z2		778.471	0.028	0.2776	Medium	1.51198	Medium	1.31191	Medium	1.41531							0
	RILDIGK	1	1	1	G5E8Z2		814.516	0.028	0.2799					Medium	2.08356							1
Q6NXH9	Keratin, type II cytoskeletal 73 OS=Mus musculus GN=Krt73 PE=1 SV=1 - [K2C73_MOUSE]	8.53	1	1	6	110	158.579	7.42	5	40	124.758	7.42	5	33	118.382	7.24	5	31		0				0				0			539	58.8747	8.08936
	Sequence	# PSMs	# Proteins	# Protein Groups	Protein Group Accessions	Modifications	MH+ [Da]	q-Value	PEP	A2	XCorr A2	B2	XCorr B2	C2	XCorr C2	D2	XCorr D2	E2	XCorr E2	F2	XCorr F2	# Missed Cleavages
	VRFLEQQNQVLQTK	14	3	3	Q6IFZ6;P04104;Q6NXH9		1730.95	0	0.003667	High	5.36224	High	4.8239	High	4.69957			High	3.52548	Medium	3.23079	1
	FLEQQNQVLQTK	9	3	3	Q6IFZ6;P04104;Q6NXH9	N6(Deamidated)	1476.77	0	0.0003718	High	5.11822	High	4.8417	High	4.77973							0
	FLEQQNQVLQTK	55	3	3	Q6IFZ6;P04104;Q6NXH9		1475.79	0	0.03094	High	4.54519	High	4.60195	High	4.3876			High	4.77206	High	4.62735	0
	LALDIEIATYR	21	1	1	Q6NXH9		1277.71	0	0.02046	High	3.91844	High	3.9439	High	3.75012							0
	LLEGEECR	6	7	6	Q3TTY5;Q3UV17;Q922U2;P50446;Q6NXH9;Q8BGZ7	C7(Carbamidomethyl)	1005.47	0	0.0008236	High	2.91774	High	2.94701	High	3.04093							0
	FASFIDK	4	11	10	Q3TTY5;Q3UV17;Q6IFZ6;P04104;Q922U2;P50446;Q6IME9;Q6NXH9;Q8BGZ7;Q8VED5		827.43	0.001	0.08123	High	2.43799	High	2.40639									0
	LDSELR	1	5	4	Q922U2;P50446;Q6IME9;Q6NXH9		732.389	0.033	0.3264					Medium	1.8172							0
P16546	Spectrin alpha chain, non-erythrocytic 1 OS=Mus musculus GN=Sptan1 PE=1 SV=4 - [SPTN1_MOUSE]	26.7	1	52	52	109		0				0				0			84.8085	11.29	18	23	175.641	21	42	49	131.592	15.53	32	37	2472	284.422	5.32568
	Sequence	# PSMs	# Proteins	# Protein Groups	Protein Group Accessions	Modifications	MH+ [Da]	q-Value	PEP	A2	XCorr A2	B2	XCorr B2	C2	XCorr C2	D2	XCorr D2	E2	XCorr E2	F2	XCorr F2	# Missed Cleavages
	EAALTNEEVGADLEQVEVLQK	9	1	1	P16546		2285.15									High	6.10899	High	5.1463	High	4.19157	0
	ENLLEEQGSIALR	3	1	1	P16546		1471.78									High	4.78104	High	4.3296	High	4.601	0
	REELITNWEQIR	4	1	1	P16546		1586.82									High	4.61492	High	4.01988	High	3.36354	1
	LDENSAFLQFNWK	2	1	1	P16546		1611.78									High	4.5345					0
	ELVLALYDYQEK	1	1	1	P16546		1483.77									High	4.40943					0
	EANELQQWITEK	4	1	1	P16546		1488.73									High	4.05561	High	4.02117	High	3.92024	0
	TDDYGRDLSSVQTLLTK	2	1	1	P16546		1911.96									High	4.04604	Medium	2.8186			1
	DLASVQALLR	3	1	1	P16546		1085.63									High	3.40908	High	3.45283	High	3.12627	0
	YTEHSTVGLAQQWDQLDQLGMR	1	1	1	P16546		2576.21									High	3.37182					0
	ADVVESWIGEK	1	1	1	P16546		1232.62									High	3.36973					0
	EAFLNTEDKGDSLDSVEALIK	3	1	1	P16546		2294.14									High	3.34349	High	3.60928	Medium	3.06474	1
	ALINADELANDVAGAEALLDR	1	1	1	P16546		2154.11									High	3.24723					0
	VEDLFLTFAK	3	1	1	P16546		1182.64									High	3.17624	Medium	2.60151	High	3.52315	0
	KIEDLGAAMEEALILDNK	2	1	1	P16546	M9(Oxidation)	1989.02									Medium	3.1515	High	3.39482			1
	LLVSSEDYGRDLTGVQNLR	2	1	1	P16546		2135.11									Medium	3.11703			Medium	2.7697	1
	HALLEADVAAHQDRIDGITIQAR	1	1	1	P16546		2513.32									Medium	2.99948					1
	LAALADQWQFLVQK	3	1	1	P16546		1630.9									High	2.95055	High	4.90906	High	4.22676	0
	DVDETIGWIK	2	1	1	P16546		1175.59									Medium	2.5097	High	3.02806			0
	LSDDNTIGQEEIQQR	3	1	1	P16546		1745.83											High	5.07324	High	4.74916	0
	HQALQAEIAGHEPR	2	1	1	P16546		1556.8											High	4.9104	High	4.2298	0
	KLSDDNTIGQEEIQQR	1	1	1	P16546		1873.93											High	4.60594			1
	KFEEFQTDLAAHEER	2	1	1	P16546		1849.87											High	4.51516	High	5.29224	1
	HQLLEADISAHEDR	2	1	1	P16546		1633.79											High	4.50814	High	4.49827	0
	TKQDEVNAAWQR	2	1	1	P16546		1445.71											High	4.32077	High	4.47589	1
	VLETAEDIQER	2	1	1	P16546		1302.65											High	4.25858	High	3.86505	0
	MQHNLEQQIQAR	1	1	1	P16546	M1(Oxidation)	1511.73											High	4.15761			0
	GRELPTAFDYVEFTR	2	1	1	P16546		1800.89											High	4.15256	High	3.53449	1
	TATDEAYKDPSNLQGK	3	1	1	P16546		1737.82											High	3.91599			1
	KHEAFETDFTVHK	1	1	1	P16546		1588.78											High	3.88649			1
	KGDILTLLNSTNK	2	1	1	P16546		1416.8											High	3.83411	High	3.58187	1
	DLNSQADSLMTSSAFDTSQVK	1	1	1	P16546		2245.03											High	3.76316			0
	RWTQLLANSATRK	1	1	1	P16546		1544.87											High	3.72682			2
	SSLSSAQADFNQLAELDR	1	1	1	P16546		1951.93											High	3.55882			0
	LFGAAEVQR	1	1	1	P16546		990.536											High	3.46193			0
	SSEEIESAFR	2	1	1	P16546		1154.53											High	3.43786	High	3.29645	0
	MQHNLEQQIQAR	1	1	1	P16546		1495.74											High	3.37648			0
	QDEVNAAWQR	3	1	1	P16546		1216.57											High	3.34691	High	3.06955	0
	VNEVSQFAAK	4	1	1	P16546		1092.57											High	3.30476	High	3.32835	0
	DVTGAEALLER	2	1	1	P16546		1173.61											High	3.30288	High	3.69961	0
	YTEHSTVGLAQQWDQLDQLGMR	1	1	1	P16546	M21(Oxidation)	2592.22											High	3.28584			0
	DLTNVQNLQK	2	1	1	P16546		1172.63											High	3.19101	High	3.74328	0
	KHQALQAEIAGHEPR	1	1	1	P16546		1684.89											High	2.95965			1
	GNAMVEEGHFAAEDVK	1	1	1	P16546	M4(Oxidation)	1719.77											Medium	2.89397			0
	SQLLGSAHEVQR	3	1	1	P16546		1324.69											High	2.87599	High	3.20222	0
	EELYQNLTR	2	1	1	P16546		1165.58											Medium	2.84101	High	2.95113	0
	LAQFVEHWK	1	1	1	P16546		1157.61											Medium	2.70667			0
	ITALDEFATK	2	1	1	P16546		1108.59											Medium	2.65919	High	3.17167	0
	DLASVNNLLK	2	1	1	P16546		1086.61											Medium	2.60728	High	2.7562	0
	DLIGVQNLLK	2	1	1	P16546		1112.67											Medium	2.43073	High	3.15995	0
	SLQQLAEER	2	1	1	P16546		1073.56											Medium	2.42191	High	2.85544	0
	LIQSHPESAEDLK	1	1	1	P16546		1466.75													High	4.10326	0
	LLEATELK	1	1	1	P16546		916.534													High	2.99583	0
	NTTGVTEEALK	1	1	1	P16546		1162.6													High	2.92518	0
	LQVASDENYK	1	1	1	P16546		1166.57													Medium	2.56975	0
[truncated: 3,954 more rows]

## Sheet: seqIP_SN_TAF7_TAF10_IP
FDR5%, MC, 1pepperprot, rank1							seqIP_SN_TAF7_TAF10_IP_rep1				seqIP_SN_TAF7_TAF10_IP_rep2				seqIP_SN_TAF7_TAF10_IP_rep3				WCEovary_IP_GST_rep1				WCEovary_IP_GST_rep2				WCEovary_IP_GST_rep3
spMouse201511 TAF4 ATXN7L2 TAD2B BTAF1 SUPT3 (TrEMBL)
Accession	Description	ΣCoverage	Σ# Proteins	Σ# Unique Peptides	Σ# Peptides	Σ# PSMs	Score A2	Coverage A2	# Peptides A2	# PSM A2	Score B2	Coverage B2	# Peptides B2	# PSM B2	Score C2	Coverage C2	# Peptides C2	# PSM C2	Score D2	Coverage D2	# Peptides D2	# PSM D2	Score E2	Coverage E2	# Peptides E2	# PSM E2	Score F2	Coverage F2	# Peptides F2	# PSM F2	# AAs	MW [kDa]	calc. pI
P01868	Ig gamma-1 chain C region secreted form OS=Mus musculus GN=Ighg1 PE=1 SV=1 - [IGHG1_MOUSE]	80.25	2	31	31	4706	3041.8	70.99	25	1212	3029.61	70.37	27	1236	3052.6	70.06	26	1188	789.664	58.95	10	255	1276.59	53.09	12	414	1245.25	50.31	11	401	324	35.6817	7.40088
	Sequence	# PSMs	# Proteins	# Protein Groups	Protein Group Accessions	Modifications	MH+ [Da]	q-Value	PEP	A2	XCorr A2	B2	XCorr B2	C2	XCorr C2	D2	XCorr D2	E2	XCorr E2	F2	XCorr F2	# Missed Cleavages
	NTQPIMNTNGSYFVYSK	173	2	1	P01868	M6(Oxidation); N7(Deamidated); N9(Deamidated)	1981.88	0	0.0005823	High	5.45674	High	5.97609	High	5.29511							0
	NTQPIMNTNGSYFVYSK	146	2	1	P01868	N7(Deamidated); N9(Deamidated)	1965.89	0	0.002225	High	5.21057	High	5.45892	High	5.35925							0
	DCGCKPCICTVPEVSSVFIFPPKPK	431	2	1	P01868	C2(Carbamidomethyl); C4(Carbamidomethyl); C7(Carbamidomethyl); C9(Carbamidomethyl)	2922.4	0	4.651e-05	High	5.16691	High	4.61995	High	4.65768	High	4.13297	High	4.14677	High	4.39241	0
	SVSELPIMHQDWLNGK	58	2	1	P01868		1853.92	0	0.0003807	High	5.10058	High	4.62834	High	5.0691	High	4.51001	High	4.60047	High	4.68392	0
	DDPEVQFSWFVDDVEVHTAQTQPR	15	2	1	P01868	Q6(Deamidated)	2846.3	0	0.001743	High	4.86748	High	4.44711	High	3.7585							0
	SVSELPIMHQDWLNGK	121	2	1	P01868	N14(Deamidated)	1854.9	0	0.00142	High	4.79486	High	4.57604	High	4.76117							0
	SNWEAGNTFTCSVLHEGLHNHHTEK	315	2	1	P01868	C11(Carbamidomethyl)	2905.31	0	0.0007629	High	4.74094	High	4.64099	High	4.54579	High	4.08238	High	4.17969	High	3.95923	0
	CRVNSAAFPAPIEK	32	2	1	P01868	C1(Carbamidomethyl); N4(Deamidated)	1560.78	0	0.001366	High	4.64778	High	4.88478	High	4.30298							1
	DDPEVQFSWFVDDVEVHTAQTQPR	362	2	1	P01868		2845.3	0	9.439e-05	High	4.56988	High	4.99215	High	4.89393	High	5.27901	High	5.24732	High	5.52709	0
	NTQPIMNTNGSYFVYSK	31	2	1	P01868	N1(Deamidated); N7(Deamidated); N9(Deamidated)	1966.87	0	0.000287	High	4.54867	High	5.26285	High	4.85018							0
	SVSELPIMHQDWLNGK	213	2	1	P01868	M8(Oxidation); N14(Deamidated)	1870.89	0	0.01596	High	4.51527	High	4.35172	High	4.19105							0
	TTPPSVYPLAPGSAAQTNSMVTLGCLVK	215	2	1	P01868	Q16(Deamidated); M20(Oxidation); C25(Carbamidomethyl)	2877.44	0	0.004434	High	4.44861	High	3.92897	High	3.94367							0
	LNVQKSNWEAGNTFTCSVLHEGLHNHHTEK	3	2	1	P01868	C16(Carbamidomethyl); N25(Deamidated)	3488.65	0	0.00135	High	4.44805											1
	SNWEAGNTFTCSVLHEGLHNHHTEK	105	2	1	P01868	N7(Deamidated); C11(Carbamidomethyl)	2906.29	0	0.003339	High	4.34304	High	3.75303	High	4.14502							0
	SVSELPIMHQDWLNGK	3	2	1	P01868	Q10(Deamidated); N14(Deamidated)	1855.9	0	8.727e-05	High	4.19524			High	4.21333							0
	SVSELPIMHQDWLNGK	94	2	1	P01868	M8(Oxidation)	1869.91	0	4.268e-06	High	4.14758	High	4.47666	High	4.56917	High	4.53611	High	3.97467	High	4.59438	0
	NTQPIMNTNGSYFVYSK	14	2	1	P01868	N1(Deamidated); M6(Oxidation); N7(Deamidated); N9(Deamidated)	1982.87	0	3.78e-06	High	4.14445	High	4.38251	High	4.32335							0
	KIVPRDCGCKPCICTVPEVSSVFIFPPKPK	40	2	1	P01868	C7(Carbamidomethyl); C9(Carbamidomethyl); C12(Carbamidomethyl); C14(Carbamidomethyl)	3515.81	0	0.01316	High	4.14385	High	3.77665	High	3.98782							2
	VNSAAFPAPIEK	428	2	1	P01868		1243.67	0	0.001393	High	4.06518	High	3.96692	High	4.05578	High	3.76785	High	4.10431	High	3.96363	0
	IVPRDCGCKPCICTVPEVSSVFIFPPKPK	66	2	1	P01868	C6(Carbamidomethyl); C8(Carbamidomethyl); C11(Carbamidomethyl); C13(Carbamidomethyl)	3387.7	0	2.839e-05	High	3.97137	High	4.35454	High	5.07527							1
	VNSAAFPAPIEK	8	2	1	P01868	N2(Deamidated)	1244.65	0	0.001262	High	3.96562	High	4.34288	High	3.76404							0
	CRVNSAAFPAPIEK	212	2	1	P01868	C1(Carbamidomethyl)	1559.8	0	0.001952	High	3.79242	High	4.09661	High	4.09436			High	3.95511	High	3.77162	1
	TTPPSVYPLAPGSAAQTNSMVTLGCLVK	252	2	1	P01868	N18(Deamidated); C25(Carbamidomethyl)	2861.44	0	0.006764	High	3.74333	High	3.77829	High	4.09952							0
	VTCVVVDISK	187	2	1	P01868	C3(Carbamidomethyl)	1119.61	0	0.005234	High	3.69654	High	3.36563	High	3.41945			High	3.46075	High	3.22828	0
	GRPKAPQVYTIPPPKEQMAK	14	2	1	P01868		2236.23	0	0.01054	High	3.57325	High	2.8689	High	3.00807							2
	APQVYTIPPPK	433	2	1	P01868		1210.68	0	0.0001943	High	3.39798	High	3.41167	High	3.45047	High	3.6154	High	3.34926	High	3.37085	0
	TKGRPKAPQVYTIPPPK	7	2	1	P01868		1878.09	0	0.05694	High	3.39336	Medium	2.41723	High	2.03437							2
	TTPPSVYPLAPGSAAQTNSMVTLGCLVK	10	2	1	P01868	Q16(Deamidated); N18(Deamidated); M20(Oxidation); C25(Carbamidomethyl)	2878.44	0	0.03497	High	3.36679	High	2.38384	High	2.70396							0
	DVLTITLTPK	416	2	1	P01868		1100.66	0	0.04634	High	3.28405	High	3.22735	High	3.22833	High	3.31856	High	3.62939	High	3.39884	0
	GRPKAPQVYTIPPPK	17	2	1	P01868		1648.95	0	0.001667	High	3.23987	High	3.42626	High	3.59278							1
	TTPPSVYPLAPGSAAQTNSMVTLGCLVK	35	2	1	P01868	C25(Carbamidomethyl)	2860.46	0	0.0091	High	3.14349	Medium	2.6846	Medium	1.82375	High	3.58282	High	3.73534	High	3.62436	0
	APQVYTIPPPKEQMAK	10	2	1	P01868	Q13(Deamidated)	1798.94	0	0.004082	High	3.12481	High	3.67931	High	3.50466							1
	TTPPSVYPLAPGSAAQTNSMVTLGCLVK	50	2	1	P01868	M20(Oxidation); C25(Carbamidomethyl)	2876.45	0	0.001568	High	3.07816	High	3.64919	High	3.32592	High	3.71806	High	3.61778	High	3.46242	0
	APQVYTIPPPKEQMAK	24	2	1	P01868		1797.95	0	0.02067	High	3.07383	High	2.85885	High	2.92736							1
	EEQFNSTFR	7	2	1	P01868	N5(Deamidated)	1158.51	0	0.04812	High	2.95602	High	2.89327	High	2.92433							0
	VNSAAFPAPIEKTISK	11	2	1	P01868		1672.93	0	0.03741	High	2.92875	High	3.49858	High	2.74639							1
	TTPPSVYPLAPGSAAQTNSMVTLGCLVK	16	2	1	P01868	Q16(Deamidated); N18(Deamidated); C25(Carbamidomethyl)	2862.42	0	0.01383	High	2.88568	High	2.75662	High	3.12253							0
	EEQFNSTFR	12	2	1	P01868		1157.52	0	0.03569	High	2.85152	High	2.60473	High	2.84444							0
	APQVYTIPPPKEQMAK	4	2	1	P01868	Q3(Deamidated); M14(Oxidation)	1814.94	0	0.01204	High	2.84707	High	2.6909	High	2.19403							1
	LNVQKSNWEAGNTFTCSVLHEGLHNHHTEK	12	2	1	P01868	C16(Carbamidomethyl)	3487.66	0	1.346e-06	High	2.76425	High	2.58023	High	3.98876							1
	APQVYTIPPPKEQMAK	21	2	1	P01868	M14(Oxidation)	1813.95	0	0.03597	High	2.71863	High	3.45576	High	3.2024							1
	SVSELPIMHQDWLNGKEFK	3	2	1	P01868		2258.12	0	0.01766	High	2.37354	High	2.25913	High	1.62088							1
	NTQPIMNTNGSYFVYSKLNVQK	9	2	1	P01868	N7(Deamidated); N9(Deamidated)	2548.24	0	0.002979	High	1.8805	High	3.37023	High	3.36513							1
	SNWEAGNTFTCSVLHEGLHNHHTEK	2	2	1	P01868	N7(Deamidated); C11(Carbamidomethyl); N20(Deamidated)	2907.29	0.001	0.0582	High	2.778	High	2.71556									0
	GRPKAPQVYTIPPPKEQMAK	9	2	1	P01868	M18(Oxidation)	2252.22	0.001	0.004501	High	2.70244	High	2.85448	High	2.85491			Medium	3.22701			2
	NTQPIMNTNGSYFVYSKLNVQK	3	2	1	P01868	M6(Oxidation); N7(Deamidated); N9(Deamidated)	2564.23	0.001	0.07648	High	1.32433	High	2.37628	High	1.67766							1
	EQMAKDK	1	2	1	P01868		849.414	0.006	0.2139	High	2.55293											1
	SLSHSPGK	10	1	1	P01868		812.426	0.006	0.08714	Medium	2.36097	Medium	2.12096	Medium	2.43164							0
	CRVNSAAFPAPIEKTISK	2	2	1	P01868	C1(Carbamidomethyl)	1989.06	0.006	0.1992			High	1.37853	High	1.62386							2
	VDKKIVPR	3	2	1	P01868		954.61	0.009	0.2702	High	2.68542	Medium	3.14262									2
	TISKTKGRPK	1	2	1	P01868		1115.69	0.016	0.309			Medium	2.58887									2
	LNVQK	2	2	1	P01868	N2(Deamidated)	602.351	0.018	0.2507			Medium	2.45295	Medium	2.37677							0
	LNVQK	2	2	1	P01868		601.367	0.04	0.4373			Medium	2.28298	Medium	2.26857							0
	APQVYTIPPPKEQMAKDK	1	2	1	P01868		2041.08	0.048	0.4792					Medium	2.00398							2
	VTCVVVDISKDDPEVQFSWFVDDVEVHTAQTQPR	33	2	1	P01868	C3(Carbamidomethyl)	3945.88									High	6.31445	High	7.35785	High	6.89369	1
	VSLTCMITDFFPEDITVEWQWNGQPAENYK	2	2	1	P01868	C5(Carbamidomethyl)	3618.65									High	3.55711					0
P01837	Ig kappa chain C region OS=Mus musculus PE=1 SV=1 - [IGKC_MOUSE]	67.92	1	19	19	2706	1814.14	63.21	17	604	1830.24	67.92	18	614	1732.98	63.21	17	579	755.242	31.13	5	224	1245.6	53.77	10	365	1104.55	53.77	9	320	106	11.7706	5.41455
	Sequence	# PSMs	# Proteins	# Protein Groups	Protein Group Accessions	Modifications	MH+ [Da]	q-Value	PEP	A2	XCorr A2	B2	XCorr B2	C2	XCorr C2	D2	XCorr D2	E2	XCorr E2	F2	XCorr F2	# Missed Cleavages
	IDGSERQNGVLNSWTDQDSK	28	1	1	P01837		2249.04	0	2.342e-05	High	5.6023	High	5.82478	High	5.49845			High	5.29835	High	4.23494	1
	HNSYTCEATHK	291	1	1	P01837	C6(Carbamidomethyl)	1347.57	0	0.0004095	High	5.50826	High	5.1857	High	5.15083			High	4.78338	High	5.13747	0
	HNSYTCEATHKTSTSPIVK	12	1	1	P01837	C6(Carbamidomethyl)	2161.04	0	6.555e-05	High	5.40812	High	6.45874	High	5.70704							1
	IDGSERQNGVLNSWTDQDSK	33	1	1	P01837	Q7(Deamidated)	2250.03	0	0.002068	High	5.36499	High	5.03601	High	5.26302							1
	WKIDGSERQNGVLNSWTDQDSK	10	1	1	P01837		2563.21	0	0.003087	High	5.04679	High	4.48545	High	3.49569							2
	DEYERHNSYTCEATHK	61	1	1	P01837	C11(Carbamidomethyl)	2039.85	0	0.0005941	High	4.81408	High	5.29887	High	4.82635			High	3.84162	High	3.50231	1
	DEYERHNSYTCEATHK	25	1	1	P01837	N7(Deamidated); C11(Carbamidomethyl)	2040.84	0	0.0204	High	4.76663	High	5.11136	High	4.45368							1
	QNGVLNSWTDQDSK	215	1	1	P01837		1591.73	0	0.0006415	High	4.71786	High	4.67762	High	4.29855	High	4.03788	High	5.06816	High	4.80138	0
	QNGVLNSWTDQDSK	28	1	1	P01837	Q1(Deamidated); N6(Deamidated)	1593.7	0	2.304e-05	High	4.69101	High	5.42476	High	5.10008							0
	QNGVLNSWTDQDSKDSTYSMSSTLTLTK	3	1	1	P01837	Q11(Deamidated)	3108.44	0	0.0001537	High	4.66543	High	4.74304	High	4.33359							1
	QNGVLNSWTDQDSK	98	1	1	P01837	N6(Deamidated)	1592.72	0	3.946e-06	High	4.55854	High	4.75543	High	4.61544							0
	IDGSERQNGVLNSWTDQDSK	4	1	1	P01837	Q7(Deamidated); N12(Deamidated)	2251.01	0	0.005871	High	4.4642			High	4.17895							1
	DSTYSMSSTLTLTKDEYER	33	1	1	P01837		2227.01	0	0.0002306	High	4.38854	High	5.22479	High	4.3755	High	4.72242	High	4.6458	High	4.94165	1
	DSTYSMSSTLTLTKDEYER	19	1	1	P01837	M6(Oxidation)	2243	0	0.0006184	High	4.1121	High	3.81869	High	3.93153	High	3.88718	High	4.49632	High	4.61159	1
	DSTYSMSSTLTLTK	686	1	1	P01837	M6(Oxidation)	1550.72	0	0.0002707	High	4.03256	High	3.98174	High	4.17575	High	4.69608	High	4.47306	High	4.38742	0
	DSTYSMSSTLTLTK	810	1	1	P01837		1534.73	0	0.0001366	High	4.03043	High	4.023	High	4.22771	High	4.09121	High	4.27395	High	4.19027	0
	WKIDGSERQNGVLNSWTDQDSK	20	1	1	P01837	N10(Deamidated)	2564.2	0	0.01233	High	3.95705	High	5.28143	High	3.92406							2
	QNGVLNSWTDQDSKDSTYSMSSTLTLTK	21	1	1	P01837		3107.44	0	1.202e-06	High	3.53043	High	3.68308	High	4.27224	High	4.67576	High	4.29503	High	4.52801	1
	TSTSPIVKSFNRNEC	3	1	1	P01837	C15(Carbamidomethyl)	1739.84	0	0.003486	High	3.4252	High	3.3053	High	2.84173							2
	TSTSPIVKSFNR	7	1	1	P01837		1336.72	0	0.07399	High	2.96262	Medium	2.6379	High	2.77197							1
	DSTYSMSSTLTLTKDEYERHNSYTCEATHK	15	1	1	P01837	C25(Carbamidomethyl)	3555.56	0	0.04196	Medium	2.89104	High	3.56409	High	2.5732							2
	DEYERHNSYTCEATHKTSTSPIVK	4	1	1	P01837	C11(Carbamidomethyl)	2853.31	0	0.0536	High	2.71708	High	2.87178	High	2.34807							2
	WKIDGSER	66	1	1	P01837		990.5	0	0.07103	High	2.53938	High	2.67883	High	2.67987			Medium	2.43696			1
	DSTYSMSSTLTLTKDEYERHNSYTCEATHK	4	1	1	P01837	N21(Deamidated); C25(Carbamidomethyl)	3556.56	0	0.0004822	Medium	2.53889	High	3.8762	High	4.17674							2
	TSTSPIVK	143	1	1	P01837		832.477	0.001	0.09166	High	2.23627	High	2.24871	High	2.39635							0
	DSTYSMSSTLTLTKDEYERHNSYTCEATHK	2	1	1	P01837	M6(Oxidation); N21(Deamidated); C25(Carbamidomethyl)	3572.56	0.001	0.01236	Medium	1.66817			High	3.12276							2
	SFNRNEC	8	1	1	P01837	N3(Deamidated); C7(Carbamidomethyl)	927.363	0.002	0.0209	Medium	2.40246	High	2.92293	Medium	2.74563							1
	IDGSER	12	1	1	P01837		676.326	0.002	0.01819	High	2.02191	High	2.07322	High	2.22111							0
	SFNRNEC	26	1	1	P01837	C7(Carbamidomethyl)	926.379	0.003	0.1396	Medium	2.42799	High	2.83187	High	2.8255					Medium	2.49265	1
	DINVKWK	2	1	1	P01837		902.509	0.008	0.2219			High	1.30422					Medium	2.4877			1
	DSTYSMSSTLTLTKDEYERHNSYTCEATHK	4	1	1	P01837	M6(Oxidation); C25(Carbamidomethyl)	3571.55	0.009	0.2751	High	0.864712	Medium	1.26149	Medium	1.37766							2
	QNGVLNSWTDQDSKDSTYSMSSTLTLTKDEYER	6	1	1	P01837		3799.73									High	3.60932	Medium	3.0874	High	3.86389	2
	QNGVLNSWTDQDSKDSTYSMSSTLTLTK	7	1	1	P01837	M20(Oxidation)	3123.44									Medium	2.97486	High	3.42909			1
P01863	Ig gamma-2A chain C region, A allele OS=Mus musculus GN=Ighg PE=1 SV=1 - [GCAA_MOUSE]	61.21	2	16	23	1662	1446.21	60.61	19	522	1378.02	58.18	20	495	1284.61	56.06	17	438	215.618	28.79	5	58	262.494	38.18	8	75	267.37	32.42	7	74	330	36.3662	7.40088
	Sequence	# PSMs	# Proteins	# Protein Groups	Protein Group Accessions	Modifications	MH+ [Da]	q-Value	PEP	A2	XCorr A2	B2	XCorr B2	C2	XCorr C2	D2	XCorr D2	E2	XCorr E2	F2	XCorr F2	# Missed Cleavages
	NWVERNSYSCSVVHEGLHNHHTTK	40	2	1	P01863	N6(Deamidated); C10(Carbamidomethyl)	2892.32	0	2.933e-05	High	6.62373	High	6.02475	High	5.39889							1
	NSYSCSVVHEGLHNHHTTK	118	2	1	P01863	C5(Carbamidomethyl)	2207	0	0.0004965	High	6.51062	High	5.68062	High	6.43941			Medium	2.85823			0
	KQVTLTCMVTDFMPEDIYVEWTNNGK	9	2	1	P01863	C7(Carbamidomethyl); M13(Oxidation); N24(Deamidated)	3136.43	0	0.0004073	High	6.06876	High	5.04399	High	4.6089							1
	NSYSCSVVHEGLHNHHTTK	119	2	1	P01863	N1(Deamidated); C5(Carbamidomethyl)	2207.99	0	0.003132	High	6.00395	High	5.83167	High	6.07335							0
	CPAPNLLGGPSVFIFPPK	312	2	1	P01863	C1(Carbamidomethyl)	1911.02	0	1.755e-05	High	5.37674	High	5.53111	High	5.27802	High	4.72392	High	4.83001	High	5.07779	0
	NTEPVLDSDGSYFMYSK	90	2	1	P01863	M14(Oxidation)	1968.85	0	0.0001026	High	5.3531	High	5.38051	High	5.28822	High	4.86021	High	4.54988	High	4.83223	0
	NTEPVLDSDGSYFMYSK	114	2	1	P01863		1952.85	0	0.0001042	High	5.15567	High	5.07982	High	5.15249	High	5.45576	High	5.05014	High	5.46049	0
	NSYSCSVVHEGLHNHHTTK	37	2	1	P01863	N1(Deamidated); C5(Carbamidomethyl); N14(Deamidated)	2208.99	0	3.636e-05	High	4.84637	High	5.19944	High	6.34422							0
	KQVTLTCMVTDFMPEDIYVEWTNNGK	1	2	1	P01863	Q2(Deamidated); C7(Carbamidomethyl); M8(Oxidation); N24(Deamidated)	3137.43	0	0.006364	High	4.67595											1
	QVTLTCMVTDFMPEDIYVEWTNNGK	2	2	1	P01863	Q1(Deamidated); C6(Carbamidomethyl); M7(Oxidation); N23(Deamidated)	3009.34	0	0.03679	High	4.54304											0
	NTEPVLDSDGSYFMYSK	17	2	1	P01863	N1(Deamidated)	1953.84	0	2.233e-07	High	4.51454	High	4.51672	High	5.02914							0
	VVSALPIQHQDWMSGK	66	3	2	P01863;P01864		1795.91	0	1.502e-06	High	4.22116	High	4.34578	High	4.51236	High	3.45276	High	4.71257	High	4.18426	0
	QVTLTCMVTDFMPEDIYVEWTNNGK	4	2	1	P01863	C6(Carbamidomethyl); N22(Deamidated)	2992.34	0	0.003723	High	4.11997	High	2.02135									0
	NWVERNSYSCSVVHEGLHNHHTTK	13	2	1	P01863	N1(Deamidated); N6(Deamidated); C10(Carbamidomethyl)	2893.3	0	0.001217	High	4.10608	High	4.68273	High	3.81446							1
	VVSALPIQHQDWMSGK	9	3	2	P01863;P01864	Q10(Deamidated)	1796.9	0	0.0007175	High	4.07448	High	4.62977	High	4.035							0
	APQVYVLPPPEEEMTK	120	2	1	P01863	M14(Oxidation)	1843.91	0	0.002663	High	4.04587	High	3.62924	High	3.42273	High	3.12776	High	3.79278	High	3.47254	0
	GSVRAPQVYVLPPPEEEMTKK	9	2	1	P01863		2355.24	0	0.01318	High	3.93991	High	3.31614	High	3.69684							2
	QVTLTCMVTDFMPEDIYVEWTNNGK	13	2	1	P01863	C6(Carbamidomethyl); M7(Oxidation); M12(Oxidation); N23(Deamidated)	3024.33	0	0.0006869	High	3.82025	High	3.39985	High	4.75982							0
	QVTLTCMVTDFMPEDIYVEWTNNGK	18	2	1	P01863	C6(Carbamidomethyl); M7(Oxidation); N23(Deamidated)	3008.34	0	0.003077	High	3.8103	High	2.98724	High	3.7762							0
	VNNKDLPAPIER	7	2	1	P01863		1365.75	0	0.06204	High	3.78275	High	3.10427	High	3.53683							1
	APQVYVLPPPEEEMTKK	43	2	1	P01863		1956.01	0	2.589e-05	High	3.72448	High	3.60517	High	3.8983			High	3.04048	Medium	3.13278	1
	APQVYVLPPPEEEMTK	65	2	1	P01863		1827.92	0	0.0001995	High	3.6664	High	3.61524	High	3.73482	High	3.57596	High	3.60765	High	3.51913	0
	VVSALPIQHQDWMSGK	102	3	2	P01863;P01864	M13(Oxidation)	1811.91	0	0.0007234	High	3.65047	High	4.4162	High	4.11838							0
	GPTIKPCPPCK	84	3	2	P01863;P84751	C7(Carbamidomethyl); C10(Carbamidomethyl)	1254.63	0	0.01389	High	3.63163	High	3.65219	High	3.36356			High	3.05782	High	2.87516	0
	GSVRAPQVYVLPPPEEEMTK	9	2	1	P01863		2227.14	0	3.559e-05	High	3.60228	High	3.38387	High	3.69441							1
	CPAPNLLGGPSVFIFPPK	6	2	1	P01863	C1(Carbamidomethyl); N5(Deamidated)	1912.01	0	0.04421	High	3.55024	Medium	2.03351									0
	TTAPSVYPLAPVCGDTTGSSVTLGCLVK	121	3	2	P01863;P84751	C13(Carbamidomethyl); C25(Carbamidomethyl)	2851.42	0	0.00041	High	3.23583	High	3.63363	High	3.60833	High	2.94663	High	4.25972	High	3.44848	0
	NWVERNSYSCSVVHEGLHNHHTTK	20	2	1	P01863	C10(Carbamidomethyl)	2891.33	0	0.003962	High	3.20131	High	5.90928	High	4.05226							1
	APQVYVLPPPEEEMTKK	27	2	1	P01863	M14(Oxidation)	1972.01	0	0.006498	High	3.07183	High	3.67621	High	3.61779			High	3.50473	High	3.60336	1
	GSVRAPQVYVLPPPEEEMTK	7	2	1	P01863	M18(Oxidation)	2243.14	0	0.007595	High	2.82211	High	3.2511	Medium	2.55201							1
	APQVYVLPPPEEEMTK	2	2	1	P01863	Q3(Deamidated); M14(Oxidation)	1844.9	0	0.0001725			Medium	2.08645	High	3.60375							0
	QVTLTCMVTDFMPEDIYVEWTNNGK	1	2	1	P01863	C6(Carbamidomethyl); M7(Oxidation); M12(Oxidation)	3023.34	0.001	0.004646					High	4.15551							0
	APQVYVLPPPEEEMTKK	1	2	1	P01863	Q3(Deamidated)	1956.99	0.002	0.02188					High	3.23179							1
	NTEPVLDSDGSYFMYSKLR	1	2	1	P01863		2222.04	0.002	0.01627					High	1.50191							1
	TELNYK	6	2	1	P01863	N4(Deamidated)	768.377	0.003	0.03308	Medium	2.4294	Medium	2.29253	High	2.51919							0
	VDKKIEPR	4	4	3	P01863;P01864;P84751		984.584	0.004	0.17	Medium	2.44312	High	2.42598									2
	VNNKDLPAPIER	1	2	1	P01863	N3(Deamidated)	1366.73	0.004	0.1669	High	2.37131											1
	TELNYK	29	2	1	P01863		767.394	0.006	0.2198	Medium	2.14087	Medium	2.16764	Medium	2.07339							0
	DLPAPIER	8	2	1	P01863		910.499	0.007	0.2346	High	2.08266	Medium	1.68789									0
	EDYNSTLR	1	4	3	P01863;P01864;P01867		997.46	0.007	0.2325	High	1.97012											0
	TISKPKGSVR	1	2	1	P01863		1072.65	0.014	0.2769			Medium	1.55034									1
	KIEPR	1	4	3	P01863;P01864;P84751		642.393	0.02	0.2679					Medium	1.82234							1
	NWVER	1	2	1	P01863	N1(Deamidated)	704.337	0.026	0.366			Medium	1.83954									0
	QVTLTCMVTDFMPEDIYVEWTNNGK	1	2	1	P01863	C6(Carbamidomethyl); M7(Oxidation); M12(Oxidation); N22(Deamidated); N23(Deamidated)	3025.33	0.028	0.37	Medium	2.75975											0
	TISKPK	2	3	2	P01863;P03987		673.424	0.034	0.3923	Medium	1.63307	Medium	1.52571									0
P01867	Ig gamma-2B chain C region OS=Mus musculus GN=Igh-3 PE=1 SV=3 - [IGG2B_MOUSE]	40.59	1	15	16	1143	884.474	40.59	16	336	895.212	38.61	15	332	904.127	38.61	15	325	146.78	26.49	6	41	190.956	33.17	9	56	184.233	33.17	9	53	404	44.2312	6.52197
	Sequence	# PSMs	# Proteins	# Protein Groups	Protein Group Accessions	Modifications	MH+ [Da]	q-Value	PEP	A2	XCorr A2	B2	XCorr B2	C2	XCorr C2	D2	XCorr D2	E2	XCorr E2	F2	XCorr F2	# Missed Cleavages
	CPAPNLEGGPSVFIFPPNIK	193	1	1	P01867	C1(Carbamidomethyl)	2154.1	0	2.661e-07	High	5.33277	High	5.16214	High	5.3932	High	4.97944	High	4.73323	High	4.77697	0
	KLEPSGPISTINPCPPCK	114	1	1	P01867	C14(Carbamidomethyl); C17(Carbamidomethyl)	1995	0	1.627e-06	High	5.26526	High	5.18331	High	5.46022			High	4.4179	High	4.47948	1
	CPAPNLEGGPSVFIFPPNIK	11	1	1	P01867	C1(Carbamidomethyl); N5(Deamidated)	2155.09	0	0.00121	High	4.78035	High	4.20673	High	4.4475							0
	DTAPVLDSDGSYFIYSK	103	1	1	P01867		1877.88	0	0.0002237	High	4.71528	High	4.63605	High	4.68803	High	5.0206	High	4.86587	High	5.09567	0
	TDSFSCNVRHEGLK	12	1	1	P01867	C6(Carbamidomethyl)	1649.77	0	0.003883	High	4.26184	High	4.10721	High	4.0832							1
	VVSTLPIQHQDWMSGK	57	1	1	P01867		1825.93	0	0.008324	High	4.06181	High	4.48388	High	4.06604	High	4.66115	High	4.26144	High	4.26224	0
	GLVRAPQVYILPPPAEQLSRK	28	1	1	P01867		2332.35	0	6.041e-05	High	3.79475	High	3.79569	High	3.87097							2
	VVSTLPIQHQDWMSGK	11	1	1	P01867	Q10(Deamidated)	1826.91	0	0.005561	High	3.66095	High	3.50442	High	3.19167							0
	TDSFSCNVR	5	1	1	P01867	C6(Carbamidomethyl); N7(Deamidated)	1086.45	0	0.0005187	High	3.64869	High	3.31131	High	3.65769							0
	LEPSGPISTINPCPPCK	14	1	1	P01867	C13(Carbamidomethyl); C16(Carbamidomethyl)	1866.91	0	8.82e-07	High	3.54207	High	4.09181	High	4.1095			High	3.32063	Medium	2.52368	0
	APQVYILPPPAEQLSR	125	1	1	P01867		1778.98	0	0.0012	High	3.52857	High	3.27452	High	3.32802	High	3.21806	High	3.20317	High	3.14451	0
	VVSTLPIQHQDWMSGK	63	1	1	P01867	M13(Oxidation)	1841.92	0	1.256e-06	High	3.34538	High	4.163	High	4.72653			High	3.48152			0
	DVLMISLTPK	79	1	1	P01867	M4(Oxidation)	1132.63	0	0.02663	High	3.32872	High	3.14885	High	3.2917	High	3.04316	High	3.28461	High	3.4245	0
	TTPPSVYPLAPGCGDTTGSSVTLGCLVK	88	1	1	P01867	C13(Carbamidomethyl); C25(Carbamidomethyl)	2835.39	0	7.811e-05	High	3.32612	High	3.3614	High	3.10648	High	3.38887	High	3.38815	Medium	3.08293	0
	DVLMISLTPK	75	1	1	P01867		1116.63	0	0.05247	High	3.27121	High	3.28416	High	3.24643	High	3.39608	High	3.63336	High	3.51034	0
	TDSFSCNVR	86	1	1	P01867	C6(Carbamidomethyl)	1085.47	0	0.0004491	High	3.25006	High	3.29092	High	3.37695			High	2.98783	High	2.75686	0
	GLVRAPQVYILPPPAEQLSR	11	1	1	P01867		2204.25	0	0.0001463	High	2.98663	High	2.59791	High	4.10108							1
	APQVYILPPPAEQLSRK	25	1	1	P01867		1907.07	0	0.002512	High	2.83634	High	3.27645	High	3.22902							1
	APQVYILPPPAEQLSR	11	1	1	P01867	Q3(Deamidated)	1779.96	0	0.003672	High	2.6716	High	3.187	High	2.70468							0
	VNNKDLPSPIER	3	1	1	P01867		1381.74	0	0.04881	High	2.34231	High	2.79391	High	2.36426							1
	VVSTLPIQHQDWMSGK	4	1	1	P01867	Q10(Deamidated); M13(Oxidation)	1842.91	0	0.03936	High	2.20733	High	1.59648	Medium	1.50406							0
	KLEPSGPISTINPCPPCK	2	1	1	P01867	N12(Deamidated); C14(Carbamidomethyl); C17(Carbamidomethyl)	1995.99	0	0.006542			High	4.8098	High	3.82623							1
	VVSTLPIQHQDWMSGK	1	1	1	P01867	Q8(Deamidated); Q10(Deamidated)	1827.9	0.001	0.071			High	2.60019									0
	DLPSPIER	21	1	1	P01867		926.494	0.005	0.2036	High	1.64583	Medium	1.9075	Medium	1.76418							0
	EDYNSTIR	1	4	3	P01863;P01864;P01867		997.46	0.007	0.2325	High	1.97012											0
Q8VDD5	Myosin-9 OS=Mus musculus GN=Myh9 PE=1 SV=4 - [MYH9_MOUSE]	53.98	1	90	113	616		0				0			2.3224	0.41	1	1	467.827	24.23	35	111	995.869	49.9	98	255	982.427	48.06	90	249	1960	226.232	5.65576
	Sequence	# PSMs	# Proteins	# Protein Groups	Protein Group Accessions	Modifications	MH+ [Da]	q-Value	PEP	A2	XCorr A2	B2	XCorr B2	C2	XCorr C2	D2	XCorr D2	E2	XCorr E2	F2	XCorr F2	# Missed Cleavages
	NTNPNFVR	1	2	2	Q61879;Q8VDD5		961.484	0.007	0.1223					High	2.3224							0
	TELEDTLDSTAAQQELR	21	1	1	Q8VDD5		1919.91									High	6.87301	High	6.31314	High	6.84839	0
	IAQLEEELEEEQGNTELINDR	17	1	1	Q8VDD5		2472.18									High	6.84213	High	6.32741	High	7.20034	0
	MQQNIQELEEQLEEEESAR	21	1	1	Q8VDD5	M1(Oxidation)	2349.05									High	6.63848	High	6.28837	High	6.64922	0
	DFSALESQLQDTQELLQEENR	14	1	1	Q8VDD5		2493.17									High	6.4439	High	6.2625	High	4.74386	0
	TRLQQELDDLLVDLDHQR	6	1	1	Q8VDD5		2207.14									High	6.37948	High	5.17091	High	6.47377	1
	HSQAVEELADQLEQTK	12	1	1	Q8VDD5		1825.89									High	6.29998	High	5.81506	High	5.96193	0
	MQQNIQELEEQLEEEESAR	5	1	1	Q8VDD5		2333.05									High	6.22583	High	6.03677	High	6.68785	0
	TQLEELEDELQATEDAK	20	2	2	Q61879;Q8VDD5		1961.92									High	6.15215	High	5.39617	High	5.00878	0
	IRELETQISELQEDLESER	9	1	1	Q8VDD5		2317.15									High	5.67647	High	6.15649	High	5.03631	1
	LQQLFNHTMFILEQEEYQR	19	3	3	Q61879;O08638;Q8VDD5	M9(Oxidation)	2483.2									High	5.34328	High	5.44952	High	5.97034	0
	ANLQIDQINTDLNLER	9	1	1	Q8VDD5		1869.96									High	5.32542	High	5.56207	High	5.49106	0
	SMEAEMIQLQEELAAAER	1	1	1	Q8VDD5	M6(Oxidation)	2064.96									High	5.24755					0
	EEVGEEAIVELVENGK	9	1	1	Q8VDD5		1743.86									High	5.18713	High	5.32744	High	5.9275	0
	ELETQISELQEDLESER	6	1	1	Q8VDD5		2047.97									High	5.04272	High	4.32032	High	5.35845	0
	NFINNPLAQADWAAK	11	1	1	Q8VDD5		1672.84									High	4.93678	High	5.45526	High	5.0086	0
	SMEAEMIQLQEELAAAER	5	1	1	Q8VDD5		2048.97									High	4.87843	High	4.87121	High	3.79639	0
	VAEFTTNLMEEEEK	9	1	1	Q8VDD5		1669.76									High	4.64867	High	5.39531	High	5.36277	0
	KANLQIDQINTDLNLER	3	1	1	Q8VDD5		1998.06									High	4.5163	High	4.02202	High	3.93898	1
	VISGVLQLGNIAFK	4	1	1	Q8VDD5		1458.86									High	4.40948	High	3.76129	High	2.89642	0
	LQQLFNHTMFILEQEEYQR	6	3	3	Q61879;O08638;Q8VDD5		2467.21									High	4.33457	High	4.55705	High	4.44053	0
	TFHIFYYLLSGAGEHLK	24	1	1	Q8VDD5		1996.03									High	4.31947	High	4.79054	High	4.55385	0
	NLPIYSEEIVEMYK	6	1	1	Q8VDD5		1727.85									High	4.17238	High	3.57001	High	4.88716	0
	NLPIYSEEIVEMYK	5	1	1	Q8VDD5	M12(Oxidation)	1743.85									High	4.09682	High	3.43443	High	3.80688	0
	VSHLLGINVTDFTR	15	1	1	Q8VDD5		1571.85									High	3.91773	High	4.51482	High	4.09249	0
	DMFQETMEAMR	3	1	1	Q8VDD5	M7(Oxidation)	1404.56									High	3.89515	High	3.83579	High	3.32412	0
	KMQQNIQELEEQLEEEESAR	6	1	1	Q8VDD5	M2(Oxidation)	2477.15									High	3.88944	High	5.02494	High	4.65852	1
	QLLQANPILEAFGNAK	7	3	3	O08638;Q6URW6;Q8VDD5		1726.95									High	3.48847	High	4.51118	High	4.78868	0
	DMFQETMEAMR	1	1	1	Q8VDD5	M2(Oxidation); M7(Oxidation); M10(Oxidation)	1436.55									High	3.45258					0
	EEVGEEAIVELVENGKK	4	1	1	Q8VDD5		1871.96									High	3.39401	High	4.47933	High	5.21701	1
	EQADFAIEALAK	10	3	3	Q6URW6;O08638;Q8VDD5		1305.67									High	3.34975	High	2.87912	High	3.3873	0
	DFSALESQLQDTQELLQEENRQK	2	1	1	Q8VDD5		2749.33									High	3.19823	Medium	2.55658			1
	KMQQNIQELEEQLEEEESAR	4	1	1	Q8VDD5		2461.15									Medium	3.1414	High	3.61644	High	5.1025	1
	DMFQETMEAMR	3	1	1	Q8VDD5	M7(Oxidation); M10(Oxidation)	1420.56									High	3.07551	High	3.20631	High	2.98376	0
	LEGDSTDLSDQIAELQAQIAELK	4	1	1	Q8VDD5		2487.25									Medium	3.02927	High	3.30851	High	4.62181	0
	IIGLDQVAGMSETALPGAFK	4	1	1	Q8VDD5		2018.06									High	3.01229	High	4.95125	High	3.89015	0
	KAGKLDPHLVLDQLR	1	1	1	Q8VDD5		1703									Medium	2.99236					2
	IIGLDQVAGMSETALPGAFK	6	1	1	Q8VDD5	M10(Oxidation)	2034.05									Medium	2.87916	High	4.09823	High	3.9023	0
	DLGEELEALK	9	2	2	O08638;Q8VDD5		1116.58									Medium	2.81646	High	2.9541	High	3.49598	0
	LDPHLVLDQLR	1	2	2	Q61879;Q8VDD5		1318.75									Medium	2.79436					0
	VEDMAELTCLNEASVLHNLK	3	2	2	Q61879;Q8VDD5	M4(Oxidation); C9(Carbamidomethyl)	2302.11									Medium	2.69255	High	3.5415			0
	YEILTPNSIPK	3	1	1	Q8VDD5		1274.7									Medium	2.68338	High	3.07057	High	3.00682	0
	QGFPNRVVFQEFR	3	1	1	Q8VDD5		1623.84									Medium	2.68119	High	3.11926	Medium	2.74126	1
	IMGIPEDEQMGLLR	2	1	1	Q8VDD5	M2(Oxidation); M10(Oxidation)	1633.79									Medium	2.57774			Medium	2.62007	0
	IMGIPEDEQMGLLR	4	1	1	Q8VDD5	M2(Oxidation)	1617.79									Medium	2.5107	Medium	2.83378	High	3.06115	0
	LTEMETMQSQLMAEK	2	1	1	Q8VDD5		1769.81											High	5.6044	High	5.22416	0
	KLEEDQIIMEDQNCK	2	1	1	Q8VDD5	C14(Carbamidomethyl)	1892.87											High	5.5295	High	4.10068	1
	ELEDATETADAMNR	13	1	1	Q8VDD5	M12(Oxidation)	1581.66											High	5.46917	High	4.6931	0
	MEDGVGCLETAEEAK	1	1	1	Q8VDD5	M1(Oxidation); C7(Carbamidomethyl)	1654.7											High	5.38631			0
	KMEDGVGCLETAEEAK	1	1	1	Q8VDD5	C8(Carbamidomethyl)	1766.79											High	5.25082			1
	KLEEDQIIMEDQNCK	8	1	1	Q8VDD5	M9(Oxidation); C14(Carbamidomethyl)	1908.87											High	5.09636	High	5.10521	1
	LTEMETMQSQLMAEK	2	1	1	Q8VDD5	M7(Oxidation)	1785.81											High	5.07411	High	5.63177	0
	IAQLEEQLDNETK	8	1	1	Q8VDD5		1530.76											High	5.03832	High	5.23864	0
	VAEFTTNLMEEEEK	15	1	1	Q8VDD5	M9(Oxidation)	1685.76											High	5.02587	High	4.66101	0
	LTEMETMQSQLMAEK	2	1	1	Q8VDD5	M4(Oxidation); M7(Oxidation)	1801.8											High	4.99665	High	4.14752	0
	ELEDATETADAMNR	4	1	1	Q8VDD5		1565.67											High	4.91439	High	5.20147	0
	SMMQDREDQSILCTGESGAGK	6	1	1	Q8VDD5	M3(Oxidation); C13(Carbamidomethyl)	2315.99											High	4.82784	High	4.87561	1
	KVEAQLQELQVK	8	1	1	Q8VDD5		1412.81											High	4.77051	High	5.1931	1
	RDLGEELEALK	3	2	2	O08638;Q8VDD5		1272.68											High	4.52905	High	3.94536	1
	DELADEIANSSGK	4	1	1	Q8VDD5		1348.62											High	4.4984	High	4.7122	0
	NKHEAMITDLEER	11	1	1	Q8VDD5	M6(Oxidation)	1601.76											High	4.4843	High	4.74073	1
	NSFREQLEEEEEAK	5	1	1	Q8VDD5		1737.79											High	4.43425	High	4.12048	1
	EDQSILCTGESGAGK	6	4	4	Q61879;O08638;Q6URW6;Q8VDD5	C7(Carbamidomethyl)	1551.7											High	4.34492	High	4.87671	0
	ERNTDQASMPDNTAAQK	1	2	2	O08638;Q8VDD5		1876.85											High	4.33726			1
	QAQQERDELADEIANSSGK	3	1	1	Q8VDD5		2088.98											High	4.31751	High	3.86794	1
	QTLENERGELANEVK	4	1	1	Q8VDD5		1729.87											High	4.30116	High	2.91143	1
	VEAQLQELQVK	2	1	1	Q8VDD5		1284.72											High	4.25736	High	4.21684	0
	KEEELQAALAR	11	2	2	O08638;Q8VDD5		1257.68											High	4.10921	High	3.91068	1
	NTDQASMPDNTAAQK	4	2	2	O08638;Q8VDD5		1591.7											High	4.07246	High	5.07879	0
	TEMEDLMSSKDDVGK	1	1	1	Q8VDD5	M7(Oxidation)	1700.73											High	3.98867			1
	FLSNGHVTIPGQQDK	4	1	1	Q8VDD5		1640.84											High	3.93733	High	3.74759	0
	NTDQASMPDNTAAQK	5	2	2	O08638;Q8VDD5	M7(Oxidation)	1607.69											High	3.91613	High	3.39095	0
	HSQAVEELADQLEQTKR	3	1	1	Q8VDD5		1981.99											High	3.9059	High	3.64601	1
	RQLEEAEEEAQR	5	1	1	Q8VDD5		1487.71											High	3.85996	High	4.41367	1
	THEAQIQEMR	2	1	1	Q8VDD5		1242.59											High	3.81667	High	3.12345	0
	NKHEAMITDLEER	3	1	1	Q8VDD5		1585.76											High	3.80463	High	4.27318	1
	KKVEAQLQELQVK	3	1	1	Q8VDD5		1540.9											High	3.79821	High	3.38312	2
	ADFCIIHYAGK	2	2	2	Q61879;Q8VDD5	C4(Carbamidomethyl)	1294.63											High	3.76221	High	3.67018	0
	KQELEEICHDLEAR	2	1	1	Q8VDD5	C8(Carbamidomethyl)	1769.85											High	3.76091	High	3.92684	1
	SMMQDREDQSILCTGESGAGK	2	1	1	Q8VDD5	C13(Carbamidomethyl)	2300											High	3.74526	High	4.99691	1
	RALEQQVEEMK	3	1	1	Q8VDD5		1360.69											High	3.65312	High	3.90025	1
	RQAQQERDELADEIANSSGK	4	1	1	Q8VDD5		2245.08											High	3.60195	High	3.48304	2
	QRYEILTPNSIPK	4	1	1	Q8VDD5		1558.86											High	3.50983	High	3.58078	1
	ALELDSNLYR	4	1	1	Q8VDD5		1193.62											High	3.45725	High	3.50095	0
	REQEVSILKK	1	1	1	Q8VDD5		1229.72											High	3.44723			2
	KFDQLLAEEK	5	4	4	Q61879;O08638;Q6URW6;Q8VDD5		1220.65											High	3.35405	High	3.28085	1
	VIQYLAHVASSHK	3	2	2	Q61879;Q8VDD5		1452.79											High	3.34981	Medium	2.84457	0
	DLEGLSQRLEEK	2	1	1	Q8VDD5		1416.73											High	3.33701	High	3.14257	1
	THEAQIQEMR	1	1	1	Q8VDD5	M9(Oxidation)	1258.58											High	3.26374			0
	TEMEDLMSSK	2	1	1	Q8VDD5		1170.5											High	3.22815	High	2.87047	0
	VISGVLQLGNIAFKK	2	1	1	Q8VDD5		1586.97											High	3.21679	High	3.11329	1
	DKADFCIIHYAGK	3	2	2	Q61879;Q8VDD5	C6(Carbamidomethyl)	1537.75											High	3.20627	Medium	3.15301	1
	HEAMITDLEER	4	1	1	Q8VDD5	M4(Oxidation)	1359.62											High	3.14529	High	3.5367	0
	ASREEILAQAK	4	1	1	Q8VDD5		1215.67											High	3.09106	High	2.88384	1
	QIATLHAQVTDMK	1	1	1	Q8VDD5		1455.76											High	3.08126			0
	REQEVSILK	1	1	1	Q8VDD5		1101.63											High	3.05925			1
	DVLLQVEDER	2	1	1	Q8VDD5		1215.62											High	3.04754	High	3.26682	0
	KKMEDGVGCLETAEEAK	2	1	1	Q8VDD5	M3(Oxidation); C9(Carbamidomethyl)	1910.88											High	3.03692	High	4.87595	2
	KVIQYLAHVASSHK	3	2	2	Q61879;Q8VDD5		1580.89											High	2.96127	Medium	3.24359	1
	GALALEEKR	1	1	1	Q8VDD5		986.564											High	2.86654			1
	ASIAALEAK	4	1	1	Q8VDD5		873.503											Medium	2.85056	High	3.18311	0
	EMEAELEDER	2	1	1	Q8VDD5		1250.52											Medium	2.85047	High	3.10079	0
	CQYLQAEK	1	1	1	Q8VDD5	C1(Carbamidomethyl)	1039.49											Medium	2.84011			0
	TEMEDLMSSK	3	1	1	Q8VDD5	M7(Oxidation)	1186.5											Medium	2.79043			0
	RKLEGDSTDLSDQIAELQAQIAELK	1	1	1	Q8VDD5		2771.45											Medium	2.77398			2
	RGDLPFVVTR	2	1	1	Q8VDD5		1159.66											Medium	2.74981	High	3.28417	1
	KRHEMPPHIYAITDTAYR	2	1	1	Q8VDD5	M5(Oxidation)	2215.11											Medium	2.7494	Medium	3.09785	2
	ALEEAMEQK	5	1	1	Q8VDD5	M6(Oxidation)	1064.49											Medium	2.7466	High	2.87873	0
	ALEEAMEQK	4	1	1	Q8VDD5		1048.5											Medium	2.74088	High	2.72189	0
	KEEELQAALARVEEEAAQK	1	1	1	Q8VDD5		2142.1											Medium	2.72176			2
	ADEWLMK	5	2	2	Q61879;Q8VDD5	M6(Oxidation)	908.419											Medium	2.70918	High	3.00373	0
	LQEMESAVK	3	1	1	Q8VDD5		1034.52											Medium	2.7082			0
	GDLPFVVTR	2	1	1	Q8VDD5		1003.56											Medium	2.67087	Medium	2.56534	0
	EMEAELEDERK	1	1	1	Q8VDD5	M2(Oxidation)	1394.61											Medium	2.63374			1
	LRNWQWWR	1	3	3	O08638;Q6URW6;Q8VDD5		1244.64											Medium	2.63021			1
	EMEAELEDER	1	1	1	Q8VDD5	M2(Oxidation)	1266.51											Medium	2.58411			0
	DVDRIIGLDQVAGMSETALPGAFK	1	1	1	Q8VDD5	M14(Oxidation)	2519.29											Medium	2.57478			1
	LEVNLQAMK	1	1	1	Q8VDD5	M8(Oxidation)	1061.57											Medium	2.57438			0
	GALALEEK	3	1	1	Q8VDD5		830.462											Medium	2.56272	Medium	2.58739	0
	FVSELWK	2	1	1	Q8VDD5		908.487											Medium	2.48623			0
	NCAAYLR	1	1	1	Q8VDD5	C2(Carbamidomethyl)	867.414											Medium	2.47778			0
	EEILAQAK	1	1	1	Q8VDD5		901.498											Medium	2.44807			0
	MEDGVGCLETAEEAK	1	1	1	Q8VDD5	C7(Carbamidomethyl)	1638.7													High	5.13464	0
	NSFREQLEEEEEAKR	1	1	1	Q8VDD5		1893.9													High	4.7713	2
	KLEGDSTDLSDQIAELQAQIAELK	1	1	1	Q8VDD5		2615.34													High	4.32914	1
	ALEQQVEEMK	4	1	1	Q8VDD5	M9(Oxidation)	1220.58													High	3.82884	0
	ALEQQVEEMK	2	1	1	Q8VDD5		1204.59													High	3.57967	0
	LRLEVNLQAMK	1	1	1	Q8VDD5		1314.76													High	3.44076	1
	QLEEAEEEAQR	1	1	1	Q8VDD5		1331.61													High	3.34903	0
	FDQLLAEEK	1	4	4	Q61879;O08638;Q6URW6;Q8VDD5		1092.56													High	3.2741	0
	QIATLHAQVTDMKK	1	1	1	Q8VDD5	M12(Oxidation)	1599.85													Medium	3.05261	1
	CNGVLEGIR	1	6	5	Q61879;O08638;Q6URW6;P13542;Q8VDD5	C1(Carbamidomethyl)	1017.52													High	3.01764	0
	RALEQQVEEMK	2	1	1	Q8VDD5	M10(Oxidation)	1376.68													High	2.82969	1
	NGFEPASLK	1	1	1	Q8VDD5		962.494													Medium	2.66039	0
	HEDELLAK	1	1	1	Q8VDD5		954.49													Medium	2.61141	0
	INFDVNGYIVGANIETYLLEK	1	1	1	Q8VDD5		2385.23													Medium	2.60741	0
	TVGQLYK	2	4	4	Q61879;O08638;Q6URW6;Q8VDD5		808.459													Medium	2.58903	0
P60710	Actin, cytoplasmic 1 OS=Mus musculus GN=Actb PE=1 SV=1 - [ACTB_MOUSE]	77.6	4	11	24	583	38.6746	30.4	10	14	44.5256	37.6	11	16	42.4871	40	12	15	533.122	43.73	11	131	754.863	69.07	19	208	735.793	62.13	17	199	375	41.7097	5.47803
	Sequence	# PSMs	# Proteins	# Protein Groups	Protein Group Accessions	Modifications	MH+ [Da]	q-Value	PEP	A2	XCorr A2	B2	XCorr B2	C2	XCorr C2	D2	XCorr D2	E2	XCorr E2	F2	XCorr F2	# Missed Cleavages
	SYELPDGQVITIGNER	53	7	4	P60710;P62737;P68033;Q8BFZ3		1790.89	0	0.0006823	High	3.98625	High	3.57816	High	3.60078	High	4.50321	High	4.8605	High	4.89095	0
	HQGVMVGMGQK	12	7	4	P60710;Q8BFZ3;P62737;P68033		1171.57	0	0.00827	High	3.54902	High	3.37915	High	3.2468			High	2.96887	High	3.50675	0
	DSYVGDEAQSK	14	6	3	P60710;P62737;P68033		1198.52	0	0.005717	High	3.37681	High	3.44812					High	3.51637	High	3.5491	0
	QEYDESGPSIVHRK	3	2	1	P60710		1644.8	0	0.0003462	High	3.08874	High	3.4561	High	3.82087							1
	GYSFTTTAER	20	2	1	P60710		1132.53	0	0.02129	High	3.00647	High	2.86101	High	3.01657			High	2.99121	High	3.36702	0
	VAPEEHPVLLTEAPLNPK	26	2	1	P60710		1954.06	0	0.04226	High	2.9018	High	2.2854	High	2.42992	High	4.56608	High	3.93514	High	3.86201	0
	AGFAGDDAPR	10	6	3	P60710;P62737;P68033		976.448	0	0.02881	High	2.8332	High	2.76604	High	2.6385			High	3.44511	High	3.45608	0
	IWHHTFYNELR	28	4	2	P60710;P68033		1515.75	0	0.0724	High	2.59677					Medium	3.0632	High	4.25788	High	3.64595	0
	TTGIVMDSGDGVTHTVPIYEGYALPHAILR	10	3	2	Q8BFZ3;P60710		3183.6	0	0.01176			High	3.04462	High	2.59493	High	4.83052	High	4.51058	High	3.60797	0
	DLTDYLMK	5	7	4	P62737;P60710;P68033;Q8BFZ3		998.486	0.001	0.008462			High	2.15639	High	2.87777	Medium	2.66738	Medium	2.83613	High	2.95722	0
	EITALAPSTMK	10	6	3	P62737;P60710;P68033		1161.62	0.001	0.01363					High	2.43705			High	2.90345	High	2.94565	0
	CDVDIRK	5	3	2	P60710;Q8BFZ3	C1(Carbamidomethyl)	905.451	0.002	0.1346	High	2.83703	High	2.61723	High	2.58896			Medium	2.67317			1
	IIAPPERK	1	6	3	P62737;P60710;P68033		923.568	0.004	0.05101					High	2.32801							1
	LDLAGR	2	9	4	P62737;Q8BFZ3;P60710;P68033		644.373	0.009	0.2732	High	1.83401	Medium	1.71019									0
	RGILTLK	1	7	4	P62737;P60710;P68033;Q8BFZ3		800.535	0.045	0.4591					Medium	2.51674							1
	LCYVALDFEQEMATAASSSSLEK	34	2	1	P60710	C2(Carbamidomethyl); M12(Oxidation)	2566.17									High	7.21981	High	6.93412	High	7.36118	0
	LCYVALDFEQEMATAASSSSLEK	43	2	1	P60710	C2(Carbamidomethyl)	2550.17									High	7.15357	High	7.45401	High	7.46108	0
	FRCPEALFQPSFLGMESCGIHETTFNSIMK	6	2	1	P60710	C3(Carbamidomethyl); C18(Carbamidomethyl)	3534.62									High	6.46266	High	6.79974	High	6.06373	1
	DLYANTVLSGGTTMYPGIADR	112	2	1	P60710	M14(Oxidation)	2231.06									High	5.42854	High	5.36531	High	5.35003	0
	TTGIVMDSGDGVTHTVPIYEGYALPHAILR	23	2	1	P60710	M6(Oxidation)	3199.62									High	4.98867	High	4.76206	High	3.62488	0
	KDLYANTVLSGGTTMYPGIADR	3	2	1	P60710	M15(Oxidation)	2359.16									High	4.83679	High	4.69306	High	4.12856	1
	KDLYANTVLSGGTTMYPGIADR	6	2	1	P60710		2343.17									High	4.62063	High	5.2577	High	5.37184	1
	FRCPEALFQPSFLGMESCGIHETTFNSIMK	9	2	1	P60710	C3(Carbamidomethyl); C18(Carbamidomethyl); M29(Oxidation)	3550.64									High	4.30791	Medium	3.28484	High	4.49177	1
	CPEALFQPSFLGMESCGIHETTFNSIMK	11	2	1	P60710	C1(Carbamidomethyl); M13(Oxidation); C16(Carbamidomethyl)	3247.45									High	4.17196	High	3.56875	High	3.44023	0
	DLYANTVLSGGTTMYPGIADR	34	2	1	P60710		2215.07									High	3.82559	High	4.28605	High	4.2284	0
	CPEALFQPSFLGMESCGIHETTFNSIMK	5	2	1	P60710	C1(Carbamidomethyl); M13(Oxidation); C16(Carbamidomethyl); M27(Oxidation)	3263.44									High	3.69003	High	3.23252	High	3.71451	0
	FRCPEALFQPSFLGMESCGIHETTFNSIMK	10	2	1	P60710	C3(Carbamidomethyl); M15(Oxidation); C18(Carbamidomethyl); M29(Oxidation)	3566.62									High	3.57746	Medium	3.09718	Medium	3.04159	1
	CPEALFQPSFLGMESCGIHETTFNSIMK	5	2	1	P60710	C1(Carbamidomethyl); C16(Carbamidomethyl)	3231.47									High	3.26186	High	3.6007	High	4.7302	0
	LDLAGRDLTDYLMK	3	6	3	P62737;P60710;P68033	M13(Oxidation)	1639.83									Medium	2.71835			High	2.89798	1
	HQGVMVGMGQK	27	7	4	Q8BFZ3;P60710;P62737;P68033	M5(Oxidation)	1187.57											High	4.78361	High	4.65492	0
	HQGVMVGMGQK	14	6	3	P62737;P60710;P68033	M5(Oxidation); M8(Oxidation)	1203.56											High	3.66668	High	3.79827	0
	YSVWIGGSILASLSTFQQMWISK	1	4	3	P62737;P60710;P68033	M19(Oxidation)	2618.33											High	3.27746			0
	LDLAGRDLTDYLMK	3	6	3	P62737;P60710;P68033		1623.84											High	3.18969	High	3.04927	1
	EITALAPSTMK	29	6	3	P62737;P60710;P68033	M10(Oxidation)	1177.61											High	3.16783	High	3.13483	0
	QEYDESGPSIVHR	3	2	1	P60710		1516.7											High	3.10461			0
	DLTDYLMK	1	6	3	P62737;P60710;P68033	M7(Oxidation)	1014.48											Medium	2.71985			0
	YPIEHGIVTNWDDMEK	1	2	1	P60710	M14(Oxidation)	1962.89													High	4.1569	0
P07724	Serum albumin OS=Mus musculus GN=Alb PE=1 SV=3 - [ALBU_MOUSE]	82.57	1	45	45	513	471.078	75.16	41	162	401.532	70.23	39	142	443.032	72.7	39	147	42.2699	18.91	7	11	101.73	40.3	18	28	85.0019	28.62	14	23	608	68.6477	6.07471
	Sequence	# PSMs	# Proteins	# Protein Groups	Protein Group Accessions	Modifications	MH+ [Da]	q-Value	PEP	A2	XCorr A2	B2	XCorr B2	C2	XCorr C2	D2	XCorr D2	E2	XCorr E2	F2	XCorr F2	# Missed Cleavages
	RHPYFYAPELLYYAEQYNEILTQCCAEADK	10	1	1	P07724	C24(Carbamidomethyl); C25(Carbamidomethyl)	3755.7	0	0.0004412	High	6.45513	High	2.79309	High	5.64276	High	3.28697					1
	TVMDDFAQFLDTCCK	11	1	1	P07724	C13(Carbamidomethyl); C14(Carbamidomethyl)	1850.78	0	0.0001155	High	5.21899	High	6.04536	High	4.6497	High	5.61215	High	5.51356	High	5.21634	0
	AETFTFHSDICTLPEK	27	1	1	P07724	C11(Carbamidomethyl)	1895.88	0	0.001614	High	4.96255	High	3.37861	High	4.71792	High	4.0008	High	3.04027	High	3.47202	0
	TCVADESAANCDK	11	1	1	P07724	C2(Carbamidomethyl); C11(Carbamidomethyl)	1440.57	0	0.001246	High	4.9526	High	4.83692	High	4.65743			High	4.74659			0
	TCVADESAANCDK	2	1	1	P07724	C2(Carbamidomethyl); N10(Deamidated); C11(Carbamidomethyl)	1441.55	0	0.0004696	High	4.93935	High	5.11718									0
	DVFLGTFLYEYSR	22	1	1	P07724		1609.79	0	4.564e-07	High	4.64944	High	4.51698	High	4.98725	High	4.66162	High	4.38836	High	3.87373	0
	ECCHGDLLECADDRAELAK	21	1	1	P07724	C2(Carbamidomethyl); C3(Carbamidomethyl); C10(Carbamidomethyl)	2261.96	0	2.914e-06	High	4.60221	High	4.65494	High	4.80662					Medium	2.96573	1
	RHPDYSVSLLLR	20	1	1	P07724		1455.81	0	0.001111	High	4.59124	High	5.08174	High	4.799			High	4.98264	High	4.31182	1
	GLVLIAFSQYLQK	24	1	1	P07724		1479.86	0	1.593e-06	High	4.42585	High	4.61755	High	4.83429	High	3.75377	High	3.76991	High	4.25284	0
	LCAIPNLRENYGELADCCTK	7	1	1	P07724	C2(Carbamidomethyl); C17(Carbamidomethyl); C18(Carbamidomethyl)	2397.1	0	0.001185	High	4.31964	High	4.11359	High	2.39755							1
	LQTCCDKPLLK	8	1	1	P07724	C4(Carbamidomethyl); C5(Carbamidomethyl)	1375.71	0	0.01518	High	4.07973	High	3.81332	High	3.81145							0
	LGEYGFQNAILVR	14	1	1	P07724		1479.8	0	0.0008062	High	4.02802	High	3.37568	High	3.4244	High	4.12556	High	4.30618	High	4.5132	0
	ENPTTFMGHYLHEVAR	12	1	1	P07724		1901.9	0	1.16e-06	High	4.01905	High	4.46233	High	4.75371							0
	RPCFSALTVDETYVPK	15	1	1	P07724	C3(Carbamidomethyl)	1882.93	0	0.005794	High	3.97508	High	3.43005	High	3.75924							0
	LSQTFPNADFAEITK	27	1	1	P07724		1681.84	0	0.0002761	High	3.8971	High	3.0875	High	4.09736	High	3.18805	High	4.07403	High	3.87221	0
	ECCHGDLLECADDR	15	1	1	P07724	C2(Carbamidomethyl); C3(Carbamidomethyl); C10(Carbamidomethyl)	1749.66	0	2.465e-06	High	3.863	High	4.19925	High	4.49604			High	4.05946	High	3.92089	0
	CCAEANPPACYGTVLAEFQPLVEEPK	15	1	1	P07724	C1(Carbamidomethyl); C2(Carbamidomethyl); C10(Carbamidomethyl)	2950.34	0	1.894e-05	High	3.78204	High	3.4577	High	3.78037							0
	YMCENQATISSK	14	1	1	P07724	C3(Carbamidomethyl)	1431.62	0	0.0001079	High	3.7256	High	3.77757	High	3.94388			High	4.46479	High	3.38716	0
	APQVSTPTLVEAAR	14	1	1	P07724		1439.79	0	0.0006152	High	3.64682	High	3.14013	High	3.05891			High	3.38389	High	3.66223	0
	YNDLGEQHFK	21	1	1	P07724		1250.58	0	0.0002036	High	3.63538	High	3.68282	High	3.74868			High	3.46469	High	3.52021	0
	YMCENQATISSK	6	1	1	P07724	M2(Oxidation); C3(Carbamidomethyl)	1447.62	0	2.32e-05	High	3.58785	High	3.70562	High	3.82033			High	3.23425	High	4.10241	0
	ENYGELADCCTK	16	1	1	P07724	C9(Carbamidomethyl); C10(Carbamidomethyl)	1459.58	0	0.003808	High	3.43099	High	3.82187	High	3.35076			High	3.81016	High	3.38427	0
	SEIAHRYNDLGEQHFK	5	1	1	P07724		1943.93	0	2.279e-05	High	3.41602	High	2.60452	High	4.46467							1
	TNCDLYEK	10	1	1	P07724	C3(Carbamidomethyl)	1042.45	0	0.03759	High	3.38108	High	3.7387	High	3.48675							0
	KQTALAELVK	7	1	1	P07724		1100.67	0	0.0002153	High	3.30429	High	3.55604	High	3.80576			Medium	2.78042			1
	YNDLGEQHFK	3	1	1	P07724	N2(Deamidated)	1251.56	0	0.06333	High	3.22669	High	3.14408	High	2.58186							0
	QEPERNECFLQHK	13	1	1	P07724	C8(Carbamidomethyl)	1714.8	0	0.003239	High	3.15591	High	2.93633	High	2.96211							1
	DDNPSLPPFERPEAEAMCTSFK	20	1	1	P07724	C18(Carbamidomethyl)	2538.12	0	0.001053	High	3.00435	High	2.86785	High	3.57999							0
	TVMDDFAQFLDTCCK	3	1	1	P07724	M3(Oxidation); C13(Carbamidomethyl); C14(Carbamidomethyl)	1866.77	0	0.0007311	High	2.9742	High	4.10928									0
	TPVSEHVTK	10	1	1	P07724		997.531	0	0.03661	High	2.97142	High	2.73892	High	2.28263							0
	CCTLPEDQRLPCVEDYLSAILNR	2	1	1	P07724	C1(Carbamidomethyl); C2(Carbamidomethyl); C12(Carbamidomethyl)	2822.33	0	0.0007318	High	2.9506			High	3.05684							1
	LVQEVTDFAK	9	1	1	P07724		1149.62	0	0.01928	High	2.94772	High	3.18564	High	2.93056			High	2.94634	High	2.95073	0
	SLHTLFGDK	14	1	1	P07724		1017.54	0	0.04258	High	2.74996	High	2.8903	High	2.87747							0
	QTALAELVK	11	1	1	P07724		972.572	0	0.03765	High	2.66129	High	2.5435	High	2.37896							0
	VCLLHEK	7	1	1	P07724	C2(Carbamidomethyl)	898.481	0	0.0728	High	2.57038	High	2.30628	High	2.20418							0
	CCTLPEDQR	1	1	1	P07724	C1(Carbamidomethyl); C2(Carbamidomethyl)	1178.49	0	0.02377	High	2.44664											0
	LGEYGFQNAILVRYTQK	4	1	1	P07724		2000.06	0	1.901e-05	High	2.37305	High	1.97019	High	2.47747							1
	ENPTTFMGHYLHEVAR	2	1	1	P07724	M7(Oxidation)	1917.89	0	0.07461	High	2.24454	High	2.07658									0
	LCAIPNLR	11	1	1	P07724	C2(Carbamidomethyl)	956.535	0	0.04263	High	2.06386	High	2.32627	High	2.32746			Medium	2.4335			0
	DDNPSLPPFERPEAEAMCTSFK	6	1	1	P07724	M17(Oxidation); C18(Carbamidomethyl)	2554.12	0	0.02635	Medium	1.9224	High	2.17264									0
	RHPYFYAPELLYYAEQYNEILTQCCAEADK	4	1	1	P07724	Q23(Deamidated); C24(Carbamidomethyl); C25(Carbamidomethyl)	3756.71	0	3.186e-06			High	7.06636	High	7.61564							1
	LPCVEDYLSAILNR	1	1	1	P07724	C3(Carbamidomethyl)	1662.85	0	6.67e-06					High	3.50683							0
	CCSGSLVER	7	1	1	P07724	C1(Carbamidomethyl); C2(Carbamidomethyl)	1067.46	0.001	0.007467	High	3.09916	High	2.75372	High	3.00476							0
	TNCDLYEK	3	1	1	P07724	N2(Deamidated); C3(Carbamidomethyl)	1043.44	0.001	0.1117	High	2.22595	High	2.82776									0
	CSYDEHAK	2	1	1	P07724	C1(Carbamidomethyl)	1009.4	0.002	0.09452	High	2.5508	High	2.97569									0
	ATAEQLK	8	1	1	P07724		760.42	0.004	0.05275	High	2.43275	Medium	2.55808	Medium	2.56806							0
	ESCLTPK	4	1	1	P07724	C3(Carbamidomethyl)	834.403	0.005	0.07377	High	1.83339	High	1.94968	High	2.07933							0
	KYEATLEK	3	1	1	P07724		981.525	0.007	0.09994	Medium	2.99502	Medium	3.03614	High	2.80849							1
	AWAVAR	5	1	1	P07724		673.378	0.008	0.2534	High	1.91713	Medium	1.92471	Medium	1.41694							0
	SEIAHR	1	1	1	P07724		712.373	0.014	0.2829			Medium	1.56423									0
	DDNPSLPPFERPEAEAMCTSFK	2	1	1	P07724	N3(Deamidated); C18(Carbamidomethyl)	2539.13	0.015	0.3061	Medium	3.87425											0
	ALVSSVR	1	1	1	P07724		731.441	0.046	0.4342	Medium	1.50873											0
	AHCLSEVEHDTMPADLPAIAADFVEDQEVCK	1	1	1	P07724	C3(Carbamidomethyl); C30(Carbamidomethyl)	3497.57											High	4.50852			0
	DTCFSTEGPNLVTR	1	1	1	P07724	C3(Carbamidomethyl)	1596.73											High	2.92422			0
O08638	Myosin-11 OS=Mus musculus GN=Myh11 PE=1 SV=1 - [MYH11_MOUSE]	47.57	1	75	95	460		0				0				0			343.503	23.38	36	83	714.001	42.49	80	188	711.444	45.03	85	189	1972	226.888	5.45264
	Sequence	# PSMs	# Proteins	# Protein Groups	Protein Group Accessions	Modifications	MH+ [Da]	q-Value	PEP	A2	XCorr A2	B2	XCorr B2	C2	XCorr C2	D2	XCorr D2	E2	XCorr E2	F2	XCorr F2	# Missed Cleavages
	IAQLEEELEEEQGNMEAMSDR	7	1	1	O08638		2451.06									High	6.65589	High	6.60411	High	3.55939	0
	IAQLEEELEEEQGNMEAMSDR	10	1	1	O08638	M15(Oxidation); M18(Oxidation)	2483.06									High	6.36572	High	5.75047	High	4.49831	0
	NMDPLNDNVTSLLNASSDK	9	1	1	O08638	M2(Oxidation)	2063.95									High	6.32693	High	6.04118	High	5.60266	0
	MAQQMLDLEEQLEEEEAAR	9	1	1	O08638		2263.02									High	6.10736	High	6.66629	High	5.9839	0
	DVASLGSQLQDTQELLQEETR	13	1	1	O08638		2360.16									High	5.93501	High	5.97012	High	6.64529	0
	MAQQMLDLEEQLEEEEAAR	7	1	1	O08638	M1(Oxidation)	2279.02									High	5.93387	High	5.04174	High	6.30701	0
	LQQELDDLVVDLDNQR	8	1	1	O08638		1912.96									High	5.67926	High	4.04103	High	4.97329	0
	NMDPLNDNVTSLLNASSDK	4	1	1	O08638		2047.96									High	5.57951	High	5.83292	High	4.83328	0
	LQQLFNHTMFILEQEEYQR	19	3	3	Q61879;O08638;Q8VDD5	M9(Oxidation)	2483.2									High	5.34328	High	5.44952	High	5.97034	0
	LEGDASDFHEQIADLQAQIAELK	3	1	1	O08638		2541.25									High	5.31372	High	5.47501	High	5.52278	0
	IAQLEEELEEEQGNMEAMSDR	10	1	1	O08638	M15(Oxidation)	2467.06									High	5.28315	High	4.99602	High	6.5405	0
	EELAEELASSLSGR	9	1	1	O08638		1490.73									High	5.2766	High	5.20874	High	5.25532	0
	SLEADLMQLQEDLAAAER	6	1	1	O08638	M7(Oxidation)	2018.97									High	5.27341	High	3.9157	Medium	2.95592	0
	LQNEVESVTGMLNEAEGK	6	1	1	O08638	M11(Oxidation)	1963.93									High	5.2388	High	5.00121	High	4.74168	0
	KLQDFASTIEVMEEGKK	2	1	1	O08638		1953									High	5.19573			High	4.45419	2
	LRLEVNMQALK	2	1	1	O08638		1314.76									High	5.02724	High	3.67792			1
	LQDFASTIEVMEEGK	4	1	1	O08638	M11(Oxidation)	1712.8									High	4.9897	High	4.89732	High	4.80333	0
	IRELEGHISDLQEDLDSER	3	1	1	O08638		2254.1									High	4.73654			High	4.2609	1
	INFDVTGYIVGANIETYLLEK	3	2	2	Q61879;O08638		2372.24									High	4.5023			High	3.51426	0
	HTQAVEELTEQLEQFKR	10	1	1	O08638		2086.05									High	4.38141	High	4.48179	High	5.38598	1
	NSLQDQLDEEMEAK	4	1	1	O08638		1649.73									High	4.3798			High	4.58934	0
	VVSSVLQLGNIVFK	3	1	1	O08638		1502.9									High	4.35633	High	4.14552	High	4.48568	0
	LQQLFNHTMFILEQEEYQR	6	3	3	Q61879;O08638;Q8VDD5		2467.21									High	4.33457	High	4.55705	High	4.44053	0
	KLQDFASTIEVMEEGK	3	1	1	O08638		1824.9									High	4.22782	High	3.77003	High	3.66921	1
	YEILAANAIPK	3	1	1	O08638		1202.68									High	4.04383	High	3.51785	High	3.58251	0
	VCHLVGINVTDFTR	7	1	1	O08638	C2(Carbamidomethyl)	1630.84									High	3.98508	High	4.20934	High	3.99606	0
	RSGKLDAFLVLEQLR	3	1	1	O08638		1745.01									High	3.97741	High	3.39657	High	3.27423	2
	QLEDERNSLQDQLDEEMEAK	5	1	1	O08638		2420.09									High	3.76121	High	4.19662	High	3.72218	1
	GDEVVVELVENGK	2	1	1	O08638		1386.71									High	3.65095			High	3.21771	0
	QLLQANPILEAFGNAK	7	3	3	O08638;Q6URW6;Q8VDD5		1726.95									High	3.48847	High	4.51118	High	4.78868	0
	TFHIFYYLLAGAK	2	1	1	O08638		1543.83									High	3.39749	High	4.23875			0
	EQADFAIEALAK	10	3	3	Q6URW6;O08638;Q8VDD5		1305.67									High	3.34975	High	2.87912	High	3.3873	0
	LDAFLVLEQLR	6	1	1	O08638		1316.75									High	3.28159	High	3.95054	High	3.50436	0
	LRQLEDERNSLQDQLDEEMEAK	2	1	1	O08638		2689.27									High	3.24847					2
	SGKLDAFLVLEQLR	3	1	1	O08638		1588.91									High	3.21251	High	3.74163	High	3.50228	1
	KQELEEILHEMEAR	4	1	1	O08638	M11(Oxidation)	1770.87									High	3.18136	High	2.92759	Medium	2.80737	1
	RKLEGDASDFHEQIADLQAQIAELK	4	1	1	O08638		2825.45									Medium	2.94069			High	3.60507	2
	NRLQQELDDLVVDLDNQR	3	1	1	O08638		2183.1									Medium	2.85207	Medium	2.7857	High	3.50458	1
	DLGEELEALK	9	2	2	O08638;Q8VDD5		1116.58									Medium	2.81646	High	2.9541	High	3.49598	0
	VEDMAELTCLNEASVLHNLR	3	1	1	O08638	M4(Oxidation); C9(Carbamidomethyl)	2330.11									Medium	2.66498	High	3.05987	High	3.75611	0
	ALELDPNLYR	3	2	2	Q61879;O08638		1203.64									Medium	2.61305	High	2.97085	High	2.85877	0
	ATLQAEQLSNELATER	3	1	1	O08638		1773.9											High	6.18653	High	5.54418	0
	VIENTDGSEEEMDAR	2	1	1	O08638		1694.71											High	5.5899			0
	IAQLEEQVEQEAR	12	1	1	O08638		1542.77											High	5.17965	High	5.153	0
	ELDEATESNEAMGR	5	1	1	O08638		1551.66											High	5.13752	High	4.09757	0
	HTQAVEELTEQLEQFK	4	1	1	O08638		1929.95											High	5.13286	High	3.37961	0
	RVIENTDGSEEEMDAR	2	1	1	O08638		1850.82											High	4.77161	High	5.38392	1
	ALEEALEAKEELER	3	1	1	O08638		1629.83											High	4.71535	High	4.07482	1
	NSLQDQLDEEMEAK	3	1	1	O08638	M11(Oxidation)	1665.72											High	4.69004	High	4.18146	0
	RDLGEELEALK	3	2	2	O08638;Q8VDD5		1272.68											High	4.52905	High	3.94536	1
	SLEADLMQLQEDLAAAER	2	1	1	O08638		2002.97											High	4.49772	High	3.47589	0
	ELDEATESNEAMGR	11	1	1	O08638	M12(Oxidation)	1567.65											High	4.4706	High	4.60187	0
	KLEVQLQDLQSK	4	1	1	O08638		1428.8											High	4.44589	High	4.27026	1
	QLHEYETELEDER	2	1	1	O08638		1690.76											High	4.42858	Medium	2.78851	0
	EDQSILCTGESGAGK	6	4	4	Q61879;O08638;Q6URW6;Q8VDD5	C7(Carbamidomethyl)	1551.7											High	4.34492	High	4.87671	0
	ERNTDQASMPDNTAAQK	1	2	2	O08638;Q8VDD5		1876.85											High	4.33726			1
	VSDLTTNLAEEEEK	2	1	1	O08638		1577.75											High	4.2963	High	4.68817	0
	ELEGHISDLQEDLDSER	2	1	1	O08638		1984.91											High	4.20242	High	4.70551	0
	KEEELQAALAR	11	2	2	O08638;Q8VDD5		1257.68											High	4.10921	High	3.91068	1
	SKHESMISELEVR	2	1	1	O08638		1544.77											High	4.09581	High	3.93147	1
	VIQYLAVVASSHK	2	1	1	O08638		1414.81											High	4.08139	High	4.51379	0
	NTDQASMPDNTAAQK	4	2	2	O08638;Q8VDD5		1591.7											High	4.07246	High	5.07879	0
	HVSTLNIQLSDSKK	5	1	1	O08638		1569.86											High	3.99468	High	3.91722	1
	HVSTLNIQLSDSK	7	1	1	O08638		1441.76											High	3.95137	High	4.84626	0
	NTDQASMPDNTAAQK	5	2	2	O08638;Q8VDD5	M7(Oxidation)	1607.69											High	3.91613	High	3.39095	0
	SKHESMISELEVR	5	1	1	O08638	M6(Oxidation)	1560.77											High	3.90792	High	4.12813	1
	EMEGLSQQYEEK	7	1	1	O08638	M2(Oxidation)	1486.64											High	3.77401	High	3.93216	0
	SKLQEVEGAVK	3	1	1	O08638		1187.66											High	3.70309	High	3.26206	1
	KLEGDASDFHEQIADLQAQIAELK	1	1	1	O08638		2669.34											High	3.62857			1
	ALEEALEAK	5	2	2	Q61879;O08638		973.52											High	3.54495	High	3.3428	0
	LEVQLQDLQSK	2	1	1	O08638		1300.71											High	3.53412	High	3.63929	0
	MAQQMLDLEEQLEEEEAAR	1	1	1	O08638	M1(Oxidation); M5(Oxidation)	2295.01											High	3.47189			0
	ALETQMEEMK	4	1	1	O08638	M9(Oxidation)	1225.54											High	3.45194	High	3.12076	0
	LDEEIAQK	4	1	1	O08638		945.489											High	3.40787	High	3.20697	0
	DKTEFSIIHYAGK	4	1	1	O08638		1508.77											High	3.3621	High	3.35375	1
	KFDQLLAEEK	5	4	4	Q61879;O08638;Q6URW6;Q8VDD5		1220.65											High	3.35405	High	3.28085	1
	AEMEDLVSSK	2	1	1	O08638		1108.52											High	3.32502	High	3.11164	0
	TGVLAHLEEER	1	1	1	O08638		1253.65											High	3.28744			0
	TELEDTLDSTATQQELR	2	1	1	O08638		1949.94											High	3.23816	High	3.52662	0
	AEMEDLVSSK	5	1	1	O08638	M3(Oxidation)	1124.51											High	3.19122	High	3.15318	0
	KLEDDILVMDDQNSK	5	1	1	O08638	M9(Oxidation)	1778.85											High	3.14932	High	3.56051	1
	GDEVVVELVENGKK	3	1	1	O08638		1514.81											High	3.13665	High	2.97856	1
	EMEGLSQQYEEK	3	1	1	O08638		1470.64											High	3.12892	High	4.1625	0
	LQEVEGAVK	2	1	1	O08638		972.537											High	3.03581	Medium	2.66001	0
	ASRDEIFATSK	2	1	1	O08638		1224.62											High	2.94247	High	3.33134	1
	KLVWVPSEK	3	1	1	O08638		1085.64											High	2.90151	High	2.85501	1
	KATLQAEQLSNELATER	4	1	1	O08638		1902											Medium	2.87453	High	4.26389	1
	KLEDDILVMDDQNSK	2	1	1	O08638		1762.85											Medium	2.84382	Medium	3.24261	1
	QRYEILAANAIPK	3	1	1	O08638		1486.84											Medium	2.79566	High	3.47204	1
	MTESSLPSASK	4	1	1	O08638	M1(Oxidation)	1153.54											Medium	2.79008	High	3.08592	0
	ENADLAGELR	3	1	1	O08638		1087.54											Medium	2.75986	Medium	2.54611	0
	AEMEDLVSSKDDVGK	1	1	1	O08638	M3(Oxidation)	1638.76											Medium	2.72109			1
	VIENTDGSEEEMDAR	3	1	1	O08638	M12(Oxidation)	1710.72											Medium	2.66086	High	3.57362	0
	QLHEYETELEDERK	3	1	1	O08638		1818.86											Medium	2.63168	High	3.46094	1
	LRNWQWWR	1	3	3	O08638;Q6URW6;Q8VDD5		1244.64											Medium	2.63021			1
	LEVNMQALK	2	1	1	O08638		1045.57											Medium	2.62616	High	2.74856	0
	VKPLLQVTR	2	3	3	Q61879;O08638;Q6URW6		1053.68											Medium	2.61464	Medium	2.76819	0
	IVFQEFR	2	2	2	Q61879;O08638		938.508											Medium	2.60802			0
	LVWVPSEK	1	1	1	O08638		957.539											Medium	2.45718			0
	FVADLWK	2	1	1	O08638		878.478											Medium	2.45238	Medium	2.46508	0
	IVGLDQMAK	2	1	1	O08638		974.533											Medium	2.41403	Medium	2.53887	0
	SMLQDREDQSILCTGESGAGK	2	2	2	O08638;Q6URW6	M2(Oxidation); C13(Carbamidomethyl)	2298.03													High	4.13793	1
	QEEEMQAKEEEMQK	1	1	1	O08638		1766.76													High	3.52962	1
	ALDEETRSHEAQVQEMR	1	1	1	O08638	M16(Oxidation)	2044.94													High	3.51699	1
	FDQLLAEEK	1	4	4	Q61879;O08638;Q6URW6;Q8VDD5		1092.56													High	3.2741	0
	MTESSLPSASK	2	1	1	O08638		1137.55													High	3.17542	0
	SHEAQVQEMR	1	1	1	O08638		1214.56													Medium	3.14023	0
	CNGVLEGIR	1	6	5	Q61879;O08638;Q6URW6;P13542;Q8VDD5	C1(Carbamidomethyl)	1017.52													High	3.01764	0
	ALDEETRSHEAQVQEMR	1	1	1	O08638		2028.94													Medium	2.91207	1
	DSSITGELEK	3	1	1	O08638		1078.53													High	2.73915	0
	GNEASFVPSR	1	1	1	O08638		1063.52													High	2.72738	0
	VEDMAELTCLNEASVLHNLR	1	1	1	O08638	C9(Carbamidomethyl)	2314.12													Medium	2.69118	0
	TVGQLYK	2	4	4	Q61879;O08638;Q6URW6;Q8VDD5		808.459													Medium	2.58903	0
P03987	Ig gamma-3 chain C region OS=Mus musculus PE=1 SV=2 - [IGHG3_MOUSE]	54.77	8	14	16	420	291.739	41.21	13	120	304.216	41.71	14	120	321.039	38.44	11	124	37.6991	14.57	3	12	74.5425	40.7	10	24	62.3601	31.91	8	20	398	43.9013	7.13721
	Sequence	# PSMs	# Proteins	# Protein Groups	Protein Group Accessions	Modifications	MH+ [Da]	q-Value	PEP	A2	XCorr A2	B2	XCorr B2	C2	XCorr C2	D2	XCorr D2	E2	XCorr E2	F2	XCorr F2	# Missed Cleavages
	VTCVVVDVSEDDPDVHVSWFVDNK	4	1	1	P03987	C3(Carbamidomethyl); N23(Deamidated)	2761.28	0	0.0002641	High	5.55208	High	5.68946	High	5.29221							0
	VTCVVVDVSEDDPDVHVSWFVDNK	72	1	1	P03987	C3(Carbamidomethyl)	2760.28	0	1.216e-08	High	5.06015	High	5.07384	High	5.79487							0
	NTPPILDSDGTYFLYSK	41	1	1	P03987		1930.94	0	0.001964	High	4.64222	High	3.60675	High	3.49518	High	3.58878	High	3.44584	High	4.21977	0
	LTVDTDSWLQGEIFTCSVVHEALHNHHTQK	41	1	1	P03987	C16(Carbamidomethyl)	3502.68	0	0.003476	High	3.87247	High	4.55953	High	3.72766			High	4.45385			0
	VVSALPIQHQDWMR	28	1	1	P03987	M13(Oxidation)	1695.86	0	4.899e-05	High	3.61826	High	3.63973	High	4.08459					High	3.46536	0
	NGELEQDYK	13	1	1	P03987		1095.49	0	0.001039	High	3.43699	High	3.36045	High	3.6673			High	3.25545			0
	VVSALPIQHQDWMR	19	1	1	P03987		1679.87	0	1.18e-05	High	3.41757	High	3.17908	High	3.86221							0
	AQTPQVYTIPPPR	50	1	1	P03987		1467.79	0	0.002869	High	3.26972	High	3.16513	High	3.24749			High	3.36707	High	3.31567	0
	EVHTAWTQPR	23	1	1	P03987		1224.61	0	0.0004937	High	3.25884	High	3.0959	High	3.3703			Medium	2.58191	Medium	2.54957	0
	DALMISLTPK	13	1	1	P03987		1088.6	0	0.06595	High	3.25055	High	2.969	High	3.21957	Medium	2.66564	High	3.07695	Medium	2.60304	0
	WNYGALSSGVR	8	1	1	P03987		1209.6	0	0.01612	High	3.23604	High	3.66056	High	2.85224			High	3.61837	High	3.57716	0
	NGELEQDYK	12	1	1	P03987	N1(Deamidated)	1096.48	0	0.05941	High	3.12773	High	3.10494	High	3.18759							0
	DALMISLTPK	32	1	1	P03987	M4(Oxidation)	1104.6	0	0.002905	High	3.05813	High	3.03281	High	3.22723	High	3.15554	High	3.25817	High	3.38518	0
	LTVDTDSWLQGEIFTCSVVHEALHNHHTQK	17	1	1	P03987	C16(Carbamidomethyl); N25(Deamidated)	3503.68	0	0.02103	High	3.01838	High	4.83304	High	4.31651							0
	EVHTAWTQPR	3	1	1	P03987	Q8(Deamidated)	1225.59	0	0.01797	High	2.87518	High	3.05318	High	3.65872							0
	AQTPQVYTIPPPREQMSK	8	1	1	P03987		2071.07	0	0.003836	High	2.79176	High	2.27872	High	2.35569							1
	GYFPEPVTVK	13	1	1	P03987		1136.6	0	0.04936	High	2.07356	High	2.03607	High	2.10341			Medium	2.66603			0
	AQTPQVYTIPPPREQMSK	8	1	1	P03987	M16(Oxidation)	2087.06	0	0.0274	Medium	2.04872	High	2.15339	High	2.34389							1
	GRAQTPQVYTIPPPREQMSK	1	1	1	P03987		2284.19	0.002	0.1189			High	2.98929									2
	TELIK	4	11	4	Q61885;P03987;A7XUZ6;A2ASS6		603.371	0.033	0.3892	Medium	2.38462	Medium	2.2982									0
	TISKPK	2	3	2	P01863;P03987		673.424	0.034	0.3923	Medium	1.63307	Medium	1.52571									0
	IPKPSTPPGSSCPPGNILGGPSVFIFPPKPK	6	1	1	P03987	C12(Carbamidomethyl)	3170.71									High	3.83305	High	3.55981	Medium	3.12293	0
	VSLTCLVTNFFSEAISVEWER	2	1	1	P03987	C5(Carbamidomethyl)	2487.21											Medium	2.66593	High	3.80594	0
Q61879	Myosin-10 OS=Mus musculus GN=Myh10 PE=1 SV=2 - [MYH10_MOUSE]	51.92	1	80	101	417		0				0			2.3224	0.4	1	1	357.021	26.97	35	82	650.405	44.74	83	170	647.972	46.56	83	164	1976	228.855	5.5415
	Sequence	# PSMs	# Proteins	# Protein Groups	Protein Group Accessions	Modifications	MH+ [Da]	q-Value	PEP	A2	XCorr A2	B2	XCorr B2	C2	XCorr C2	D2	XCorr D2	E2	XCorr E2	F2	XCorr F2	# Missed Cleavages
	NTNPNFVR	1	2	2	Q61879;Q8VDD5		961.484	0.007	0.1223					High	2.3224							0
	DAAGLESQLQDTQELLQEETR	13	1	1	Q61879		2374.13									High	6.81066	High	6.08812	High	5.94489	0
	TELEDTLDTTAAQQELR	17	1	1	Q61879		1933.93									High	6.76815	High	6.70305	High	6.48357	0
	NRLQQELDDLTVDLDHQR	3	1	1	Q61879		2208.1									High	6.4328	High	5.93507	High	4.35397	1
	MQAHIQDLEEQLDEEEGAR	4	1	1	Q61879		2241									High	6.30031			High	4.69767	0
	IVGLDQVTGMTETAFGSAYK	7	1	1	Q61879	M10(Oxidation)	2104.03									High	6.27917	High	5.56673	High	5.42369	0
	TQLEELEDELQATEDAK	20	2	2	Q61879;Q8VDD5		1961.92									High	6.15215	High	5.39617	High	5.00878	0
	IVGLDQVTGMTETAFGSAYK	9	1	1	Q61879		2088.02									High	6.11986	High	7.05607	High	6.82799	0
	HATALEELSEQLEQAK	7	1	1	Q61879		1796.9									High	5.98775	High	5.81582	High	5.68433	0
	KVDDDLGTIESLEEAK	10	1	1	Q61879		1761.88									High	5.71269	High	6.06729	High	5.43901	1
	NILAEQLQAETELFAEAEEMR	3	1	1	Q61879		2435.17									High	5.36342	High	3.96347			0
	LQQLFNHTMFILEQEEYQR	19	3	3	Q61879;O08638;Q8VDD5	M9(Oxidation)	2483.2									High	5.34328	High	5.44952	High	5.97034	0
	HATALEELSEQLEQAKR	9	1	1	Q61879		1953.01									High	5.24917	High	3.69512	High	4.2763	1
	VDDDLGTIESLEEAK	3	1	1	Q61879		1633.78									High	5.11906	High	4.94873	High	5.00964	0
	LQNELDNVSTLLEEAEK	6	1	1	Q61879		1944.98									High	5.02296	High	6.09395	High	5.55956	0
	TTLQVDTLNTELAAER	6	1	1	Q61879		1774.92									High	4.98281	High	5.5274	High	5.98913	0
	NILAEQLQAETELFAEAEEMR	4	1	1	Q61879	M20(Oxidation)	2451.16									High	4.88152	High	6.29689	High	6.34026	0
	IAQLEEELEEEQSNMELLNDR	5	1	1	Q61879	M15(Oxidation)	2548.17									High	4.76339	High	5.51618	High	6.24308	0
	INFDVTGYIVGANIETYLLEK	3	2	2	Q61879;O08638		2372.24									High	4.5023			High	3.51426	0
	NLPIYSENIIEMYR	6	1	1	Q61879	M12(Oxidation)	1770.87									High	4.4452	High	4.19437	High	4.6926	0
	ELQAQIAELQEDFESEK	11	1	1	Q61879		2006.96									High	4.40358	High	4.79435	High	4.62514	0
	MEEEVLLLEDQNSK	3	1	1	Q61879		1676.8									High	4.37756	High	4.01118	High	4.73617	0
	LQQLFNHTMFILEQEEYQR	6	3	3	Q61879;O08638;Q8VDD5		2467.21									High	4.33457	High	4.55705	High	4.44053	0
	SLEAEILQLQEELASSER	4	1	1	Q61879		2045.04									High	4.32725	High	3.00868	High	4.39622	0
	KLDGETTDLQDQIAELQAQVDELK	1	1	1	Q61879		2700.36									High	4.29615					1
	IAQLEEELEEEQSNMELLNDR	4	1	1	Q61879		2532.18									High	3.98609	High	5.35899	High	4.71901	0
	AVIYNPATQADWTAK	5	1	1	Q61879		1648.83									High	3.87672	High	4.43797	High	4.28572	0
	SDLLLEGFNNYR	6	1	1	Q61879		1440.71									High	3.87201	High	3.95702	High	4.46	0
	RDLSEELEALK	3	1	1	Q61879		1302.69									High	3.75702	High	3.98966	High	3.95246	1
	FLSNGYIPIPGQQDK	2	1	1	Q61879		1676.86									High	3.69792	High	3.87202			0
	QLLQANPILESFGNAK	9	1	1	Q61879		1742.95									High	3.61404	High	4.75076	High	3.5665	0
	KQELEEILHDLESR	5	1	1	Q61879		1738.9									High	3.33318	High	3.51986	Medium	2.69489	1
	DLSEELEALK	2	1	1	Q61879		1146.59									High	3.31495	High	3.03476			0
	TFHIFYQLLSGAGEHLK	2	1	1	Q61879		1961.03									Medium	3.13012			High	4.20535	0
	EQADFAVEALAK	6	1	1	Q61879		1291.66									High	2.99126	High	3.22065	High	3.37822	0
	LCHLLGMNVMEFTR	4	1	1	Q61879	C2(Carbamidomethyl)	1720.83									Medium	2.96513	High	3.94096	High	4.05696	0
	LDPHLVLDQLR	1	2	2	Q61879;Q8VDD5		1318.75									Medium	2.79436					0
	NMDPLNDNVATLLHQSSDR	2	1	1	Q61879	M2(Oxidation)	2155.99									Medium	2.74179			High	3.51071	0
	VEDMAELTCLNEASVLHNLK	3	2	2	Q61879;Q8VDD5	M4(Oxidation); C9(Carbamidomethyl)	2302.11									Medium	2.69255	High	3.5415			0
	ALELDPNLYR	3	2	2	Q61879;O08638		1203.64									Medium	2.61305	High	2.97085	High	2.85877	0
	DELADEIANSASGK	2	1	1	Q61879		1419.66											High	5.8605	High	5.49894	0
	HAEQERDELADEIANSASGK	5	1	1	Q61879		2170											High	5.63986	High	4.28398	1
	CMLQDREDQSILCTGESGAGK	2	1	1	Q61879	C1(Carbamidomethyl); M2(Oxidation); C13(Carbamidomethyl)	2371.03											High	5.25466			1
	NTDQASMPENTVAQK	3	1	1	Q61879		1633.74											High	4.94316	High	3.16071	0
	QVLALQSQLADTK	4	1	1	Q61879		1414.79											High	4.84957	High	3.44237	0
	IGQLEEQLEQEAK	2	1	1	Q61879		1514.77											High	4.84049	High	5.06275	0
	MQAHIQDLEEQLDEEEGAR	5	1	1	Q61879	M1(Oxidation)	2257.01											High	4.58771	High	4.30535	0
	NSLQEQQEEEEEAR	1	1	1	Q61879		1718.74											High	4.56061			0
	EDQSILCTGESGAGK	6	4	4	Q61879;O08638;Q6URW6;Q8VDD5	C7(Carbamidomethyl)	1551.7											High	4.34492	High	4.87671	0
	ALEEALEAKEEFER	2	1	1	Q61879		1663.81											High	4.34452	High	4.17827	1
	DLEAQIEAANK	4	1	1	Q61879		1201.61											High	4.29812	High	4.58867	0
	RHAEQERDELADEIANSASGK	3	1	1	Q61879		2326.1											High	4.27414			2
	NKQEVMISDLEER	3	1	1	Q61879	M6(Oxidation)	1606.77											High	4.25644	High	3.44586	1
	ELDDATEANEGLSR	4	1	1	Q61879		1519.69											High	4.2478	High	4.94135	0
	NTDQASMPENTVAQK	3	1	1	Q61879	M7(Oxidation)	1649.74											High	4.23227	High	3.82794	0
	KEEELQGALAR	7	1	1	Q61879		1243.66											High	4.14844	High	4.02108	1
	RALEQQVEEMR	4	1	1	Q61879		1388.69											High	4.05897	High	4.38173	1
	IAECSSQLAEEEEK	1	1	1	Q61879	C4(Carbamidomethyl)	1622.72											High	4.04887			0
	KLDAQVQELHAK	4	1	1	Q61879		1379.77											High	3.9874	High	3.98709	1
	KVDDDLGTIESLEEAKK	1	1	1	Q61879		1889.97											High	3.96737			2
	RQLEEAEEEATR	3	1	1	Q61879		1460.7											High	3.88972	High	2.87546	1
	ALEQQVEEMR	1	1	1	Q61879		1232.59											High	3.83312			0
	ADFCIIHYAGK	2	2	2	Q61879;Q8VDD5	C4(Carbamidomethyl)	1294.63											High	3.76221	High	3.67018	0
	RGGPISFSSSR	3	1	1	Q61879		1150.6											High	3.56637	High	3.71701	1
	ALEEALEAK	5	2	2	Q61879;O08638		973.52											High	3.54495	High	3.3428	0
	KEEELQGALARGDDETLHK	1	1	1	Q61879		2139.07											High	3.42044			2
	VEGELEEMER	2	1	1	Q61879		1220.55											High	3.39579	High	3.54972	0
	KKVDDDLGTIESLEEAK	2	1	1	Q61879		1889.97											High	3.38197	High	4.28812	2
	KFDQLLAEEK	5	4	4	Q61879;O08638;Q6URW6;Q8VDD5		1220.65											High	3.35405	High	3.28085	1
	VIQYLAHVASSHK	3	2	2	Q61879;Q8VDD5		1452.79											High	3.34981	Medium	2.84457	0
	LRVELAEK	2	1	1	Q61879		957.574											High	3.34463	High	3.82767	1
	RQLEEAEEEATRANASR	1	1	1	Q61879		1959.95											High	3.32351			2
	QRYEILTPNAIPK	2	2	2	Q61879;Q6URW6		1542.86											High	3.2925	Medium	2.92188	1
	DHNIPGELER	6	1	1	Q61879		1179.58											High	3.23219	High	3.74297	0
	DKADFCIIHYAGK	3	2	2	Q61879;Q8VDD5	C6(Carbamidomethyl)	1537.75											High	3.20627	Medium	3.15301	1
	QLEEAEEEATR	2	1	1	Q61879		1304.59											High	3.19955	High	3.32049	0
	KTTLQVDTLNTELAAER	2	1	1	Q61879		1903.01											High	3.19357	Medium	2.84848	1
	QEEELQAKDEELLK	2	1	1	Q61879		1701.85											High	3.18698	High	3.22391	1
	ASRDEIFAQSK	3	1	1	Q61879		1251.63											High	3.1434	High	3.45371	1
	DVDRIVGLDQVTGMTETAFGSAYK	1	1	1	Q61879	M14(Oxidation)	2589.24											High	3.04094			1
	EEELQGALAR	3	1	1	Q61879		1115.57											High	3.03719	High	3.13602	0
	VEGELEEMERK	2	1	1	Q61879		1348.64											High	3.0311	High	3.89647	1
	VEGELEEMER	2	1	1	Q61879	M8(Oxidation)	1236.54											High	3.02593	High	3.85079	0
	LRHWQWWR	2	1	1	Q61879		1267.66											High	3.01443	High	3.49074	1
	RKLDGETTDLQDQIAELQAQVDELK	2	1	1	Q61879		2856.46											Medium	3.00743	High	4.29436	2
	KVIQYLAHVASSHK	3	2	2	Q61879;Q8VDD5		1580.89											High	2.96127	Medium	3.24359	1
	ATISALEAK	4	1	1	Q61879		903.515											High	2.94488	High	2.76383	0
	ERNTDQASMPENTVAQK	3	1	1	Q61879	M9(Oxidation)	1934.88											Medium	2.9042	High	3.51647	1
	RALEQQVEEMR	3	1	1	Q61879	M10(Oxidation)	1404.69											Medium	2.86578	High	3.49469	1
	ALEQQVEEMR	2	1	1	Q61879	M9(Oxidation)	1248.59											Medium	2.8327	High	3.20388	0
	HGFEAASIKEER	2	1	1	Q61879		1373.68											Medium	2.81631	High	3.71686	1
	LQELEGAVK	4	1	1	Q61879		986.552											Medium	2.73626	High	2.76484	0
	ADEWLMK	5	2	2	Q61879;Q8VDD5	M6(Oxidation)	908.419											Medium	2.70918	High	3.00373	0
	NHEAQIQDMR	1	1	1	Q61879	M9(Oxidation)	1257.57											Medium	2.70717			0
	VKPLLQVTR	2	3	3	Q61879;O08638;Q6URW6		1053.68											Medium	2.61464	Medium	2.76819	0
	IVFQEFR	2	2	2	Q61879;O08638		938.508											Medium	2.60802			0
	KMEEEVLLLEDQNSK	1	1	1	Q61879		1804.9											Medium	2.59875			1
	DEIFAQSK	1	1	1	Q61879		937.462											Medium	2.43045			0
	NSLQEQQEEEEEARK	2	1	1	Q61879		1846.84													High	4.83317	1
	VVSSVLQFGNISFK	1	1	1	Q61879		1524.84													High	4.24188	0
	NKQEVMISDLEER	1	1	1	Q61879		1590.78													High	4.19327	1
	KQELEEILHDLESRVEEEEER	1	1	1	Q61879		2639.28													High	3.7511	2
	ELEAELEDERK	3	1	1	Q61879		1360.66													High	3.68117	1
	MEEEVLLLEDQNSK	1	1	1	Q61879	M1(Oxidation)	1692.8													High	3.38207	0
	VVSSVLQFGNISFKK	1	1	1	Q61879		1652.94													High	3.33131	1
	FDQLLAEEK	1	4	4	Q61879;O08638;Q6URW6;Q8VDD5		1092.56													High	3.2741	0
	DVEALSQR	2	1	1	Q61879		917.468													High	3.2133	0
	CNGVLEGIR	1	6	5	Q61879;O08638;Q6URW6;P13542;Q8VDD5	C1(Carbamidomethyl)	1017.52													High	3.01764	0
	ELEAELEDER	1	1	1	Q61879		1232.56													High	2.91276	0
	QLEEAEEEATRANASR	1	1	1	Q61879		1803.85													Medium	2.86532	1
	HQQLLEEK	1	1	1	Q61879		1024.54													Medium	2.63931	0
	TVGQLYK	2	4	4	Q61879;O08638;Q6URW6;Q8VDD5		808.459													Medium	2.58903	0
P68033	Actin, alpha cardiac muscle 1 OS=Mus musculus GN=Actc1 PE=1 SV=1 - [ACTC_MOUSE]	76.92	4	1	23	350		0				0			25.4862	23.08	8	9	208.194	47.75	12	53	472.216	72.94	19	136	474.323	64.99	17	138	377	41.9919	5.38916
	Sequence	# PSMs	# Proteins	# Protein Groups	Protein Group Accessions	Modifications	MH+ [Da]	q-Value	PEP	A2	XCorr A2	B2	XCorr B2	C2	XCorr C2	D2	XCorr D2	E2	XCorr E2	F2	XCorr F2	# Missed Cleavages
	SYELPDGQVITIGNER	53	7	4	P60710;P62737;P68033;Q8BFZ3		1790.89	0	0.0006823	High	3.98625	High	3.57816	High	3.60078	High	4.50321	High	4.8605	High	4.89095	0
	HQGVMVGMGQK	12	7	4	P60710;Q8BFZ3;P62737;P68033		1171.57	0	0.00827	High	3.54902	High	3.37915	High	3.2468			High	2.96887	High	3.50675	0
	DSYVGDEAQSK	14	6	3	P60710;P62737;P68033		1198.52	0	0.005717	High	3.37681	High	3.44812					High	3.51637	High	3.5491	0
	AGFAGDDAPR	10	6	3	P60710;P62737;P68033		976.448	0	0.02881	High	2.8332	High	2.76604	High	2.6385			High	3.44511	High	3.45608	0
	IWHHTFYNELR	28	4	2	P60710;P68033		1515.75	0	0.0724	High	2.59677					Medium	3.0632	High	4.25788	High	3.64595	0
	DLTDYLMK	5	7	4	P62737;P60710;P68033;Q8BFZ3		998.486	0.001	0.008462			High	2.15639	High	2.87777	Medium	2.66738	Medium	2.83613	High	2.95722	0
	YPIEHGIITNWDDMEK	28	4	2	P62737;P68033		1960.91	0.001	0.01216					High	2.43961	High	5.00061	High	4.2778	High	4.52878	0
	EITALAPSTMK	10	6	3	P62737;P60710;P68033		1161.62	0.001	0.01363					High	2.43705			High	2.90345	High	2.94565	0
	IIAPPERK	1	6	3	P62737;P60710;P68033		923.568	0.004	0.05101					High	2.32801							1
	LDLAGR	2	9	4	P62737;Q8BFZ3;P60710;P68033		644.373	0.009	0.2732	High	1.83401	Medium	1.71019									0
	RGILTLK	1	7	4	P62737;P60710;P68033;Q8BFZ3		800.535	0.045	0.4591					Medium	2.51674							1
	LCYVALDFENEMATAASSSSLEK	11	4	2	P68033;P62737	C2(Carbamidomethyl)	2536.15									High	7.65038	High	7.44476	High	6.77027	0
	LCYVALDFENEMATAASSSSLEK	9	4	2	P62737;P68033	C2(Carbamidomethyl); M12(Oxidation)	2552.15									High	6.1088	High	6.95016	High	6.47978	0
	DLYANNVLSGGTTMYPGIADR	31	3	2	P68033;P62737	M14(Oxidation)	2244.06									High	5.73579	High	5.00208	High	5.49413	0
	CPETLFQPSFIGMESAGIHETTYNSIMK	5	4	2	P68033;P62737	C1(Carbamidomethyl)	3188.47									High	4.83253	High	4.48604	High	4.41362	0
	TTGIVLDSGDGVTHNVPIYEGYALPHAIMR	4	4	2	P68033;P62737	M29(Oxidation)	3212.61									High	4.52263	High	4.03594	High	3.84693	0
	DLYANNVLSGGTTMYPGIADR	13	3	2	P62737;P68033		2228.06									High	4.35516	High	4.73675	High	5.15765	0
	VAPEEHPTLLTEAPLNPK	4	4	2	P62737;P68033		1956.04									High	3.31825	High	3.2071	High	3.89753	0
	YPIEHGIITNWDDMEK	15	4	2	P62737;P68033	M14(Oxidation)	1976.91									Medium	3.04236	High	4.21726	High	3.85547	0
	KDLYANNVLSGGTTMYPGIADR	1	1	1	P68033		2356.16									Medium	2.84831					1
	FRCPETLFQPSFIGMESAGIHETTYNSIMK	2	4	2	P62737;P68033	C3(Carbamidomethyl); M15(Oxidation)	3507.63									Medium	2.81893			Medium	2.9774	1
	LDLAGRDLTDYLMK	3	6	3	P62737;P60710;P68033	M13(Oxidation)	1639.83									Medium	2.71835			High	2.89798	1
	HQGVMVGMGQK	27	7	4	Q8BFZ3;P60710;P62737;P68033	M5(Oxidation)	1187.57											High	4.78361	High	4.65492	0
	HQGVMVGMGQK	14	6	3	P62737;P60710;P68033	M5(Oxidation); M8(Oxidation)	1203.56											High	3.66668	High	3.79827	0
	GYSFVTTAER	8	4	2	P62737;P68033		1130.55											High	3.40523	High	3.84764	0
	YSVWIGGSILASLSTFQQMWISK	1	4	3	P62737;P60710;P68033	M19(Oxidation)	2618.33											High	3.27746			0
	FRCPETLFQPSFIGMESAGIHETTYNSIMK	1	4	2	P62737;P68033	C3(Carbamidomethyl)	3491.64											Medium	3.19007			1
	LDLAGRDLTDYLMK	3	6	3	P62737;P60710;P68033		1623.84											High	3.18969	High	3.04927	1
	EITALAPSTMK	29	6	3	P62737;P60710;P68033	M10(Oxidation)	1177.61											High	3.16783	High	3.13483	0
	QEYDEAGPSIVHR	2	3	2	P62737;P68033		1500.71											High	3.00679	High	2.89253	0
	DLTDYLMK	1	6	3	P62737;P60710;P68033	M7(Oxidation)	1014.48											Medium	2.71985			0
	CDIDIRK	1	4	2	P62737;P68033	C1(Carbamidomethyl)	919.465											Medium	2.59926			1
	CPETLFQPSFIGMESAGIHETTYNSIMK	1	4	2	P62737;P68033	C1(Carbamidomethyl); M27(Oxidation)	3204.47													High	4.21458	0
P62737	Actin, aortic smooth muscle OS=Mus musculus GN=Acta2 PE=1 SV=1 - [ACTA_MOUSE]	76.92	4	2	23	329		0				0			25.4862	23.08	8	9		0			451.352	72.94	19	129	436.358	64.99	17	126	377	41.9818	5.38916
	Sequence	# PSMs	# Proteins	# Protein Groups	Protein Group Accessions	Modifications	MH+ [Da]	q-Value	PEP	A2	XCorr A2	B2	XCorr B2	C2	XCorr C2	D2	XCorr D2	E2	XCorr E2	F2	XCorr F2	# Missed Cleavages
	SYELPDGQVITIGNER	53	7	4	P60710;P62737;P68033;Q8BFZ3		1790.89	0	0.0006823	High	3.98625	High	3.57816	High	3.60078	High	4.50321	High	4.8605	High	4.89095	0
	HQGVMVGMGQK	12	7	4	P60710;Q8BFZ3;P62737;P68033		1171.57	0	0.00827	High	3.54902	High	3.37915	High	3.2468			High	2.96887	High	3.50675	0
	DSYVGDEAQSK	14	6	3	P60710;P62737;P68033		1198.52	0	0.005717	High	3.37681	High	3.44812					High	3.51637	High	3.5491	0
	AGFAGDDAPR	10	6	3	P60710;P62737;P68033		976.448	0	0.02881	High	2.8332	High	2.76604	High	2.6385			High	3.44511	High	3.45608	0
	DLTDYLMK	5	7	4	P62737;P60710;P68033;Q8BFZ3		998.486	0.001	0.008462			High	2.15639	High	2.87777	Medium	2.66738	Medium	2.83613	High	2.95722	0
	YPIEHGIITNWDDMEK	28	4	2	P62737;P68033		1960.91	0.001	0.01216					High	2.43961	High	5.00061	High	4.2778	High	4.52878	0
	EITALAPSTMK	10	6	3	P62737;P60710;P68033		1161.62	0.001	0.01363					High	2.43705			High	2.90345	High	2.94565	0
	IIAPPERK	1	6	3	P62737;P60710;P68033		923.568	0.004	0.05101					High	2.32801							1
	LDLAGR	2	9	4	P62737;Q8BFZ3;P60710;P68033		644.373	0.009	0.2732	High	1.83401	Medium	1.71019									0
	RGILTLK	1	7	4	P62737;P60710;P68033;Q8BFZ3		800.535	0.045	0.4591					Medium	2.51674							1
	LCYVALDFENEMATAASSSSLEK	11	4	2	P68033;P62737	C2(Carbamidomethyl)	2536.15									High	7.65038	High	7.44476	High	6.77027	0
	LCYVALDFENEMATAASSSSLEK	9	4	2	P62737;P68033	C2(Carbamidomethyl); M12(Oxidation)	2552.15									High	6.1088	High	6.95016	High	6.47978	0
	DLYANNVLSGGTTMYPGIADR	31	3	2	P68033;P62737	M14(Oxidation)	2244.06									High	5.73579	High	5.00208	High	5.49413	0
	CPETLFQPSFIGMESAGIHETTYNSIMK	5	4	2	P68033;P62737	C1(Carbamidomethyl)	3188.47									High	4.83253	High	4.48604	High	4.41362	0
	TTGIVLDSGDGVTHNVPIYEGYALPHAIMR	4	4	2	P68033;P62737	M29(Oxidation)	3212.61									High	4.52263	High	4.03594	High	3.84693	0
	DLYANNVLSGGTTMYPGIADR	13	3	2	P62737;P68033		2228.06									High	4.35516	High	4.73675	High	5.15765	0
	VAPEEHPTLLTEAPLNPK	4	4	2	P62737;P68033		1956.04									High	3.31825	High	3.2071	High	3.89753	0
	YPIEHGIITNWDDMEK	15	4	2	P62737;P68033	M14(Oxidation)	1976.91									Medium	3.04236	High	4.21726	High	3.85547	0
	KDLYANNVLSGGTTMYPGIADR	1	1	1	P68033		2356.16									Medium	2.84831					1
	FRCPETLFQPSFIGMESAGIHETTYNSIMK	2	4	2	P62737;P68033	C3(Carbamidomethyl); M15(Oxidation)	3507.63									Medium	2.81893			Medium	2.9774	1
	LDLAGRDLTDYLMK	3	6	3	P62737;P60710;P68033	M13(Oxidation)	1639.83									Medium	2.71835			High	2.89798	1
	HQGVMVGMGQK	27	7	4	Q8BFZ3;P60710;P62737;P68033	M5(Oxidation)	1187.57											High	4.78361	High	4.65492	0
	IWHHSFYNELR	7	2	1	P62737		1501.74											High	3.94441	High	3.57256	0
	HQGVMVGMGQK	14	6	3	P62737;P60710;P68033	M5(Oxidation); M8(Oxidation)	1203.56											High	3.66668	High	3.79827	0
	GYSFVTTAER	8	4	2	P62737;P68033		1130.55											High	3.40523	High	3.84764	0
	YSVWIGGSILASLSTFQQMWISK	1	4	3	P62737;P60710;P68033	M19(Oxidation)	2618.33											High	3.27746			0
	FRCPETLFQPSFIGMESAGIHETTYNSIMK	1	4	2	P62737;P68033	C3(Carbamidomethyl)	3491.64											Medium	3.19007			1
	LDLAGRDLTDYLMK	3	6	3	P62737;P60710;P68033		1623.84											High	3.18969	High	3.04927	1
	EITALAPSTMK	29	6	3	P62737;P60710;P68033	M10(Oxidation)	1177.61											High	3.16783	High	3.13483	0
	QEYDEAGPSIVHR	2	3	2	P62737;P68033		1500.71											High	3.00679	High	2.89253	0
	DLTDYLMK	1	6	3	P62737;P60710;P68033	M7(Oxidation)	1014.48											Medium	2.71985			0
	CDIDIRK	1	4	2	P62737;P68033	C1(Carbamidomethyl)	919.465											Medium	2.59926			1
	CPETLFQPSFIGMESAGIHETTYNSIMK	1	4	2	P62737;P68033	C1(Carbamidomethyl); M27(Oxidation)	3204.47													High	4.21458	0
P01750	Ig heavy chain V region 102 OS=Mus musculus PE=1 SV=1 - [HVM06_MOUSE]	34.19	1	2	3	259	58.893	34.19	3	23	47.8219	34.19	3	23	35.6915	34.19	3	18	116.876	23.08	2	36	271.138	23.08	2	85	244.018	23.08	2	74	117	12.8583	8.60205
	Sequence	# PSMs	# Proteins	# Protein Groups	Protein Group Accessions	Modifications	MH+ [Da]	q-Value	PEP	A2	XCorr A2	B2	XCorr B2	C2	XCorr C2	D2	XCorr D2	E2	XCorr E2	F2	XCorr F2	# Missed Cleavages
	QRPGQGLEWIGR	200	1	1	P01750		1396.74	0	0.0001172	High	5.42339	High	4.07007	High	4.97954	High	4.27754	High	4.19557	High	4.47946	0
	ASGYTFTSYWMHWVK	35	5	3	P01748;P01750;P01753		1863.85	0	0.01024	High	4.2364	High	4.21699	High	3.90743	High	3.71318	High	4.3225	High	3.76349	0
	ASGYTFTSYWMHWVK	18	5	3	P01748;P01750;P01753	M11(Oxidation)	1879.85	0	0.009012	High	3.73757	High	3.98236	High	3.83325							0
	IHPSDSDTNYNQK	6	1	1	P01750		1518.68	0	0.02692	High	3.17316	High	2.96866	High	3.13957							0
P01843	Ig lambda-1 chain C region OS=Mus musculus PE=1 SV=1 - [LAC1_MOUSE]	84.76	1	6	6	252	204.684	84.76	6	64	210.874	65.71	5	66	220.263	84.76	6	68	8.29912	29.52	2	3	98.8396	80.95	5	29	80.5733	80.95	5	22	105	11.5675	6.26514
	Sequence	# PSMs	# Proteins	# Protein Groups	Protein Group Accessions	Modifications	MH+ [Da]	q-Value	PEP	A2	XCorr A2	B2	XCorr B2	C2	XCorr C2	D2	XCorr D2	E2	XCorr E2	F2	XCorr F2	# Missed Cleavages
	AWERHSSYSCQVTHEGHTVEK	4	1	1	P01843	C10(Carbamidomethyl)	2528.14	0	4.693e-06	High	6.16101	High	5.65988	High	5.09731							1
	HSSYSCQVTHEGHTVEK	40	1	1	P01843	C6(Carbamidomethyl)	1985.87	0	1.559e-07	High	5.41632	High	5.73866	High	5.75833			High	5.33788	Medium	2.74186	0
	VDGTPVTQGMETTQPSK	48	1	1	P01843	M10(Oxidation)	1791.84	0	0.0001567	High	4.51834	High	4.30311	High	4.22338			High	4.11709	High	4.27516	0
	HSSYSCQVTHEGHTVEK	3	1	1	P01843	C6(Carbamidomethyl); Q7(Deamidated)	1986.86	0	0.0009302	High	4.24652	High	4.42178	High	4.39858							0
	YMASSYLTLTAR	20	1	1	P01843	M2(Oxidation)	1392.68	0	0.001515	High	3.93841	High	3.57607	High	3.18739	Medium	2.52223	High	3.82069	High	3.59703	0
	VDGTPVTQGMETTQPSK	35	1	1	P01843		1775.85	0	2.929e-07	High	3.8223	High	3.8228	High	4.94411			High	4.82909	High	5.66851	0
	VDGTPVTQGMETTQPSK	7	1	1	P01843	Q8(Deamidated)	1776.83	0	0.00436	High	3.47286	High	3.71756	High	3.42595							0
	YMASSYLTLTAR	19	1	1	P01843		1376.69	0	0.0002233	High	3.16688	High	3.40792	High	3.87079			High	3.83195	High	3.3519	0
	SSPSVTLFPPSSEELETNK	67	1	1	P01843		2049	0	3.526e-05	High	2.93744	High	3.15596	High	3.34875	High	2.92814	High	3.0222	High	2.72313	0
	ATLVCTITDFYPGVVTVDWK	7	1	1	P01843	C5(Carbamidomethyl)	2285.16	0	0.0002824	High	2.43578			High	3.85924			High	4.57807	High	4.31009	0
	VDGTPVTQGMETTQPSK	2	1	1	P01843	M10(Oxidation); Q14(Deamidated)	1792.83	0	0.006251			High	4.09237									0
P84751	Ig heavy chain Mem5 (Fragment) OS=Mus musculus PE=1 SV=1 - [HVM63_MOUSE]	23.63	1	1	5	217	145.98	23.63	4	68	147.584	23.63	4	65	144.35	22.36	4	59		0				0				0			237	25.3334	7.86963
	Sequence	# PSMs	# Proteins	# Protein Groups	Protein Group Accessions	Modifications	MH+ [Da]	q-Value	PEP	A2	XCorr A2	B2	XCorr B2	C2	XCorr C2	D2	XCorr D2	E2	XCorr E2	F2	XCorr F2	# Missed Cleavages
	GPTIKPCPPCK	84	3	2	P01863;P84751	C7(Carbamidomethyl); C10(Carbamidomethyl)	1254.63	0	0.01389	High	3.63163	High	3.65219	High	3.36356			High	3.05782	High	2.87516	0
	ALEWLGLIR	7	1	1	P84751		1070.64	0	0.021	High	3.44608	High	3.31906	High	3.30362							0
	TTAPSVYPLAPVCGDTTGSSVTLGCLVK	121	3	2	P01863;P84751	C13(Carbamidomethyl); C25(Carbamidomethyl)	2851.42	0	0.00041	High	3.23583	High	3.63363	High	3.60833	High	2.94663	High	4.25972	High	3.44848	0
	VDKKIEPR	4	4	3	P01863;P01864;P84751		984.584	0.004	0.17	Medium	2.44312	High	2.42598									2
	KIEPR	1	4	3	P01863;P01864;P84751		642.393	0.02	0.2679					Medium	1.82234							1
P01864	Ig gamma-2A chain C region secreted form OS=Mus musculus PE=1 SV=1 - [GCAB_MOUSE]	19.4	1	2	6	210	135.181	14.63	4	62	134.629	12.24	3	68	126.752	11.34	3	53	36.1484	14.63	3	8	37.2676	14.63	3	8	51.4036	14.63	3	11	335	36.5726	8.22119
	Sequence	# PSMs	# Proteins	# Protein Groups	Protein Group Accessions	Modifications	MH+ [Da]	q-Value	PEP	A2	XCorr A2	B2	XCorr B2	C2	XCorr C2	D2	XCorr D2	E2	XCorr E2	F2	XCorr F2	# Missed Cleavages
	NTATVLDSDGSYFMYSK	12	1	1	P01864		1898.84	0	2.333e-07	High	4.83863	High	4.54592	High	5.67826	High	5.52528	High	5.8319	High	5.91556	0
	VVSALPIQHQDWMSGK	66	3	2	P01863;P01864		1795.91	0	1.502e-06	High	4.22116	High	4.34578	High	4.51236	High	3.45276	High	4.71257	High	4.18426	0
	VVSALPIQHQDWMSGK	9	3	2	P01863;P01864	Q10(Deamidated)	1796.9	0	0.0007175	High	4.07448	High	4.62977	High	4.035							0
	VVSALPIQHQDWMSGK	102	3	2	P01863;P01864	M13(Oxidation)	1811.91	0	0.0007234	High	3.65047	High	4.4162	High	4.11838							0
	VDKKIEPR	4	4	3	P01863;P01864;P84751		984.584	0.004	0.17	Medium	2.44312	High	2.42598									2
	EDYNSTLR	1	4	3	P01863;P01864;P01867		997.46	0.007	0.2325	High	1.97012											0
	NTATVLDSDGSYFMYSK	1	1	1	P01864	N1(Deamidated); M14(Oxidation)	1915.83	0.008	0.2289			High	1.5934									0
	KIEPR	1	4	3	P01863;P01864;P84751		642.393	0.02	0.2679					Medium	1.82234							1
	NTATVLDSDGSYFMYSK	9	1	1	P01864	M14(Oxidation)	1914.84									High	6.01506	High	5.48375	High	5.92593	0
	APQVYVLPPPAEEMTK	4	1	1	P01864		1769.91									High	3.20262	High	3.26337	High	2.87163	0
	APQVYVLPPPAEEMTK	1	1	1	P01864	M14(Oxidation)	1785.91									Medium	2.54912					0
P01027	Complement C3 OS=Mus musculus GN=C3 PE=1 SV=3 - [CO3_MOUSE]	40.71	1	61	61	201	170.403	33.97	50	62	175.777	34.4	51	68	169.936	31.15	43	62		0			13.3517	2.47	3	4	17.0851	3.13	4	5	1663	186.366	6.72705
	Sequence	# PSMs	# Proteins	# Protein Groups	Protein Group Accessions	Modifications	MH+ [Da]	q-Value	PEP	A2	XCorr A2	B2	XCorr B2	C2	XCorr C2	D2	XCorr D2	E2	XCorr E2	F2	XCorr F2	# Missed Cleavages
	IILQGSPVVQMAEDAVDGER	7	1	1	P01027		2127.07	0	1.123e-09	High	5.36194	High	4.49869	High	6.22223							0
	DICEGQVNSLPGSINK	3	1	1	P01027	C3(Carbamidomethyl)	1730.83	0	4.472e-05	High	5.00944	High	4.71276	High	4.0321							0
	DTWVEHWPEAEECQDQK	3	1	1	P01027	C13(Carbamidomethyl)	2186.9	0	0.0003788	High	4.90743	High	4.4571	High	3.67822							0
	VDVPAADLSDQVPDTDSETR	11	1	1	P01027		2129.98	0	2.098e-08	High	4.80449	High	4.5994	High	5.05592			High	5.02556	High	4.8717	0
	YVTVVANFGETVVEK	3	1	1	P01027		1654.87	0	0.002455	High	4.72267	High	3.91966	High	4.59547							0
	NYAGVFMDAGLAFK	3	1	1	P01027		1503.73	0	0.00205	High	4.65602	High	3.92526	High	3.76078							0
	CAEENCFMQQSQEK	2	1	1	P01027	C1(Carbamidomethyl); C6(Carbamidomethyl)	1788.7	0	0.0008449	High	4.44181	High	3.74859									0
	VVIEDGVGDAVLTR	3	1	1	P01027		1442.78	0	0.0007708	High	4.30028	High	3.61335	High	3.22802							0
	ISHTEEDCLTFK	5	1	1	P01027	C8(Carbamidomethyl)	1479.68	0	2.039e-06	High	3.90518	High	4.10496	High	5.52763							0
	VYSYYNLEESCTR	2	1	1	P01027	C11(Carbamidomethyl)	1683.73	0	0.00195	High	3.81656	High	4.03848									0
	VLVVTQGSNAK	7	1	1	P01027		1115.64	0	0.00371	High	3.60476	High	3.75255	High	3.50048					High	3.37249	0
	IFTVDNNLLPVGK	7	1	1	P01027		1429.81	0	1.854e-05	High	3.52425	High	2.80169	High	4.09479			Medium	2.42786	High	2.88669	0
	TSQGLQTEQR	3	1	1	P01027		1147.57	0	0.007027	High	3.4479	High	3.63774	High	2.91638							0
	SGSDEVQAGQQR	2	1	1	P01027		1261.58	0	0.01645	High	3.34476	High	3.71904									0
	ACEPGVDYVYK	3	1	1	P01027	C2(Carbamidomethyl)	1300.59	0	0.009881	High	3.28124	High	3.20938	High	3.10933							0
	TVAIHTLDPEK	9	1	1	P01027		1223.66	0	0.03622	High	3.25467	Medium	2.69098	High	2.9205							0
	DNHLAPGQQTTLR	10	1	1	P01027		1450.74	0	0.0003235	High	3.24049	High	3.47763	High	3.65916							0
	IGQQEVEVK	5	1	1	P01027		1029.56	0	0.0158	High	3.23596	High	3.37292	High	3.26421							0
	ISLAHSLTR	9	1	1	P01027		997.579	0	0.02345	High	3.06649	High	2.51444	High	2.81103							0
	GICVADPYEIR	3	1	1	P01027	C3(Carbamidomethyl)	1292.63	0	0.04188	High	3.05705	High	3.22843	High	2.74522							0
	KGYTQQLAFK	3	1	1	P01027		1183.65	0	0.001426	High	3.02933	High	3.0686	High	3.2762							1
	TVVILIETPDGIPVK	3	1	1	P01027		1593.95	0	0.06892	High	2.92764	High	2.79062	High	2.40273							0
	AFIDCCNHITK	2	1	1	P01027	C5(Carbamidomethyl); C6(Carbamidomethyl)	1378.62	0	0.000522	High	2.86784			High	3.45559							0
	VGLVAVDK	5	1	1	P01027		800.486	0	0.0672	High	2.76677	High	2.70526	High	2.46492			High	2.90597	Medium	2.65668	0
	LITQGENCIK	2	1	1	P01027	C8(Carbamidomethyl)	1175.61	0	0.07621	High	2.53729	High	2.58357									0
	QKPDGVFQEDGPVIHQEMIGGFR	6	1	1	P01027		2584.26	0	0.0002295	High	2.51285	High	1.93584	High	3.61396							0
	TVLTGASGHLR	5	1	1	P01027		1111.62	0	0.0002571	High	2.48039	High	2.96433	High	3.01451							0
	QNEAFSLTAK	2	1	1	P01027		1108.56	0	0.06465	High	2.46694			High	2.85072							0
	RQEALELIK	3	1	1	P01027		1099.65	0	0.02006	High	2.40988	Medium	2.87822									1
	SGIPIVTSPYQIHFTK	3	1	1	P01027		1787.97	0	0.02018	High	2.13503	High	1.38699	High	1.62484							0
	AAVFNHFISDGVK	3	1	1	P01027		1404.73	0	0.05696	High	2.04443	High	2.12771									0
	TIYTPGSTVLYR	4	1	1	P01027		1370.73	0	0.002152	High	2.04201	High	2.36766	High	2.6676							0
	SELEEDIIPEEDIISR	3	1	1	P01027		1886.92	0	0.003839	High	2.02167	High	3.15434	High	2.47113							0
	DHVLGLAR	3	1	1	P01027		880.5	0	0.04452	High	1.98499	High	2.14004	High	2.29147							0
	MELKPGDNLNVNFHLR	3	1	1	P01027		1896.97	0	1.938e-05	High	1.73336	High	2.42011	High	2.7506							0
	LVAYYTLIGASGQR	1	1	1	P01027		1511.82	0	0.001365			High	3.69524									0
	ADIGCTPGSGK	1	1	1	P01027	C5(Carbamidomethyl)	1062.49	0	0.001539					High	3.17009							0
	EYVLPSFEVR	3	1	1	P01027		1238.64	0.001	0.06824	High	2.2218	High	1.83456	High	2.17622							0
	AFYEHAPK	3	1	1	P01027		962.473	0.001	0.1134	High	1.98906	High	2.21673	High	2.01008							0
	NTLIIYLEK	3	1	1	P01027		1106.65	0.001	0.1023	High	1.80258	High	1.95756	High	2.22083							0
	GYTQQLAFK	3	1	1	P01027		1055.55	0.002	0.1013	High	3.08099	High	2.86229	High	2.65937							0
	NEQVEIR	2	1	1	P01027		887.458	0.002	0.1343	High	2.41492			Medium	2.4375							0
	SSVAVPYVIVPLK	4	1	1	P01027		1371.83	0.002	0.01946	High	1.90145	Medium	1.75943	High	1.90511							0
	VMQDFFIDLR	1	1	1	P01027		1283.65	0.002	0.09389			High	2.50273									0
	QPLTITVR	1	1	1	P01027		927.562	0.003	0.158	High	1.62396											0
	SGSDEVQAGQQRK	1	1	1	P01027		1389.67	0.003	0.1371			High	3.35759									1
	NTMFLEICTK	1	1	1	P01027	C8(Carbamidomethyl)	1256.6	0.004	0.1684			High	2.57352									0
	DSITTWEILAVSLSDKK	2	1	1	P01027		1906.02	0.004	0.1804			High	1.36493	Medium	1.10407							1
	QKPDGVFQEDGPVIHQEMIGGFR	1	1	1	P01027	Q8(Deamidated)	2585.26	0.005	0.07507					High	2.95223							0
	KDTLPESR	1	1	1	P01027		945.499	0.006	0.217	High	2.56373											1
	YYTYLVMNK	1	1	1	P01027		1194.58	0.007	0.2333	High	2.10973											0
	VMNIFLK	2	1	1	P01027		864.502	0.008	0.2255	High	2.20645	High	1.91814									0
	LPYSVVR	2	1	1	P01027		833.488	0.009	0.2721	High	2.0417	Medium	1.59235									0
	YFQTIK	4	1	1	P01027		799.435	0.009	0.2314	Medium	1.68798	High	1.93756	Medium	2.1941							0
	AAVFNHFISDGVKK	1	1	1	P01027		1532.82	0.01	0.249			Medium	1.80406									1
	INLNVR	3	1	1	P01027		728.441	0.011	0.1572	Medium	1.9346	Medium	2.05312	Medium	2.14911							0
	RQVLTSEK	3	1	1	P01027		960.548	0.012	0.2878	Medium	2.48827	Medium	3.16917	Medium	2.85832							1
	LCHSEMCR	1	1	1	P01027	C2(Carbamidomethyl); C7(Carbamidomethyl)	1092.44	0.013	0.1765					Medium	2.471							0
	AVLFNYR	1	1	1	P01027		882.483	0.015	0.2984			Medium	1.93967									0
	QPSSAYAAFNNRPPSTWLTAYVVK	1	1	1	P01027		2668.35	0.017	0.2262					Medium	1.29527							0
	LSINTPNSR	1	1	1	P01027		1001.54	0.021	0.2907					Medium	2.06222							0
	FLNTAK	3	1	1	P01027		693.393	0.026	0.3577	Medium	2.06401	Medium	1.92266									0
P01644	Ig kappa chain V-V region HP R16.7 OS=Mus musculus PE=1 SV=1 - [KV5AB_MOUSE]	67.59	2	1	8	188	167.377	66.67	7	58	150.117	66.67	7	55	143.923	66.67	7	49		0			55.3724	54.63	5	13	40.6001	53.7	4	9	108	11.9029	7.97217
	Sequence	# PSMs	# Proteins	# Protein Groups	Protein Group Accessions	Modifications	MH+ [Da]	q-Value	PEP	A2	XCorr A2	B2	XCorr B2	C2	XCorr C2	D2	XCorr D2	E2	XCorr E2	F2	XCorr F2	# Missed Cleavages
	DIQMTQTTSSLSASLGDR	15	4	3	P01643;P01644;P01647	M4(Oxidation)	1926.91	0	2.01e-06	High	6.18903	High	5.41402	High	5.97157			High	6.31197	High	5.95044	0
	DIQMTQTTSSLSASLGDR	44	4	3	P01643;P01644;P01647		1910.91	0	2.639e-05	High	5.74527	High	5.56108	High	5.70091	High	6.75035	High	6.02853	High	5.98939	0
	ASQDISNYLNWYQQKPDGTVK	37	2	1	P01644		2455.18	0	0.002051	High	4.57403	High	4.51487	High	4.49606			High	4.86269	High	3.78882	0
	ASQDISNYLNWYQQKPDGTVK	14	2	1	P01644	Q3(Deamidated)	2456.17	0	3.54e-05	High	3.79402	High	3.21177	High	3.97567							0
	DIQMTQTTSSLSASLGDRVTISCR	10	3	2	P01644;P01647	C23(Carbamidomethyl)	2627.27	0	0.04389	High	2.93243	High	2.69713	High	2.62976							1
	LLIYYTSR	33	4	2	P01644;P01647		1028.58	0	0.04505	High	2.7905	High	2.58939	High	2.78335			High	2.8897	Medium	2.53739	0
	LHSGVPSR	15	4	2	P01644;P01647		852.469	0	0.07077	High	2.53949	High	2.60825	Medium	2.2614							0
	ASQDISNYLNWYQQKPDGTVK	2	2	1	P01644	Q13(Deamidated); Q14(Deamidated)	2457.16	0	0.05328	High	1.70582	High	2.0238									0
	TFGGGTKLEIK	7	7	5	P01643;P01644;P01647;P01649;P01670		1150.65	0	0.06435	High	1.6742	High	2.08581	High	2.58681			Medium	2.83666	Medium	2.52596	1
	VTISCR	10	4	2	P01644;P01647	C5(Carbamidomethyl)	735.382	0.009	0.2686	Medium	1.91702	Medium	1.70267	Medium	1.82299							0
	TFGGGTKLEIKR	1	4	2	P01644;P01647		1306.75											High	2.86155			2
P01662	Ig kappa chain V-III region ABPC 22/PC 9245 OS=Mus musculus PE=1 SV=1 - [KV3AA_MOUSE]	64.86	2	3	7	183	158.792	64.86	7	54	174.229	64.86	6	59	175.8	64.86	5	58	15.3998	38.74	2	4	15.8152	30.63	2	4	16.805	38.74	2	4	111	12.0339	5.05908
	Sequence	# PSMs	# Proteins	# Protein Groups	Protein Group Accessions	Modifications	MH+ [Da]	q-Value	PEP	A2	XCorr A2	B2	XCorr B2	C2	XCorr C2	D2	XCorr D2	E2	XCorr E2	F2	XCorr F2	# Missed Cleavages
	NIVLTQSPASLAVSLGQR	62	2	1	P01662	Q17(Deamidated)	1855.02	0	0.03451	High	5.07428	High	4.55494	High	4.63393							0
	NIVLTQSPASLAVSLGQR	42	2	1	P01662		1854.04	0	1.54e-05	High	4.80355	High	3.98598	High	4.3178	High	4.2957	High	5.77242	High	5.44106	0
	LLIYLASNLESGVPAR	35	4	3	P01662;P01671;P01670		1715.97	0	0.0001943	High	4.39671	High	4.31666	High	4.1354			Medium	2.49751			0
	ASESVDSYGNSFMHWYQQKPGQPPK	14	3	2	P01660;P01662		2868.3	0	0.004617	High	4.26567	High	4.21117	High	3.00058	Medium	2.88773			High	3.82047	0
	LLIYLASNLESGVPAR	3	3	2	P01662;P01671	N8(Deamidated)	1716.95	0	0.04576	High	3.30407	High	3.55242									0
	LLIYLASNLESGVPARFSGSGSR	3	2	1	P01662		2394.28	0	0.0104	High	2.46124	High	2.29428	High	2.36487							1
	ASESVDSYGNSFMHWYQQKPGQPPK	3	3	2	P01660;P01662	M13(Oxidation)	2884.3	0	0.04308	High	1.44948	High	1.70232	High	2.38947							0
	NIVLTQSPASLAVSLGQR	2	2	1	P01662	N1(Deamidated); Q6(Deamidated)	1856.01	0	0.0001208			High	4.81389	High	3.45097							0
	NIVLTQSPASLAVSLGQRATISCR	9	2	1	P01662	N1(Deamidated); C23(Carbamidomethyl)	2543.36	0.001	0.008514	Medium	1.95037	Medium	2.01028	High	1.98194							1
	NIVLTQSPASLAVSLGQRATISCR	7	2	1	P01662	C23(Carbamidomethyl)	2542.38	0.001	0.0878	High	1.88195	High	2.2126	Medium	1.88671							1
	FSGSGSR	1	3	2	P01660;P01662		697.326	0.003	0.1636	High	1.99559											0
	ATISCR	2	10	6	P01654;P03977;P01660;P01662;P01671;P01674	C5(Carbamidomethyl)	707.35	0.017	0.3125	Medium	1.52648	Medium	1.39223									0
Q921I1	Serotransferrin OS=Mus musculus GN=Tf PE=1 SV=1 - [TRFE_MOUSE]	57.25	2	35	35	181	194.134	56.53	33	67	173.761	51.51	31	56	169.122	53.8	30	56	2.53288	1.58	1	1	3.7571	1.43	1	1		0			697	76.6737	7.18115
	Sequence	# PSMs	# Proteins	# Protein Groups	Protein Group Accessions	Modifications	MH+ [Da]	q-Value	PEP	A2	XCorr A2	B2	XCorr B2	C2	XCorr C2	D2	XCorr D2	E2	XCorr E2	F2	XCorr F2	# Missed Cleavages
	DFASCHLAQAPNHVVVSR	11	1	1	Q921I1	C5(Carbamidomethyl)	2007.98	0	7.633e-05	High	6.3238	High	5.81462	High	5.23474							0
	NQQEGVCPEGSIDNSPVK	9	1	1	Q921I1	C7(Carbamidomethyl)	1957.89	0	0.0004019	High	5.34489	High	4.47528	High	5.08136							0
	KPVDQYEDCYLAR	6	1	1	Q921I1	C9(Carbamidomethyl)	1656.77	0	0.0004094	High	5.01278	High	4.73295	High	4.77586							0
	FDEFFSQGCAPGYEK	8	1	1	Q921I1	C9(Carbamidomethyl)	1781.74	0	0.003701	High	4.66541	High	4.24294	High	3.93795							0
	IECESAETTEDCIEK	6	1	1	Q921I1	C3(Carbamidomethyl); C12(Carbamidomethyl)	1813.75	0	9.886e-06	High	4.52029	High	4.45411	High	4.57313							0
	YLGAEYMQSVGNMR	3	1	1	Q921I1		1618.74	0	0.005997	High	4.46422	High	4.27366	High	4.16956							0
	AVSSFFSGSCVPCADPVAFPK	7	1	1	Q921I1	C10(Carbamidomethyl); C13(Carbamidomethyl)	2230.03	0	0.006325	High	4.39491	High	4.95059	High	4.38265							0
	HQTVLDNTEGK	2	1	1	Q921I1		1241.61	0	0.005029	High	4.09775	High	3.53076									0
	DGGGDVAFVK	4	1	1	Q921I1		964.474	0	0.02888	High	4.0801	High	3.7484	High	3.62755			High	3.7571			0
	LCQLCPGCGCSSTQPFFGYVGAFK	3	1	1	Q921I1	C2(Carbamidomethyl); C5(Carbamidomethyl); C8(Carbamidomethyl); C10(Carbamidomethyl)	2741.2	0	0.00153	High	3.85592	High	3.41795	High	3.72472							0
	CDEWSIISEGK	3	1	1	Q921I1	C1(Carbamidomethyl)	1323.59	0	0.01398	High	3.7793	High	3.4058	High	3.70909							0
	AVLTSQETLFGGSDCTGNFCLFK	3	1	1	Q921I1	C15(Carbamidomethyl); C20(Carbamidomethyl)	2552.18	0	9.57e-05	High	3.77148			High	4.82218							0
	WCAVSEHENTK	5	1	1	Q921I1	C2(Carbamidomethyl)	1360.6	0	0.0001637	High	3.56978	High	3.50605	High	3.95467							0
	HTTIFEVLPEK	9	1	1	Q921I1		1313.71	0	0.01621	High	3.42944	High	3.57381	High	3.11843	Medium	2.53288					0
	ASDTSITWNNLK	6	1	1	Q921I1		1349.67	0	0.02095	High	3.3779	High	3.5372	High	2.93626							0
	KGTDFQLNQLEGKK	3	1	1	Q921I1		1605.86	0	0.0002169	High	3.2214	High	3.41485	High	3.86506							2
	WCALSHLER	10	1	1	Q921I1	C2(Carbamidomethyl)	1171.57	0	0.0003741	High	3.15453	High	3.36134	High	3.61956							0
	TAGWNIPMGMLYNR	3	1	1	Q921I1		1623.78	0	0.003417	High	2.99044	High	3.88908	High	3.44397							0
	LYLGHNYVTAIR	6	1	1	Q921I1		1419.77	0	0.004999	High	2.9256	High	3.49646	High	2.90314							0
	EEYNGYTGAFR	3	1	1	Q921I1		1306.57	0	0.04722	High	2.83108	High	3.07063	High	2.77222							0
	GYYAVAVVK	6	1	1	Q921I1		969.54	0	0.04524	High	2.7509	High	2.59404	High	2.60551							0
	VAQEHFGK	3	1	1	Q921I1		915.468	0	0.03691	High	2.65551	High	3.00184	High	2.54203							0
	LLEACTFHK	14	1	1	Q921I1	C5(Carbamidomethyl)	1118.57	0	0.04419	High	2.53348	High	2.67559	Medium	2.65641							0
	IPSHAVVAR	5	1	1	Q921I1		949.558	0	0.02847	High	2.17266	High	2.47053	High	1.91501							0
	EDLIWEILK	6	1	1	Q921I1		1158.64	0	0.07295	High	2.15089	High	2.12312	High	2.23562							0
	SAGWVIPIGLLFCK	3	1	1	Q921I1	C13(Carbamidomethyl)	1560.86	0	0.006769	Medium	1.74115	High	3.21826	High	2.62701							0
	KGTDFQLNQLEGK	1	1	1	Q921I1		1477.76	0	0.01435			High	3.1236									1
	DFASCHLAQAPNHVVVSRK	1	1	1	Q921I1	C5(Carbamidomethyl)	2136.07	0.001	0.0932	High	2.67536											1
	DSAFGLLR	5	1	1	Q921I1		878.472	0.001	0.1174	High	2.55287	High	2.3585	High	2.51157							0
	TSYPDCIK	6	1	1	Q921I1	C6(Carbamidomethyl)	983.45	0.001	0.09193	Medium	2.03843	Medium	2.02459	High	1.97344							0
	TVLPPDGPR	10	1	1	Q921I1		951.526	0.001	0.1038	High	1.75529	Medium	1.94554	Medium	1.87335							0
	LCQLCPGCGCSSTQPFFGYVGAFK	1	1	1	Q921I1	C2(Carbamidomethyl); C5(Carbamidomethyl); C8(Carbamidomethyl); C10(Carbamidomethyl); Q14(Deamidated)	2742.2	0.001	0.004703					High	3.44115							0
	GDVAFVK	6	1	1	Q921I1		735.404	0.003	0.1626	High	2.44386	Medium	2.3533	Medium	2.36346							0
	NPAEWAK	1	1	1	Q921I1		815.404	0.018	0.327	Medium	2.21529											0
	LPEGTTPEK	2	1	1	Q921I1		971.503	0.022	0.3398	Medium	2.54942			Medium	2.27789							0
	LSEPR	1	2	1	Q921I1		601.33	0.023	0.3422			Medium	1.56087									0
P01801	Ig heavy chain V-III region J606 OS=Mus musculus PE=1 SV=1 - [HVM32_MOUSE]	67.83	4	5	7	167	169.287	65.22	6	49	185.398	44.35	5	54	177.398	44.35	5	48		0			35.8477	45.22	5	9	26.3864	31.3	3	7	115	12.8022	7.12256
	Sequence	# PSMs	# Proteins	# Protein Groups	Protein Group Accessions	Modifications	MH+ [Da]	q-Value	PEP	A2	XCorr A2	B2	XCorr B2	C2	XCorr C2	D2	XCorr D2	E2	XCorr E2	F2	XCorr F2	# Missed Cleavages
	LEESGGGLVQPGGSMK	45	5	2	P01798;P01801	M15(Oxidation)	1561.75	0	1.248e-07	High	4.87867	High	5.21757	High	5.25743			High	4.44152	High	4.18953	0
	LEESGGGLVQPGGSMK	16	5	2	P01798;P01801		1545.76	0	0.0001691	High	4.83379	High	4.85501	High	4.75664			High	4.86995	High	4.80749	0
	SNNYATHYAESVK	38	1	1	P01801		1483.68	0	0.003076	High	4.74753	High	4.28136	High	4.55556			High	4.00841			0
	SNNYATHYAESVK	15	1	1	P01801	N2(Deamidated)	1484.66	0	0.002177	High	4.50072	High	4.46827	High	4.80917							0
	GLEWVAEIR	17	4	1	P01801		1072.58	0	0.01166	High	3.60262	High	3.60179	High	3.47605			High	3.51804	High	3.19703	0
	LEESGGGLVQPGGSMK	7	5	2	P01798;P01801	Q10(Deamidated); M15(Oxidation)	1562.73	0	0.0005142	High	3.47539	Medium	3.77497	High	3.7364							0
	SSVYLQMNNLR	9	4	1	P01801		1324.67	0	0.04894	High	3.44443	High	3.61505	High	3.40626							0
	GLEWVAEIRLK	7	4	1	P01801		1313.76	0	0.01857	High	2.38562	High	3.05613	Medium	2.48307							1
	SNNYATHYAESVK	2	1	1	P01801	N2(Deamidated); N3(Deamidated)	1485.65	0	0.05601	High	2.22798	High	2.18556									0
	SSVYLQMNNLR	3	4	1	P01801	N8(Deamidated)	1325.65	0.001	0.007541	High	3.17541	High	3.02811	High	3.28796							0
	SSVYLQMNNLR	5	4	1	P01801	M7(Oxidation)	1340.66	0.002	0.01528	High	2.91544	High	2.93768	High	3.42002			High	3.08901	High	3.09748	0
	LSCVASGFTFSNYWMNWVRQSPEK	1	5	2	P01798;P01801	C3(Carbamidomethyl)	2894.33	0.031	0.387	Medium	2.72901											1
	EVKLEESGGGLVQPGGSMK	2	4	1	P01801	M18(Oxidation)	1917.95											High	4.44128			1
Q8BFZ3	Beta-actin-like protein 2 OS=Mus musculus GN=Actbl2 PE=1 SV=1 - [ACTBL_MOUSE]	35.64	3	2	11	162		0			27.0863	25.53	7	10		0				0				0				0			376	41.977	5.49072
	Sequence	# PSMs	# Proteins	# Protein Groups	Protein Group Accessions	Modifications	MH+ [Da]	q-Value	PEP	A2	XCorr A2	B2	XCorr B2	C2	XCorr C2	D2	XCorr D2	E2	XCorr E2	F2	XCorr F2	# Missed Cleavages
	SYELPDGQVITIGNER	53	7	4	P60710;P62737;P68033;Q8BFZ3		1790.89	0	0.0006823	High	3.98625	High	3.57816	High	3.60078	High	4.50321	High	4.8605	High	4.89095	0
	HQGVMVGMGQK	12	7	4	P60710;Q8BFZ3;P62737;P68033		1171.57	0	0.00827	High	3.54902	High	3.37915	High	3.2468			High	2.96887	High	3.50675	0
	TTGIVMDSGDGVTHTVPIYEGYALPHAILR	10	3	2	Q8BFZ3;P60710		3183.6	0	0.01176			High	3.04462	High	2.59493	High	4.83052	High	4.51058	High	3.60797	0
	DLTDYLMK	5	7	4	P62737;P60710;P68033;Q8BFZ3		998.486	0.001	0.008462			High	2.15639	High	2.87777	Medium	2.66738	Medium	2.83613	High	2.95722	0
	CDVDIRK	5	3	2	P60710;Q8BFZ3	C1(Carbamidomethyl)	905.451	0.002	0.1346	High	2.83703	High	2.61723	High	2.58896			Medium	2.67317			1
	VAPDEHPILLTEAPLNPK	1	1	1	Q8BFZ3		1954.06	0.003	0.152			High	2.03777									0
	IIAPPERK	1	6	3	P62737;P60710;P68033		923.568	0.004	0.05101					High	2.32801							1
	LDLAGR	2	9	4	P62737;Q8BFZ3;P60710;P68033		644.373	0.009	0.2732	High	1.83401	Medium	1.71019									0
	RGILTLK	1	7	4	P62737;P60710;P68033;Q8BFZ3		800.535	0.045	0.4591					Medium	2.51674							1
	TTGIVMDSGDGVTHTVPIYEGYALPHAILR	23	2	1	P60710	M6(Oxidation)	3199.62									High	4.98867	High	4.76206	High	3.62488	0
	LDLAGRDLTDYLMK	3	6	3	P62737;P60710;P68033	M13(Oxidation)	1639.83									Medium	2.71835			High	2.89798	1
	HQGVMVGMGQK	27	7	4	Q8BFZ3;P60710;P62737;P68033	M5(Oxidation)	1187.57											High	4.78361	High	4.65492	0
	HQGVMVGMGQK	14	6	3	P62737;P60710;P68033	M5(Oxidation); M8(Oxidation)	1203.56											High	3.66668	High	3.79827	0
	YSVWIGGSILASLSTFQQMWISK	1	4	3	P62737;P60710;P68033	M19(Oxidation)	2618.33											High	3.27746			0
	LDLAGRDLTDYLMK	3	6	3	P62737;P60710;P68033		1623.84											High	3.18969	High	3.04927	1
	DLTDYLMK	1	6	3	P62737;P60710;P68033	M7(Oxidation)	1014.48											Medium	2.71985			0
P01633	Ig kappa chain V19-17 OS=Mus musculus GN=Igk-V19-17 PE=1 SV=1 - [KV5A1_MOUSE]	20.81	1	4	5	160	135.152	16.11	4	53	115.161	16.11	4	45	121.813	20.81	5	49		0			12.8457	12.08	2	5	22.3019	12.08	2	8	149	16.423	6.91748
	Sequence	# PSMs	# Proteins	# Protein Groups	Protein Group Accessions	Modifications	MH+ [Da]	q-Value	PEP	A2	XCorr A2	B2	XCorr B2	C2	XCorr C2	D2	XCorr D2	E2	XCorr E2	F2	XCorr F2	# Missed Cleavages
	FMSTSVGDRVSITCK	8	1	1	P01633	C14(Carbamidomethyl)	1687.81	0	8.057e-06	High	4.58111	High	4.66831	High	4.97326							1
	FMSTSVGDRVSITCK	6	1	1	P01633	M2(Oxidation); C14(Carbamidomethyl)	1703.81	0	0.001069	High	3.94896	High	4.29118	High	3.75951							1
	FMSTSVGDR	36	1	1	P01633		999.456	0	0.07019	High	3.04156	High	3.02491	High	2.89774			Medium	2.5834	High	2.89123	0
	FMSTSVGDR	78	1	1	P01633	M2(Oxidation)	1015.45	0	0.0008597	High	3.03198	High	3.07433	High	3.34247			Medium	2.70982	High	2.89795	0
	LLIYSASYR	27	1	1	P01633		1085.6	0	0.006549	High	2.82624	High	3.24372	High	3.06617			Medium	2.53865	High	3.0669	0
	VSITCK	4	1	1	P01633	C5(Carbamidomethyl)	707.376	0.018	0.2502	Medium	1.48153	Medium	1.47134	Medium	1.44407							0
	YTGVPDR	1	2	2	P01633;P01634		807.4	0.035	0.4041					Medium	1.86191							0
Q61147	Ceruloplasmin OS=Mus musculus GN=Cp PE=1 SV=2 - [CERU_MOUSE]	39.4	1	32	32	148	141.931	36.76	28	53	149.042	36.95	30	51	109.589	32.52	25	40		0			4.09269	1.32	1	1	9.68906	3.2	3	3	1061	121.074	5.84619
	Sequence	# PSMs	# Proteins	# Protein Groups	Protein Group Accessions	Modifications	MH+ [Da]	q-Value	PEP	A2	XCorr A2	B2	XCorr B2	C2	XCorr C2	D2	XCorr D2	E2	XCorr E2	F2	XCorr F2	# Missed Cleavages
	GQHPLSIQPMGVSFTAENEGTYYGPPGR	3	1	1	Q61147		2990.41	0	0.001789	High	4.93275	High	3.62474	High	4.23751							0
	QRGPDEEHLGILGPVIWAEVGDTIK	7	1	1	Q61147		2729.43	0	0.0008189	High	4.40141	High	3.59016	High	4.01685							1
	SGAGREDSACIPWAYYSTVDR	5	1	1	Q61147	C10(Carbamidomethyl)	2361.06	0	0.008321	High	4.35476	High	3.42958									1
	DCNKPSPEDNIQDR	6	1	1	Q61147	C2(Carbamidomethyl)	1687.73	0	0.001924	High	4.10759	High	3.49961	High	4.01471			High	4.09269	High	4.03491	0
	ALYFEYTDGTFSK	5	1	1	Q61147		1541.72	0	0.008729	High	3.97306	High	3.6964	High	3.41813							0
	RRAEDEHLGILGPPIHANVGDK	8	1	1	Q61147		2394.27	0	0.001179	High	3.97077	High	4.56759	High	2.30731							2
	IYTFHAHGVTYTK	7	1	1	Q61147		1537.78	0	3.336e-05	High	3.86168	High	4.62119	High	4.70085							0
	DNEEFLESNK	7	1	1	Q61147		1224.54	0	0.02518	High	3.51683	High	3.91201	High	3.655					High	3.17984	0
	DNEDFQESNR	3	1	1	Q61147		1253.5	0	0.01916	High	3.47797	High	3.59235	High	3.498							0
	EMGPTYADPVCLSK	3	1	1	Q61147	C11(Carbamidomethyl)	1567.71	0	1.122e-05	High	3.46902	High	3.49622	High	4.0675							0
	DIFTGLIGPMK	6	1	1	Q61147		1191.65	0	0.01372	High	3.42381	High	3.59988	High	3.26813							0
	TESSTVVPTLPGEVR	3	1	1	Q61147		1571.83	0	0.01835	High	3.27005	High	2.91314	High	2.69953							0
	AGLQAFFQVR	6	1	1	Q61147		1136.62	0	0.01751	High	3.19189	High	3.4088	High	3.48558							0
	QFEDFTVYLGER	5	1	1	Q61147		1503.71	0	0.05938	High	3.17306	High	3.68388	High	3.11478							0
	ETFTYEWTVPK	6	1	1	Q61147		1400.67	0	0.03463	High	3.15717	High	2.93654	High	2.59309							0
	TIDKPAWLGFLGPVIK	9	1	1	Q61147		1755.02	0	0.01345	High	3.12673	High	3.41579	High	3.11426							0
	EMGPTYADPVCLSK	2	1	1	Q61147	M2(Oxidation); C11(Carbamidomethyl)	1583.71	0	0.0001983	High	2.98109			High	3.7298							0
	IYHSHVDAPK	6	1	1	Q61147		1166.6	0	0.0003081	High	2.87387	High	2.71411	High	2.9576							0
	TYTWQIPER	8	1	1	Q61147		1193.59	0	0.06253	High	2.81366	High	2.94305	High	2.96312							0
	VFFEQGATR	3	1	1	Q61147		1054.53	0	0.03913	High	2.68627	High	2.38888	High	2.43003							0
	YTVNQCQR	2	1	1	Q61147	C6(Carbamidomethyl)	1068.49	0	0.0732	High	2.64067	High	2.71888									0
	SLTLLMNPDTK	3	1	1	Q61147		1232.65	0	0.05201	High	2.43973	High	2.2135	High	2.2393							0
	VLPGQQYVYVLHANEPSPGEGDSNCVTR	8	1	1	Q61147	C25(Carbamidomethyl)	3086.46	0	0.002964	High	1.95677	High	3.35488	High	2.57404							0
	KGSLLADGR	2	1	1	Q61147		916.52	0	0.02735			High	2.99686	Medium	2.2872							1
	MYYSGVDPTK	4	1	1	Q61147		1160.53	0.001	0.1009	High	2.92788	High	2.58406	High	2.86136					Medium	2.47431	0
	EYTDGSFTNRK	7	1	1	Q61147		1317.61	0.001	0.1085	High	2.78009	High	2.48371	Medium	2.39244							1
	DLYSGLIGPLIVCR	1	1	1	Q61147	C13(Carbamidomethyl)	1575.85	0.001	0.07868	High	2.69014											0
	QFTDSSFREQVK	1	1	1	Q61147		1471.72	0.001	0.09223	High	1.99507											1
	VLPGQQYVYVLHANEPSPGEGDSNCVTR	1	1	1	Q61147	N14(Deamidated); C25(Carbamidomethyl)	3087.46	0.002	0.1318	High	2.53703											0
	NMATRPYSIHAHGVK	5	1	1	Q61147		1681.86	0.002	0.1315	High	2.41257	High	2.03698	High	2.35873							0
	TYSEHPEK	1	1	1	Q61147		990.452	0.002	0.09977			High	2.50914									0
	GSLLADGR	2	1	1	Q61147		788.426	0.005	0.1959	High	2.04915	Medium	2.19717									0
	DTANLFPHK	2	1	1	Q61147		1042.53	0.006	0.2054			High	2.7568	High	2.99282							0
	EDEDFQESNK	1	1	1	Q61147		1240.5	0.013	0.2743			Medium	2.76501									0
P01654	Ig kappa chain V-III region PC 2880/PC 1229 OS=Mus musculus PE=1 SV=1 - [KV3A1_MOUSE]	68.47	3	2	6	145	143.768	68.47	6	46	153.093	68.47	6	46	110.11	63.06	4	33		0			27.1698	30.63	2	7	29.9816	30.63	2	8	111	11.9728	5.33838
	Sequence	# PSMs	# Proteins	# Protein Groups	Protein Group Accessions	Modifications	MH+ [Da]	q-Value	PEP	A2	XCorr A2	B2	XCorr B2	C2	XCorr C2	D2	XCorr D2	E2	XCorr E2	F2	XCorr F2	# Missed Cleavages
	LLIYAASNQGSGVPAR	9	4	2	P01654;P03977	N8(Deamidated)	1617.86	0	3.051e-05	High	5.50186	High	4.77104	High	5.14453							0
	LLIYAASNQGSGVPAR	51	4	2	P01654;P03977		1616.88	0	7.798e-05	High	4.47037	High	4.57908	High	4.51542			High	4.06333	High	3.86633	0
	DIVLTQSPASLAVSLGQR	6	11	5	P01654;P03977;P01660;P01667;P01671	Q17(Deamidated)	1856.01	0	0.002983	High	4.10357	High	4.37525	High	3.98764							0
	DIVLTQSPASLAVSLGQR	58	13	7	P01654;P03977;P01660;P01667;P01671;P01670;P01664		1855.03	0	3.176e-05	High	4.07138	High	5.67451	High	4.39852	High	4.36211	High	4.38183	High	4.69216	0
	ASESVDNYGISFMNWFQQKPGQPPK	3	2	1	P01654		2855.34	0	8.932e-05	High	2.87381	High	1.45965	High	2.90726							0
	EVPWTFGGGTK	14	2	1	P01654		1178.58	0	0.05576	High	1.95287	Medium	1.8434	Medium	1.51768							0
	ATISCR	2	10	6	P01654;P03977;P01660;P01662;P01671;P01674	C5(Carbamidomethyl)	707.35	0.017	0.3125	Medium	1.52648	Medium	1.39223									0
	DIVLTQSPASLAVSLGQRATISCR	2	7	4	P01654;P01660;P01671;P03977	C23(Carbamidomethyl)	2543.36	0.024	0.3492	Medium	2.17341	Medium	2.07753									1
P01647	Ig kappa chain V-V region HP 124E1 OS=Mus musculus PE=1 SV=1 - [KV5AE_MOUSE]	67.59	1	1	8	142	125.976	66.67	7	42	106.659	66.67	7	39	107.574	66.67	7	36		0				0			39.5752	53.7	4	9	108	11.9579	8.45557
	Sequence	# PSMs	# Proteins	# Protein Groups	Protein Group Accessions	Modifications	MH+ [Da]	q-Value	PEP	A2	XCorr A2	B2	XCorr B2	C2	XCorr C2	D2	XCorr D2	E2	XCorr E2	F2	XCorr F2	# Missed Cleavages
	DIQMTQTTSSLSASLGDR	15	4	3	P01643;P01644;P01647	M4(Oxidation)	1926.91	0	2.01e-06	High	6.18903	High	5.41402	High	5.97157			High	6.31197	High	5.95044	0
	DIQMTQTTSSLSASLGDR	44	4	3	P01643;P01644;P01647		1910.91	0	2.639e-05	High	5.74527	High	5.56108	High	5.70091	High	6.75035	High	6.02853	High	5.98939	0
	ASQDINNYLNWYQQKPDGTVK	7	1	1	P01647		2482.2	0	0.006304	High	3.77879	High	2.94245	High	3.3326					Medium	2.76387	0
	DIQMTQTTSSLSASLGDRVTISCR	10	3	2	P01644;P01647	C23(Carbamidomethyl)	2627.27	0	0.04389	High	2.93243	High	2.69713	High	2.62976							1
	LLIYYTSR	33	4	2	P01644;P01647		1028.58	0	0.04505	High	2.7905	High	2.58939	High	2.78335			High	2.8897	Medium	2.53739	0
	LHSGVPSR	15	4	2	P01644;P01647		852.469	0	0.07077	High	2.53949	High	2.60825	Medium	2.2614							0
	TFGGGTKLEIK	7	7	5	P01643;P01644;P01647;P01649;P01670		1150.65	0	0.06435	High	1.6742	High	2.08581	High	2.58681			Medium	2.83666	Medium	2.52596	1
	VTISCR	10	4	2	P01644;P01647	C5(Carbamidomethyl)	735.382	0.009	0.2686	Medium	1.91702	Medium	1.70267	Medium	1.82299							0
	TFGGGTKLEIKR	1	4	2	P01644;P01647		1306.75											High	2.86155			2
Q61838	Alpha-2-macroglobulin OS=Mus musculus GN=A2m PE=1 SV=3 - [A2M_MOUSE]	29.43	2	35	35	140	117.805	26.69	31	43	97.1537	24.75	30	40	111.681	23.28	27	40	7.48593	2.94	2	2	23.9764	6.49	7	8	23.201	6.09	6	7	1495	165.748	6.68311
	Sequence	# PSMs	# Proteins	# Protein Groups	Protein Group Accessions	Modifications	MH+ [Da]	q-Value	PEP	A2	XCorr A2	B2	XCorr B2	C2	XCorr C2	D2	XCorr D2	E2	XCorr E2	F2	XCorr F2	# Missed Cleavages
	APFALQVNTLPLNFDK	5	1	1	Q61838		1787.97	0	0.0001805	High	5.18684	High	3.93669	High	3.73943							0
	TEVNTNHVLIYIEK	6	1	1	Q61838		1672.89	0	0.0003478	High	5.02676	High	2.96729	High	3.87754							0
	VNTNYRPGLPFSGQVLLVDEK	8	1	1	Q61838		2346.24	0	0.01266	High	4.84336	High	4.45537	High	4.52092	High	4.08699	High	3.00525	High	4.03595	0
	HSLGDNDAHSIFQSVGINIFTNSK	6	1	1	Q61838		2601.27	0	0.0001954	High	4.55586	High	5.38622	High	4.85565							0
	IKEEGTGIELTGIGSCEIANALSK	2	1	1	Q61838	C16(Carbamidomethyl)	2490.28	0	3.006e-08	High	4.52835			High	5.96682							1
	ALLAYAFALAGNK	6	1	1	Q61838		1322.75	0	1.032e-06	High	4.25566	High	4.70697	High	4.7178							0
	AFAQAQSHIFIEK	2	1	1	Q61838		1489.78	0	0.002417	High	4.09802	High	3.21654									0
	GSIFNLGSHVLSLEQGNMK	3	1	1	Q61838		2031.03	0	0.0008171	High	4.08334	High	2.84559	High	1.80296							0
	TVQGAFFGVPVYK	9	1	1	Q61838		1412.76	0	0.0007724	High	3.89897	High	4.25255	High	3.993			High	3.39881	High	3.56657	0
	AINYLISGYQR	4	1	1	Q61838		1297.69	0	2.494e-05	High	3.58733	High	3.29164	High	3.88277					Medium	2.63068	0
	DLSSSDLSTASK	5	1	1	Q61838		1210.58	0	0.005423	High	3.38898	High	3.21179	High	3.29716			Medium	2.82259	High	2.73198	0
	EEDSLHWQRPGDVQK	12	1	1	Q61838		1823.87	0	0.0002939	High	3.24509	High	2.66044	High	3.43676							0
	LQDQPNIQR	4	1	1	Q61838		1111.59	0	0.03893	High	3.17266	High	3.29772	High	3.01362			Medium	2.62712			0
	EVLVTIESSGTFSK	3	1	1	Q61838		1496.78	0	5.54e-05	High	3.15979	High	3.11925	High	3.43304							0
	LTEVPALVHK	6	1	1	Q61838		1106.66	0	0.0008452	High	2.86974	High	2.67551	High	2.78175							0
	KLQDQPNIQR	3	1	1	Q61838		1239.68	0	0.02452	High	2.84987	High	2.90173	High	3.57195							1
	LLTDQAVDK	3	1	1	Q61838		1002.55	0	0.02739	High	2.81033	High	2.43787	High	2.68176							0
	LPDLPGNYVTK	4	1	1	Q61838		1216.66	0	0.01439	High	2.78939	High	2.84519	High	2.63974							0
	VPDTITEWK	3	1	1	Q61838		1088.56	0	0.07083	High	2.70045	High	2.48605	Medium	1.84945							0
	YGAATFTR	4	1	1	Q61838		886.442	0	0.04591	Medium	2.68428	High	2.71216	Medium	2.46009			Medium	2.74051			0
	YNILPVADGK	3	1	1	Q61838		1089.59	0	0.0005532	High	2.23108	High	2.59584	High	2.94104							0
	LSPQSIYNLLPGK	2	1	1	Q61838		1429.81	0	0.00919	High	2.20419	High	2.24032									0
	ATVLNYMSHCIQIR	2	1	1	Q61838	C10(Carbamidomethyl)	1705.85	0	0.06898	High	2.10181	High	1.82481									0
	AESPVFVQTDKPIYKPGQIVK	5	1	1	Q61838		2344.29	0	0.01032	High	1.71173	High	1.66092	High	1.37512							0
	NALFCLETAWASISQSQESHVYTK	5	1	1	Q61838	C5(Carbamidomethyl)	2770.31	0	0.02845	High	1.66442	High	1.59474	Medium	1.64642							0
	LLLQEVR	2	1	1	Q61838		870.54	0.001	0.003703			High	2.18403	High	2.69609							0
	SVIVEPEGIEK	5	1	1	Q61838		1199.65	0.002	0.0217	High	2.65346	High	2.70473	High	2.50082			Medium	2.61091	High	3.24492	0
	DLTFYYLIK	3	1	1	Q61838		1175.64	0.002	0.1166	High	1.77702	High	2.82233	Medium	1.72818							0
	ALSFYQPR	4	1	1	Q61838		981.516	0.003	0.1425	High	2.09931	High	1.97954	High	2.21193							0
	TFQIR	2	2	1	Q61838		664.377	0.035	0.3993			Medium	2.25885	Medium	2.0947							0
	SIQIIK	1	1	1	Q61838		701.456	0.039	0.415			Medium	1.68309									0
	RSELLESLNK	1	1	1	Q61838		1188.66	0.04	0.4142	Medium	2.91923											1
	NALFCLETAWASISQSQESHVYTK	1	1	1	Q61838	C5(Carbamidomethyl); Q17(Deamidated)	2771.31	0.04	0.4181	Medium	2.24891											0
	VFQLR	1	1	1	Q61838		662.398	0.046	0.4346	Medium	1.50414											0
	NLKPAPIK	1	1	1	Q61838		880.562	0.048	0.4424	Medium	2.01169											0
	QQNSHGGFSSTQDTVVALQALSK	4	1	1	Q61838		2403.19									High	3.39895	High	4.3063	High	3.68477	0
P18528	Ig heavy chain V region 6.96 OS=Mus musculus PE=4 SV=1 - [HVM57_MOUSE]	94.9	1	3	7	136	129.716	92.86	6	39	131.852	94.9	7	41	139.025	94.9	7	41		0				0				0			98	11.0003	7.92822
	Sequence	# PSMs	# Proteins	# Protein Groups	Protein Group Accessions	Modifications	MH+ [Da]	q-Value	PEP	A2	XCorr A2	B2	XCorr B2	C2	XCorr C2	D2	XCorr D2	E2	XCorr E2	F2	XCorr F2	# Missed Cleavages
	LSCAASGFTFSDYYMYWVR	5	1	1	P18528	C3(Carbamidomethyl)	2324.01	0	0.0002578	High	5.30763	High	4.25476	High	5.29771							0
	EVQLVESGGGLVKPGGSLK	33	1	1	P18528		1854.03	0	0.00028	High	4.87082	High	4.21055	High	4.43655							0
	SEDTAMYYCAR	48	5	5	P01783;P18525;P18526;P18527;P18528	M6(Oxidation); C9(Carbamidomethyl)	1382.54	0	0.003066	High	4.34988	High	4.51823	High	4.39187			High	4.18557	High	4.42781	0
	SEDTAMYYCAR	24	5	5	P01783;P18525;P18526;P18527;P18528	C9(Carbamidomethyl)	1366.54	0	0.002586	High	4.31283	High	4.42984	High	4.11685			High	4.38316	High	4.58516	0
	RLEWVATISDGGSYTYYPDSVK	9	1	1	P18528		2507.21	0	6.309e-07	High	4.01468	High	5.05118	High	5.65638							1
	NNLYLQMSSLK	6	2	2	P18525;P18528	N2(Deamidated)	1311.66	0	0.01476	High	3.49759	High	4.1244	High	3.64258							0
	NNLYLQMSSLK	3	2	2	P18525;P18528		1310.68	0	0.0001783	High	3.37923	High	2.84282	High	3.40343							0
	NNLYLQMSSLK	3	2	2	P18525;P18528	M7(Oxidation)	1326.67	0	0.02048	High	3.33607	High	3.10866	High	2.84856							0
	GRFTISRDNAK	2	4	4	P18524;P18525;P18526;P18528		1264.68	0.004	0.05847			Medium	1.7507	High	2.15957							2
	FTISRDNAK	1	4	4	P18524;P18525;P18526;P18528	N7(Deamidated)	1052.54	0.008	0.2181			High	2.66964									1
	FTISRDNAK	2	4	4	P18524;P18525;P18526;P18528		1051.55	0.031	0.3746	Medium	2.6445			Medium	2.59199							1
P01806	Ig heavy chain V region 441 OS=Mus musculus PE=4 SV=1 - [HVM36_MOUSE]	76.72	8	1	9	130	144.135	72.41	8	40	143.786	72.41	8	39	132.51	76.72	9	39	4.90148	18.97	1	1	26.9228	54.31	5	6	21.4628	52.59	4	5	116	12.9025	8.26514
	Sequence	# PSMs	# Proteins	# Protein Groups	Protein Group Accessions	Modifications	MH+ [Da]	q-Value	PEP	A2	XCorr A2	B2	XCorr B2	C2	XCorr C2	D2	XCorr D2	E2	XCorr E2	F2	XCorr F2	# Missed Cleavages
	GLEWIGEINPDSSTINYTPSLK	40	3	1	P01806		2434.21	0	0.00223	High	6.07604	High	5.39984	High	5.69254	High	4.90148	High	5.63868	High	5.06452	0
	SEDTALYYCAR	18	5	3	P01806;P18524;P01812	C9(Carbamidomethyl)	1348.58	0	0.001505	High	4.56744	High	4.33419	High	4.21109			High	3.97111	High	4.36932	0
	VRSEDTALYYCAR	18	4	2	P01806;P01812	C11(Carbamidomethyl)	1603.75	0	0.001004	High	4.28332	High	4.79988	High	4.54577			High	3.02983			1
	LLESGGGLVQPGGSLK	14	4	2	P01806;P01811		1511.84	0	1.593e-07	High	4.12112	High	4.74022	High	5.1268			High	5.04401	High	3.65204	0
	LSCAASGFDFSR	13	4	2	P01806;P01812	C3(Carbamidomethyl)	1317.59	0	0.005179	High	3.62779	High	3.58958	High	3.57598			High	4.3529	High	3.82953	0
	NTLYLQMSK	8	4	2	P01806;P01812		1097.57	0	0.03201	High	2.98747	High	2.70577	High	2.60819							0
	YWMSWVR	8	4	2	P01806;P01812		1027.48	0	0.001371	High	2.41065	High	2.54893	High	2.77449							0
	YWMSWVR	5	4	2	P01806;P01812	M3(Oxidation)	1043.47	0.001	0.1158	High	2.62407	High	2.35541	High	2.40148							0
	LSCAASGFDFSRYWMSWVRQAPGK	2	4	2	P01806;P01812	C3(Carbamidomethyl)	2807.32	0.002	0.1236	High	1.59338			High	2.10119							2
	FIISR	4	10	3	P01806;P01811;P01812		635.387	0.019	0.2618			Medium	1.44967	Medium	1.54246							0
P03977	Ig kappa chain V-III region 50S10.1 OS=Mus musculus PE=1 SV=1 - [KV3A4_MOUSE]	45.95	1	1	5	130	136.959	45.95	5	40	146.002	45.95	5	41		0				0			27.1698	30.63	2	7	29.9816	30.63	2	8	111	12.0348	5.05908
	Sequence	# PSMs	# Proteins	# Protein Groups	Protein Group Accessions	Modifications	MH+ [Da]	q-Value	PEP	A2	XCorr A2	B2	XCorr B2	C2	XCorr C2	D2	XCorr D2	E2	XCorr E2	F2	XCorr F2	# Missed Cleavages
	LLIYAASNQGSGVPAR	9	4	2	P01654;P03977	N8(Deamidated)	1617.86	0	3.051e-05	High	5.50186	High	4.77104	High	5.14453							0
	LLIYAASNQGSGVPAR	51	4	2	P01654;P03977		1616.88	0	7.798e-05	High	4.47037	High	4.57908	High	4.51542			High	4.06333	High	3.86633	0
	DIVLTQSPASLAVSLGQR	6	11	5	P01654;P03977;P01660;P01667;P01671	Q17(Deamidated)	1856.01	0	0.002983	High	4.10357	High	4.37525	High	3.98764							0
	DIVLTQSPASLAVSLGQR	58	13	7	P01654;P03977;P01660;P01667;P01671;P01670;P01664		1855.03	0	3.176e-05	High	4.07138	High	5.67451	High	4.39852	High	4.36211	High	4.38183	High	4.69216	0
	ATISCR	2	10	6	P01654;P03977;P01660;P01662;P01671;P01674	C5(Carbamidomethyl)	707.35	0.017	0.3125	Medium	1.52648	Medium	1.39223									0
	DIVLTQSPASLAVSLGQRATISCR	2	7	4	P01654;P01660;P01671;P03977	C23(Carbamidomethyl)	2543.36	0.024	0.3492	Medium	2.17341	Medium	2.07753									1
	EVPYTFGGGTK	2	1	1	P03977		1155.57	0.043	0.4289	Medium	1.72451	Medium	1.49467									0
P01671	Ig kappa chain V-III region PC 7175 OS=Mus musculus PE=1 SV=1 - [KV3AJ_MOUSE]	100	1	5	10	130	123.146	52.25	8	41	118.873	68.47	8	39	91.104	48.65	4	29	22.9811	44.14	2	6		0			26.1874	54.05	3	7	111	12.003	7.37158
	Sequence	# PSMs	# Proteins	# Protein Groups	Protein Group Accessions	Modifications	MH+ [Da]	q-Value	PEP	A2	XCorr A2	B2	XCorr B2	C2	XCorr C2	D2	XCorr D2	E2	XCorr E2	F2	XCorr F2	# Missed Cleavages
	LLIYLASNLESGVPAR	35	4	3	P01662;P01671;P01670		1715.97	0	0.0001943	High	4.39671	High	4.31666	High	4.1354			Medium	2.49751			0
	DIVLTQSPASLAVSLGQR	6	11	5	P01654;P03977;P01660;P01667;P01671	Q17(Deamidated)	1856.01	0	0.002983	High	4.10357	High	4.37525	High	3.98764							0
	DIVLTQSPASLAVSLGQR	58	13	7	P01654;P03977;P01660;P01667;P01671;P01670;P01664		1855.03	0	3.176e-05	High	4.07138	High	5.67451	High	4.39852	High	4.36211	High	4.38183	High	4.69216	0
	LLIYLASNLESGVPAR	3	3	2	P01662;P01671	N8(Deamidated)	1716.95	0	0.04576	High	3.30407	High	3.55242									0
	SVSTSGYSYMHWYQQKPGQPPK	1	1	1	P01671	Q19(Deamidated)	2557.2	0	0.02259			High	2.7439									0
	SVSTSGYSYMHWYQQKPGQPPK	2	1	1	P01671		2556.19	0	0.006228			High	2.4382									0
	ELPLTFGAGTKLELK	1	1	1	P01671		1616.93	0.001	0.1025	High	1.61544											1
	ATISCRASK	2	1	1	P01671	C5(Carbamidomethyl)	993.515	0.002	0.09471	High	2.48827	High	2.84461									1
	DIVLTQSPASLAVSLGQRATISCRASK	4	1	1	P01671	C23(Carbamidomethyl)	2829.53	0.002	0.1274	High	2.43894	Medium	1.27699	Medium	1.28977							2
	ELPLTFGAGTK	10	1	1	P01671		1133.62	0.002	0.09266	High	2.0243	High	2.18404	High	2.08489					High	2.78348	0
	ATISCR	2	10	6	P01654;P03977;P01660;P01662;P01671;P01674	C5(Carbamidomethyl)	707.35	0.017	0.3125	Medium	1.52648	Medium	1.39223									0
	DIVLTQSPASLAVSLGQRATISCR	2	7	4	P01654;P01660;P01671;P03977	C23(Carbamidomethyl)	2543.36	0.024	0.3492	Medium	2.17341	Medium	2.07753									1
	FSGSGSGTDFTLNIHPVEEEDAATYYCQHSR	4	2	2	P01670;P01671	C27(Carbamidomethyl)	3475.51									High	4.25553	High	4.5214	High	4.23531	0
P01783	Ig heavy chain V region MOPC 21 (Fragment) OS=Mus musculus PE=1 SV=1 - [HVM16_MOUSE]	33.82	1	4	5	129	109.004	30.15	3	31	124.339	33.82	5	36	114.53	30.15	3	32	16.4227	8.09	1	5	41.628	16.18	2	11	51.442	16.18	2	14	136	15.0614	8.6167
	Sequence	# PSMs	# Proteins	# Protein Groups	Protein Group Accessions	Modifications	MH+ [Da]	q-Value	PEP	A2	XCorr A2	B2	XCorr B2	C2	XCorr C2	D2	XCorr D2	E2	XCorr E2	F2	XCorr F2	# Missed Cleavages
	LSCAASGFTFSSFGMHWVR	9	1	1	P01783	C3(Carbamidomethyl)	2147.98	0	0.000175	High	5.54904	High	5.73931	High	5.41591							0
	LSCAASGFTFSSFGMHWVR	10	1	1	P01783	C3(Carbamidomethyl); M15(Oxidation)	2163.97	0	0.0005241	High	4.64963	High	3.75024	High	4.26107							0
	SEDTAMYYCAR	48	5	5	P01783;P18525;P18526;P18527;P18528	M6(Oxidation); C9(Carbamidomethyl)	1382.54	0	0.003066	High	4.34988	High	4.51823	High	4.39187			High	4.18557	High	4.42781	0
	SEDTAMYYCAR	24	5	5	P01783;P18525;P18526;P18527;P18528	C9(Carbamidomethyl)	1366.54	0	0.002586	High	4.31283	High	4.42984	High	4.11685			High	4.38316	High	4.58516	0
	NTLFLQMTSLR	19	1	1	P01783		1323.71	0	0.004041	High	3.95335	High	3.96396	High	3.91382	High	3.15423	High	3.27096	High	3.31499	0
	NTLFLQMTSLR	17	1	1	P01783	M7(Oxidation)	1339.7	0	0.0002646	High	3.45607	High	3.54337	High	3.68897	High	3.76543	High	3.22135	High	3.3474	0
	LSCAASGFTFSSFGMHWVRQAPEK	1	1	1	P01783	C3(Carbamidomethyl)	2701.27	0	0.03338			High	1.64162									1
	NTLFLQMTSLRSEDTAMYYCAR	1	1	1	P01783	C20(Carbamidomethyl)	2671.23	0.001	0.05907			High	2.88821									1
P01660	Ig kappa chain V-III region PC 3741/TEPC 111 OS=Mus musculus PE=1 SV=1 - [KV3A8_MOUSE]	64.86	5	1	7	129	120.779	64.86	7	41	114.283	58.56	6	37	93.0267	53.15	4	29	21.6133	38.74	2	6	26.2868	26.13	2	7	33.3478	48.65	3	9	111	12.0919	5.37646
	Sequence	# PSMs	# Proteins	# Protein Groups	Protein Group Accessions	Modifications	MH+ [Da]	q-Value	PEP	A2	XCorr A2	B2	XCorr B2	C2	XCorr C2	D2	XCorr D2	E2	XCorr E2	F2	XCorr F2	# Missed Cleavages
	ASESVDSYGNSFMHWYQQKPGQPPK	14	3	2	P01660;P01662		2868.3	0	0.004617	High	4.26567	High	4.21117	High	3.00058	Medium	2.88773			High	3.82047	0
	DIVLTQSPASLAVSLGQR	6	11	5	P01654;P03977;P01660;P01667;P01671	Q17(Deamidated)	1856.01	0	0.002983	High	4.10357	High	4.37525	High	3.98764							0
	DIVLTQSPASLAVSLGQR	58	13	7	P01654;P03977;P01660;P01667;P01671;P01670;P01664		1855.03	0	3.176e-05	High	4.07138	High	5.67451	High	4.39852	High	4.36211	High	4.38183	High	4.69216	0
	ASNLESGIPAR	34	1	1	P01660		1114.58	0	0.001785	High	3.69038	High	3.53496	High	3.67437			High	3.46717	High	3.76065	0
	ASNLESGIPAR	4	1	1	P01660	N3(Deamidated)	1115.57	0	4.997e-05	High	3.67111	High	3.81343	High	4.20911							0
	ASESVDSYGNSFMHWYQQKPGQPPK	3	3	2	P01660;P01662	M13(Oxidation)	2884.3	0	0.04308	High	1.44948	High	1.70232	High	2.38947							0
	FSGSGSR	1	3	2	P01660;P01662		697.326	0.003	0.1636	High	1.99559											0
	LLIYR	5	6	2	P01660;P01649		677.434	0.007	0.2112	Medium	1.00369	High	1.55131	Medium	1.25417							0
	ATISCR	2	10	6	P01654;P03977;P01660;P01662;P01671;P01674	C5(Carbamidomethyl)	707.35	0.017	0.3125	Medium	1.52648	Medium	1.39223									0
	DIVLTQSPASLAVSLGQRATISCR	2	7	4	P01654;P01660;P01671;P03977	C23(Carbamidomethyl)	2543.36	0.024	0.3492	Medium	2.17341	Medium	2.07753									1
P18526	Ig heavy chain V region 345 OS=Mus musculus PE=1 SV=1 - [HVM55_MOUSE]	63.25	1	2	6	128	134.613	61.54	5	34	143.867	63.25	6	37	141.934	63.25	6	36	6.97169	9.4	1	2	35.0987	18.8	2	9	39.1075	18.8	2	10	117	12.8935	9.1001
	Sequence	# PSMs	# Proteins	# Protein Groups	Protein Group Accessions	Modifications	MH+ [Da]	q-Value	PEP	A2	XCorr A2	B2	XCorr B2	C2	XCorr C2	D2	XCorr D2	E2	XCorr E2	F2	XCorr F2	# Missed Cleavages
	LSCAASGFAFSSYDMSWVR	8	1	1	P18526	C3(Carbamidomethyl)	2141.94	0	2.771e-05	High	6.11382	High	5.63982	High	5.32452							0
	RLEWVAYISSGGGSTYYPDTVK	12	1	1	P18526		2449.2	0	6.098e-09	High	4.60351	High	5.76865	High	6.35956							1
	SEDTAMYYCAR	48	5	5	P01783;P18525;P18526;P18527;P18528	M6(Oxidation); C9(Carbamidomethyl)	1382.54	0	0.003066	High	4.34988	High	4.51823	High	4.39187			High	4.18557	High	4.42781	0
	SEDTAMYYCAR	24	5	5	P01783;P18525;P18526;P18527;P18528	C9(Carbamidomethyl)	1366.54	0	0.002586	High	4.31283	High	4.42984	High	4.11685			High	4.38316	High	4.58516	0
	NTLYLQMSSLK	20	2	2	P18524;P18526		1297.68	0	3.45e-05	High	3.89422	High	3.872	High	3.95194	High	3.75571	High	3.03581	High	3.20391	0
	NTLYLQMSSLK	4	2	2	P18524;P18526	N1(Deamidated)	1298.67	0	0.0001418	High	3.48551	High	3.75292	High	3.94286							0
	NTLYLQMSSLK	6	2	2	P18524;P18526	M7(Oxidation)	1313.67	0	0.0005215	High	3.23949	High	3.58379	High	3.72566	High	3.21598	High	3.23767	High	3.07178	0
	LSCAASGFAFSSYDMSWVR	1	1	1	P18526	C3(Carbamidomethyl); M15(Oxidation)	2157.93	0	0.004874			High	5.67057									0
	GRFTISRDNAK	2	4	4	P18524;P18525;P18526;P18528		1264.68	0.004	0.05847			Medium	1.7507	High	2.15957							2
	FTISRDNAK	1	4	4	P18524;P18525;P18526;P18528	N7(Deamidated)	1052.54	0.008	0.2181			High	2.66964									1
	FTISRDNAK	2	4	4	P18524;P18525;P18526;P18528		1051.55	0.031	0.3746	Medium	2.6445			Medium	2.59199							1
P18527	Ig heavy chain V region 914 OS=Mus musculus PE=1 SV=1 - [HVM56_MOUSE]	85.57	1	5	6	127	116.522	80.41	5	33	147.386	85.57	6	38	141.205	85.57	6	36		0			36.1829	39.18	3	9	44.7021	42.27	3	11	97	10.6543	9.17334
	Sequence	# PSMs	# Proteins	# Protein Groups	Protein Group Accessions	Modifications	MH+ [Da]	q-Value	PEP	A2	XCorr A2	B2	XCorr B2	C2	XCorr C2	D2	XCorr D2	E2	XCorr E2	F2	XCorr F2	# Missed Cleavages
	RLEWVASISSGGSTYYPDSVK	4	1	1	P18527		2302.14	0	3.683e-05	High	5.95916	High	6.48783	High	5.46575							1
	LSCAASGFTFSSYAMSWVR	13	1	1	P18527	C3(Carbamidomethyl)	2127.96	0	3.396e-07	High	5.3113	High	5.76428	High	5.81964					High	4.51295	0
	LSCAASGFTFSSYAMSWVR	8	1	1	P18527	C3(Carbamidomethyl); M15(Oxidation)	2143.96	0	3.431e-06	High	5.24915	High	6.13794	High	5.45301					High	4.09352	0
	SEDTAMYYCAR	48	5	5	P01783;P18525;P18526;P18527;P18528	M6(Oxidation); C9(Carbamidomethyl)	1382.54	0	0.003066	High	4.34988	High	4.51823	High	4.39187			High	4.18557	High	4.42781	0
	SEDTAMYYCAR	24	5	5	P01783;P18525;P18526;P18527;P18528	C9(Carbamidomethyl)	1366.54	0	0.002586	High	4.31283	High	4.42984	High	4.11685			High	4.38316	High	4.58516	0
	NILYLQMSSLR	12	1	1	P18527		1337.72	0	0.003364	High	3.54696	High	4.08342	High	3.78263			High	3.31205	High	3.26379	0
	LVESGGGLVKPGGSLK	11	1	1	P18527		1497.86	0	1.37e-06	High	3.32478	High	3.50768	High	4.48924			High	4.04558			0
	NILYLQMSSLR	5	1	1	P18527	M7(Oxidation)	1353.72	0	3.085e-05	High	2.964	High	2.9873	High	3.68281							0
	LSCAASGFTFSSYAMSWVRQTPEK	1	1	1	P18527	C3(Carbamidomethyl); Q20(Deamidated)	2712.26	0.002	0.02005					High	2.54254							1
	LSCAASGFTFSSYAMSWVRQTPEK	1	1	1	P18527	C3(Carbamidomethyl)	2711.25	0.007	0.209			High	2.53784									1
P18525	Ig heavy chain V region 5-84 OS=Mus musculus PE=1 SV=1 - [HVM54_MOUSE]	76.92	1	3	7	126	116.276	75.21	6	30	123.575	76.92	7	33	151.188	76.92	7	38	12.0472	35.04	2	3	42.6942	58.12	4	11	44.9562	58.12	4	11	117	12.8635	8.88037
	Sequence	# PSMs	# Proteins	# Protein Groups	Protein Group Accessions	Modifications	MH+ [Da]	q-Value	PEP	A2	XCorr A2	B2	XCorr B2	C2	XCorr C2	D2	XCorr D2	E2	XCorr E2	F2	XCorr F2	# Missed Cleavages
	LSCAASGFTFSSYTMSWVR	13	1	1	P18525	C3(Carbamidomethyl)	2157.97	0	4.076e-05	High	5.99577	High	5.49554	High	5.64006	High	5.05073	High	3.21145	High	4.34839	0
	RLEWVAYISNGGGSTYYPDTVK	9	1	1	P18525		2476.21	0	4.585e-06	High	4.6245	High	3.40402	High	5.15818	High	4.08071	High	3.30421	High	4.62174	1
	SEDTAMYYCAR	48	5	5	P01783;P18525;P18526;P18527;P18528	M6(Oxidation); C9(Carbamidomethyl)	1382.54	0	0.003066	High	4.34988	High	4.51823	High	4.39187			High	4.18557	High	4.42781	0
	SEDTAMYYCAR	24	5	5	P01783;P18525;P18526;P18527;P18528	C9(Carbamidomethyl)	1366.54	0	0.002586	High	4.31283	High	4.42984	High	4.11685			High	4.38316	High	4.58516	0
	LVESGGGLVQPGGSLK	10	1	1	P18525		1497.83	0	0.00126	High	3.83523	High	4.51592	High	4.38464			High	4.54188	High	3.15425	0
	NNLYLQMSSLK	6	2	2	P18525;P18528	N2(Deamidated)	1311.66	0	0.01476	High	3.49759	High	4.1244	High	3.64258							0
	NNLYLQMSSLK	3	2	2	P18525;P18528		1310.68	0	0.0001783	High	3.37923	High	2.84282	High	3.40343							0
	NNLYLQMSSLK	3	2	2	P18525;P18528	M7(Oxidation)	1326.67	0	0.02048	High	3.33607	High	3.10866	High	2.84856							0
	RLEWVAYISNGGGSTYYPDTVK	5	1	1	P18525	N10(Deamidated)	2477.22	0	2.055e-06			High	5.00891	High	5.19784							1
	GRFTISRDNAK	2	4	4	P18524;P18525;P18526;P18528		1264.68	0.004	0.05847			Medium	1.7507	High	2.15957							2
	FTISRDNAK	1	4	4	P18524;P18525;P18526;P18528	N7(Deamidated)	1052.54	0.008	0.2181			High	2.66964									1
	FTISRDNAK	2	4	4	P18524;P18525;P18526;P18528		1051.55	0.031	0.3746	Medium	2.6445			Medium	2.59199							1
P01670	Ig kappa chain V-III region PC 6684 OS=Mus musculus PE=1 SV=1 - [KV3AI_MOUSE]	96.4	1	3	9	126		0				0				0			22.9811	44.14	2	6	35.721	68.47	4	10		0			111	12.032	8.00146
	Sequence	# PSMs	# Proteins	# Protein Groups	Protein Group Accessions	Modifications	MH+ [Da]	q-Value	PEP	A2	XCorr A2	B2	XCorr B2	C2	XCorr C2	D2	XCorr D2	E2	XCorr E2	F2	XCorr F2	# Missed Cleavages
	LLIYLASNLESGVPAR	35	4	3	P01662;P01671;P01670		1715.97	0	0.0001943	High	4.39671	High	4.31666	High	4.1354			Medium	2.49751			0
	DIVLTQSPASLAVSLGQR	6	11	5	P01654;P03977;P01660;P01667;P01671	Q17(Deamidated)	1856.01	0	0.002983	High	4.10357	High	4.37525	High	3.98764							0
	DIVLTQSPASLAVSLGQR	58	13	7	P01654;P03977;P01660;P01667;P01671;P01670;P01664		1855.03	0	3.176e-05	High	4.07138	High	5.67451	High	4.39852	High	4.36211	High	4.38183	High	4.69216	0
	LLIYLASNLESGVPAR	3	3	2	P01662;P01671	N8(Deamidated)	1716.95	0	0.04576	High	3.30407	High	3.55242									0
	TFGGGTKLEIK	7	7	5	P01643;P01644;P01647;P01649;P01670		1150.65	0	0.06435	High	1.6742	High	2.08581	High	2.58681			Medium	2.83666	Medium	2.52596	1
	SVSTSGYSYMHWYQQKPGQPPK	1	1	1	P01671	Q19(Deamidated)	2557.2	0	0.02259			High	2.7439									0
	SVSTSGYSYMHWYQQKPGQPPK	2	1	1	P01671		2556.19	0	0.006228			High	2.4382									0
	ATISCRASK	2	1	1	P01671	C5(Carbamidomethyl)	993.515	0.002	0.09471	High	2.48827	High	2.84461									1
	DIVLTQSPASLAVSLGQRATISCRASK	4	1	1	P01671	C23(Carbamidomethyl)	2829.53	0.002	0.1274	High	2.43894	Medium	1.27699	Medium	1.28977							2
	ATISCR	2	10	6	P01654;P03977;P01660;P01662;P01671;P01674	C5(Carbamidomethyl)	707.35	0.017	0.3125	Medium	1.52648	Medium	1.39223									0
	DIVLTQSPASLAVSLGQRATISCR	2	7	4	P01654;P01660;P01671;P03977	C23(Carbamidomethyl)	2543.36	0.024	0.3492	Medium	2.17341	Medium	2.07753									1
	FSGSGSGTDFTLNIHPVEEEDAATYYCQHSR	4	2	2	P01670;P01671	C27(Carbamidomethyl)	3475.51									High	4.25553	High	4.5214	High	4.23531	0
P06330	Ig heavy chain V region AC38 205.12 OS=Mus musculus PE=1 SV=1 - [HVM51_MOUSE]	66.1	1	3	5	120	76.7311	57.63	4	28	92.0531	57.63	4	29	105.005	57.63	4	31	18.8613	29.66	2	4	50.6516	66.1	5	14	52.2267	66.1	5	14	118	12.9262	7.10791
	Sequence	# PSMs	# Proteins	# Protein Groups	Protein Group Accessions	Modifications	MH+ [Da]	q-Value	PEP	A2	XCorr A2	B2	XCorr B2	C2	XCorr C2	D2	XCorr D2	E2	XCorr E2	F2	XCorr F2	# Missed Cleavages
	SLTSEDSAVYYCAR	41	1	1	P06330	C12(Carbamidomethyl)	1621.72	0	0.0009061	High	4.71138	High	4.9841	High	4.40501			High	4.59507	High	4.3581	0
	EVQLQQSGPELVKPGASVK	34	3	2	P01756;P06330		1994.09	0	6.64e-08	High	4.54281	High	4.51919	High	4.60669			High	3.6928	High	4.13022	0
	ASGYTFTDYYMNWVK	16	1	1	P06330	M11(Oxidation)	1861.81	0	0.002147	High	4.38369	High	4.42482	High	4.18314	High	4.30036	High	4.47486	High	5.10875	0
	ASGYTFTDYYMNWVK	6	1	1	P06330		1845.82	0	0.0001973	High	4.01211	High	4.36123	High	4.00758	High	4.97637	High	3.31876	High	4.63252	0
	SLEWIGDINPNNGGTSYNQK	3	3	2	P01756;P06330	N12(Deamidated)	2208.02	0	7.554e-07	High	2.59358			High	5.56551							0
	EVQLQQSGPELVKPGASVK	4	3	2	P01756;P06330	Q6(Deamidated)	1995.07	0	0.03468	High	1.78241	High	2.98563	High	1.96163							0
	SLEWIGDINPNNGGTSYNQK	7	3	2	P01756;P06330		2207.04	0.001	0.06286	High	2.2932	High	2.98315	High	3.0487	High	5.33126	High	5.79387	High	5.15525	0
	ASGYTFTDYYMNWVK	1	1	1	P06330	N12(Deamidated)	1846.8	0.001	0.008207					High	2.56288							0
	SSSATYMELR	2	1	1	P06330		1144.53											Medium	2.79488			0
	SSSATYMELR	6	1	1	P06330	M7(Oxidation)	1160.53											Medium	2.57876	Medium	2.66733	0
P01635	Ig kappa chain V-V region K2 (Fragment) OS=Mus musculus PE=1 SV=1 - [KV5A3_MOUSE]	40.87	1	4	4	119	110.695	40.87	4	33	110.229	40.87	4	33	93.5561	40.87	4	28	15.9053	13.04	1	4	35.8933	33.04	3	10	39.5251	33.04	3	11	115	12.5733	8.30908
	Sequence	# PSMs	# Proteins	# Protein Groups	Protein Group Accessions	Modifications	MH+ [Da]	q-Value	PEP	A2	XCorr A2	B2	XCorr B2	C2	XCorr C2	D2	XCorr D2	E2	XCorr E2	F2	XCorr F2	# Missed Cleavages
	ASGNIHNYLAWYQQK	19	1	1	P01635		1792.87	0	5.813e-07	High	5.83864	High	5.19956	High	6.05671	High	4.87131	High	3.87821	High	3.75522	0
	SPQLLVYNAK	19	1	1	P01635		1132.64	0	0.01426	High	4.14782	High	3.53756	High	3.78865			High	3.66583	High	3.46561	0
	FSGSGSGTQYSLK	57	1	1	P01635		1318.63	0	0.01732	High	4.1425	High	3.98461	High	3.90455			High	4.33338	High	4.53005	0
	FSGSGSGTQYSLK	4	1	1	P01635	Q9(Deamidated)	1319.61	0	0.04707	High	3.03966	High	3.5991	High	2.82462							0
	TLADGVPSR	19	1	1	P01635		915.489	0	0.001635	Medium	2.65187	Medium	2.66601	High	2.56514							0
	SPQLLVYNAK	1	1	1	P01635	N8(Deamidated)	1133.62	0	0.0184			High	3.57246									0
P99024	Tubulin beta-5 chain OS=Mus musculus GN=Tubb5 PE=1 SV=1 - [TBB5_MOUSE]	45.95	1	2	15	116	32.9008	23.87	8	10	30.4111	23.87	8	10	32.6689	23.87	8	10	67.4513	32.21	9	18	126.495	41.67	13	35	121.417	41.22	13	33	444	49.639	4.89404
	Sequence	# PSMs	# Proteins	# Protein Groups	Protein Group Accessions	Modifications	MH+ [Da]	q-Value	PEP	A2	XCorr A2	B2	XCorr B2	C2	XCorr C2	D2	XCorr D2	E2	XCorr E2	F2	XCorr F2	# Missed Cleavages
	GHYTEGAELVDSVLDVVRK	11	3	3	P68372;P99024;Q7TMM9		2087.08	0	0.003406	High	3.91217	High	3.71168	High	3.33741	Medium	3.1289	High	3.49979	High	3.52625	1
	EIVHIQAGQCGNQIGAK	6	3	3	P99024;P68372;Q7TMM9	C10(Carbamidomethyl)	1822.92	0	0.0008665	High	3.89383	High	4.10235	High	3.81892			High	3.76538	High	4.12621	0
	IMNTFSVVPSPK	4	2	2	P68372;P99024		1319.7	0	0.009877	High	3.75784	High	3.52757	High	3.11768	High	3.71146					0
	EVDEQMLNVQNK	6	3	3	P68372;P99024;Q7TMM9		1446.69	0	0.0004755	High	3.59928	Medium	2.35188	High	3.9789			High	4.78478	High	4.46156	0
	LAVNMVPFPR	4	4	4	P68372;P99024;A2AQ07;Q7TMM9		1143.63	0	0.002914	High	3.16763	High	2.978	High	2.9956					Medium	2.58677	0
	ISVYYNEATGGK	7	1	1	P99024		1301.64	0	0.0001476	High	3.10232	High	3.31882	High	3.46864			High	3.48749	High	3.46917	0
	AILVDLEPGTMDSVR	8	2	2	P99024;Q7TMM9		1615.84	0	2.321e-06	High	2.61509	High	3.12031	High	3.6311	High	3.50817	High	3.09427	High	3.57919	0
	YLTVAAVFR	3	2	2	P68372;P99024		1039.59	0	0.0006927	High	2.56378	High	2.09966	High	2.5966							0
	EVDEQMLNVQNK	9	3	3	P68372;P99024;Q7TMM9	M6(Oxidation)	1462.68	0.001	0.006216					High	3.17661			High	4.15087	High	4.29725	0
	SGPFGQIFRPDNFVFGQSGAGNNWAK	9	3	3	Q7TMM9;P68372;P99024		2798.35									High	5.10155	High	5.13801	High	5.09401	0
	ALTVPELTQQVFDAK	7	1	1	P99024		1659.89									High	4.71545	Medium	2.66173	Medium	3.19564	0
	EAESCDCLQGFQLTHSLGGGTGSGMGTLLISK	4	2	2	P68372;P99024	C5(Carbamidomethyl); C7(Carbamidomethyl)	3311.54									High	4.24254	High	4.15905	High	4.15272	0
	LHFFMPGFAPLTSR	5	3	3	P68372;P99024;Q7TMM9	M5(Oxidation)	1636.83									High	4.1682	High	3.38774	High	4.00882	0
	AILVDLEPGTMDSVR	8	2	2	P99024;Q7TMM9	M11(Oxidation)	1631.83									High	4.15902	High	3.99951	High	4.02174	0
	LHFFMPGFAPLTSR	6	3	3	P68372;P99024;Q7TMM9		1620.84									High	4.00445	High	3.82302	High	3.53432	0
	EAESCDCLQGFQLTHSLGGGTGSGMGTLLISK	5	2	2	P68372;P99024	C5(Carbamidomethyl); C7(Carbamidomethyl); M25(Oxidation)	3327.53									High	3.73345	High	4.16892	High	4.07113	0
	GHYTEGAELVDSVLDVVR	3	3	3	Q7TMM9;P68372;P99024		1958.99									High	3.71718	High	3.82864	High	3.56352	0
	LAVNMVPFPR	3	2	2	P68372;P99024	M5(Oxidation)	1159.63									High	2.99184			High	3.15688	0
	MREIVHIQAGQCGNQIGAK	1	3	3	Q7TMM9;P99024;P68372	C12(Carbamidomethyl)	2110.07											High	4.64585			1
	MREIVHIQAGQCGNQIGAK	3	3	3	P68372;P99024;Q7TMM9	M1(Oxidation); C12(Carbamidomethyl)	2126.06											High	4.20785	High	4.40605	1
	IMNTFSVVPSPK	1	2	2	P68372;P99024	M2(Oxidation)	1335.7											High	2.99576			0
	TAVCDIPPR	3	3	3	P68372;P99024;Q7TMM9	C4(Carbamidomethyl)	1028.52											Medium	2.64428	High	2.81322	0
P01638	Ig kappa chain V-V region L6 (Fragment) OS=Mus musculus PE=4 SV=1 - [KV5A6_MOUSE]	47.83	1	1	6	113	94.405	47.83	6	37	98.5606	43.48	5	34	81.6004	45.22	5	29		0			30.3858	13.04	1	7	24.3235	20	2	6	115	12.9774	7.81104
	Sequence	# PSMs	# Proteins	# Protein Groups	Protein Group Accessions	Modifications	MH+ [Da]	q-Value	PEP	A2	XCorr A2	B2	XCorr B2	C2	XCorr C2	D2	XCorr D2	E2	XCorr E2	F2	XCorr F2	# Missed Cleavages
	ASQDINSYLSWFQQKPGK	16	1	1	P01638		2097.04	0	0.0003555	High	4.76348	High	4.87749	High	4.74469							0
	MTQSPSSMYASLGER	25	2	2	P01637;P01638	M1(Oxidation)	1660.73	0	0.0005916	High	4.64806	High	4.71754	High	4.30911			High	4.37833	High	4.89313	0
	MTQSPSSMYASLGER	15	2	2	P01637;P01638	M1(Oxidation); M8(Oxidation)	1676.72	0	1.118e-07	High	4.33047	High	4.79727	High	4.95444			High	4.85181	High	4.68624	0
	MTQSPSSMYASLGER	16	2	2	P01637;P01638		1644.73	0	0.0004564	High	4.24807	High	3.92414	High	3.9422			High	4.54218	High	4.06761	0
	LVDGVPSR	25	2	2	P01637;P01638		842.474	0	0.04243	High	2.4575	High	2.80296	High	2.46397					Medium	2.4982	0
	ANRLVDGVPSR	2	2	2	P01637;P01638		1183.66	0.002	0.112	High	2.23089	High	2.82594									1
	VTITCK	10	2	2	P01634;P01638	C5(Carbamidomethyl)	721.391	0.006	0.2057	Medium	1.68898	Medium	1.5774	Medium	1.39077							0
	TLIYR	4	2	2	P01637;P01638		665.398	0.018	0.3221	Medium	1.36494			Medium	1.43891							0
P16546	Spectrin alpha chain, non-erythrocytic 1 OS=Mus musculus GN=Sptan1 PE=1 SV=4 - [SPTN1_MOUSE]	26.9	1	53	53	110	0	0.73	1	1		0				0			84.8085	11.29	18	23	175.641	21	42	49	131.592	15.53	32	37	2472	284.422	5.32568
	Sequence	# PSMs	# Proteins	# Protein Groups	Protein Group Accessions	Modifications	MH+ [Da]	q-Value	PEP	A2	XCorr A2	B2	XCorr B2	C2	XCorr C2	D2	XCorr D2	E2	XCorr E2	F2	XCorr F2	# Missed Cleavages
	EVTMKKGDILTLLNSTNK	1	1	1	P16546	N14(Deamidated)	2006.09	0.045	0.4296	Medium	1.88755											2
	EAALTNEEVGADLEQVEVLQK	9	1	1	P16546		2285.15									High	6.10899	High	5.1463	High	4.19157	0
	ENLLEEQGSIALR	3	1	1	P16546		1471.78									High	4.78104	High	4.3296	High	4.601	0
	REELITNWEQIR	4	1	1	P16546		1586.82									High	4.61492	High	4.01988	High	3.36354	1
	LDENSAFLQFNWK	2	1	1	P16546		1611.78									High	4.5345					0
	ELVLALYDYQEK	1	1	1	P16546		1483.77									High	4.40943					0
	EANELQQWITEK	4	1	1	P16546		1488.73									High	4.05561	High	4.02117	High	3.92024	0
	TDDYGRDLSSVQTLLTK	2	1	1	P16546		1911.96									High	4.04604	Medium	2.8186			1
	DLASVQALLR	3	1	1	P16546		1085.63									High	3.40908	High	3.45283	High	3.12627	0
	YTEHSTVGLAQQWDQLDQLGMR	1	1	1	P16546		2576.21									High	3.37182					0
	ADVVESWIGEK	1	1	1	P16546		1232.62									High	3.36973					0
	EAFLNTEDKGDSLDSVEALIK	3	1	1	P16546		2294.14									High	3.34349	High	3.60928	Medium	3.06474	1
	ALINADELANDVAGAEALLDR	1	1	1	P16546		2154.11									High	3.24723					0
	VEDLFLTFAK	3	1	1	P16546		1182.64									High	3.17624	Medium	2.60151	High	3.52315	0
	KIEDLGAAMEEALILDNK	2	1	1	P16546	M9(Oxidation)	1989.02									Medium	3.1515	High	3.39482			1
	LLVSSEDYGRDLTGVQNLR	2	1	1	P16546		2135.11									Medium	3.11703			Medium	2.7697	1
	HALLEADVAAHQDRIDGITIQAR	1	1	1	P16546		2513.32									Medium	2.99948					1
	LAALADQWQFLVQK	3	1	1	P16546		1630.9									High	2.95055	High	4.90906	High	4.22676	0
	DVDETIGWIK	2	1	1	P16546		1175.59									Medium	2.5097	High	3.02806			0
	LSDDNTIGQEEIQQR	3	1	1	P16546		1745.83											High	5.07324	High	4.74916	0
	HQALQAEIAGHEPR	2	1	1	P16546		1556.8											High	4.9104	High	4.2298	0
	KLSDDNTIGQEEIQQR	1	1	1	P16546		1873.93											High	4.60594			1
	KFEEFQTDLAAHEER	2	1	1	P16546		1849.87											High	4.51516	High	5.29224	1
	HQLLEADISAHEDR	2	1	1	P16546		1633.79											High	4.50814	High	4.49827	0
	TKQDEVNAAWQR	2	1	1	P16546		1445.71											High	4.32077	High	4.47589	1
	VLETAEDIQER	2	1	1	P16546		1302.65											High	4.25858	High	3.86505	0
	MQHNLEQQIQAR	1	1	1	P16546	M1(Oxidation)	1511.73											High	4.15761			0
	GRELPTAFDYVEFTR	2	1	1	P16546		1800.89											High	4.15256	High	3.53449	1
	TATDEAYKDPSNLQGK	3	1	1	P16546		1737.82											High	3.91599			1
	KHEAFETDFTVHK	1	1	1	P16546		1588.78											High	3.88649			1
	KGDILTLLNSTNK	2	1	1	P16546		1416.8											High	3.83411	High	3.58187	1
	DLNSQADSLMTSSAFDTSQVK	1	1	1	P16546		2245.03											High	3.76316			0
	RWTQLLANSATRK	1	1	1	P16546		1544.87											High	3.72682			2
	SSLSSAQADFNQLAELDR	1	1	1	P16546		1951.93											High	3.55882			0
	LFGAAEVQR	1	1	1	P16546		990.536											High	3.46193			0
	SSEEIESAFR	2	1	1	P16546		1154.53											High	3.43786	High	3.29645	0
	MQHNLEQQIQAR	1	1	1	P16546		1495.74											High	3.37648			0
	QDEVNAAWQR	3	1	1	P16546		1216.57											High	3.34691	High	3.06955	0
	VNEVSQFAAK	4	1	1	P16546		1092.57											High	3.30476	High	3.32835	0
	DVTGAEALLER	2	1	1	P16546		1173.61											High	3.30288	High	3.69961	0
	YTEHSTVGLAQQWDQLDQLGMR	1	1	1	P16546	M21(Oxidation)	2592.22											High	3.28584			0
	DLTNVQNLQK	2	1	1	P16546		1172.63											High	3.19101	High	3.74328	0
	KHQALQAEIAGHEPR	1	1	1	P16546		1684.89											High	2.95965			1
	GNAMVEEGHFAAEDVK	1	1	1	P16546	M4(Oxidation)	1719.77											Medium	2.89397			0
	SQLLGSAHEVQR	3	1	1	P16546		1324.69											High	2.87599	High	3.20222	0
	EELYQNLTR	2	1	1	P16546		1165.58											Medium	2.84101	High	2.95113	0
	LAQFVEHWK	1	1	1	P16546		1157.61											Medium	2.70667			0
	ITALDEFATK	2	1	1	P16546		1108.59											Medium	2.65919	High	3.17167	0
	DLASVNNLLK	2	1	1	P16546		1086.61											Medium	2.60728	High	2.7562	0
	DLIGVQNLLK	2	1	1	P16546		1112.67											Medium	2.43073	High	3.15995	0
	SLQQLAEER	2	1	1	P16546		1073.56											Medium	2.42191	High	2.85544	0
	LIQSHPESAEDLK	1	1	1	P16546		1466.75													High	4.10326	0
	LLEATELK	1	1	1	P16546		916.534													High	2.99583	0
	NTTGVTEEALK	1	1	1	P16546		1162.6													High	2.92518	0
	LQVASDENYK	1	1	1	P16546		1166.57													Medium	2.56975	0
P07759	Serine protease inhibitor A3K OS=Mus musculus GN=Serpina3k PE=1 SV=2 - [SPA3K_MOUSE]	37.8	1	12	13	108	95.5461	37.8	12	30	95.1997	37.8	13	31	85.7809	37.8	12	30	28.3365	16.03	4	7	22.3425	15.31	4	6	16.3417	16.03	4	4	418	46.85	5.16064
	Sequence	# PSMs	# Proteins	# Protein Groups	Protein Group Accessions	Modifications	MH+ [Da]	q-Value	PEP	A2	XCorr A2	B2	XCorr B2	C2	XCorr C2	D2	XCorr D2	E2	XCorr E2	F2	XCorr F2	# Missed Cleavages
	ALYQTEAFTADFQQPTEAK	15	1	1	P07759		2159.03	0	0.001334	High	5.38472	High	5.16606	High	4.78807	High	4.17444	High	4.54737	High	4.14034	0
	ISFDPQDTFESEFYLDEK	10	1	1	P07759		2209.98	0	0.0001862	High	5.19604	High	4.77163	High	4.69108	High	4.74179			High	4.45818	0
	EVFTEQADLSGITETK	8	1	1	P07759		1767.86	0	1.288e-07	High	4.55747	High	4.65656	High	5.18907	High	5.35018	High	5.24317	High	4.74776	0
	KLSVSQVVHK	6	1	1	P07759		1124.68	0	0.01624	High	4.18802	High	4.02647	High	2.62812							1
	AVLDVAETGTEAAAATGVIGGIRK	8	1	1	P07759		2270.23	0	2.803e-05	High	3.70635	High	4.71899	High	2.31903							1
	LEEDVLPEMGIK	6	1	1	P07759		1372.7	0	0.0008905	High	3.70154	High	3.36482	High	3.4884							0
	MQQVEASLQPETLRK	4	3	2	Q91WP6;P07759	M1(Oxidation)	1773.92	0	0.0001574	High	3.32959	High	2.81302	High	3.68264			High	3.54749			1
	TMEEILEGLK	6	1	1	P07759		1162.6	0	0.02481	High	3.26695	High	2.94855	High	3.23701							0
	DLQILAEFHEK	5	1	1	P07759		1342.7	0	0.0005937	High	3.21339	High	3.15047	High	3.36551							0
	TLFPSQIEELNLPK	12	1	1	P07759		1628.89	0	0.005956	High	2.99756	High	3.37346	High	3.17306	Medium	2.61683	Medium	2.41387	High	2.99542	0
	LSVSQVVHK	14	1	1	P07759		996.583	0	0.02876	High	2.7297	High	2.98093	High	2.76806							0
	MQQVEASLQPETLRK	10	3	2	Q91WP6;P07759		1757.92	0	0.00118	High	2.63376	High	2.58203	High	2.7286							1
	ELISELDER	3	1	1	P07759		1103.56	0.003	0.1616	High	2.38239	Medium	2.52275	High	2.16794							0
	EVFTEQADLSGITETKK	1	1	1	P07759		1895.96	0.014	0.2816			Medium	1.47366									1
Q99K48	Non-POU domain-containing octamer-binding protein OS=Mus musculus GN=Nono PE=1 SV=3 - [NONO_MOUSE]	30.02	1	11	11	106		0				0				0			92.3029	17.97	4	24	162.414	30.02	11	46	124.273	27.27	8	36	473	54.5064	8.95361
	Sequence	# PSMs	# Proteins	# Protein Groups	Protein Group Accessions	Modifications	MH+ [Da]	q-Value	PEP	A2	XCorr A2	B2	XCorr B2	C2	XCorr C2	D2	XCorr D2	E2	XCorr E2	F2	XCorr F2	# Missed Cleavages
	CSEGSFLLTTFPRPVTVEPMDQLDDEEGLPEK	6	1	1	Q99K48	C1(Carbamidomethyl)	3636.72									High	5.55268	High	5.25198	High	5.36376	0
	FAQPGSFEYEYAMR	7	1	1	Q99K48		1695.75									High	4.92286	High	3.8473	High	3.96587	0
	NLPQYVSNELLEEAFSVFGQVER	20	1	1	Q99K48		2668.32									High	4.89076	High	5.33165	High	4.83897	0
	CSEGSFLLTTFPRPVTVEPMDQLDDEEGLPEK	6	1	1	Q99K48	C1(Carbamidomethyl); M20(Oxidation)	3652.7									High	4.53028	High	4.89721	High	3.42183	0
	LFVGNLPPDITEEEMR	14	1	1	Q99K48		1859.92									High	3.87243	High	3.81333	High	3.51041	0
	LFVGNLPPDITEEEMR	17	1	1	Q99K48	M15(Oxidation)	1875.92									High	3.18658	High	3.05618	High	2.87206	0
	FAQPGSFEYEYAMR	12	1	1	Q99K48	M13(Oxidation)	1711.74									Medium	2.85208	High	4.26506	High	4.49289	0
	RMEELHNQEVQK	2	1	1	Q99K48		1540.75											High	3.63383	High	3.62605	1
	VELDNMPLR	8	1	1	Q99K48	M6(Oxidation)	1102.55											High	3.31649	High	3.10837	0
	EKLEMEMEAAR	1	1	1	Q99K48		1336.62											High	3.15748			1
	LEMEMEAAR	1	1	1	Q99K48		1079.49											High	3.10028			0
	FACHSASLTVR	4	1	1	Q99K48	C3(Carbamidomethyl)	1248.62											High	3.09418	High	3.78539	0
	LEMEMEAAR	2	1	1	Q99K48	M3(Oxidation)	1095.48											High	2.98344			0
	VELDNMPLRGK	1	1	1	Q99K48	M6(Oxidation)	1287.67											Medium	2.82068			1
	VELDNMPLR	2	1	1	Q99K48		1086.56											Medium	2.74087	High	3.0466	0
	GIVEFSGKPAAR	3	1	1	Q99K48		1231.68											Medium	2.48032	High	2.93076	0
Q3THE2	Myosin regulatory light chain 12B OS=Mus musculus GN=Myl12b PE=1 SV=2 - [ML12B_MOUSE]	62.79	1	5	12	102						0				0			74.3318	39.53	4	17	176.403	62.79	11	45	152.909	56.4	10	40	172	19.7665	4.84326
	Sequence	# PSMs	# Proteins	# Protein Groups	Protein Group Accessions	Modifications	MH+ [Da]	q-Value	PEP	A2	XCorr A2	B2	XCorr B2	C2	XCorr C2	D2	XCorr D2	E2	XCorr E2	F2	XCorr F2	# Missed Cleavages
	NAFACFDEEATGTIQEDYLR	7	1	1	Q3THE2	C5(Carbamidomethyl)	2350.03									High	6.48612	High	6.11337	High	5.81686	0
	ATSNVFAMFDQSQIQEFK	31	2	2	Q3THE2;Q9CQ19	M8(Oxidation)	2106.98									High	5.55385	High	5.42639	High	5.62236	0
	ELLTTMGDRFTDEEVDELYR	6	1	1	Q3THE2		2432.13									High	5.09658	High	4.09993	High	4.66104	1
	ATSNVFAMFDQSQIQEFK	7	2	2	Q3THE2;Q9CQ19		2090.98									High	4.90229	High	4.50442	High	3.59978	0
	ELLTTMGDRFTDEEVDELYR	16	1	1	Q3THE2	M6(Oxidation)	2448.12									High	3.74412	High	4.96561	High	4.93052	1
	GNFNYIEFTR	3	1	1	Q3THE2		1260.6									High	3.25446	High	3.37875	High	3.42468	0
	FTDEEVDELYR	5	1	1	Q3THE2		1415.63											High	4.46465	High	4.09324	0
	KGNFNYIEFTR	5	1	1	Q3THE2		1388.7											High	3.63769	High	3.365	1
	EAFNMIDQNR	3	2	2	Q3THE2;Q9CQ19		1237.56											High	3.58102	High	3.19679	0
	EAFNMIDQNR	8	2	2	Q3THE2;Q9CQ19	M5(Oxidation)	1253.56											High	3.48657	High	3.17564	0
	LNGTDPEDVIR	3	2	2	Q3THE2;Q9CQ19		1228.61											High	3.46444			0
	DGFIDKEDLHDMLASLGK	2	2	2	Q3THE2;Q9CQ19		2003.98											High	3.21724	Medium	2.71867	1
	ELLTTMGDR	1	2	2	Q3THE2;Q9CQ19		1035.52											Medium	2.80828			0
	ELLTTMGDR	1	2	2	Q3THE2;Q9CQ19	M6(Oxidation)	1051.51											Medium	2.80012			0
	DGFIDK	2	2	2	Q3THE2;Q9CQ19		694.342											Medium	2.79889	Medium	2.55609	0
	EDLHDMLASLGK	2	2	2	Q3THE2;Q9CQ19		1328.65													High	2.82147	0
Q922U2	Keratin, type II cytoskeletal 5 OS=Mus musculus GN=Krt5 PE=1 SV=1 - [K2C5_MOUSE]	18.1	1	10	19	98	84.4075	15.17	17	34	70.1282	13.62	15	25	75.3287	16.21	15	31	7.48412	2.07	1	2	12.2924	2.07	1	3	10.4057	3.79	2	3	580	61.7286	7.75244
	Sequence	# PSMs	# Proteins	# Protein Groups	Protein Group Accessions	Modifications	MH+ [Da]	q-Value	PEP	A2	XCorr A2	B2	XCorr B2	C2	XCorr C2	D2	XCorr D2	E2	XCorr E2	F2	XCorr F2	# Missed Cleavages
	SLDLDSIIAEVK	24	4	2	Q922U2;Q8BGZ7		1302.71	0	1.083e-05	High	4.35348	High	4.1548	High	4.38747	High	3.908	High	4.19121	High	4.1041	0
	LRSEIDNVKK	5	1	1	Q922U2		1201.69	0	0.01887	High	4.15037	High	3.64415	High	3.58651							2
	NKYEDEINK	5	3	3	Q6IFZ6;Q922U2;Q8VED5		1152.55	0	0.0009063	High	3.43573	High	2.87635	High	3.49756							1
	LALDVEIATYR	6	5	3	Q3UV17;Q922U2;Q8BGZ7		1263.7	0	0.02333	High	3.4155	High	3.77204	High	3.15562							0
	SRTEAESWYQTK	3	1	1	Q922U2		1485.7	0	0.03086	High	3.18292	High	4.31317	High	3.46723							1
	TEAESWYQTK	4	1	1	Q922U2		1242.56	0	0.009259	High	3.02375	High	3.62744	High	3.31581							0
	LRSEIDNVK	7	1	1	Q922U2		1073.6	0	0.07271	High	2.83974	Medium	3.04931	High	2.69029							1
	YEDEINK	3	8	6	Q3TTY5;Q6IFZ6;P04104;Q922U2;Q8BGZ7;Q8VED5		910.415	0	0.05227	High	2.75627	High	2.89209	High	2.66316							0
	LALDVEIATYRK	16	5	3	Q3UV17;Q922U2;Q8BGZ7		1391.79	0	0.001544	High	2.61992	High	3.02905	High	3.21784							1
	HEISEMNR	3	1	1	Q922U2		1015.46	0	0.02893	High	2.46281	High	2.66283	High	2.76284							0
	EYQELMNTK	2	1	1	Q922U2		1155.53	0.001	0.006274	High	2.99777			High	3.19741							0
	SEIDNVK	3	1	1	Q922U2		804.41	0.001	0.01404	High	2.34449	High	2.19148	High	2.35874							0
	YEDEINKR	3	8	6	Q3TTY5;Q6IFZ6;P04104;Q922U2;Q8BGZ7;Q8VED5		1066.52	0.001	0.1086	High	2.29048	High	1.88558									1
	GRLDSELR	4	3	1	Q922U2		945.512	0.002	0.0904	High	2.86358	High	2.98441	High	2.80136							1
	FASFIDK	1	11	9	Q3TTY5;Q3UV17;Q6IFZ6;P04104;Q922U2;Q6IME9;Q6NXH9;Q8BGZ7;Q8VED5		827.429	0.002	0.02223					High	2.27687							0
	FLEQQNK	3	7	5	Q3UV17;Q922U2;Q8BGZ7;Q8VED5;P20152		906.468	0.004	0.1669	High	2.29387	High	1.8367	High	2.30323							0
	SEIDNVKK	2	1	1	Q922U2		932.505	0.007	0.2527	High	1.84406											1
	NKYEDEINKR	3	3	3	Q6IFZ6;Q922U2;Q8VED5		1308.65	0.008	0.2274	Medium	2.66721	High	2.1075									2
	YEELQQTAGR	1	1	1	Q922U2		1194.57													Medium	2.49208	0
P01667	Ig kappa chain V-III region PC 6308 OS=Mus musculus PE=1 SV=1 - [KV3AF_MOUSE]	58.56	2	4	5	98	95.9519	58.56	5	30	95.091	58.56	4	29	66.682	58.56	4	20		0			24.0311	38.74	2	6		0			111	12.0638	4.61475
	Sequence	# PSMs	# Proteins	# Protein Groups	Protein Group Accessions	Modifications	MH+ [Da]	q-Value	PEP	A2	XCorr A2	B2	XCorr B2	C2	XCorr C2	D2	XCorr D2	E2	XCorr E2	F2	XCorr F2	# Missed Cleavages
	DIVLTQSPASLAVSLGQRATISCK	12	4	1	P01667	C23(Carbamidomethyl)	2515.35	0	0.003289	High	4.54317	High	5.03844	High	4.26632							1
	DIVLTQSPASLAVSLGQR	6	11	5	P01654;P03977;P01660;P01667;P01671	Q17(Deamidated)	1856.01	0	0.002983	High	4.10357	High	4.37525	High	3.98764							0
	DIVLTQSPASLAVSLGQR	58	13	7	P01654;P03977;P01660;P01667;P01671;P01670;P01664		1855.03	0	3.176e-05	High	4.07138	High	5.67451	High	4.39852	High	4.36211	High	4.38183	High	4.69216	0
	LLIYTASNLESGIPAR	8	1	1	P01667		1717.95	0	0.01316	High	3.81919	High	4.04266	High	2.92232							0
	ASQSVDYDGDSYMNWYQQKPGQPPK	13	4	1	P01667		2889.28	0	0.0002875	High	2.83275	High	3.36353	High	3.19329	High	3.41362	High	4.47192	Medium	2.72986	0
	ATISCK	1	4	1	P01667	C5(Carbamidomethyl)	679.344	0.046	0.4344	Medium	1.44267											0
P68372	Tubulin beta-4B chain OS=Mus musculus GN=Tubb4b PE=1 SV=1 - [TBB4B_MOUSE]	42.47	1	2	14	97	29.9349	20.45	7	9	23.972	17.75	6	8	28.7885	20.45	7	9	58.783	28.76	8	16	101.938	38.2	12	27	106.314	37.75	12	28	445	49.799	4.89404
	Sequence	# PSMs	# Proteins	# Protein Groups	Protein Group Accessions	Modifications	MH+ [Da]	q-Value	PEP	A2	XCorr A2	B2	XCorr B2	C2	XCorr C2	D2	XCorr D2	E2	XCorr E2	F2	XCorr F2	# Missed Cleavages
	GHYTEGAELVDSVLDVVRK	11	3	3	P68372;P99024;Q7TMM9		2087.08	0	0.003406	High	3.91217	High	3.71168	High	3.33741	Medium	3.1289	High	3.49979	High	3.52625	1
	EIVHLQAGQCGNQIGAK	6	3	3	P99024;P68372;Q7TMM9	C10(Carbamidomethyl)	1822.92	0	0.0008665	High	3.89383	High	4.10235	High	3.81892			High	3.76538	High	4.12621	0
	IMNTFSVVPSPK	4	2	2	P68372;P99024		1319.7	0	0.009877	High	3.75784	High	3.52757	High	3.11768	High	3.71146					0
	EVDEQMLNVQNK	6	3	3	P68372;P99024;Q7TMM9		1446.69	0	0.0004755	High	3.59928	Medium	2.35188	High	3.9789			High	4.78478	High	4.46156	0
	LAVNMVPFPR	4	4	4	P68372;P99024;A2AQ07;Q7TMM9		1143.63	0	0.002914	High	3.16763	High	2.978	High	2.9956					Medium	2.58677	0
	INVYYNEATGGK	4	1	1	P68372		1328.65	0	0.0007549	High	2.75149			High	3.21931			High	3.62646	High	3.68235	0
	YLTVAAVFR	3	2	2	P68372;P99024		1039.59	0	0.0006927	High	2.56378	High	2.09966	High	2.5966							0
	EVDEQMLNVQNK	9	3	3	P68372;P99024;Q7TMM9	M6(Oxidation)	1462.68	0.001	0.006216					High	3.17661			High	4.15087	High	4.29725	0
	SGPFGQIFRPDNFVFGQSGAGNNWAK	9	3	3	Q7TMM9;P68372;P99024		2798.35									High	5.10155	High	5.13801	High	5.09401	0
	EAESCDCLQGFQLTHSLGGGTGSGMGTLLISK	4	2	2	P68372;P99024	C5(Carbamidomethyl); C7(Carbamidomethyl)	3311.54									High	4.24254	High	4.15905	High	4.15272	0
	LHFFMPGFAPLTSR	5	3	3	P68372;P99024;Q7TMM9	M5(Oxidation)	1636.83									High	4.1682	High	3.38774	High	4.00882	0
	LHFFMPGFAPLTSR	6	3	3	P68372;P99024;Q7TMM9		1620.84									High	4.00445	High	3.82302	High	3.53432	0
	EAESCDCLQGFQLTHSLGGGTGSGMGTLLISK	5	2	2	P68372;P99024	C5(Carbamidomethyl); C7(Carbamidomethyl); M25(Oxidation)	3327.53									High	3.73345	High	4.16892	High	4.07113	0
	GHYTEGAELVDSVLDVVR	3	3	3	Q7TMM9;P68372;P99024		1958.99									High	3.71718	High	3.82864	High	3.56352	0
	AVLVDLEPGTMDSVR	5	1	1	P68372		1601.82									High	3.70037	High	3.81069	High	3.60447	0
	AVLVDLEPGTMDSVR	2	1	1	P68372	M11(Oxidation)	1617.81									High	3.15478			High	3.5302	0
	LAVNMVPFPR	3	2	2	P68372;P99024	M5(Oxidation)	1159.63									High	2.99184			High	3.15688	0
	MREIVHLQAGQCGNQIGAK	1	3	3	Q7TMM9;P99024;P68372	C12(Carbamidomethyl)	2110.07											High	4.64585			1
	MREIVHLQAGQCGNQIGAK	3	3	3	P68372;P99024;Q7TMM9	M1(Oxidation); C12(Carbamidomethyl)	2126.06											High	4.20785	High	4.40605	1
	IMNTFSVVPSPK	1	2	2	P68372;P99024	M2(Oxidation)	1335.7											High	2.99576			0
	TAVCDIPPR	3	3	3	P68372;P99024;Q7TMM9	C4(Carbamidomethyl)	1028.52											Medium	2.64428	High	2.81322	0
P01664	Ig kappa chain V-III region CBPC 101 OS=Mus musculus PE=1 SV=1 - [KV3AC_MOUSE]	73.87	1	4	5	96		0				0				0				0				0			25.2336	68.47	3	7	111	11.9567	4.56396
	Sequence	# PSMs	# Proteins	# Protein Groups	Protein Group Accessions	Modifications	MH+ [Da]	q-Value	PEP	A2	XCorr A2	B2	XCorr B2	C2	XCorr C2	D2	XCorr D2	E2	XCorr E2	F2	XCorr F2	# Missed Cleavages
	DIVLTQSPASLAVSLGQRATISCK	12	4	1	P01667	C23(Carbamidomethyl)	2515.35	0	0.003289	High	4.54317	High	5.03844	High	4.26632							1
	DIVLTQSPASLAVSLGQR	6	11	5	P01654;P03977;P01660;P01667;P01671	Q17(Deamidated)	1856.01	0	0.002983	High	4.10357	High	4.37525	High	3.98764							0
	DIVLTQSPASLAVSLGQR	58	13	7	P01654;P03977;P01660;P01667;P01671;P01670;P01664		1855.03	0	3.176e-05	High	4.07138	High	5.67451	High	4.39852	High	4.36211	High	4.38183	High	4.69216	0
	LLIYAASNLESGIPAR	18	3	1	P01664		1687.94	0	0.0001346	High	3.48855	High	3.80619	High	4.04644	Medium	2.53805			High	2.90125	0
	ATISCK	1	4	1	P01667	C5(Carbamidomethyl)	679.344	0.046	0.4344	Medium	1.44267											0
	FSGSGSGTDFTLNIHPVEEEDAATYYCQQSNEDPYTFGGGTK	1	1	1	P01664	C27(Carbamidomethyl)	4576.95													Medium	3.16374	0
P01643	Ig kappa chain V-V region MOPC 173 OS=Mus musculus PE=1 SV=1 - [KV5AA_MOUSE]	42.59	1	1	4	95	91.4951	41.67	3	26	86.4725	41.67	3	24	78.6868	41.67	3	22	32.2614	31.48	2	6		0				0			108	11.8113	9.1001
	Sequence	# PSMs	# Proteins	# Protein Groups	Protein Group Accessions	Modifications	MH+ [Da]	q-Value	PEP	A2	XCorr A2	B2	XCorr B2	C2	XCorr C2	D2	XCorr D2	E2	XCorr E2	F2	XCorr F2	# Missed Cleavages
	DIQMTQTTSSLSASLGDR	15	4	3	P01643;P01644;P01647	M4(Oxidation)	1926.91	0	2.01e-06	High	6.18903	High	5.41402	High	5.97157			High	6.31197	High	5.95044	0
	DIQMTQTTSSLSASLGDR	44	4	3	P01643;P01644;P01647		1910.91	0	2.639e-05	High	5.74527	High	5.56108	High	5.70091	High	6.75035	High	6.02853	High	5.98939	0
	LLIYYTSSLHSGVPSR	28	1	1	P01643		1792.96	0	0.0003702	High	4.63988	High	4.62184	High	4.06327	High	4.60605					0
	TFGGGTKLEIK	7	7	5	P01643;P01644;P01647;P01649;P01670		1150.65	0	0.06435	High	1.6742	High	2.08581	High	2.58681			Medium	2.83666	Medium	2.52596	1
	TFGGGTKLEIKR	1	4	2	P01644;P01647		1306.75											High	2.86155			2
Q9CQ19	Myosin regulatory light polypeptide 9 OS=Mus musculus GN=Myl9 PE=1 SV=3 - [MYL9_MOUSE]	62.79	1	5	12	93						0				0			70.2258	33.72	3	17	157.462	62.79	11	41	129.107	56.4	10	35	172	19.8415	4.91943
	Sequence	# PSMs	# Proteins	# Protein Groups	Protein Group Accessions	Modifications	MH+ [Da]	q-Value	PEP	A2	XCorr A2	B2	XCorr B2	C2	XCorr C2	D2	XCorr D2	E2	XCorr E2	F2	XCorr F2	# Missed Cleavages
	ATSNVFAMFDQSQIQEFK	31	2	2	Q3THE2;Q9CQ19	M8(Oxidation)	2106.98									High	5.55385	High	5.42639	High	5.62236	0
	ATSNVFAMFDQSQIQEFK	7	2	2	Q3THE2;Q9CQ19		2090.98									High	4.90229	High	4.50442	High	3.59978	0
	ELLTTMGDRFTDEEVDEMYR	11	1	1	Q9CQ19	M6(Oxidation)	2466.08									High	4.17786	High	5.43435	High	4.14237	1
	ELLTTMGDRFTDEEVDEMYR	4	1	1	Q9CQ19		2450.08									High	3.78952	High	5.0341	High	4.47303	1
	NAFACFDEEASGFIHEDHLR	5	1	1	Q9CQ19	C5(Carbamidomethyl)	2365.03									High	3.19349	Medium	3.2513	High	3.69328	0
	ELLTTMGDRFTDEEVDEMYR	3	1	1	Q9CQ19	M6(Oxidation); M18(Oxidation)	2482.08											High	4.35066	High	5.19525	1
	FTDEEVDEMYR	2	1	1	Q9CQ19	M9(Oxidation)	1449.58											High	3.78208			0
	EAFNMIDQNR	3	2	2	Q3THE2;Q9CQ19		1237.56											High	3.58102	High	3.19679	0
	EAFNMIDQNR	8	2	2	Q3THE2;Q9CQ19	M5(Oxidation)	1253.56											High	3.48657	High	3.17564	0
	LNGTDPEDVIR	3	2	2	Q3THE2;Q9CQ19		1228.61											High	3.46444			0
	DGFIDKEDLHDMLASLGK	2	2	2	Q3THE2;Q9CQ19		2003.98											High	3.21724	Medium	2.71867	1
	GNFNYVEFTR	3	1	1	Q9CQ19		1246.59											High	3.15403	High	3.5822	0
	KGNFNYVEFTR	4	1	1	Q9CQ19		1374.68											High	3.00796	High	3.60836	1
	ELLTTMGDR	1	2	2	Q3THE2;Q9CQ19		1035.52											Medium	2.80828			0
	ELLTTMGDR	1	2	2	Q3THE2;Q9CQ19	M6(Oxidation)	1051.51											Medium	2.80012			0
	DGFIDK	2	2	2	Q3THE2;Q9CQ19		694.342											Medium	2.79889	Medium	2.55609	0
	FTDEEVDEMYR	1	1	1	Q9CQ19		1433.59													High	3.65352	0
	EDLHDMLASLGK	2	2	2	Q3THE2;Q9CQ19		1328.65													High	2.82147	0
P01637	Ig kappa chain V-V region T1 OS=Mus musculus PE=4 SV=1 - [KV5A5_MOUSE]	42.97	1	2	6	92	79.9933	42.97	6	29	84.6183	25	4	26	69.5417	35.94	4	24					30.3858	11.72	1	7	24.3235	17.97	2	6	128	14.3762	8.5874
	Sequence	# PSMs	# Proteins	# Protein Groups	Protein Group Accessions	Modifications	MH+ [Da]	q-Value	PEP	A2	XCorr A2	B2	XCorr B2	C2	XCorr C2	D2	XCorr D2	E2	XCorr E2	F2	XCorr F2	# Missed Cleavages
	MTQSPSSMYASLGER	25	2	2	P01637;P01638	M1(Oxidation)	1660.73	0	0.0005916	High	4.64806	High	4.71754	High	4.30911			High	4.37833	High	4.89313	0
	MTQSPSSMYASLGER	15	2	2	P01637;P01638	M1(Oxidation); M8(Oxidation)	1676.72	0	1.118e-07	High	4.33047	High	4.79727	High	4.95444			High	4.85181	High	4.68624	0
	MTQSPSSMYASLGER	16	2	2	P01637;P01638		1644.73	0	0.0004564	High	4.24807	High	3.92414	High	3.9422			High	4.54218	High	4.06761	0
	LVDGVPSR	25	2	2	P01637;P01638		842.474	0	0.04243	High	2.4575	High	2.80296	High	2.46397					Medium	2.4982	0
	ASQDINSYLTWFQQKPGK	2	1	1	P01637		2111.06	0.001	0.011	Medium	2.0618			High	1.48253							0
	ANRLVDGVPSR	2	2	2	P01637;P01638		1183.66	0.002	0.112	High	2.23089	High	2.82594									1
	TLLYR	4	2	2	P01637;P01638		665.398	0.018	0.3221	Medium	1.36494			Medium	1.43891							0
	VTISCK	3	1	1	P01637	C5(Carbamidomethyl)	707.375	0.021	0.3339	Medium	1.4461	Medium	1.4848									0
P01872	Ig mu chain C region OS=Mus musculus GN=Ighm PE=1 SV=2 - [IGHM_MOUSE]	44.27	1	16	16	91	79.5921	42.95	15	30	77.8635	38.77	14	29	78.7049	40.09	15	27	11.5219	3.52	1	2	8.45465	5.51	2	2	5.44564	3.52	1	1	454	49.9403	7.00537
	Sequence	# PSMs	# Proteins	# Protein Groups	Protein Group Accessions	Modifications	MH+ [Da]	q-Value	PEP	A2	XCorr A2	B2	XCorr B2	C2	XCorr C2	D2	XCorr D2	E2	XCorr E2	F2	XCorr F2	# Missed Cleavages
	STGKPTLYNVSLIMSDTGGTCY	4	1	1	P01872	C21(Carbamidomethyl)	2365.1	0	1.457e-08	High	4.91783	High	5.7837	High	6.70995							0
	LVESGFTTDPVTIENK	7	1	1	P01872		1749.89	0	9.197e-05	High	4.91283	High	5.89044	High	5.58432	High	5.84842	High	5.70197	High	5.44564	0
	GFSPADISVQWLQR	4	1	1	P01872		1603.82	0	0.001184	High	4.40586	High	3.14616	High	4.08654							0
	YLATSQVLLSPK	7	1	1	P01872		1319.76	0	0.01757	High	3.86994	High	3.16102	High	3.26845							0
	KFISKPNEVHK	3	1	1	P01872	N7(Deamidated)	1327.74	0	0.001872	High	3.77035	High	3.85443	High	4.15483							1
	GVASVCVEDWNNRK	6	1	1	P01872	C6(Carbamidomethyl)	1633.77	0	0.03846	High	3.64643	High	2.84819	High	3.23891							1
	SILEGSDEYLVCK	7	1	1	P01872	C12(Carbamidomethyl)	1512.73	0	5.233e-06	High	3.60925	High	3.8358	High	3.94302							0
	DLHVPIPAVAEMNPNVNVFVPPR	3	1	1	P01872		2525.33	0	0.01483	High	3.42591	High	2.86406	Medium	1.85703							0
	NLVAMGCLAR	2	1	1	P01872	M5(Oxidation); C7(Carbamidomethyl)	1120.56	0	0.04269	High	3.03815			High	2.69665							0
	NLVAMGCLAR	6	1	1	P01872	C7(Carbamidomethyl)	1104.56	0	0.03061	High	2.74383	High	2.45433	High	2.69786							0
	GQLLPQEK	7	1	1	P01872		912.514	0	0.06735	High	2.37423	High	2.10264	High	2.37512							0
	HPPAVYLLPPAR	12	1	1	P01872		1330.76	0	0.05247	High	2.27458	High	2.48527	High	2.3984							0
	NRDLHVPIPAVAEMNPNVNVFVPPR	7	1	1	P01872		2795.48	0	0.01743	High	2.16501	High	2.69187	Medium	2.45341							1
	ESATVTCLVK	4	1	1	P01872	C7(Carbamidomethyl)	1107.57	0	0.0487	High	2.14174	High	2.0158	High	2.27417							0
	DGFSGPAPR	7	1	1	P01872		903.432	0.001	0.07105	Medium	2.42272	High	2.77043	High	2.75174			Medium	2.75268			0
	LICEATNFTPKPITVSWLK	1	1	1	P01872	C3(Carbamidomethyl)	2218.19	0.003	0.1615	High	1.83301											0
	GVASVCVEDWNNRK	1	1	1	P01872	C6(Carbamidomethyl); N11(Deamidated)	1634.76	0.003	0.1505			High	2.98384									1
	DLHVPIPAVAEMNPNVNVFVPPR	2	1	1	P01872	M12(Oxidation)	2541.33	0.003	0.143			High	2.46913									0
	EQLNLR	1	1	1	P01872		772.431	0.037	0.4145					Medium	1.75966							0
Q9ES28	Rho guanine nucleotide exchange factor 7 OS=Mus musculus GN=Arhgef7 PE=1 SV=2 - [ARHG7_MOUSE]	42.58	1	26	28	90		0				0				0			42.5888	15.78	8	11	167.553	41.3	26	47	116.285	30.16	20	32	862	96.9951	6.80029
	Sequence	# PSMs	# Proteins	# Protein Groups	Protein Group Accessions	Modifications	MH+ [Da]	q-Value	PEP	A2	XCorr A2	B2	XCorr B2	C2	XCorr C2	D2	XCorr D2	E2	XCorr E2	F2	XCorr F2	# Missed Cleavages
	TLGSVTYMSQVTIQCAGSEEK	7	1	1	Q9ES28	C15(Carbamidomethyl)	2289.08									High	5.30344	High	4.63311	High	4.73189	0
	LETFDANDLYQGQNFNK	4	1	1	Q9ES28		2016.93									High	5.07959	High	4.94279	High	5.46108	0
	TISDPEVFLQASLK	6	1	1	Q9ES28		1547.83									High	3.72878	High	3.60759	High	3.51794	0
	NMNDPAWDETNL	3	1	1	Q9ES28		1419.58									High	3.35604	High	3.96084	High	3.51956	0
	FNFQQTNEDELSFSKGDVIHVTR	3	1	1	Q9ES28		2711.31									High	3.33007	High	3.81231	High	4.25382	1
	SYYNVVLQNILETEHEYSK	3	1	1	Q9ES28		2329.13									Medium	3.00361	High	5.59495			0
	ELELQILTEPIR	4	1	1	Q9ES28		1453.83									High	2.99524	High	3.46423	High	3.32744	0
	ELQSVLSTYLRPLQTSDK	4	1	1	Q9ES28		2078.11									Medium	2.62697	High	3.47484	High	3.76852	0
	SLDMTDNTNSQLVVR	5	1	1	Q9ES28	M4(Oxidation)	1708.82											High	5.19931	High	4.46808	0
	SLDMTDNTNSQLVVR	2	1	1	Q9ES28		1692.82											High	4.44901	High	5.92145	0
	STAALEEDAQILK	6	2	2	Q8K4I3;Q9ES28		1388.73											High	4.28466	High	4.48002	0
	VTADIGLGSDSVCARPSSHR	2	1	1	Q9ES28	C13(Carbamidomethyl)	2085.02											High	4.0801	High	3.30774	0
	VEEGGWWEGTHNGR	2	1	1	Q9ES28		1613.71											High	3.94079			0
	NAFEISGSMIER	2	1	1	Q9ES28		1353.65											High	3.80488	High	4.0205	0
	VTSVSNPTIKPHSVPSHTLPSHPLTPSSK	2	1	1	Q9ES28		3032.61											High	3.79388			0
	SFDSLGSQSSHSR	2	1	1	Q9ES28		1394.62											High	3.67975			0
	GFDTTAINK	6	1	1	Q9ES28		966.49											High	3.66132	High	3.44835	0
	NESECLSNIR	3	1	1	Q9ES28	C5(Carbamidomethyl)	1221.55											High	3.60055	High	3.30217	0
	VIEAYCTSAK	3	1	1	Q9ES28	C6(Carbamidomethyl)	1141.56											High	3.29943	High	2.81574	0
	ESAPQVLLPEEEK	2	1	1	Q9ES28		1468.76											High	3.28399	High	3.74	0
	VLSSLVTLNK	3	1	1	Q9ES28		1073.66											High	3.13998	High	3.26316	0
	KPSDEEFAVR	3	1	1	Q9ES28		1177.58											High	3.13559	Medium	2.62785	0
	HMEDYHPDRQDIQK	1	1	1	Q9ES28		1811.81											High	3.07744			1
	NLSAQCQEVR	1	1	1	Q9ES28	C6(Carbamidomethyl)	1204.57											High	2.86698			0
	SLVDTVYALK	5	2	2	Q8K4I3;Q9ES28		1108.63											Medium	2.84336	High	3.24744	0
	KESAPQVLLPEEEK	1	1	1	Q9ES28		1596.85											Medium	2.65945			1
	HMEDYHPDRQDIQK	1	1	1	Q9ES28	M2(Oxidation)	1827.8											Medium	2.64836			1
	LLQSQYR	1	1	1	Q9ES28		907.499											Medium	2.62696			0
	NAFEISGSMIER	1	1	1	Q9ES28	M9(Oxidation)	1369.64													High	3.52967	0
	DEVQELRQDNK	1	1	1	Q9ES28		1373.66													High	2.82994	1
	SLVDTVYALKDEVQELR	1	1	1	Q9ES28		1978.04													Medium	2.81071	1
P01749	Ig heavy chain V region 3 OS=Mus musculus GN=Ighv1-61 PE=1 SV=1 - [HVM05_MOUSE]	41.88	1	2	2	90	93.2178	41.88	2	27	85.6225	41.88	2	26	85.8291	41.88	2	25	12.8161	20.51	1	3	22.2687	20.51	1	5	18.9537	20.51	1	4	117	13.0073	7.86963
	Sequence	# PSMs	# Proteins	# Protein Groups	Protein Group Accessions	Modifications	MH+ [Da]	q-Value	PEP	A2	XCorr A2	B2	XCorr B2	C2	XCorr C2	D2	XCorr D2	E2	XCorr E2	F2	XCorr F2	# Missed Cleavages
	SSSTAYMQLSSLTSEDSAVYYCAR	3	1	1	P01749	M7(Oxidation); Q8(Deamidated); C22(Carbamidomethyl)	2694.17	0	0.002999	High	4.6722	High	5.30666									0
	SSSTAYMQLSSLTSEDSAVYYCAR	23	1	1	P01749	M7(Oxidation); C22(Carbamidomethyl)	2693.17	0	5.1e-08	High	4.60744	High	4.4838	High	4.84626			High	2.99473			0
	SSSTAYMQLSSLTSEDSAVYYCAR	43	1	1	P01749	C22(Carbamidomethyl)	2677.17	0	0.001751	High	4.55297	High	4.79966	High	4.72681	High	4.8582	High	5.35661	High	5.05943	0
	SSSTAYMQLSSLTSEDSAVYYCAR	18	1	1	P01749	Q8(Deamidated); C22(Carbamidomethyl)	2678.16	0	0.001069	High	4.19544	High	4.58171	High	3.84489							0
	QRPGQGLEWIGNIYPSDSETHYNQK	3	1	1	P01749		2917.39	0	0.004179	High	2.85336	High	3.40091	High	2.91919							0
P18524	Ig heavy chain V region RF OS=Mus musculus PE=1 SV=1 - [HVM53_MOUSE]	71.79	1	3	7	88	92.1676	70.09	6	28	80.794	71.79	7	25	84.8008	71.79	7	27	6.97169	9.4	1	2		0				0			117	12.8576	9.29053
	Sequence	# PSMs	# Proteins	# Protein Groups	Protein Group Accessions	Modifications	MH+ [Da]	q-Value	PEP	A2	XCorr A2	B2	XCorr B2	C2	XCorr C2	D2	XCorr D2	E2	XCorr E2	F2	XCorr F2	# Missed Cleavages
	LSCAASGFTFSSYYMSWVR	3	1	1	P18524	C3(Carbamidomethyl)	2219.99	0	1.151e-06	High	5.08359	High	4.58047	High	5.2415							0
	SEDTALYYCAR	18	5	3	P01806;P18524;P01812	C9(Carbamidomethyl)	1348.58	0	0.001505	High	4.56744	High	4.33419	High	4.21109			High	3.97111	High	4.36932	0
	NTLYLQMSSLK	20	2	2	P18524;P18526		1297.68	0	3.45e-05	High	3.89422	High	3.872	High	3.95194	High	3.75571	High	3.03581	High	3.20391	0
	NTLYLQMSSLK	4	2	2	P18524;P18526	N1(Deamidated)	1298.67	0	0.0001418	High	3.48551	High	3.75292	High	3.94286							0
	NTLYLQMSSLK	6	2	2	P18524;P18526	M7(Oxidation)	1313.67	0	0.0005215	High	3.23949	High	3.58379	High	3.72566	High	3.21598	High	3.23767	High	3.07178	0
	RLELVAAINSNGGSTYYPDTVK	5	1	1	P18524		2368.22	0	0.02869	High	3.11726	High	3.83365	High	3.04598							1
	RLELVAAINSNGGSTYYPDTVK	2	1	1	P18524	N11(Deamidated)	2369.19	0	0.0001709	High	3.0027			High	3.91067							1
	LVESGGGLVK	25	1	1	P18524		958.558	0	0.07611	High	2.83837	High	2.72973	High	3.08721							0
	GRFTISRDNAK	2	4	4	P18524;P18525;P18526;P18528		1264.68	0.004	0.05847			Medium	1.7507	High	2.15957							2
	FTISRDNAK	1	4	4	P18524;P18525;P18526;P18528	N7(Deamidated)	1052.54	0.008	0.2181			High	2.66964									1
	FTISRDNAK	2	4	4	P18524;P18525;P18526;P18528		1051.55	0.031	0.3746	Medium	2.6445			Medium	2.59199							1
Q8VIJ6	Splicing factor, proline- and glutamine-rich OS=Mus musculus GN=Sfpq PE=1 SV=1 - [SFPQ_MOUSE]	33.48	1	15	15	88		0				0				0			43.3956	13.02	4	11	125.343	29.9	14	36	136.652	31.33	13	41	699	75.3943	9.43701
	Sequence	# PSMs	# Proteins	# Protein Groups	Protein Group Accessions	Modifications	MH+ [Da]	q-Value	PEP	A2	XCorr A2	B2	XCorr B2	C2	XCorr C2	D2	XCorr D2	E2	XCorr E2	F2	XCorr F2	# Missed Cleavages
	CSEGVFLLTTTPRPVIVEPLEQLDDEDGLPEK	7	1	1	Q8VIJ6	C1(Carbamidomethyl)	3596.8									High	4.91564	High	4.7677	High	3.61468	0
	NLSPYVSNELLEEAFSQFGPIER	6	1	1	Q8VIJ6		2639.3									High	4.8639	High	4.07095	Medium	2.92724	0
	LFVGNLPADITEDEFK	10	1	1	Q8VIJ6		1807.91									High	4.12948	High	4.20294	High	4.17802	0
	DKLESEMEDAYHEHQANLLR	6	1	1	Q8VIJ6		2428.12									High	4.05929	High	3.81185	High	4.21956	1
	MGGGGTMNMGDPYGSGGQK	1	1	1	Q8VIJ6		1801.73											High	4.64359			0
	FAQHGTFEYEYSQR	9	1	1	Q8VIJ6		1762.79											High	4.57467	High	4.451	0
	FGQGGAGPVGGQGPR	9	1	1	Q8VIJ6		1341.67											High	4.51086	High	4.27681	0
	MGGGGTMNMGDPYGSGGQK	1	1	1	Q8VIJ6	M9(Oxidation)	1817.72											High	3.99389			0
	FATHAAALSVR	11	1	1	Q8VIJ6		1143.63											High	3.98996	High	4.09811	0
	GIVEFASKPAAR	2	1	1	Q8VIJ6		1245.69											High	3.47958	Medium	2.56089	0
	DKLESEMEDAYHEHQANLLR	7	1	1	Q8VIJ6	M7(Oxidation)	2444.12											Medium	3.05195	High	3.90008	1
	YGEPGEVFINK	2	1	1	Q8VIJ6		1252.62											High	3.00783	Medium	2.64952	0
	AELDDTPMR	7	1	1	Q8VIJ6	M8(Oxidation)	1063.47											High	2.87592	High	2.75503	0
	MGYMDPR	1	1	1	Q8VIJ6		869.365											Medium	2.53536			0
	GMGPGTPAGYGR	1	1	1	Q8VIJ6	M2(Oxidation)	1136.52											Medium	2.51335			0
	ISDSEGFK	1	1	1	Q8VIJ6		882.421											Medium	2.44651			0
	MGGGGTMNMGDPYGSGGQK	4	1	1	Q8VIJ6	M7(Oxidation); M9(Oxidation)	1833.72											Medium	2.44387	High	4.65737	0
	MPGGPKPGGGPGMGAPGGHPKPPHR	1	1	1	Q8VIJ6		2328.17													Medium	2.81733	0
	GMGPGTPAGYGR	1	1	1	Q8VIJ6		1120.52													High	2.72146	0
	AELDDTPMR	1	1	1	Q8VIJ6		1047.48													Medium	2.47859	0
P01631	Ig kappa chain V-II region 26-10 OS=Mus musculus PE=1 SV=1 - [KV2A7_MOUSE]	42.48	1	6	6	87	77.826	42.48	6	26	73.4976	38.94	3	21	82.5218	42.48	6	25	14.9078	38.94	2	4	25.9857	38.94	3	7	14.7044	11.5	1	4	113	12.2652	8.88037
	Sequence	# PSMs	# Proteins	# Protein Groups	Protein Group Accessions	Modifications	MH+ [Da]	q-Value	PEP	A2	XCorr A2	B2	XCorr B2	C2	XCorr C2	D2	XCorr D2	E2	XCorr E2	F2	XCorr F2	# Missed Cleavages
	FSGVPDRFSGSGSGTDFTLK	15	1	1	P01631		2061.99	0	0.0003738	High	4.55546	High	5.88598	High	4.99282	High	4.5343	Medium	2.68308			1
	DVVMTQTPLSLPVSLGDQASISCR	11	1	1	P01631	M4(Oxidation); C23(Carbamidomethyl)	2590.28	0	3.094e-08	High	4.36892	High	4.53397	High	4.75405	Medium	2.6846					0
	FSGSGSGTDFTLK	29	1	1	P01631		1303.62	0	0.002466	High	3.96521	High	4.19934	High	4.17331			High	4.0967	High	4.05588	0
	DVVMTQTPLSLPVSLGDQASISCR	21	1	1	P01631	C23(Carbamidomethyl)	2574.29	0	2.415e-06	High	3.9643	High	4.55011	High	4.56393	High	4.41922	High	4.54193			0
	VSNRFSGVPDR	3	1	1	P01631	N3(Deamidated)	1234.62	0	0.002132	High	2.42734			Medium	2.46633							1
	FSGVPDR	6	1	1	P01631		777.389	0.005	0.1841	High	2.15226			Medium	2.09041							0
	VSNRFSGVPDRFSGSGSGTDFTLK	2	1	1	P01631		2518.23	0.006	0.2078	High	3.07797			Medium	2.64674							2
Q7TMM9	Tubulin beta-2A chain OS=Mus musculus GN=Tubb2a PE=1 SV=1 - [TBB2A_MOUSE]	30.56	1	1	11	86		0				0				0				0			106.219	28.31	10	29		0			445	49.875	4.89404
	Sequence	# PSMs	# Proteins	# Protein Groups	Protein Group Accessions	Modifications	MH+ [Da]	q-Value	PEP	A2	XCorr A2	B2	XCorr B2	C2	XCorr C2	D2	XCorr D2	E2	XCorr E2	F2	XCorr F2	# Missed Cleavages
	GHYTEGAELVDSVLDVVRK	11	3	3	P68372;P99024;Q7TMM9		2087.08	0	0.003406	High	3.91217	High	3.71168	High	3.33741	Medium	3.1289	High	3.49979	High	3.52625	1
	EIVHIQAGQCGNQIGAK	6	3	3	P99024;P68372;Q7TMM9	C10(Carbamidomethyl)	1822.92	0	0.0008665	High	3.89383	High	4.10235	High	3.81892			High	3.76538	High	4.12621	0
	EVDEQMLNVQNK	6	3	3	P68372;P99024;Q7TMM9		1446.69	0	0.0004755	High	3.59928	Medium	2.35188	High	3.9789			High	4.78478	High	4.46156	0
	LAVNMVPFPR	4	4	4	P68372;P99024;A2AQ07;Q7TMM9		1143.63	0	0.002914	High	3.16763	High	2.978	High	2.9956					Medium	2.58677	0
	AILVDLEPGTMDSVR	8	2	2	P99024;Q7TMM9		1615.84	0	2.321e-06	High	2.61509	High	3.12031	High	3.6311	High	3.50817	High	3.09427	High	3.57919	0
	EVDEQMLNVQNK	9	3	3	P68372;P99024;Q7TMM9	M6(Oxidation)	1462.68	0.001	0.006216					High	3.17661			High	4.15087	High	4.29725	0
	SGPFGQIFRPDNFVFGQSGAGNNWAK	9	3	3	Q7TMM9;P68372;P99024		2798.35									High	5.10155	High	5.13801	High	5.09401	0
	LHFFMPGFAPLTSR	5	3	3	P68372;P99024;Q7TMM9	M5(Oxidation)	1636.83									High	4.1682	High	3.38774	High	4.00882	0
	AILVDLEPGTMDSVR	8	2	2	P99024;Q7TMM9	M11(Oxidation)	1631.83									High	4.15902	High	3.99951	High	4.02174	0
	LHFFMPGFAPLTSR	6	3	3	P68372;P99024;Q7TMM9		1620.84									High	4.00445	High	3.82302	High	3.53432	0
	GHYTEGAELVDSVLDVVR	3	3	3	Q7TMM9;P68372;P99024		1958.99									High	3.71718	High	3.82864	High	3.56352	0
	LAVNMVPFPR	3	2	2	P68372;P99024	M5(Oxidation)	1159.63									High	2.99184			High	3.15688	0
	MREIVHIQAGQCGNQIGAK	1	3	3	Q7TMM9;P99024;P68372	C12(Carbamidomethyl)	2110.07											High	4.64585			1
	MREIVHIQAGQCGNQIGAK	3	3	3	P68372;P99024;Q7TMM9	M1(Oxidation); C12(Carbamidomethyl)	2126.06											High	4.20785	High	4.40605	1
	INVYYNEAAGNK	1	1	1	Q7TMM9		1355.66											High	3.07436			0
	TAVCDIPPR	3	3	3	P68372;P99024;Q7TMM9	C4(Carbamidomethyl)	1028.52											Medium	2.64428	High	2.81322	0
P05213	Tubulin alpha-1B chain OS=Mus musculus GN=Tuba1b PE=1 SV=2 - [TBA1B_MOUSE]	39.47	3	13	13	83	28.614	24.61	8	9	26.3496	24.61	8	9	25.4959	20.18	7	8	81.1328	32.15	8	21	74.9038	25.94	7	18	71.044	31.71	9	18	451	50.1196	5.05908
	Sequence	# PSMs	# Proteins	# Protein Groups	Protein Group Accessions	Modifications	MH+ [Da]	q-Value	PEP	A2	XCorr A2	B2	XCorr B2	C2	XCorr C2	D2	XCorr D2	E2	XCorr E2	F2	XCorr F2	# Missed Cleavages
	TIGGGDDSFNTFFSETGAGK	12	3	1	P05213		2007.89	0	0.0001396	High	5.93761	High	5.54383	High	5.61993	High	5.75047	High	5.53638	High	5.33111	0
	AVFVDLEPTVIDEVR	13	3	1	P05213		1701.91	0	0.001659	High	4.51079	High	4.45063	High	4.27996	High	4.17693	High	4.40155	High	3.88971	0
	RSIQFVDWCPTGFK	5	1	1	P05213	C9(Carbamidomethyl)	1740.85	0	0.01064	High	3.37736	Medium	2.70116			Medium	3.17207	High	3.34822	High	4.59848	1
	VGINYQPPTVVPGGDLAK	12	3	1	P05213		1824.99	0	0.007408	High	3.22656	High	4.26984	High	2.39135	High	2.9962	High	3.71778	High	3.7972	0
	EIIDLVLDR	5	3	1	P05213		1085.62	0	0.02649	High	2.47304	High	2.69232	High	2.64875			Medium	2.62435	High	2.85399	0
	QLFHPEQLITGK	6	3	1	P05213		1410.78	0	0.0159	High	2.36507	High	2.86175	High	2.8576							0
	DVNAAIATIK	2	3	1	P05213		1015.58	0	0.0003638					High	2.88605					High	3.21134	0
	IHFPLATYAPVISAEK	5	3	1	P05213		1756.96	0.001	0.1085	High	2.4425	Medium	1.77475			Medium	2.65204			Medium	3.03416	0
	LSVDYGK	1	3	1	P05213		781.409	0.007	0.115					High	2.05914							0
	GHYTIGK	2	3	1	P05213		775.41	0.013	0.2722	Medium	2.21051	Medium	1.65915									0
	AYHEQLSVAEITNACFEPANQMVK	10	2	1	P05213	C15(Carbamidomethyl); M22(Oxidation)	2766.29									High	5.03423	High	5.2775	High	5.26778	0
	AYHEQLSVAEITNACFEPANQMVK	3	2	1	P05213	C15(Carbamidomethyl)	2750.29									High	4.09356	High	4.46476	High	4.00028	0
	QLFHPEQLITGKEDAANNYAR	4	3	1	P05213		2415.21									High	4.0069					1
	AVCMLSNTTAIAEAWAR	3	3	1	P05213	C3(Carbamidomethyl)	1864.91									High	3.80716	High	4.67626	High	5.35337	0
P02535	Keratin, type I cytoskeletal 10 OS=Mus musculus GN=Krt10 PE=1 SV=3 - [K1C10_MOUSE]	12.98	1	8	11	82	55.781	10	8	18	65.569	12.98	11	24	78.3168	12.98	10	30		0			17.8964	7.54	4	5	16.9174	9.47	5	5	570	57.7351	5.10986
	Sequence	# PSMs	# Proteins	# Protein Groups	Protein Group Accessions	Modifications	MH+ [Da]	q-Value	PEP	A2	XCorr A2	B2	XCorr B2	C2	XCorr C2	D2	XCorr D2	E2	XCorr E2	F2	XCorr F2	# Missed Cleavages
	VRALEESNYELEGK	6	1	1	P02535		1636.82	0	2.316e-06	High	4.2618	High	4.60428	High	5.00644							1
	QSLEASLAETEGR	13	1	1	P02535		1390.68	0	1.549e-06	High	3.80177	High	3.74557	High	3.79994			High	3.34976	High	3.54269	0
	ALEESNYELEGK	13	1	1	P02535		1381.65	0	0.0002345	High	3.70638	High	4.09482	High	4.25812			High	4.52336	High	4.37658	0
	LENEIQTYR	5	1	1	P02535		1165.59	0	0.001805	High	3.44063	High	3.36097	High	3.52377			High	3.18122	High	3.62233	0
	QSVEADINGLRR	7	2	1	P02535	N8(Deamidated)	1358.7	0	0.04102	High	3.07348	High	2.37619	High	2.38934							1
	QSVEADINGLR	6	2	1	P02535		1201.62	0	0.0001345	High	2.86281	High	3.31767	High	3.32784					Medium	2.57101	0
	LAADDFR	10	7	6	P02535;Q9QWL7;A6BLY7;Q6IFX2;Q61781;P19001		807.399	0	0.04432	High	2.58705	High	2.40731	High	2.50718							0
	QSVEADINGLRR	4	2	1	P02535		1357.72	0	0.03387	High	2.34912	High	2.0359	High	2.04788							1
	LAADDFRLK	4	3	2	P02535;A6BLY7		1048.58	0	0.001735	High	1.96914	High	2.07972	Medium	2.35584							1
	QSVEADINGLR	2	2	1	P02535	N8(Deamidated)	1202.6	0	0.0001826			High	3.12568	High	3.19665							0
	VTMQNLNDR	3	2	2	P02535;Q61781	M3(Oxidation)	1106.52	0	0.002886			High	3.00291	High	3.2003							0
	VTMQNLNDR	4	2	2	P02535;Q61781		1090.53	0	0.001174					High	3.14918			Medium	2.51563	High	2.80479	0
	SEITELR	1	1	1	P02535		847.452	0.004	0.1792			High	2.32761									0
	SEITELRR	4	1	1	P02535		1003.55	0.006	0.08287			Medium	1.4041	Medium	1.22942							1
P04104	Keratin, type II cytoskeletal 1 OS=Mus musculus GN=Krt1 PE=1 SV=4 - [K2C1_MOUSE]	7.38	1	5	10	82	76.0364	6.28	9	25	73.1684	6.28	9	21	76.5496	6.44	8	22		0			25.1224	4.24	6	7	27.0385	4.24	5	7	637	65.5653	8.14795
	Sequence	# PSMs	# Proteins	# Protein Groups	Protein Group Accessions	Modifications	MH+ [Da]	q-Value	PEP	A2	XCorr A2	B2	XCorr B2	C2	XCorr C2	D2	XCorr D2	E2	XCorr E2	F2	XCorr F2	# Missed Cleavages
	VRFLEQQNQVLQTK	9	3	3	Q6IFZ6;P04104;Q6NXH9		1730.95	0	0.002774	High	4.41442	High	4.41128	High	4.30965			High	3.52548	Medium	3.23079	1
	RTNAENEFVTIK	9	1	1	P04104		1421.74	0	0.003949	High	4.40369	High	4.60483	High	4.33119			High	3.32868			1
	RTNAENEFVTIKK	6	1	1	P04104	N3(Deamidated)	1550.82	0	0.009772	High	4.40141	High	4.29612	High	4.28089							2
	FLEQQNQVLQTK	14	3	3	Q6IFZ6;P04104;Q6NXH9		1475.78	0	2.802e-05	High	4.29238	High	4.65457	High	4.97905			High	4.77206	High	4.62735	0
	RTNAENEFVTIKK	17	1	1	P04104		1549.83	0	0.01203	High	4.19014	High	4.25786	High	4.1622			High	3.0974	High	4.34749	2
	TNAENEFVTIK	6	1	1	P04104		1265.64	0	0.0001182	High	3.50466	High	3.26452	High	3.68558			Medium	2.84068	High	3.55699	0
	TNAENEFVTIKK	11	1	1	P04104		1393.73	0	0.02597	High	3.02751	High	3.08934	High	3.64328			High	3.05669	High	3.6141	1
	YEDEINK	3	8	6	Q3TTY5;Q6IFZ6;P04104;Q922U2;Q8BGZ7;Q8VED5		910.415	0	0.05227	High	2.75627	High	2.89209	High	2.66316							0
	YEDEINKR	3	8	6	Q3TTY5;Q6IFZ6;P04104;Q922U2;Q8BGZ7;Q8VED5		1066.52	0.001	0.1086	High	2.29048	High	1.88558									1
	FASFIDK	1	11	9	Q3TTY5;Q3UV17;Q6IFZ6;P04104;Q922U2;Q6IME9;Q6NXH9;Q8BGZ7;Q8VED5		827.429	0.002	0.02223					High	2.27687							0
	HGDSVR	2	1	1	P04104		670.327	0.004	0.1604	High	2.16774	High	2.59182									0
	TNAENEFVTIKK	1	1	1	P04104	N2(Deamidated)	1394.71	0.009	0.268	High	1.73541											1
Q8VCM7	Fibrinogen gamma chain OS=Mus musculus GN=Fgg PE=1 SV=1 - [FIBG_MOUSE]	41.06	1	16	16	80	47.849	33.49	12	17	60.2183	33.72	13	22	69.221	32.8	12	22	7.34088	4.59	1	2	23.0485	14.22	5	7	35.2714	24.08	8	10	436	49.3598	5.85889
	Sequence	# PSMs	# Proteins	# Protein Groups	Protein Group Accessions	Modifications	MH+ [Da]	q-Value	PEP	A2	XCorr A2	B2	XCorr B2	C2	XCorr C2	D2	XCorr D2	E2	XCorr E2	F2	XCorr F2	# Missed Cleavages
	EGFGHLSPTGTTEFWLGNEK	12	1	1	Q8VCM7		2207.04	0	0.0003697	High	4.86501	High	5.30787	High	5.19545	High	4.3631	High	4.32577	High	3.42186	0
	YLQEIYNSNNQK	6	1	1	Q8VCM7		1513.73	0	1.538e-06	High	4.67414	High	4.69398	High	4.77016					High	5.00691	0
	VAQLEAQCQEPCK	7	1	1	Q8VCM7	C8(Carbamidomethyl); C12(Carbamidomethyl)	1560.71	0	0.001651	High	4.18132	High	4.19495	High	4.17334					High	3.85603	0
	CHAGHLNGVYHQGGTYSK	8	1	1	Q8VCM7	C1(Carbamidomethyl)	1985.9	0	1.223e-08	High	3.86669	High	3.55926	High	5.97177					Medium	3.03733	0
	RIDGSLDFKK	9	1	1	Q8VCM7		1178.65	0	0.001685	High	3.7865	High	3.30683	High	3.8006			High	3.42501	High	3.47635	2
	DNCCILDER	4	1	1	Q8VCM7	C3(Carbamidomethyl); C4(Carbamidomethyl)	1194.49	0	0.0027	High	3.15013			High	3.26258			High	3.2546	High	3.44683	0
	TLEDILFR	7	1	1	Q8VCM7		1006.56	0	0.001214	High	3.00503	High	3.1133	High	3.12845							0
	YEALLLTHETSIR	4	1	1	Q8VCM7		1545.83	0	0.006756	High	2.55349	High	2.95695	High	2.69576							0
	IHLISMQSTIPYALRIQLK	4	1	1	Q8VCM7		2225.29	0	0.01839	High	1.86232	High	2.48467	High	2.10907							1
	ESGLYFIRPLK	4	1	1	Q8VCM7		1322.75	0	0.001554	High	1.52215	High	1.50542	High	1.81319							0
	CHAGHLNGVYHQGGTYSK	1	1	1	Q8VCM7	C1(Carbamidomethyl); N7(Deamidated)	1986.88	0	0.003788			High	4.35937									0
	TSTADYAMFR	2	1	1	Q8VCM7	M8(Oxidation)	1178.51	0	0.03845			High	2.50021	High	2.56557							0
	TSTADYAMFR	1	1	1	Q8VCM7		1162.52	0.001	0.01465					High	2.00925							0
	MVEEIVK	2	1	1	Q8VCM7		847.459	0.007	0.2462	High	1.57512	Medium	1.85213									0
	IHLISMQSTIPYALR	2	1	1	Q8VCM7		1742.96	0.024	0.3559			Medium	1.22142	Medium	2.16322							0
	NWIQYK	2	1	1	Q8VCM7		851.441	0.047	0.4352	Medium	1.37142	Medium	1.76739									0
	AIQVYYNPDQPPKPGMIDSATQK	1	1	1	Q8VCM7		2561.27											Medium	2.79743			0
	IDGSLDFKK	3	1	1	Q8VCM7		1022.55											Medium	2.68811	Medium	2.50549	1
	AIQVYYNPDQPPKPGMIDSATQK	1	1	1	Q8VCM7	M16(Oxidation)	2577.26													Medium	2.8146	0
P01812	Ig heavy chain V region MOPC 173 OS=Mus musculus PE=1 SV=1 - [HVM42_MOUSE]	62.39	6	1	8	79		0			75.27	58.12	7	24	83.7434	62.39	8	28		0				0				0			117	13.0424	8.41162
	Sequence	# PSMs	# Proteins	# Protein Groups	Protein Group Accessions	Modifications	MH+ [Da]	q-Value	PEP	A2	XCorr A2	B2	XCorr B2	C2	XCorr C2	D2	XCorr D2	E2	XCorr E2	F2	XCorr F2	# Missed Cleavages
	SEDTALYYCAR	18	5	3	P01806;P18524;P01812	C9(Carbamidomethyl)	1348.58	0	0.001505	High	4.56744	High	4.33419	High	4.21109			High	3.97111	High	4.36932	0
[truncated: 3,226 more rows]

## Sheet: seqIP_SN_TAF10_TBP2_IP_rep
FDR5%, MC, 1pepperprot, rank1							seqIP_SN_TAF10_TBP2_IP_rep1				seqIP_SN_TAF10_TBP2_IP_rep2				seqIP_SN_TAF10_TBP2_IP_rep3				WCEovary_IP_GST_rep1				WCEovary_IP_GST_rep2				WCEovary_IP_GST_rep3
[truncated: 5,254 more rows]
