# Supplementary material for: TBPL2/TFIIA complex establishes the maternal transcriptome through oocyte-specific promoter usage
Source: Nat Commun. 2020 Dec 22;11:6439. doi: 10.1038/s41467-020-20239-4 (PMC7755920; doi:10.1038/s41467-020-20239-4)
Supplement: Supplementary file 7 — Supplementary Data 4 [file 41467_2020_20239_MOESM7_ESM.xlsx]

## Sheet: raw data
							GST A rep1				GST A rep2				GST A rep3				TBP2 A rep1				TBP2 A rep2				TBP2 A rep3
Accession	Description	ΣCoverage	Σ# Proteins	Σ# Unique Peptides	Σ# Peptides	Σ# PSMs	Score D2	Coverage D2	# Peptides D2	# PSM D2	Score E2	Coverage E2	# Peptides E2	# PSM E2	Score F2	Coverage F2	# Peptides F2	# PSM F2	Score J2	Coverage J2	# Peptides J2	# PSM J2	Score K2	Coverage K2	# Peptides K2	# PSM K2	Score L2	Coverage L2	# Peptides L2	# PSM L2	# AAs	MW [kDa]	calc. pI
P01868	Ig gamma-1 chain C region secreted form OS=Mus musculus GN=Ighg1 PE=1 SV=1 - [IGHG1_MOUSE]	76.23	2	23	23	5845	1937.99	75.62	22	747	1673.76	73.15	18	626	1693.12	73.15	18	618	776.088	69.14	15	291	764.091	66.36	14	294	763.926	69.14	15	294	324	35.6817	7.40088
	Sequence	# PSMs	# Proteins	# Protein Groups	Protein Group Accessions	Modifications	I2	XCorr C2	XCorr I2	D2	J2	XCorr D2	XCorr J2	E2	K2	XCorr E2	XCorr K2	F2
	VTCVVVDISKDDPEVQFSWFVDDVEVHTAQTQPR	478	2	1	P01868	C3(Carbamidomethyl)	High	6.36868	7.92271	High	High	7.46322	5.40397	High	High	6.66391	6.53561	High
	VTCVVVDISKDDPEVQFSWFVDDVEVHTAQTQPR	105	2	1	P01868	C3(Carbamidomethyl); Q16(Deamidated)	High	5.99219	6.81671	High	High	5.45295	7.47205	High	High	7.54739	6.7563	High
	VTCVVVDISKDDPEVQFSWFVDDVEVHTAQTQPR	29	2	1	P01868	C3(Carbamidomethyl); Q16(Deamidated); Q30(Deamidated)	High	6.08759	8.60915	High	High	4.8591	6.3611		High		4.98305	High
	DDPEVQFSWFVDDVEVHTAQTQPR	733	2	1	P01868		High	5.46682	4.49349	High	High	5.50777	4.28035	High	High	5.7278	5.04746	High
	NTQPIMNTNGSYFVYSK	296	2	1	P01868	M6(Oxidation); N7(Deamidated); N9(Deamidated)	High	5.00878	4.95767	High	High	4.36995	5.11575	High	High	5.20003	4.5455	High
	DDPEVQFSWFVDDVEVHTAQTQPR	58	2	1	P01868	Q6(Deamidated)	High	5.21365	3.68633	High	High	5.0855	4.51901	High	High	4.14279	3.61301	High
	VSLTCMITDFFPEDITVEWQWNGQPAENYK	6	2	1	P01868	C5(Carbamidomethyl); Q20(Deamidated); Q24(Deamidated)		3.55305										High
	DDPEVQFSWFVDDVEVHTAQTQPR	8	2	1	P01868	Q6(Deamidated); Q20(Deamidated)		4.70934		High		4.65005		High		4.27167
	SNWEAGNTFTCSVLHEGLHNHHTEK	276	2	1	P01868	C11(Carbamidomethyl)	High	4.34132	3.89476	High	High	3.97533	3.39505	High	High	4.42103	3.45251	High
	VSLTCMITDFFPEDITVEWQWNGQPAENYK	55	2	1	P01868	C5(Carbamidomethyl); M6(Oxidation)	High	4.95221	3.49679	High	High	4.50166	4.08672	High	High	4.46179	4.25817	High
	VSLTCMITDFFPEDITVEWQWNGQPAENYK	17	2	1	P01868	C5(Carbamidomethyl); M6(Oxidation); Q20(Deamidated)		4.41983		High		3.59594		High	High	3.1337	3.68232	High
	SNWEAGNTFTCSVLHEGLHNHHTEK	153	2	1	P01868	C11(Carbamidomethyl); N20(Deamidated)	High	3.79513	3.63733	High	High	3.95612	3.46037	High	High	3.69928	2.96042	High
	VSLTCMITDFFPEDITVEWQWNGQPAENYK	6	2	1	P01868	C5(Carbamidomethyl); Q20(Deamidated)		5.34302						High		2.69441
	SVSELPIMHQDWLNGK	176	2	1	P01868	N14(Deamidated)	High	4.14692	3.8993	High	High	4.21328	4.18726	High	High	4.09536	3.66105	High
	CRVNSAAFPAPIEK	81	2	1	P01868	C1(Carbamidomethyl); N4(Deamidated)	High	3.28721	2.91235	High	High	3.66688	3.40228	High	High	3.91803	2.98921	High
	VSLTCMITDFFPEDITVEWQWNGQPAENYK	13	2	1	P01868	C5(Carbamidomethyl)		3.91213						High		4.25652
	TTPPSVYPLAPGSAAQTNSMVTLGCLVK	393	2	1	P01868	Q16(Deamidated); M20(Oxidation); C25(Carbamidomethyl)	High	4.25089	4.05817	High	High	4.20449	4.43847	High	High	4.0524	3.75653	High
	NTQPIMNTNGSYFVYSK	240	2	1	P01868	N7(Deamidated); N9(Deamidated)	High	4.68402	3.67455	High	High	4.8271	4.47037	High	High	4.41462	4.88326	High
	SVSELPIMHQDWLNGK	79	2	1	P01868		High	4.75362	3.3541	High	High	4.11004	3.84129	High	High	4.49312	2.91301	High
	TTPPSVYPLAPGSAAQTNSMVTLGCLVK	276	2	1	P01868	N18(Deamidated); C25(Carbamidomethyl)	High	4.27919	4.11005	High	High	4.21934	3.39628	High	High	4.03543	3.38828	High
	TTPPSVYPLAPGSAAQTNSMVTLGCLVK	193	2	1	P01868	M20(Oxidation); C25(Carbamidomethyl)	High	3.74089	4.30787	High	High	4.26703	3.94439	High	High	3.76068	3.7794	High
	SVSELPIMHQDWLNGK	254	2	1	P01868	M8(Oxidation); N14(Deamidated)	High	4.70282	4.25717	High	High	4.19044	3.686	High	High	3.99297	3.56724	High
	DCGCKPCICTVPEVSSVFIFPPKPK	293	2	1	P01868	C2(Carbamidomethyl); C4(Carbamidomethyl); C7(Carbamidomethyl); C9(Carbamidomethyl)	High	3.27423	3.31222	High	High	3.70913	2.81074	High	High	3.5904	2.58044	High
	TTPPSVYPLAPGSAAQTNSMVTLGCLVK	137	2	1	P01868	C25(Carbamidomethyl)	High	4.02782	3.34511	High	High	3.06705	3.70951	High	High	3.60284	3.15144	High
	VTCVVVDISK	276	2	1	P01868	C3(Carbamidomethyl)	High	3.6303	3.17135	High	High	3.96205	3.33634	High	High	3.34538	3.46978	High
	SVSELPIMHQDWLNGK	122	2	1	P01868	M8(Oxidation)	High	4.26028	3.81688	High	High	3.43744	3.09262	High	High	3.17163	3.51368	High
	CRVNSAAFPAPIEK	99	2	1	P01868	C1(Carbamidomethyl)	High	3.79266	3.74393	High	High	3.85308	3.38369	High	High	3.89802	3.50065	High
	GRPKAPQVYTIPPPKEQMAK	6	2	1	P01868			2.4761		High		2.93867
	VNSAAFPAPIEK	34	2	1	P01868	N2(Deamidated)	High	3.36356	3.41969	High	High	3.86508	3.4674	High	High	3.97742	3.04781	High
	TTPPSVYPLAPGSAAQTNSMVTLGCLVK	26	2	1	P01868	Q16(Deamidated); N18(Deamidated); M20(Oxidation); C25(Carbamidomethyl)	High	3.03726	3.04395	High	Medium	3.63261	2.89053	High	High	3.2311	4.19707	Medium
	VNSAAFPAPIEK	191	2	1	P01868		High	3.49965	3.2287	High	High	3.53726	3.40915	High	High	3.80346	3.47672	High
	APQVYTIPPPKEQMAK	13	2	1	P01868			2.94313		High		3.53645		High		2.10843		High
	DVLTITLTPK	333	2	1	P01868		High	3.34365	2.88858	High	High	3.23509	3.00725	High	High	3.21564	2.7062	High
	IVPRDCGCKPCICTVPEVSSVFIFPPKPK	10	2	1	P01868	C6(Carbamidomethyl); C8(Carbamidomethyl); C11(Carbamidomethyl); C13(Carbamidomethyl)		1.55836		High		2.57385		High		2.79839		High
	APQVYTIPPPK	236	2	1	P01868		High	2.78745	2.94743	High	High	2.92852	2.53959	High	High	2.66019	2.73182	High
	TTPPSVYPLAPGSAAQTNSMVTLGCLVK	36	2	1	P01868	Q16(Deamidated); N18(Deamidated); C25(Carbamidomethyl)	Medium	3.13124	2.93198	High	Medium	3.21297	3.41555	High	Medium	2.69576	2.98352	High
	SNWEAGNTFTCSVLHEGLHNHHTEK	15	2	1	P01868	N7(Deamidated); C11(Carbamidomethyl); N20(Deamidated)	Medium	3.47497	1.98924	Medium	High	3.30188	3.34787					Medium
	GRPKAPQVYTIPPPK	9	2	1	P01868			3.13734		High		2.33198		High		2.03145		Medium
	APQVYTIPPPKEQMAK	23	2	1	P01868	M14(Oxidation)	High	2.89466	2.71468	High	High	2.17478	1.86872	Medium	High	1.73197	2.18769	High
	EEQFNSTFR	18	2	1	P01868		High	2.42295	2.61627	High	High	2.59542	2.21442	High		1.99414		High
	APQVYTIPPPKEQMAK	4	2	1	P01868	Q13(Deamidated); M14(Oxidation)								High		1.99837		High
	LNVQKSNWEAGNTFTCSVLHEGLHNHHTEK	8	2	1	P01868	C16(Carbamidomethyl)	Medium	3.06593	1.99002	High		3.48242		High		3.12621		Medium
	SLSHSPGK	12	1	1	P01868					High		1.87479
	SVSELPIMHQDWLNGK	4	2	1	P01868	Q10(Deamidated); N14(Deamidated)		2.97152			Medium		1.66891		High		1.87112
	APQVYTIPPPKEQMAK	3	2	1	P01868	Q13(Deamidated)								Medium		2.12029
	VSLTCMITDFFPEDITVEWQWNGQPAENYK	1	2	1	P01868	C5(Carbamidomethyl); M6(Oxidation); Q20(Deamidated); Q24(Deamidated)
	GRPKAPQVYTIPPPK	1	2	1	P01868	Q7(Deamidated)
	LNVQKSNWEAGNTFTCSVLHEGLHNHHTEK	1	2	1	P01868	N12(Deamidated); C16(Carbamidomethyl)	Medium		2.99572
	TKGRPKAPQVYTIPPPK	2	2	1	P01868
	LNVQK	1	2	1	P01868	Q4(Deamidated)				Medium		2.20942
	LNVQK	3	2	1	P01868					Medium		1.45481
	EQMAK	1	2	1	P01868					Medium		1.00533
	NTQPIMNTNGSYFVYSK	1	2	1	P01868	N9(Deamidated)									Medium		1.60287
	EQMAK	1	2	1	P01868	M3(Oxidation)
P01837	Ig kappa chain C region OS=Mus musculus PE=1 SV=1 - [IGKC_MOUSE]	95.28	1	15	15	1658	609.82	95.28	15	239	391.349	82.08	9	158	387.217	82.08	9	149	251.902	49.06	7	94	251.613	56.6	7	96	232.051	56.6	6	88	106	11.7706	5.41455
	Sequence	# PSMs	# Proteins	# Protein Groups	Protein Group Accessions	Modifications	I2	XCorr C2	XCorr I2	D2	J2	XCorr D2	XCorr J2	E2	K2	XCorr E2	XCorr K2	F2
	DEYERHNSYTCEATHK	35	1	1	P01837	N7(Deamidated); C11(Carbamidomethyl)	Medium	2.59642	2.27564	High	High	3.90695	3.33126		High		3.1094
	HNSYTCEATHK	95	1	1	P01837	C6(Carbamidomethyl)				High	High	4.10372	2.23811
	QNGVLNSWTDQDSK	105	1	1	P01837		High	5.09289	4.45745	High	High	4.03774	3.88846	High	High	4.00092	4.09265	High
	DEYERHNSYTCEATHK	18	1	1	P01837	C11(Carbamidomethyl)				High	High	4.15147	4.047
	QNGVLNSWTDQDSK	239	1	1	P01837	N2(Deamidated)	High	4.69769	4.68689	High	High	4.59288	4.63381	High	High	4.62601	4.5824	High
	DSTYSMSSTLTLTKDEYER	12	1	1	P01837			1.88797		High		4.09011		High		3.6366		High
	QNGVLNSWTDQDSK	69	1	1	P01837	Q1(Deamidated); N6(Deamidated)	High	4.1468	3.5607	High	High	4.09484	3.84129	High	High	4.33243	3.59408	High
	HNSYTCEATHK	3	1	1	P01837	N2(Deamidated); C6(Carbamidomethyl)				High		3.43161
	DSTYSMSSTLTLTK	487	1	1	P01837	M6(Oxidation)	High	3.67602	3.50729	High	High	3.55796	3.571	High	High	3.84257	3.78123	High
	DSTYSMSSTLTLTK	392	1	1	P01837		High	3.4079	3.75096	High	High	3.70755	3.44921	High	High	3.38063	3.85144	High
	WKIDGSERQNGVLNSWTDQDSK	18	1	1	P01837		Medium	3.2232	2.33208	High	High	3.53539	2.53815	High	Medium	3.52031	3.78876	High
	ADAAPTVSIFPPSSEQLTSGGASVVCFLNNFYPK	9	1	1	P01837	Q16(Deamidated); C26(Carbamidomethyl); N30(Deamidated)		2.57041		High		3.80402		High		1.6772		High
	ADAAPTVSIFPPSSEQLTSGGASVVCFLNNFYPK	7	1	1	P01837	C26(Carbamidomethyl)		1.89039						High		3.73063		High
	WKIDGSERQNGVLNSWTDQDSK	8	1	1	P01837	N10(Deamidated)				Medium		2.92782		High		2.98839		High
	QNGVLNSWTDQDSKDSTYSMSSTLTLTK	3	1	1	P01837
	HNSYTCEATHKTSTSPIVK	4	1	1	P01837	C6(Carbamidomethyl)				High		3.41762
	QNGVLNSWTDQDSKDSTYSMSSTLTLTK	6	1	1	P01837	Q1(Deamidated); Q11(Deamidated)		2.92894		High		4.27676		High		3.38858
	TSTSPIVKSFNR	6	1	1	P01837			2.27369		High		2.59682		High		2.98573		High
	QNGVLNSWTDQDSKDSTYSMSSTLTLTK	3	1	1	P01837	Q11(Deamidated)				High		3.74152		High		3.72453
	DSTYSMSSTLTLTKDEYER	8	1	1	P01837	M6(Oxidation)	High		2.22056		High		1.49194		Medium		1.75067
	ADAAPTVSIFPPSSEQLTSGGASVVCFLNNFYPK	4	1	1	P01837	C26(Carbamidomethyl); N29(Deamidated)
	WKIDGSER	40	1	1	P01837		Medium	2.30839	1.73911	High	High	1.93927	2.11302	High	High	2.52172	2.36858	High
	TSTSPIVK	69	1	1	P01837		Medium	1.66865	1.51607	High		1.58143		Medium	High	1.97852	1.44856	Medium
	IDGSER	8	1	1	P01837					High		2.21842
	DSTYSMSSTLTLTKDEYERHNSYTCEATHK	1	1	1	P01837	M6(Oxidation); C25(Carbamidomethyl)
	QNGVLNSWTDQDSKDSTYSMSSTLTLTK	1	1	1	P01837	Q1(Deamidated); Q11(Deamidated); M20(Oxidation)												High
	SFNRNEC	3	1	1	P01837	C7(Carbamidomethyl)				High		2.52206
	DSTYSMSSTLTLTKDEYERHNSYTCEATHK	2	1	1	P01837	N21(Deamidated); C25(Carbamidomethyl)				High		2.3883
	SFNRNEC	2	1	1	P01837	N5(Deamidated); C7(Carbamidomethyl)
	DSTYSMSSTLTLTKDEYERHNSYTCEATHK	1	1	1	P01837	C25(Carbamidomethyl)				Medium		2.49656
P07724	Serum albumin OS=Mus musculus GN=Alb PE=1 SV=3 - [ALBU_MOUSE]	82.24	1	49	49	1095	410.23	78.62	43	156	334.428	74.67	38	123	323.706	75.66	36	114	164.888	67.6	32	61	152.975	66.61	31	62	171.167	74.67	36	61	608	68.6477	6.07471
	Sequence	# PSMs	# Proteins	# Protein Groups	Protein Group Accessions	Modifications	I2	XCorr C2	XCorr I2	D2	J2	XCorr D2	XCorr J2	E2	K2	XCorr E2	XCorr K2	F2
	RHPYFYAPELLYYAEQYNEILTQCCAEADK	27	1	1	P07724	C24(Carbamidomethyl); C25(Carbamidomethyl)	High	5.01872	3.09891	High	High	4.77818	2.72338	High	High	5.23487	5.73253	High
	DVFLGTFLYEYSR	18	1	1	P07724		High	4.30404	3.77389	High	High	4.97817	4.40949	High	High	4.66167	5.43094	High
	AHCLSEVEHDTMPADLPAIAADFVEDQEVCK	27	1	1	P07724	C3(Carbamidomethyl); M12(Oxidation); C30(Carbamidomethyl)		5.2133		High	Medium	4.75095	1.91434	High	High	5.54117	3.38878	High
	TVMDDFAQFLDTCCK	16	1	1	P07724	C13(Carbamidomethyl); C14(Carbamidomethyl)		4.69178		High	High	4.88088	4.92854	High	High	4.84482	3.52012	High
	AHCLSEVEHDTMPADLPAIAADFVEDQEVCK	40	1	1	P07724	C3(Carbamidomethyl); C30(Carbamidomethyl)		4.46194		High	High	5.08144	4.55079	High	High	4.9543	3.41334	High
	LGEYGFQNAILVR	20	1	1	P07724		High	4.88358	4.1676	High	High	4.68127	3.8721	High	High	4.25924	4.16983	High
	ECCHGDLLECADDRAELAK	27	1	1	P07724	C2(Carbamidomethyl); C3(Carbamidomethyl); C10(Carbamidomethyl)	High	4.4145	2.32863	High	High	4.16554	2.97511	High	High	4.50142	2.9733	High
	LGEYGFQNAILVR	10	1	1	P07724	Q7(Deamidated)		3.78947		High		3.59859		High		3.83505
	TCVADESAANCDK	21	1	1	P07724	C2(Carbamidomethyl); N10(Deamidated); C11(Carbamidomethyl)		3.3239		High	High	4.59475	2.49083	High		3.7196		High
	TCVADESAANCDK	36	1	1	P07724	C2(Carbamidomethyl); C11(Carbamidomethyl)	High	3.92735	3.77192	High	High	4.29191	3.79986	High	High	3.8213	3.99736	High
	RHPDYSVSLLLR	15	1	1	P07724		High	3.56813	3.42117	High	High	3.82139	3.68837	High	High	4.48614	3.69717	High
	GLVLIAFSQYLQK	33	1	1	P07724		High	3.54102	2.96055	High	High	4.12949	4.17451	High	High	3.93166	4.30412	High
	AHCLSEVEHDTMPADLPAIAADFVEDQEVCK	12	1	1	P07724	C3(Carbamidomethyl); M12(Oxidation); Q27(Deamidated); C30(Carbamidomethyl)		2.45634		High	High	4.97112	3.51514	High	High	2.19656	4.31955	High
	AETFTFHSDICTLPEK	28	1	1	P07724	C11(Carbamidomethyl)	High	2.8892	3.46008	High	High	3.92439	4.06046	High	High	3.57974	2.47368	High
	ENPTTFMGHYLHEVAR	19	1	1	P07724		High	2.91897	1.41635	High		3.74183		High	High	3.61928	1.8344	High
	TVMDDFAQFLDTCCK	24	1	1	P07724	M3(Oxidation); C13(Carbamidomethyl); C14(Carbamidomethyl)	High	3.06917	3.43335	High	High	3.561	2.90366	High	High	3.75625	3.01289	High
	YNDLGEQHFK	35	1	1	P07724		High	3.47521	3.15816	High	High	3.40242	3.31923	High		3.8386		High
	LPCVEDYLSAILNR	36	1	1	P07724	C3(Carbamidomethyl)	High	3.94133	3.30831	High	High	4.12413	3.17735	High	High	3.84448	3.13587	High
	RPCFSALTVDETYVPK	24	1	1	P07724	C3(Carbamidomethyl)	High	2.19085	3.03695	High	High	2.53116	2.09545	High	High	3.19569	1.84714	High
	CCTLPEDQRLPCVEDYLSAILNR	11	1	1	P07724	C1(Carbamidomethyl); C2(Carbamidomethyl); C12(Carbamidomethyl)	High	3.21101	2.96736	High	High	3.26515	2.43547	High	High	2.82302	3.67007
	YMCENQATISSK	40	1	1	P07724	M2(Oxidation); C3(Carbamidomethyl)	High	2.86802	2.10088	High	High	3.29643	3.61218	High	High	3.77914	3.47186	High
	KQTALAELVK	18	1	1	P07724		High	3.46301	2.8786	High	High	3.85384	3.09412	High	High	3.45488	3.18224	High
	LSQTFPNADFAEITK	22	1	1	P07724			3.42813		High		3.9803		High		3.95184		High
	LVQEVTDFAK	35	1	1	P07724		High	2.89786	2.36051	High		2.95721		High	High	2.40952	2.82586	High
	ENYGELADCCTK	10	1	1	P07724	C9(Carbamidomethyl); C10(Carbamidomethyl)		3.27199		High	High	2.9288	3.78055	High	High	3.48839	3.06407	High
	DDNPSLPPFERPEAEAMCTSFK	20	1	1	P07724	C18(Carbamidomethyl)		2.61208		High		2.95941		High	High	2.4749	2.41875	High
	APQVSTPTLVEAAR	43	1	1	P07724		High	3.67512	3.079	High	High	2.86928	2.67476	High	High	3.42498	3.22215	High
	CCAEANPPACYGTVLAEFQPLVEEPK	38	1	1	P07724	C1(Carbamidomethyl); C2(Carbamidomethyl); C10(Carbamidomethyl)	High	4.54142	3.35904	High	High	4.49661	3.58433	High	High	4.02251	2.98842	High
	LQTCCDKPLLK	8	1	1	P07724	C4(Carbamidomethyl); C5(Carbamidomethyl)		2.88738		High		3.17351		High		3.36679		High
	DTCFSTEGPNLVTR	17	1	1	P07724	C3(Carbamidomethyl)	High	3.21226	3.55547	High	High	3.51403	3.02036	High	High	3.82701	3.00802	High
	YNDLGEQHFK	16	1	1	P07724	N2(Deamidated)		2.36554		High	High	2.60623	1.5715	High	High	2.18345	1.89181	High
	ECCHGDLLECADDR	21	1	1	P07724	C2(Carbamidomethyl); C3(Carbamidomethyl); C10(Carbamidomethyl)	High	3.14812	3.16058	High	High	3.09142	2.89907	High	High	3.21877	2.88621	High
	RHPYFYAPELLYYAEQYNEILTQCCAEADK	2	1	1	P07724	Q16(Deamidated); Q23(Deamidated); C24(Carbamidomethyl); C25(Carbamidomethyl)		2.39816
	YMCENQATISSK	4	1	1	P07724	M2(Oxidation); C3(Carbamidomethyl); Q6(Deamidated)				High		3.00131
	YMCENQATISSK	19	1	1	P07724	C3(Carbamidomethyl)	High	2.90348	3.22302	High	High	2.54886	2.56138	High	High	2.79924	2.33163	High
	TNCDLYEK	6	1	1	P07724	N2(Deamidated); C3(Carbamidomethyl)		3.00075						High		2.75826		High
	TNCDLYEK	14	1	1	P07724	C3(Carbamidomethyl)	High	2.58306	2.7256	High	High	2.84104	2.84368	High		2.75208		High
	AHCLSEVEHDTMPADLPAIAADFVEDQEVCK	12	1	1	P07724	C3(Carbamidomethyl); Q27(Deamidated); C30(Carbamidomethyl)		5.58004			High		4.18239		High		4.96339	High
	CCTLPEDQR	19	1	1	P07724	C1(Carbamidomethyl); C2(Carbamidomethyl)	High	3.1719	2.64521	High	High	2.7418	2.82664	High		2.40134		High
	SLHTLFGDK	27	1	1	P07724		Medium	2.76648	1.85666	High	High	2.78845	2.46421	Medium	High	2.33513	2.1424	High
	CCSGSLVER	20	1	1	P07724	C1(Carbamidomethyl); C2(Carbamidomethyl)	High	2.71712	2.61906	High	High	2.86838	2.2538	High	High	2.53773	2.75257	High
	KAHCLSEVEHDTMPADLPAIAADFVEDQEVCK	4	1	1	P07724	C4(Carbamidomethyl); C31(Carbamidomethyl)				High		2.99637
	QEPERNECFLQHK	24	1	1	P07724	C8(Carbamidomethyl)	High	1.88389	2.82082	High	High	2.39406	2.16168	High	High	2.56888	2.48467	High
	ENPTTFMGHYLHEVAR	31	1	1	P07724	M7(Oxidation)	Medium	2.24745	1.68816	High	High	1.99454	1.86672	High	High	2.80505	2.46155	High
	RHPYFYAPELLYYAEQYNEILTQCCAEADK	6	1	1	P07724	Q16(Deamidated); C24(Carbamidomethyl); C25(Carbamidomethyl)		6.05914			High		5.5517	High		6.3199
	APQVSTPTLVEAAR	4	1	1	P07724	Q3(Deamidated)				High		2.96003		High		2.1169		High
	DDNPSLPPFERPEAEAMCTSFK	15	1	1	P07724	M17(Oxidation); C18(Carbamidomethyl)	High	2.02318	1.35058	High	Medium	1.69131	1.47638	Medium	Medium	1.33845	1.35457	Medium
	CCAEANPPACYGTVLAEFQPLVEEPK	1	1	1	P07724	C1(Carbamidomethyl); C2(Carbamidomethyl); N6(Deamidated); C10(Carbamidomethyl); Q19(Deamidated)		3.39271
	CCAEANPPACYGTVLAEFQPLVEEPK	5	1	1	P07724	C1(Carbamidomethyl); C2(Carbamidomethyl); N6(Deamidated); C10(Carbamidomethyl)				High		3.95585		High		4.42159		High
	LVQEVTDFAK	2	1	1	P07724	Q3(Deamidated)				High		2.9892		Medium		1.68209
	LPCVEDYLSAILNR	1	1	1	P07724	C3(Carbamidomethyl); N13(Deamidated)												High
	TPVSEHVTK	5	1	1	P07724					High		2.97167
	VCLLHEK	24	1	1	P07724	C2(Carbamidomethyl)	High	1.67545	2.03625	High	Medium	2.02759	2.22701	High	High	2.56267	1.88331
	LCAIPNLR	8	1	1	P07724	C2(Carbamidomethyl)		1.33575		High	Medium	1.40567	1.50536					Medium
	QTALAELVK	16	1	1	P07724		Medium	1.98661	2.10685	High	High	2.27404	2.22121	High	High	1.85069	2.06284	High
	LSQTFPNADFAEITK	2	1	1	P07724	N7(Deamidated)				Medium		3.66743
	DDNPSLPPFERPEAEAMCTSFK	1	1	1	P07724	N3(Deamidated); C18(Carbamidomethyl)
	YMCENQATISSK	1	1	1	P07724	C3(Carbamidomethyl); N5(Deamidated)												High
	YEATLEK	3	1	1	P07724					High		2.19258		High		1.59343
	LATDLTK	8	1	1	P07724			1.20565		Medium		1.36876			High		1.44895	High
	ALVSSVR	6	1	1	P07724			1.60167		High		1.41761		High		1.82232		Medium
	GLVLIAFSQYLQKCSYDEHAK	1	1	1	P07724	C14(Carbamidomethyl)		2.74975
	HPYFYAPELLYYAEQYNEILTQCCAEADK	2	1	1	P07724	Q15(Deamidated); C23(Carbamidomethyl); C24(Carbamidomethyl)
	QEPERNECFLQHK	4	1	1	P07724	Q1(Deamidated); C8(Carbamidomethyl)				High		2.09624		Medium		2.01585
	DDNPSLPPFERPEAEAMCTSFK	1	1	1	P07724	N3(Deamidated); M17(Oxidation); C18(Carbamidomethyl)												High
	NECFLQHK	7	1	1	P07724	C3(Carbamidomethyl)				Medium		1.73165		Medium	Medium	1.55793	2.26047
	LCAIPNLRENYGELADCCTK	6	1	1	P07724	C2(Carbamidomethyl); C17(Carbamidomethyl); C18(Carbamidomethyl)		2.88418		Medium		3.17851		Medium		2.15182
	KYEATLEK	4	1	1	P07724		Medium		1.85741
	HPDYSVSLLLR	2	1	1	P07724					High		1.823		Medium		1.50103
	AWAVAR	5	1	1	P07724			0.994461										Medium
	ESCLTPK	2	1	1	P07724	C3(Carbamidomethyl)					Medium		1.62256
	KAHCLSEVEHDTMPADLPAIAADFVEDQEVCK	1	1	1	P07724	C4(Carbamidomethyl); Q28(Deamidated); C31(Carbamidomethyl)
	ATAEQLK	1	1	1	P07724					Medium		1.50469
	CCTLPEDQRLPCVEDYLSAILNRVCLLHEK	1	1	1	P07724	C1(Carbamidomethyl); C2(Carbamidomethyl); Q8(Deamidated); C12(Carbamidomethyl); C25(Carbamidomethyl)												Medium
	CCTLPEDQR	1	1	1	P07724	C1(Carbamidomethyl); C2(Carbamidomethyl); Q8(Deamidated)				Medium		1.63154
P01863	Ig gamma-2A chain C region, A allele OS=Mus musculus GN=Ighg PE=1 SV=1 - [GCAA_MOUSE]	55.45	2	12	16	859	335.998	51.52	13	139	280.619	51.52	12	106	235.884	49.09	12	90	61.5754	41.52	10	28	57.9	39.7	8	22	62.6624	38.18	8	25	330	36.3662	7.40088
	Sequence	# PSMs	# Proteins	# Protein Groups	Protein Group Accessions	Modifications	I2	XCorr C2	XCorr I2	D2	J2	XCorr D2	XCorr J2	E2	K2	XCorr E2	XCorr K2	F2
	QVTLTCMVTDFMPEDIYVEWTNNGK	48	2	1	P01863	Q1(Deamidated); C6(Carbamidomethyl); M12(Oxidation)		4.7523		High		5.39682		High		4.82601		High
	QVTLTCMVTDFMPEDIYVEWTNNGK	20	2	1	P01863	C6(Carbamidomethyl); M12(Oxidation); N22(Deamidated); N23(Deamidated)		4.29458		High		4.71739		High		5.0339		High
	NSYSCSVVHEGLHNHHTTK	49	2	1	P01863	C5(Carbamidomethyl)	Medium	2.79909	1.64849	High	High	4.50141	2.17258		High		2.24905
	NTEPVLDSDGSYFMYSK	36	2	1	P01863		High	4.80509	4.06606	High	High	4.53545	4.47503	High	High	4.80043	4.75183	High
	NWVERNSYSCSVVHEGLHNHHTTK	26	2	1	P01863	N6(Deamidated); C10(Carbamidomethyl)		4.08658		High	High	3.73395	2.5031	High		4.23493		High
	CPAPNLLGGPSVFIFPPK	106	2	1	P01863	C1(Carbamidomethyl)	High	3.849	3.08614	High	Medium	3.50384	3.05197	High	High	3.37928	3.68136	High
	NTEPVLDSDGSYFMYSK	2	2	1	P01863	N1(Deamidated)
	NTEPVLDSDGSYFMYSK	43	2	1	P01863	M14(Oxidation)	High	4.64711	3.50961	High	High	4.63337	3.62982	High	High	4.14825	3.33449	High
	NSYSCSVVHEGLHNHHTTK	70	2	1	P01863	C5(Carbamidomethyl); N14(Deamidated)	High	2.98611	2.57153	High	High	4.01755	2.77488	High	High	3.42538	3.09093
	TTAPSVYPLAPVCGDTTGSSVTLGCLVK	105	3	2	P01863;P84751	C13(Carbamidomethyl); C25(Carbamidomethyl)	High	3.61167	3.35362	High	High	3.69274	3.07471	High	High	3.44242	3.01763	High
	VVSALPIQHQDWMSGK	28	2	1	P01863	M13(Oxidation)	High	2.75446	3.46369	High	High	2.62518	3.02215	High		3.48248		High
	CPAPNLLGGPSVFIFPPK	19	2	1	P01863	C1(Carbamidomethyl); N5(Deamidated)		2.25909		High		3.12851		High		2.11908		High
	VVSALPIQHQDWMSGK	17	2	1	P01863		High	4.12744	2.68456	High	High	4.17947	2.87816	High	High	4.06782	3.06926	High
	NSYSCSVVHEGLHNHHTTK	27	2	1	P01863	N1(Deamidated); C5(Carbamidomethyl); N14(Deamidated)		1.97822		High		3.2795		Medium		2.51185		High
	NWVERNSYSCSVVHEGLHNHHTTK	11	2	1	P01863	N6(Deamidated); C10(Carbamidomethyl); N19(Deamidated)		3.62108		High		3.30275		High		3.82254
	APQVYVLPPPEEEMTK	46	2	1	P01863		High	2.83124	3.16987	High	High	3.09838	2.42878	High	High	3.2235	2.82679	High
	APQVYVLPPPEEEMTK	81	2	1	P01863	M14(Oxidation)	High	2.87699	3.48192	High	High	2.9924	3.0297	High	High	2.88026	3.01687	High
	QVTLTCMVTDFMPEDIYVEWTNNGK	4	2	1	P01863	C6(Carbamidomethyl); M12(Oxidation)				High		4.09265		High		4.36411		High
	GPTIKPCPPCK	22	3	2	P01863;P84751	C7(Carbamidomethyl); C10(Carbamidomethyl)	High	2.19949	2.3424	High	High	2.96875	2.94824	High	High	2.55727	2.45193	High
	APQVYVLPPPEEEMTKK	14	2	1	P01863	M14(Oxidation)	Medium	2.38983	2.72237	High	Medium	2.82848	2.6897	High		2.61753		High
	QVTLTCMVTDFMPEDIYVEWTNNGK	21	2	1	P01863	C6(Carbamidomethyl); M7(Oxidation); M12(Oxidation); N22(Deamidated)				High		3.6811		High		4.55102		High
	VVSALPIQHQDWMSGK	6	2	1	P01863	Q8(Deamidated)		1.73302		Medium		1.483		High		1.24523
	APQVYVLPPPEEEMTK	3	2	1	P01863	Q3(Deamidated); M14(Oxidation)		1.82089
	APQVYVLPPPEEEMTKK	16	2	1	P01863			3.49831		High		3.30776		High		2.80393		High
	APQVYVLPPPEEEMTK	3	2	1	P01863	Q3(Deamidated)				High		3.00867		High		2.84289
	KQVTLTCMVTDFMPEDIYVEWTNNGK	1	2	1	P01863	C7(Carbamidomethyl); N24(Deamidated)		3.05015
	NTEPVLDSDGSYFMYSK	1	2	1	P01863	N1(Deamidated); M14(Oxidation)								High		1.98668
	EDYNSTLR	4	3	2	P01867;P01863					High		1.69345
	VVSALPIQHQDWMSGK	1	2	1	P01863	Q10(Deamidated); M13(Oxidation)		2.97881
	DLPAPIER	3	2	1	P01863			1.26924						High		1.3976
	TELNYK	9	2	1	P01863	N4(Deamidated)		1.72084		High		2.41635		Medium		2.27686
	TELNYK	13	2	1	P01863			1.69704		Medium	Medium	1.61123	1.92071	Medium	Medium	1.85004	1.67179	Medium
	NWVER	3	3	2	P01863;Q80UG2	N1(Deamidated)		1.66287		Medium		1.49484						High
	KIEPR	1	2	1	P01863
P60710	Actin, cytoplasmic 1 OS=Mus musculus GN=Actb PE=1 SV=1 - [ACTB_MOUSE]	75.2	2	12	26	658	107.97	62.13	18	45	80.7451	65.33	18	28	81.7079	52.27	15	27	114.109	63.73	18	38	102.046	59.73	16	34	121.212	61.87	17	38	375	41.7097	5.47803
	Sequence	# PSMs	# Proteins	# Protein Groups	Protein Group Accessions	Modifications	I2	XCorr C2	XCorr I2	D2	J2	XCorr D2	XCorr J2	E2	K2	XCorr E2	XCorr K2	F2
	FRCPEALFQPSFLGMESCGIHETTFNSIMK	5	2	1	P60710	C3(Carbamidomethyl); Q9(Deamidated); C18(Carbamidomethyl)				High	High	2.65944	2.4183
	DLYANTVLSGGTTMYPGIADR	29	2	1	P60710		High	4.80767	4.20128	High	High	3.93317	4.80739	High	High	4.09152	3.28752	High
	TTGIVMDSGDGVTHTVPIYEGYALPHAILR	32	3	2	Q8BFZ3;P60710		High	4.03778	4.09368	High	High	3.13586	4.48861	High	High	4.03044	3.59325	High
	LCYVALDFEQEMATAASSSSLEK	28	2	1	P60710	C2(Carbamidomethyl); M12(Oxidation)	High	4.94579	5.8515	High	High	6.74775	3.8502	High	High	4.54857	4.56141	High
	DLYANTVLSGGTTMYPGIADR	25	2	1	P60710	M14(Oxidation)	High	4.2007	6.53398	High	High	4.50659	5.77082	High	High	5.0231	4.86123	High
	LCYVALDFEQEMATAASSSSLEK	31	2	1	P60710	C2(Carbamidomethyl)	High	5.97536	5.31035	High	High	4.25622	5.63265	High	High	5.11948	4.40104	High
	VAPEEHPVLLTEAPLNPK	31	2	1	P60710		High	3.71297	4.09691	High	High	3.34026	4.00197	High	High	2.49071	3.45232	High
	SYELPDGQVITIGNER	32	5	3	P62737;P60710;Q8BFZ3		High	3.5858	3.76615		High		3.52612	High	High	3.31075	2.5764	High
	HQGVMVGMGQK	28	5	3	P62737;Q8BFZ3;P60710	M5(Oxidation)		1.90546		High	High	2.88425	2.66623		High		2.99939
	FRCPEALFQPSFLGMESCGIHETTFNSIMK	7	2	1	P60710	C3(Carbamidomethyl); C18(Carbamidomethyl)		4.11587		High		1.9704			High		2.60757
	HQGVMVGMGQK	15	5	3	P62737;Q8BFZ3;P60710		High	2.6426	3.4899	High	Medium	3.67218	2.33341	High	High	2.1358	3.21488
	IWHHTFYNELR	34	3	1	P60710		High	3.39713	3.54972	High	High	2.77437	3.23265	High	High	2.9829	2.65295	High
	HQGVMVGMGQK	15	5	3	P62737;Q8BFZ3;P60710	M5(Oxidation); M8(Oxidation)		2.37195		High		2.62098
	QEYDESGPSIVHR	25	2	1	P60710		High	3.17987	3.48398	High	High	3.1763	2.77348	High	High	2.18848	2.42279	High
	TTGIVMDSGDGVTHTVPIYEGYALPHAILR	28	3	2	Q8BFZ3;P60710	M6(Oxidation)	High	3.06165	4.33549	High		2.01664			High		3.46405
	GYSFTTTAER	18	2	1	P60710		High	3.10018	2.78505	High	High	3.01775	2.89862	High	High	3.07845	3.18859	High
	CPEALFQPSFLGMESCGIHETTFNSIMK	15	2	1	P60710	C1(Carbamidomethyl); C16(Carbamidomethyl); M27(Oxidation)	High	3.25243	4.24283	High		2.97016		High	High	2.87143	3.14823
	AGFAGDDAPR	25	4	2	P60710;P62737		High	3.02026	2.85278	High	High	2.67207	2.41979	High	High	3.33983	2.75052	High
	FRCPEALFQPSFLGMESCGIHETTFNSIMK	5	2	1	P60710	C3(Carbamidomethyl); Q9(Deamidated); M15(Oxidation); C18(Carbamidomethyl)	High		3.97731	High		2.11473
	DSYVGDEAQSK	20	4	2	P62737;P60710		High	3.17433	3.54481	High	High	3.60208	3.232	High	High	3.33622	3.31176	High
	YPIEHGIVTNWDDMEK	3	2	1	P60710		High		3.0155
	DSYVGDEAQSKR	4	4	2	P62737;P60710		High		2.19798
	FRCPEALFQPSFLGMESCGIHETTFNSIMK	15	2	1	P60710	C3(Carbamidomethyl); M15(Oxidation); C18(Carbamidomethyl)	High	2.35787	3.07504
	QEYDESGPSIVHRK	19	2	1	P60710		High	1.83428	2.82521	Medium	High	2.38134	2.60569	High	High	2.36755	2.48438	High
	EITALAPSTMK	18	4	2	P62737;P60710	M10(Oxidation)	High	2.33319	2.47619	High	Medium	1.92453	1.87865	High	High	2.12197	2.43981	High
	SYELPDGQVITIGNER	7	5	3	P62737;P60710;Q8BFZ3	N14(Deamidated)	High		3.82276
	CPEALFQPSFLGMESCGIHETTFNSIMK	14	2	1	P60710	C1(Carbamidomethyl); C16(Carbamidomethyl)	High	2.53308	4.28291		High		3.11381		High		3.74472
	DSYVGDEAQSK	6	4	2	P62737;P60710	Q9(Deamidated)	High	2.9897	3.64473									Medium
	FRCPEALFQPSFLGMESCGIHETTFNSIMK	1	2	1	P60710	C3(Carbamidomethyl); Q9(Deamidated); C18(Carbamidomethyl); N26(Deamidated)		7.45423
	LCYVALDFEQEMATAASSSSLEK	4	2	1	P60710	C2(Carbamidomethyl); Q10(Deamidated); M12(Oxidation)		6.40772
	CPEALFQPSFLGMESCGIHETTFNSIMK	5	2	1	P60710	C1(Carbamidomethyl); C16(Carbamidomethyl); N24(Deamidated); M27(Oxidation)	Medium	3.24942	3.08096	High		3.69815		High	High	3.22078	3.55788
	CPEALFQPSFLGMESCGIHETTFNSIMK	2	2	1	P60710	C1(Carbamidomethyl); M13(Oxidation); C16(Carbamidomethyl); N24(Deamidated); M27(Oxidation)
	DLYANTVLSGGTTMYPGIADR	1	2	1	P60710	N5(Deamidated)
	CPEALFQPSFLGMESCGIHETTFNSIMK	13	2	1	P60710	C1(Carbamidomethyl); M13(Oxidation); C16(Carbamidomethyl); M27(Oxidation)	High		3.51395						High		2.92131
	YPIEHGIVTNWDDMEK	4	2	1	P60710	M14(Oxidation)	High		3.79899
	SYELPDGQVITIGNER	1	5	3	P62737;Q8BFZ3;P60710	Q8(Deamidated); N14(Deamidated)
	FRCPEALFQPSFLGMESCGIHETTFNSIMK	10	2	1	P60710	C3(Carbamidomethyl); M15(Oxidation); C18(Carbamidomethyl); M29(Oxidation)	High		4.92346
	EITALAPSTMK	5	4	2	P62737;P60710		High		2.51326						High		2.30885
	FRCPEALFQPSFLGMESCGIHETTFNSIMK	2	2	1	P60710	C3(Carbamidomethyl); M15(Oxidation); C18(Carbamidomethyl); N26(Deamidated); M29(Oxidation)
	DLTDYLMK	13	5	3	P62737;Q8BFZ3;P60710		Medium	2.24449	2.51052	High	High	1.90436	1.9517	Medium	Medium	1.83733	2.46608	Medium
	DLTDYLMK	16	5	3	P62737;Q8BFZ3;P60710	M7(Oxidation)	High	2.1072	2.19684	High	High	2.15468	1.97461	High	Medium	2.53346	2.17726	High
	FRCPEALFQPSFLGMESCGIHETTFNSIMK	1	2	1	P60710	C3(Carbamidomethyl); Q9(Deamidated); M15(Oxidation); C18(Carbamidomethyl); N26(Deamidated)				High		3.01832
	CPEALFQPSFLGMESCGIHETTFNSIMK	1	2	1	P60710	C1(Carbamidomethyl); Q7(Deamidated); M13(Oxidation); C16(Carbamidomethyl); N24(Deamidated)					High		3.44587
	CDVDIRK	4	3	2	P60710;Q8BFZ3	C1(Carbamidomethyl)	Medium		2.32698		High		2.22324
	IWHHTFYNELR	2	3	1	P60710	N8(Deamidated)	High		2.35646
	IWHHTFYNELRVAPEEHPVLLTEAPLNPK	2	2	1	P60710
	DLYANTVLSGGTTMYPGIADRMQK	1	2	1	P60710	M14(Oxidation); M22(Oxidation)
	IIAPPERK	12	5	3	P62737;Q8BFZ3;P60710		High	1.306	2.04445	Medium	High	1.45408	1.81229
	CDVDIR	6	3	2	Q8BFZ3;P60710	C1(Carbamidomethyl)		1.74651		Medium		1.68584		Medium		1.93439
	LDLAGR	11	7	5	P61161;P61164;Q8BFZ3;P60710;P62737		Medium	1.4742	1.55374					High		1.60595		High
	IWHHTFYNELRVAPEEHPVLLTEAPLNPK	1	2	1	P60710	N8(Deamidated)	Medium		2.66783
	RGILTLK	2	5	3	P62737;Q8BFZ3;P60710													Medium
	AVFPSIVGRPR	3	4	2	P60710;P62737					Medium		1.64423		Medium		2.0047
	DLYANTVLSGGTTMYPGIADR	1	2	1	P60710	N5(Deamidated); M14(Oxidation)
Q61838	Alpha-2-macroglobulin OS=Mus musculus GN=A2m PE=1 SV=3 - [A2M_MOUSE]	52.78	2	56	56	629	215.596	48.43	48	79	218.979	43.08	42	77	176.712	42.14	40	62	106.601	35.25	32	42	93.7735	27.42	26	36	121.295	33.78	34	46	1495	165.748	6.68311
	Sequence	# PSMs	# Proteins	# Protein Groups	Protein Group Accessions	Modifications	I2	XCorr C2	XCorr I2	D2	J2	XCorr D2	XCorr J2	E2	K2	XCorr E2	XCorr K2	F2
	HSLGDNDAHSIFQSVGINIFTNSK	21	1	1	Q61838		High	4.55512	4.19253	High	High	4.38005	3.98679	High	High	5.67	3.83842	High
	EQTYNTLLCPQDTELQDNWSLELPPNVVEGSAR	5	1	1	Q61838	C9(Carbamidomethyl); Q16(Deamidated)		2.16561		High		3.24337		High		3.76751
	EEGTGIELTGIGSCEIANALSK	14	1	1	Q61838	C14(Carbamidomethyl)		3.38024		High		4.27996		High		4.12907		High
	ALLAYAFALAGNK	13	1	1	Q61838		High	5.12406	3.86539	High	High	5.10719	4.7677	High	High	4.69258	3.86776	High
	FCQEFQHYPAMGGVAPQALAVAASGPGSSFR	17	1	1	Q61838	C2(Carbamidomethyl); M11(Oxidation)	High	4.34948	5.01066	High	High	4.04638	4.25036	High	High	4.74372	3.97589	High
	DHENCISGEDITHNGIVYTPK	19	1	1	Q61838	C5(Carbamidomethyl)	High	4.16674	4.04816	High	High	4.36848	4.222	High	High	3.99155	4.47496	High
	ATVLNYMSHCIQIR	13	1	1	Q61838	C10(Carbamidomethyl)		2.69846		High	High	3.07679	1.84541	High	High	3.84335	1.97457	High
	GSIFNLGSHVLSLEQGNMK	13	1	1	Q61838			4.55789		High	High	3.76634	3.68898	High		2.71109		High
	STCHNQNSMSICEEFSQQADDK	6	1	1	Q61838	C3(Carbamidomethyl); C12(Carbamidomethyl)		3.38579		High	High	4.42131	3.35772		High		4.73239
	LTNQTLGFSFAVEQDIPVK	4	1	1	Q61838					High		4.17892						High
	HSLGDNDAHSIFQSVGINIFTNSK	1	1	1	Q61838	N18(Deamidated)
	VDLEISPDFLAVPVGGHENSHCICGNER	4	1	1	Q61838	N19(Deamidated); C22(Carbamidomethyl); C24(Carbamidomethyl)				High		2.57516		High		2.93762
	IKEEGTGIELTGIGSCEIANALSK	13	1	1	Q61838	C16(Carbamidomethyl)		3.76656		High	High	4.79815	3.72325	High	High	5.68498	3.60439	High
	QQNSHGGFSSTQDTVVALQALSK	21	1	1	Q61838		High	2.92104	3.73646	High	High	3.23572	3.40727	High	High	3.19251	2.48521	High
	IFQWQNIHLAGGLHQLSFPLSVEPALGIYK	6	1	1	Q61838	Q15(Deamidated)		3.92361						High		2.92493
	FCQEFQHYPAMGGVAPQALAVAASGPGSSFR	7	1	1	Q61838	C2(Carbamidomethyl); Q6(Deamidated)		5.12645		High		4.52353		High		3.94816		High
	AINYLISGYQR	10	1	1	Q61838			3.14976		High		3.97587		High	High	4.37098	3.9136	High
	EVLVTIESSGTFSK	14	1	1	Q61838			4.48722		High		3.8965		High		3.77715		High
	THITNAFNWLSMK	8	1	1	Q61838	M12(Oxidation)				High		2.50444		High		2.72412		High
	STCHNQNSMSICEEFSQQADDK	13	1	1	Q61838	C3(Carbamidomethyl); M9(Oxidation); C12(Carbamidomethyl)	High	3.37933	3.99085	High	High	4.53144	5.20494	High	High	4.05156	2.76277	High
	THITNAFNWLSMK	10	1	1	Q61838			2.66345		High		3.1708		High	High	3.62524	3.53643	High
	TEVNTNHVLIYIEK	17	1	1	Q61838		High	2.2856	2.26881	High	High	4.25629	2.74322	High	Medium	4.12978	1.29916	High
	EEDSLHWQRPGDVQK	13	1	1	Q61838		High	2.26127	1.84578	High	High	3.16692	2.02371	High		2.9101		High
	IFQWQNIHLAGGLHQLSFPLSVEPALGIYK	23	1	1	Q61838		High	3.20817	2.93612	High	High	3.90266	2.68325	High		3.17698		High
	APFALQVNTLPLNFDK	18	1	1	Q61838			2.41352		High	High	3.31195	4.46511	High	High	3.09002	3.16348	High
	TFHVNSGNR	4	1	1	Q61838					High		2.34826
	RSELLESLNK	21	1	1	Q61838			3.16136		High	Medium	3.03455	2.57748	High	High	2.61684	3.3273	High
	IHYLLNEDIMK	7	1	1	Q61838			3.47885		High		2.59059		High		3.40708		High
	TVQGAFFGVPVYK	12	1	1	Q61838		High	2.10492	2.47998	High	High	2.21485	2.35698	High	High	3.08718	2.55445	High
	DLSSSDLSTASK	6	1	1	Q61838			2.97843		High		2.48243		High		2.84374		High
	NALFCLETAWASISQSQESHVYTK	11	1	1	Q61838	C5(Carbamidomethyl)	Medium	2.11831	2.06076	High	High	2.22918	2.32928	High	High	3.28345	2.14852	High
	VNTNYRPGLPFSGQVLLVDEK	16	1	1	Q61838		High	3.70334	3.87625	High	High	3.5332	4.56728	High	High	3.75169	3.52288	High
	KIEHSFEVK	4	1	1	Q61838					High		2.1705
	VDLEISPDFLAVPVGGHENSHCICGNER	11	1	1	Q61838	C22(Carbamidomethyl); C24(Carbamidomethyl)		3.28486		High	High	2.42808	2.06115	High		1.56489		High
	DLTFYYLIK	6	1	1	Q61838			2.35244		High		2.62285						High
	LQDQPNIQR	5	1	1	Q61838			2.63654						High		2.48731		High
	AESPVFVQTDKPIYKPGQIVK	8	1	1	Q61838			2.61564		High	High	2.6057	1.31827	High		2.8336
	LTEVPALVHK	12	1	1	Q61838			2.08545		High	High	2.44	2.20983	High		2.3684		High
	LLTDQAVDK	6	1	1	Q61838			3.23818		High		2.63386		High		2.69123		High
	YNILPVADGK	11	1	1	Q61838		Medium	2.4983	2.39897	High	High	2.42253	2.70976	High	High	2.37045	2.45004	High
	FCQEFQHYPAMGGVAPQALAVAASGPGSSFR	11	1	1	Q61838	C2(Carbamidomethyl)		3.97316		High	Medium	2.68425	2.21205	High	High	3.23918	3.60623	High
	LPDLPGNYVTK	10	1	1	Q61838			2.07884		High	Medium	1.86636	1.98492	High	Medium	1.71571	2.13875	High
	LSPQSIYNLLPGK	12	1	1	Q61838		High	1.78905	1.38423	High	High	1.34083	1.38593	High	High	1.68894	1.27905	High
	AAPLSLCALTAVDQSVLLLKPEAK	26	1	1	Q61838	C7(Carbamidomethyl)	High	4.55028	1.69376	High	High	3.4061	2.24128	High	High	4.11295	1.72283	High
	AFAQAQSHIFIEK	7	1	1	Q61838			1.42027		High	High	1.1283	1.30675	High		1.38736		High
	EQTYNTLLCPQDTELQDNWSLELPPNVVEGSAR	2	1	1	Q61838	C9(Carbamidomethyl)								High		3.40321
	VPDTITEWK	7	1	1	Q61838			1.94737		High	High	1.83831	1.79599	High		1.96225		High
	DHENCISGEDITHNGIVYTPK	14	1	1	Q61838	N4(Deamidated); C5(Carbamidomethyl)	Medium	4.99235	3.55951	High	High	4.65979	3.74494	Medium		3.27931
	STCHNQNSMSICEEFSQQADDK	5	1	1	Q61838	C3(Carbamidomethyl); M9(Oxidation); C12(Carbamidomethyl); Q18(Deamidated)		4.2325						High		4.5008		High
	IFQWQNIHLAGGLHQLSFPLSVEPALGIYK	2	1	1	Q61838	Q5(Deamidated); Q15(Deamidated)		3.8553										High
	STCHNQNSMSICEEFSQQADDK	4	1	1	Q61838	C3(Carbamidomethyl); N5(Deamidated); C12(Carbamidomethyl)		3.46148			High		3.80608		High		4.55251
	TMAFLEEELPITACGVYTYGKPVPGLVTLR	3	1	1	Q61838	M2(Oxidation); C14(Carbamidomethyl)				High		4.24545						High
	ENGCFQQSGYLLNNAMK	2	1	1	Q61838	C4(Carbamidomethyl); M16(Oxidation)				High		3.76553		High		3.12668
	YGAATFTR	7	1	1	Q61838					High	High	3.10837	2.10017		High		2.33469	High
	GSIFNLGSHVLSLEQGNMK	7	1	1	Q61838	M18(Oxidation)	High		4.12893		High		4.05472		High		3.54961
	FCQEFQHYPAMGGVAPQALAVAASGPGSSFR	2	1	1	Q61838	C2(Carbamidomethyl); Q3(Deamidated); M11(Oxidation)									High		4.44422
	KLQDQPNIQR	8	1	1	Q61838					High	High	2.92934	2.59117	High		2.91815
	SVIVEPEGIEK	6	1	1	Q61838					High	Medium	2.32606	2.51301		Medium		2.51766
	ALSFYQPR	7	1	1	Q61838			1.46813		High		1.81269		High	Medium	1.89439	1.33903	High
	LLLQEVR	7	1	1	Q61838		High	2.01279	2.0945		High		1.85642	High		2.45024
	EQTYNTLLCPQDTELQDNWSLELPPNVVEGSAR	1	1	1	Q61838	N5(Deamidated); C9(Carbamidomethyl); N18(Deamidated)				High		3.3911
	QQNSHGGFSSTQDTVVALQALSK	2	1	1	Q61838	Q1(Deamidated)				High		2.54535						High
	GSIFNLGSHVLSLEQGNMK	1	1	1	Q61838	N5(Deamidated)									High		3.6032
	LTNQTLGFSFAVEQDIPVK	1	1	1	Q61838	Q14(Deamidated)
	GEAFTLK	8	1	1	Q61838			1.45063		Medium	Medium	1.4554	1.53104	Medium	Medium	1.45749	2.29675
	TVSWAVTPK	2	1	1	Q61838		High		1.60818
	IEHSFEVK	3	1	1	Q61838					High		1.72376
	VNLSFPSAQSLPASDTHLK	2	1	1	Q61838			1.6001										High
	IHYLLNEDIMK	1	1	1	Q61838	M10(Oxidation)					High		2.12942
	FEVIIK	1	1	1	Q61838													Medium
	VFQLR	4	1	1	Q61838			1.59412		Medium		1.38795			Medium		1.85442
	TFQIR	2	2	1	Q61838			2.1107
	MVSGFIPMKPSVK	3	1	1	Q61838									Medium		1.94612
	SIQIIK	4	1	1	Q61838					Medium		1.9109		Medium		1.96886
	VVVTYK	1	1	1	Q61838
	TFHVNSGNR	1	1	1	Q61838	N5(Deamidated)
Q8VDD5	Myosin-9 OS=Mus musculus GN=Myh9 PE=1 SV=4 - [MYH9_MOUSE]	56.73	2	85	108	606		0				0				0				0				0				0			1960	226.232	5.65576
	Sequence	# PSMs	# Proteins	# Protein Groups	Protein Group Accessions	Modifications	I2	XCorr C2	XCorr I2	D2	J2	XCorr D2	XCorr J2	E2	K2	XCorr E2	XCorr K2	F2
	TELEDTLDSTAAQQELR	10	1	1	Q8VDD5		High	5.18297	4.17514
	MQQNIQELEEQLEEEESAR	1	1	1	Q8VDD5	N4(Deamidated)
	DFSALESQLQDTQELLQEENR	11	1	1	Q8VDD5		High	5.87768	4.91372
	TQLEELEDELQATEDAK	12	2	2	Q61879;Q8VDD5		High	3.63051	5.33238
	RQLEEAEEEAQR	10	1	1	Q8VDD5		High	4.22374	3.70766
	VAEFTTNLMEEEEK	6	1	1	Q8VDD5		High	3.21563	3.2994
	ELEDATETADAMNR	6	1	1	Q8VDD5		High	4.36783	4.6695
	ELEDATETADAMNR	5	1	1	Q8VDD5	M12(Oxidation)
	VISGVLQLGNIAFK	5	1	1	Q8VDD5		High		2.82447
	QLEEAEEEAQR	3	1	1	Q8VDD5
	KLEEDQIIMEDQNCK	4	1	1	Q8VDD5	M9(Oxidation); C14(Carbamidomethyl)	High		5.25136
	LEGDSTDLSDQIAELQAQIAELK	5	1	1	Q8VDD5		High		3.42915
	QAQQERDELADEIANSSGK	4	1	1	Q8VDD5		High		3.60973
	ALEEAMEQK	3	1	1	Q8VDD5			2.78551
	VSHLLGINVTDFTR	11	1	1	Q8VDD5		High	3.11966	3.83837
	TELEDTLDSTAAQQELR	2	1	1	Q8VDD5	Q14(Deamidated)
	VEAQLQELQVK	4	1	1	Q8VDD5		High		3.39486
	DLGEELEALK	6	2	2	Q8VDD5;O08638		High	3.04667	3.33003
	RALEQQVEEMK	9	1	1	Q8VDD5		High	3.29146	3.8429
	THEAQIQEMR	3	1	1	Q8VDD5		High		1.80051
	IIGLDQVAGMSETALPGAFK	7	1	1	Q8VDD5		High	3.0722	2.63013
	IAQLEEQLDNETK	10	1	1	Q8VDD5		High	2.76215	5.10468
	NKHEAMITDLEER	1	1	1	Q8VDD5
	QLLQANPILEAFGNAK	7	3	2	O08638;Q8VDD5		High	2.79135	2.19461
	ERNTDQASMPDNTAAQK	3	1	1	Q8VDD5		High		2.98993
	ERNTDQASMPDNTAAQK	2	1	1	Q8VDD5	M9(Oxidation)
	ASREEILAQAK	5	1	1	Q8VDD5		Medium		1.95552
	KEEELQAALAR	10	2	2	Q8VDD5;O08638		High	3.26807	3.3832
	THEAQIQEMR	2	1	1	Q8VDD5	M9(Oxidation)
	DLEAHIDTANK	5	1	1	Q8VDD5		High	3.464	2.86097
	ASIAALEAK	6	1	1	Q8VDD5		High	2.49165	2.4391
	HEDELLAK	3	1	1	Q8VDD5
	LQEMESAVK	6	1	1	Q8VDD5		High	2.43242	2.12602
	EQLEEEEEAK	7	1	1	Q8VDD5		High	1.7429	2.03609
	TDLLLEPYNK	5	1	1	Q8VDD5		High		3.69517
	QTLENERGELANEVK	9	1	1	Q8VDD5		High	1.91212	2.48662
	AGVLAHLEEER	6	2	2	Q61879;Q8VDD5		High	1.56264	1.95979
	LQQELDDLLVDLDHQR	8	1	1	Q8VDD5		High	1.76258	2.43128
	LDPHLVLDQLR	9	2	2	Q61879;Q8VDD5		High	1.66893	2.15354
	VIQYLAHVASSHK	14	2	2	Q61879;Q8VDD5		High	1.99061	3.77696
	FLSNGHVTIPGQQDK	13	1	1	Q8VDD5	N4(Deamidated)	High	2.19621	3.16522
	CQYLQAEK	4	1	1	Q8VDD5	C1(Carbamidomethyl)	High		2.36179
	VEDMAELTCLNEASVLHNLK	2	2	2	Q8VDD5;Q61879	C9(Carbamidomethyl)		3.1012
	TEMEDLMSSK	7	1	1	Q8VDD5	M3(Oxidation)	High		2.37626
	ADFCIIHYAGK	8	2	2	Q61879;Q8VDD5	C4(Carbamidomethyl)	High	1.41721	1.2181
	KQELEEICHDLEAR	10	1	1	Q8VDD5	C8(Carbamidomethyl)	High		4.94061
	KVEAQLQELQVK	7	1	1	Q8VDD5		High		4.20003
	EDQSILCTGESGAGK	4	4	3	Q61879;O08638;Q8VDD5	C7(Carbamidomethyl)	High		4.58702
	NFINNPLAQADWAAK	1	1	1	Q8VDD5
	KFDQLLAEEK	8	4	3	Q61879;O08638;Q8VDD5		High	2.55518	3.26501
	NGFEPASLK	5	1	1	Q8VDD5	N1(Deamidated)	High	2.16206	2.53926
	QIATLHAQVTDMK	3	1	1	Q8VDD5		High		2.05791
	MEDGVGCLETAEEAK	4	1	1	Q8VDD5	C7(Carbamidomethyl)	High	3.50358	4.20548
	IAQLEEELEEEQGNTELINDR	6	1	1	Q8VDD5		High		5.8324
	MQQNIQELEEQLEEEESAR	6	1	1	Q8VDD5		High		4.59781
	MQQNIQELEEQLEEEESAR	8	1	1	Q8VDD5	M1(Oxidation)	High		5.87117
	VAEFTTNLMEEEEK	5	1	1	Q8VDD5	M9(Oxidation)	High		4.1788
	MEDGVGCLETAEEAK	3	1	1	Q8VDD5	M1(Oxidation); C7(Carbamidomethyl)	High		4.79487
	LQQLFNHTMFILEQEEYQR	5	3	3	Q61879;Q8VDD5;O08638	M9(Oxidation)	High		4.76668
	ELETQISELQEDLESER	6	1	1	Q8VDD5		High		6.44479
	SMMQDREDQSILCTGESGAGK	4	1	1	Q8VDD5	M2(Oxidation); M3(Oxidation); C13(Carbamidomethyl)	High		3.76657
	HSQAVEELADQLEQTK	6	1	1	Q8VDD5		High		5.83606
	RDLGEELEALK	6	2	2	O08638;Q8VDD5		High		4.00084
	RHEMPPHIYAITDTAYR	3	1	1	Q8VDD5	M4(Oxidation)	High		4.5018
	IIGLDQVAGMSETALPGAFK	6	1	1	Q8VDD5	M10(Oxidation)	High		4.81653
	NLPIYSEEIVEMYK	5	1	1	Q8VDD5	M12(Oxidation)	High		3.95783
	LQVELDSVTGLLSQSDSK	7	1	1	Q8VDD5		High		3.77383
	EEVGEEAIVELVENGK	2	1	1	Q8VDD5	N14(Deamidated)
	KLEEDQIIMEDQNCK	5	1	1	Q8VDD5	C14(Carbamidomethyl)	High		4.10384
	KMEDGVGCLETAEEAK	4	1	1	Q8VDD5	C8(Carbamidomethyl)	High		4.44833
	DELADEIANSSGK	3	1	1	Q8VDD5		High		3.02386
	ANLQIDQINTDLNLER	3	1	1	Q8VDD5		High		4.22185
	KMEDGVGCLETAEEAK	6	1	1	Q8VDD5	M2(Oxidation); C8(Carbamidomethyl)	High		4.07334
	LTEMETMQSQLMAEK	3	1	1	Q8VDD5	M7(Oxidation); M12(Oxidation)	High		4.11819
	IRELETQISELQEDLESER	7	1	1	Q8VDD5		High		4.45469
	NLPIYSEEIVEMYK	3	1	1	Q8VDD5		High		3.33574
	LQQLFNHTMFILEQEEYQR	3	3	3	Q61879;Q8VDD5;O08638		High		4.70288
	EEVGEEAIVELVENGK	3	1	1	Q8VDD5		High		3.58937
	QRYEILTPNSIPK	5	1	1	Q8VDD5		High		3.13235
	TFHIFYYLLSGAGEHLK	9	1	1	Q8VDD5		High		3.31957
	FLSNGHVTIPGQQDK	6	1	1	Q8VDD5		High		3.88627
	HEAMITDLEER	3	1	1	Q8VDD5	M4(Oxidation)	High		3.10092
	VEDMAELTCLNEASVLHNLK	3	2	2	Q61879;Q8VDD5	M4(Oxidation); C9(Carbamidomethyl)	High		2.02917
	ITDVIIGFQACCR	2	1	1	Q8VDD5	C11(Carbamidomethyl); C12(Carbamidomethyl)
	HEAMITDLEER	3	1	1	Q8VDD5		High		3.388
	EQADFAIEALAK	3	3	2	O08638;Q8VDD5		High		2.42063
	RQAQQERDELADEIANSSGK	4	1	1	Q8VDD5		High		3.51615
	NMDPLNDNIATLLHQSSDK	5	1	1	Q8VDD5	M2(Oxidation)	High		2.77696
	RGDLPFVVTR	5	1	1	Q8VDD5		High		2.88776
	SMMQDREDQSILCTGESGAGK	5	1	1	Q8VDD5	M3(Oxidation); C13(Carbamidomethyl)	High		4.35341
	LTEMETMQSQLMAEK	1	1	1	Q8VDD5	M7(Oxidation)
	CNGVLEGIR	3	4	3	Q61879;O08638;Q8VDD5	C1(Carbamidomethyl); N2(Deamidated)	High		2.26873
	ALELDSNLYR	3	1	1	Q8VDD5		High		3.07815
	QIATLHAQVTDMK	4	1	1	Q8VDD5	M12(Oxidation)	High		1.39063
	SMEAEMIQLQEELAAAER	1	1	1	Q8VDD5	M6(Oxidation)
	RALEQQVEEMK	2	1	1	Q8VDD5	M10(Oxidation)	High		3.22847
	NKHEAMITDLEER	3	1	1	Q8VDD5	M6(Oxidation)	High		2.88153
	LRLEVNLQAMK	1	1	1	Q8VDD5		High		3.35746
	EEILAQAK	6	1	1	Q8VDD5		High	2.40324	2.30486
	TRLQQELDDLLVDLDHQR	3	1	1	Q8VDD5		Medium		2.80321
	GDLPFVVTR	3	1	1	Q8VDD5		High		2.82641
	EEELQAALAR	3	2	2	O08638;Q8VDD5		High		2.28489
	DVLLQVEDERR	5	1	1	Q8VDD5		High		2.84503
	NMDPLNDNIATLLHQSSDK	1	1	1	Q8VDD5
	CIIPNHEK	3	2	2	Q61879;Q8VDD5	C1(Carbamidomethyl)	High		1.89515
	DLEGLSQR	5	1	1	Q8VDD5		High	1.89324	2.51932
	VKPLLNSIR	3	1	1	Q8VDD5		High		1.97271
	LRLEVNLQAMK	1	1	1	Q8VDD5	M10(Oxidation)
	LQEMESAVK	2	1	1	Q8VDD5	M4(Oxidation)	High		2.46642
	REQEVSILK	3	1	1	Q8VDD5		High	2.58102	2.81048
	EMEAELEDERK	3	1	1	Q8VDD5	M2(Oxidation)	High		2.68894
	IMGIPEDEQMGLLR	3	1	1	Q8VDD5	M2(Oxidation); M10(Oxidation)
	YEILTPNSIPK	3	1	1	Q8VDD5		High		2.2919
	VISGVLQLGNIAFKK	1	1	1	Q8VDD5		High		2.94673
	IAQLEEELEEEQGNTELINDR	1	1	1	Q8VDD5	N19(Deamidated)	High		2.61246
	EMEAELEDERK	6	1	1	Q8VDD5		High		1.57805
	NCAAYLR	2	1	1	Q8VDD5	C2(Carbamidomethyl)
	HSQAVEELADQLEQTKR	1	1	1	Q8VDD5		High		2.16582
	LRNWQWWR	1	3	2	O08638;Q8VDD5		High		2.06835
	VVFQEFR	3	1	1	Q8VDD5		High		2.23659
	EERTFHIFYYLLSGAGEHLK	2	1	1	Q8VDD5
	QACVLMIK	2	1	1	Q8VDD5	C3(Carbamidomethyl); M6(Oxidation)	High		1.89165
	TVGQLYK	4	4	3	Q8VDD5;Q61879;O08638
	NTNPNFVR	6	2	2	Q8VDD5;Q61879		Medium	1.65433	1.69599
	DMFQETMEAMR	2	1	1	Q8VDD5	M2(Oxidation); M7(Oxidation)	High		2.45175
	QACVLMIK	2	1	1	Q8VDD5	C3(Carbamidomethyl)	Medium		2.07143
	NGFEPASLK	3	1	1	Q8VDD5		Medium		1.79718
	GELANEVK	1	1	1	Q8VDD5
	LVWVPSSK	2	1	1	Q8VDD5			1.9829
	KLVWVPSSK	1	1	1	Q8VDD5
	FDQLLAEEK	1	4	3	Q61879;O08638;Q8VDD5
	NWQWWR	1	3	2	O08638;Q8VDD5		Medium		1.85347
	IMGIPEDEQMGLLR	1	1	1	Q8VDD5
	RQQQLTAMK	1	1	1	Q8VDD5
	YLYVDK	2	1	1	Q8VDD5		Medium		1.37058
	VKPLLNSIRHEDELLAK	1	1	1	Q8VDD5
	FVSELWK	1	1	1	Q8VDD5
	ALSLAR	1	3	3	Q8VDD5;Q61879;O08638
P01867	Ig gamma-2B chain C region OS=Mus musculus GN=Igh-3 PE=1 SV=3 - [IGG2B_MOUSE]	54.7	1	13	14	551	222.781	51.49	12	81	197.131	50.74	12	68	199.833	49.5	10	69	27.1985	36.88	8	13	21.2003	24.26	6	8	19.63	24.26	6	10	404	44.2312	6.52197
	Sequence	# PSMs	# Proteins	# Protein Groups	Protein Group Accessions	Modifications	I2	XCorr C2	XCorr I2	D2	J2	XCorr D2	XCorr J2	E2	K2	XCorr E2	XCorr K2	F2
	VTCVVVDVSEDDPDVQISWFVNNVEVHTAQTQTHR	8	1	1	P01867	C3(Carbamidomethyl); Q16(Deamidated); N23(Deamidated)		3.62191		High	High	4.7181	3.91569
	DTAPVLDSDGSYFIYSK	36	1	1	P01867		High	5.23874	4.12598	High	High	5.22635	4.33407	High	High	5.47602	4.51609	High
	VTCVVVDVSEDDPDVQISWFVNNVEVHTAQTQTHR	12	1	1	P01867	C3(Carbamidomethyl); Q16(Deamidated)	High	2.96987	3.17584	High		6.00705						High
	VTCVVVDVSEDDPDVQISWFVNNVEVHTAQTQTHR	36	1	1	P01867	C3(Carbamidomethyl)		4.92348		High		3.74647		High		5.52112		High
	DVSLTCLVVGFNPGDISVEWTSNGHTEENYK	21	1	1	P01867	C6(Carbamidomethyl); N23(Deamidated); N29(Deamidated)		4.66589		High		3.08183		High		4.3823		High
	CPAPNLEGGPSVFIFPPNIK	93	1	1	P01867	C1(Carbamidomethyl)	High	4.01371	3.55315	High		4.33989		High		3.93342		High
	DVSLTCLVVGFNPGDISVEWTSNGHTEENYK	49	1	1	P01867	C6(Carbamidomethyl); N29(Deamidated)		3.88854		High		5.27078		High		4.20821		High
	CPAPNLEGGPSVFIFPPNIK	5	1	1	P01867	C1(Carbamidomethyl); N5(Deamidated)								High		2.87843		High
	KLEPSGPISTINPCPPCK	39	1	1	P01867	C14(Carbamidomethyl); C17(Carbamidomethyl)	High	3.73069	3.88848	High	High	4.92445	2.84323	High	High	4.63842	3.44598	High
	LEPSGPISTINPCPPCK	6	1	1	P01867	C13(Carbamidomethyl); C16(Carbamidomethyl)				High		3.22155		High		3.40613
	VVSTLPIQHQDWMSGK	21	1	1	P01867	M13(Oxidation)	High	3.51523	4.45146	High		3.08686		High		3.12133		High
	DVLMISLTPK	17	1	1	P01867		High	2.74143	3.20998	High	High	2.88848	2.55614	High	High	2.76746	2.53122	High
	VVSTLPIQHQDWMSGK	16	1	1	P01867			4.64112		High	High	2.30547	1.24662	High		3.01008		High
	TDSFSCNVR	27	1	1	P01867	C6(Carbamidomethyl)	High	2.48816	2.09159	High	High	2.67156	2.35729	High	High	2.62132	1.87899	High
	TTPPSVYPLAPGCGDTTGSSVTLGCLVK	53	1	1	P01867	C13(Carbamidomethyl); C25(Carbamidomethyl)	High	4.09496	2.272	High	High	3.69926	2.54359	High	High	2.72386	2.05139	High
	DVLMISLTPK	23	1	1	P01867	M4(Oxidation)	High	2.76774	2.53883	High	High	2.82878	2.46441	High	High	3.06396	2.3639	High
	APQVYILPPPAEQLSR	64	1	1	P01867		High	2.4826	1.99885	High	High	2.78186	2.38821	High	High	2.20445	2.40278	High
	APQVYILPPPAEQLSR	6	1	1	P01867	Q13(Deamidated)		2.71095		High		2.23584		High		2.36307		High
	KLEPSGPISTINPCPPCK	2	1	1	P01867	N12(Deamidated); C14(Carbamidomethyl); C17(Carbamidomethyl)	High		3.83619					High		2.52102
	TDSFSCNVR	6	1	1	P01867	C6(Carbamidomethyl); N7(Deamidated)		1.86087		High		2.83594		High		1.75481		High
	VVSTLPIQHQDWMSGK	3	1	1	P01867	Q10(Deamidated)		3.05325		High		2.88966
	EDYNSTIR	4	3	2	P01867;P01863					High		1.69345
	NYYLK	2	1	1	P01867	N1(Deamidated)		1.53589						Medium		1.78969
	DLPSPIER	2	1	1	P01867
P01027	Complement C3 OS=Mus musculus GN=C3 PE=1 SV=3 - [CO3_MOUSE]	50.09	1	69	70	467	147.081	35.9	45	60	128.339	31.51	42	54	117.136	27.36	35	46	82.6891	24.17	31	36	81.3768	21.77	28	32	64.2592	20.93	27	30	1663	186.366	6.72705
	Sequence	# PSMs	# Proteins	# Protein Groups	Protein Group Accessions	Modifications	I2	XCorr C2	XCorr I2	D2	J2	XCorr D2	XCorr J2	E2	K2	XCorr E2	XCorr K2	F2
	IILQGSPVVQMAEDAVDGER	11	1	1	P01027					High		4.91735		High		3.39321		High
	DTWVEHWPEAEECQDQK	1	1	1	P01027	C13(Carbamidomethyl); Q14(Deamidated)
	IILQGSPVVQMAEDAVDGER	1	1	1	P01027	Q4(Deamidated); M11(Oxidation)
	VDVPAADLSDQVPDTDSETR	23	1	1	P01027		High	4.20194	2.97089	High	High	3.39563	3.94374	High	High	4.36091	4.2721	High
	VYSYYNLEESCTR	7	1	1	P01027	C11(Carbamidomethyl)		3.9194		High		4.35107		High		4.64486		High
	RQEALELIK	24	1	1	P01027		High	2.99319	2.77467	High	High	3.13751	3.50008	High	High	2.98921	4.02292	High
	LVAYYTLIGASGQR	9	1	1	P01027		High	3.69949	3.58248	High		3.75179		High	High	3.78141	3.41441	High
	VLVVTQGSNAK	8	1	1	P01027			3.32809		High	High	3.19216	2.73565	High		3.62169		High
	SELEEDIIPEEDIISR	7	1	1	P01027			3.72485			High		2.42871		High		2.75797
	VMQDFFIDLR	1	1	1	P01027
	YYGGGYGSTQATFMVFQALAQYQTDVPDHK	11	1	1	P01027			4.01003			High		3.65395	High	High	3.06851	4.23742	High
	IILQGSPVVQMAEDAVDGER	12	1	1	P01027	M11(Oxidation)		4.12822		High		4.64168		High		5.61963		High
	ADIGCTPGSGK	6	1	1	P01027	C5(Carbamidomethyl)	High		3.60008	High		3.02568
	DICEGQVNSLPGSINK	10	1	1	P01027	C3(Carbamidomethyl)		3.09969		High	High	3.81353	4.21812	High	High	4.48384	3.1392	High
	ISHTEEDCLTFK	12	1	1	P01027	C8(Carbamidomethyl)		3.46111		High		2.47361		High		2.92846		High
	VHQYFNVGLIQPGSVK	10	1	1	P01027			4.07925		High	High	3.38871	2.98819	High	High	3.50136	3.43203	High
	TSQGLQTEQR	3	1	1	P01027					High	High	3.41204	1.9336
	SGIPIVTSPYQIHFTK	6	1	1	P01027			2.45518		High		2.86133		High		2.42266		High
	TIYTPGSTVLYR	4	1	1	P01027					High	High	2.95477	2.31775	High		2.93171
	DNHLAPGQQTTLR	10	1	1	P01027			1.9597		High		3.25273		High	High	2.57494	2.13421	High
	SSVAVPYVIVPLK	9	1	1	P01027			3.34629		High	High	2.92869	3.22976	High	High	3.28136	3.01176	High
	IGQQEVEVK	10	1	1	P01027		High	2.80685	2.71924	High	High	2.7962	2.52852	High	High	2.78458	2.63181	High
	AFYEHAPK	6	1	1	P01027			1.5533		High		3.01652			Medium		1.82356
	QPSSAYAAFNNRPPSTWLTAYVVK	11	1	1	P01027			1.8559		High	Medium	2.36035	1.91629	High		2.43454		High
	VGLVAVDK	14	1	1	P01027		High	2.41089	2.44635	High	High	2.11714	2.40456	High	High	2.09359	2.43135	High
	TVAIHTLDPEK	15	1	1	P01027			2.28092		High	High	2.29119	2.73367	Medium	High	2.39575	2.12403	High
	LSINTPNSR	6	1	1	P01027			1.78478		High		2.22312		High		2.3543		High
	ISLAHSLTR	13	1	1	P01027			2.45226		Medium	Medium	1.49031	1.94273	High	High	2.2874	2.13612	High
	VFSLAANLIAIDSHVLCGAVK	13	1	1	P01027	C17(Carbamidomethyl)	High	2.07948	2.64582	High	High	1.89189	2.23975	High	High	1.44917	2.54696	High
	LITQGENCIK	5	1	1	P01027	C8(Carbamidomethyl)					High		2.70419	High	High	1.85742	2.49331
	QNEAFSLTAK	6	1	1	P01027			1.96148		High		2.3327		High		2.31167		High
	QKPDGVFQEDGPVIHQEMIGGFR	8	1	1	P01027					High		2.28765		High	High	2.59788	2.63024	Medium
	YYTYLVMNK	3	1	1	P01027									High		2.25323		High
	TVLTGASGHLR	9	1	1	P01027		Medium	2.69517	2.01019	High	High	1.97358	2.50185	High		2.2693		High
	DTWVEHWPEAEECQDQK	6	1	1	P01027	C13(Carbamidomethyl)		2.5934		High	High	4.16532	3.8023	High		4.95049
	DLELLASGVDR	3	1	1	P01027					High		3.1311						High
	YYGGGYGSTQATFMVFQALAQYQTDVPDHK	2	1	1	P01027	Q23(Deamidated)		3.46653										High
	YVTVVANFGETVVEK	2	1	1	P01027			2.66249										High
	SGSDEVQAGQQR	4	1	1	P01027					High	High	3.98931	4.32396		High		3.5635
	YYGGGYGSTQATFMVFQALAQYQTDVPDHK	5	1	1	P01027	M14(Oxidation)	High		3.22607	Medium	High	3.00405	3.74657
	EVVADSVWVDVK	2	1	1	P01027					High		2.79774						High
	IILQGSPVVQMAEDAVDGER	1	1	1	P01027	Q10(Deamidated)												High
	ACEPGVDYVYK	6	1	1	P01027	C2(Carbamidomethyl)	High		2.35087		High		2.67352		High		2.66651
	TVVILIETPDGIPVK	2	1	1	P01027					High		3.47156
	GYTQQLAFK	10	1	1	P01027		High		2.74113	High	High	2.17834	2.54936	High	High	2.12442	2.63979	High
	GTLSVVAVYHAK	8	1	1	P01027			1.67892		High		2.5502		High		2.02807		High
	QIFSAEFEVK	6	1	1	P01027			1.60554		High		1.71292		High		1.53681		High
	KGYTQQLAFK	4	1	1	P01027										Medium		1.81292
	IFTVDNNLLPVGK	5	1	1	P01027						High		2.15212		High		2.27545
	VVIEDGVGDAVLTR	1	1	1	P01027						High		2.68574
	VSIRPAPETAK	4	1	1	P01027					High		2.02018
	DFDSVPPVVR	16	1	1	P01027		High	2.07169	2.09832	High	High	2.38197	2.09662		Medium		1.9976	High
	NTLIIYLEK	1	1	1	P01027
	VLMEGVRPSNADALVGK	6	1	1	P01027			1.64146		Medium	High	1.65149	1.37233	High		1.7463
	VRVELLHNPAFCSMATAK	3	1	1	P01027	C12(Carbamidomethyl)				High		1.98476		High		2.99663
	VMNIFLK	6	1	1	P01027			2.36457		High		2.15623		High		2.43553		High
	LEEPYLGK	4	1	1	P01027									High		1.58482		Medium
	AAVFNHFISDGVK	3	1	1	P01027			1.99768						High		1.4074
	DSITTWEILAVSLSDKK	3	1	1	P01027						High		1.16609
	QPSSAYAAFNNRPPSTWLTAYVVK	1	1	1	P01027	Q1(Deamidated)									High		2.0335
	DHVLGLAR	3	1	1	P01027			1.65551
	WLNEQR	6	1	1	P01027		Medium		1.6182	Medium	Medium	1.58153	1.55141
	GVFVLNKK	3	1	1	P01027										High		1.80081
	QPLTITVR	7	1	1	P01027			1.68266		Medium	Medium	1.47138	1.94777	Medium		1.65164		High
	GICVADPYEIR	1	1	1	P01027	C3(Carbamidomethyl)									High		2.18818
	LLWENGNLLR	2	1	1	P01027										High		2.0473
	VLMEGVRPSNADALVGK	1	1	1	P01027	M3(Oxidation)				High		1.85965
	VELLHNPAFCSMATAK	1	1	1	P01027	C10(Carbamidomethyl)								High		2.51102
	ALTQDDGVAK	2	1	1	P01027									High		2.0852
	LPYSVVR	8	1	1	P01027		Medium		1.11729	Medium	Medium	1.37714	1.72325	High	Medium	1.37411	1.94041
	YFQTIK	5	1	1	P01027					Medium		1.71596		Medium		1.68824		Medium
	ADLECTKPAAR	1	1	1	P01027	C5(Carbamidomethyl)
	LGQGGVQK	1	1	1	P01027
	FLNTAK	1	1	1	P01027
	AGEYIEASYMNLQRPYTVAIAGYALALMNK	1	1	1	P01027	N11(Deamidated); N29(Deamidated)				Medium		2.55638
	INLNVR	3	1	1	P01027									Medium		1.79602
	FLYGK	2	2	2	P01027;A2A432			1.34201			Medium		1.6498
	AVLFNYR	1	1	1	P01027									Medium		1.44776
P62737	Actin, aortic smooth muscle OS=Mus musculus GN=Acta2 PE=1 SV=1 - [ACTA_MOUSE]	73.74	1	12	23	455	76.0228	65.52	18	32		0			50.6748	43.24	13	19	62.7422	45.09	14	26		0				0			377	41.9818	5.38916
	Sequence	# PSMs	# Proteins	# Protein Groups	Protein Group Accessions	Modifications	I2	XCorr C2	XCorr I2	D2	J2	XCorr D2	XCorr J2	E2	K2	XCorr E2	XCorr K2	F2
	LCYVALDFENEMATAASSSSLEK	24	2	1	P62737	C2(Carbamidomethyl)	High	4.65397	3.00602	High	High	5.55901	3.66962		High		3.50523	High
	DLYANNVLSGGTTMYPGIADR	19	2	1	P62737		High	5.00199	3.88234	High		3.8997		High		3.76003		High
	SYELPDGQVITIGNER	32	5	3	P62737;P60710;Q8BFZ3		High	3.5858	3.76615		High		3.52612	High	High	3.31075	2.5764	High
	IWHHSFYNELR	14	1	1	P62737		High	3.10553	2.83661	High	High	4.04578	2.48636					High
	HQGVMVGMGQK	28	5	3	P62737;Q8BFZ3;P60710	M5(Oxidation)		1.90546		High	High	2.88425	2.66623		High		2.99939
	HQGVMVGMGQK	15	5	3	P62737;Q8BFZ3;P60710		High	2.6426	3.4899	High	Medium	3.67218	2.33341	High	High	2.1358	3.21488
	HQGVMVGMGQK	15	5	3	P62737;Q8BFZ3;P60710	M5(Oxidation); M8(Oxidation)		2.37195		High		2.62098
	YPIEHGIITNWDDMEK	18	2	1	P62737		High	2.11921	3.04181	High	High	2.72788	1.81413	High	High	2.63916	1.79701	High
	GYSFVTTAER	12	2	1	P62737		High	2.98312	2.84411	High	High	2.91009	2.67869	High	High	2.24362	3.46739	High
	CPETLFQPSFIGMESAGIHETTYNSIMK	4	2	1	P62737	C1(Carbamidomethyl)		3.80437
	YPIEHGIITNWDDMEK	20	2	1	P62737	M14(Oxidation)	High	2.10295	2.64249		High		2.18226	Medium	High	2.66506	2.67198	Medium
	AGFAGDDAPR	25	4	2	P60710;P62737		High	3.02026	2.85278	High	High	2.67207	2.41979	High	High	3.33983	2.75052	High
	DSYVGDEAQSK	20	4	2	P62737;P60710		High	3.17433	3.54481	High	High	3.60208	3.232	High	High	3.33622	3.31176	High
	DSYVGDEAQSKR	4	4	2	P62737;P60710		High		2.19798
	VAPEEHPTLLTEAPLNPK	13	2	1	P62737		High	3.17661	3.80505	High		3.00029		High		2.02146
	EITALAPSTMK	18	4	2	P62737;P60710	M10(Oxidation)	High	2.33319	2.47619	High	Medium	1.92453	1.87865	High	High	2.12197	2.43981	High
	SYELPDGQVITIGNER	7	5	3	P62737;P60710;Q8BFZ3	N14(Deamidated)	High		3.82276
	QEYDEAGPSIVHRK	11	2	1	P62737		Medium		2.1382	Medium	High	1.50458	1.87597		High		2.19211
	QEYDEAGPSIVHR	17	2	1	P62737		High	3.0556	2.45905	High	High	2.41973	2.73629		High		3.06247	High
	DSYVGDEAQSK	6	4	2	P62737;P60710	Q9(Deamidated)	High	2.9897	3.64473									Medium
	TTGIVLDSGDGVTHNVPIYEGYALPHAIMR	1	2	1	P62737	N15(Deamidated)
	LCYVALDFENEMATAASSSSLEK	2	2	1	P62737	C2(Carbamidomethyl); N10(Deamidated)		4.33016						High		4.92643
	TTGIVLDSGDGVTHNVPIYEGYALPHAIMR	7	2	1	P62737	M29(Oxidation)	High		4.19951
	LCYVALDFENEMATAASSSSLEK	11	2	1	P62737	C2(Carbamidomethyl); M12(Oxidation)	High		5.23678		High		2.58887		High		4.20103
	DLYANNVLSGGTTMYPGIADR	14	2	1	P62737	M14(Oxidation)	High		5.30357		High		4.24169		High		3.85942
	FRCPETLFQPSFIGMESAGIHETTYNSIMK	4	2	1	P62737	C3(Carbamidomethyl); Q9(Deamidated); M15(Oxidation); M29(Oxidation)	High		4.33294
	CPETLFQPSFIGMESAGIHETTYNSIMK	3	2	1	P62737	C1(Carbamidomethyl); Q7(Deamidated); M13(Oxidation)
	DLYANNVLSGGTTMYPGIADR	3	2	1	P62737	N6(Deamidated); M14(Oxidation)
	SYELPDGQVITIGNER	1	5	3	P62737;Q8BFZ3;P60710	Q8(Deamidated); N14(Deamidated)
	CPETLFQPSFIGMESAGIHETTYNSIMK	7	2	1	P62737	C1(Carbamidomethyl); M13(Oxidation)	High		3.38844
	EITALAPSTMK	5	4	2	P62737;P60710		High		2.51326						High		2.30885
	LCYVALDFENEMATAASSSSLEK	2	2	1	P62737	C2(Carbamidomethyl); N10(Deamidated); M12(Oxidation)	High		3.90888
	DLTDYLMK	13	5	3	P62737;Q8BFZ3;P60710		Medium	2.24449	2.51052	High	High	1.90436	1.9517	Medium	Medium	1.83733	2.46608	Medium
	TTGIVLDSGDGVTHNVPIYEGYALPHAIMR	7	2	1	P62737			3.05555		High		2.93793
	DLTDYLMK	16	5	3	P62737;Q8BFZ3;P60710	M7(Oxidation)	High	2.1072	2.19684	High	High	2.15468	1.97461	High	Medium	2.53346	2.17726	High
	CPETLFQPSFIGMESAGIHETTYNSIMK	1	2	1	P62737	C1(Carbamidomethyl); N24(Deamidated)				High		4.4297
	FRCPETLFQPSFIGMESAGIHETTYNSIMK	1	2	1	P62737	C3(Carbamidomethyl); M15(Oxidation); M29(Oxidation)
	YPIEHGIITNWDDMEK	1	2	1	P62737	N10(Deamidated); M14(Oxidation)					High		2.05098
	IIAPPERK	12	5	3	P62737;Q8BFZ3;P60710		High	1.306	2.04445	Medium	High	1.45408	1.81229
	LDLAGR	11	7	5	P61161;P61164;Q8BFZ3;P60710;P62737		Medium	1.4742	1.55374					High		1.60595		High
	CDIDIR	5	2	1	P62737	C1(Carbamidomethyl)	Medium	1.53854	1.58757	Medium		1.54455
	RGILTLK	2	5	3	P62737;Q8BFZ3;P60710													Medium
	AVFPSIVGRPR	3	4	2	P60710;P62737					Medium		1.64423		Medium		2.0047
	FRCPETLFQPSFIGMESAGIHETTYNSIMK	1	2	1	P62737	C3(Carbamidomethyl); M15(Oxidation); N26(Deamidated)
P99024	Tubulin beta-5 chain OS=Mus musculus GN=Tubb5 PE=1 SV=1 - [TBB5_MOUSE]	82.21	1	4	26	416	157.031	72.75	23	53	108.538	68.24	21	40	120.859	65.32	19	43	181.217	81.98	25	62	177.171	80.41	25	62	181.93	80.18	24	62	444	49.639	4.89404
	Sequence	# PSMs	# Proteins	# Protein Groups	Protein Group Accessions	Modifications	I2	XCorr C2	XCorr I2	D2	J2	XCorr D2	XCorr J2	E2	K2	XCorr E2	XCorr K2	F2
	EAESCDCLQGFQLTHSLGGGTGSGMGTLLISK	10	3	3	P68372;P99024;Q9D6F9	C5(Carbamidomethyl); C7(Carbamidomethyl)				High	High	5.02693	2.55282	High	High	2.17654	2.85233	High
	MAVTFIGNSTAIQELFK	14	1	1	P99024					High	High	4.44561	3.80581	High	High	3.89604	5.65814	High
	AILVDLEPGTMDSVR	11	4	2	P99024;Q7TMM9			3.12907		High	High	3.74309	3.26356	High	High	3.36393	3.85235	High
	ISVYYNEATGGK	12	1	1	P99024		High	3.35874	3.38491	High	High	3.34691	2.65949	High	High	2.99781	3.00918	High
	ISEQFTAMFR	7	6	4	P68372;P99024;Q7TMM9;Q9D6F9					High	High	3.10929	3.07295	High	High	3.18687	3.25128	High
	SGPFGQIFRPDNFVFGQSGAGNNWAK	20	5	4	Q7TMM9;P68372;P99024;Q9D6F9		High	3.30917	2.71287	High	High	4.93329	4.93165	High	High	3.98503	4.66111	High
	EIVHIQAGQCGNQIGAK	20	6	4	P99024;Q9D6F9;P68372;Q7TMM9	C10(Carbamidomethyl)	High	3.71918	4.27847	High	High	4.63403	4.76446	High	High	3.78716	4.1021	High
	GHYTEGAELVDSVLDVVR	16	6	4	P68372;P99024;Q922F4;Q7TMM9		High		3.09703	High	High	5.08762	2.89724	High	High	4.91357	2.25566	High
	ALTVPELTQQVFDAK	18	1	1	P99024			2.34253		High	High	3.41005	3.13934	High	High	3.22342	2.96084	High
	NMMAACDPR	8	7	5	Q9D6F9;P68372;P99024;Q922F4;Q7TMM9	C6(Carbamidomethyl)		2.70049		High	High	2.44646	2.62048	High		2.3783		High
	YLTVAAVFR	12	3	3	P68372;P99024;Q9D6F9		High	2.90182	2.05586	High	High	3.09651	2.80841	High	High	2.32034	2.18762	High
	TAVCDIPPR	50	5	4	P68372;P99024;Q7TMM9;Q9D6F9	C4(Carbamidomethyl)				High	High	2.63687	2.76296	High	High	2.72836	2.58178	High
	AILVDLEPGTMDSVR	13	4	2	P99024;Q7TMM9	M11(Oxidation)		2.20439		High	High	3.0635	2.42229	High	High	2.01384	3.39873	High
	LAVNMVPFPR	11	7	5	P68372;P99024;Q922F4;Q7TMM9;Q9D6F9			1.74862		High	High	2.78465	3.29973	High	High	3.31877	2.16616	High
	EVDEQMLNVQNK	8	4	3	P68372;P99024;Q7TMM9		High		4.0045	High	High	3.06823	1.78598		High		1.91186
	EAESCDCLQGFQLTHSLGGGTGSGMGTLLISK	11	3	3	P68372;P99024;Q9D6F9	C5(Carbamidomethyl); C7(Carbamidomethyl); M25(Oxidation)				High	High	4.31357	4.01238		High		3.73536	High
	FWEVISDEHGIDPTGTYHGDSDLQLDR	17	1	1	P99024		High		4.75902	High	High	4.20373	4.38363	High	High	4.70077	4.83125	High
	NSSYFVEWIPNNVK	10	7	5	Q7TMM9;P68372;P99024;Q922F4;Q9D6F9		High		3.08224	High	High	3.35437	3.25447	High	High	2.51201	3.48785
	LTTPTYGDLNHLVSATMSGVTTCLR	14	5	4	P68372;P99024;Q7TMM9;Q9D6F9	M17(Oxidation); C23(Carbamidomethyl)				High	High	2.89209	3.46903	High	High	2.90853	2.76571	High
	LHFFMPGFAPLTSR	12	5	4	P68372;P99024;Q7TMM9;Q9D6F9	M5(Oxidation)				High	High	2.87758	2.28308	High	High	2.43016	3.59066	High
	EVDEQMLNVQNK	11	4	3	P68372;P99024;Q7TMM9	M6(Oxidation)	High		3.78925	High	High	2.67194	3.6175		High		3.97569	High
	LTTPTYGDLNHLVSATMSGVTTCLR	5	5	4	P68372;P99024;Q9D6F9;Q7TMM9	C23(Carbamidomethyl)				High	High	2.56532	3.80865		High		2.70717	High
	LAVNMVPFPR	19	7	5	P68372;P99024;Q922F4;Q7TMM9;Q9D6F9	M5(Oxidation)	High		2.0667	High	High	2.55924	2.69961	High	High	2.80794	3.08547	High
	LHFFMPGFAPLTSR	7	5	4	P68372;P99024;Q9D6F9;Q7TMM9					High	High	2.30635	2.4633	High	High	2.2979	2.46909	High
	FPGQLNADLR	9	7	5	P68372;P99024;Q922F4;Q7TMM9;Q9D6F9					High	High	2.08252	1.93518	High	High	1.89255	2.19131
	IMNTFSVVPSPK	6	4	3	P68372;P99024;Q9D6F9	M2(Oxidation)				High	High	1.70022	2.04978	High		1.5825		High
	EAESCDCLQGFQLTHSLGGGTGSGMGTLLISK	2	3	3	P68372;P99024;Q9D6F9	C5(Carbamidomethyl); C7(Carbamidomethyl); Q9(Deamidated); M25(Oxidation)								High		4.69097
	LTTPTYGDLNHLVSATMSGVTTCLR	3	2	2	P68372;P99024	N10(Deamidated); M17(Oxidation); C23(Carbamidomethyl)												High
	MAVTFIGNSTAIQELFK	6	1	1	P99024	M1(Oxidation)	High		3.2117		High		3.11132		High		3.51957
	EAESCDCLQGFQLTHSLGGGTGSGMGTLLISK	2	3	3	P68372;P99024;Q9D6F9	C5(Carbamidomethyl); C7(Carbamidomethyl); Q9(Deamidated); Q12(Deamidated); M25(Oxidation)	High		3.91179
	FWEVISDEHGIDPTGTYHGDSDLQLDR	2	1	1	P99024	Q24(Deamidated)					High		6.40931
	VSDTVVEPYNATLSVHQLVENTDETYCIDNEALYDICFR	4	5	4	Q9D6F9;P68372;P99024;Q922F4	Q17(Deamidated); C27(Carbamidomethyl); N30(Deamidated); C37(Carbamidomethyl)					High		5.24519		High		4.60649
	MREIVHIQAGQCGNQIGAK	5	6	4	P68372;Q7TMM9;P99024;Q9D6F9	C12(Carbamidomethyl)					High		3.73316		High		3.25047
	VSDTVVEPYNATLSVHQLVENTDETYCIDNEALYDICFR	5	5	4	P68372;P99024;Q922F4;Q9D6F9	C27(Carbamidomethyl); N30(Deamidated); C37(Carbamidomethyl)					High		3.64602		High		3.9046
	RISEQFTAMFR	5	6	4	Q9D6F9;P68372;P99024;Q7TMM9					Medium	High	2.44564	2.64043	High		2.68725		Medium
	NMMAACDPR	4	7	5	Q7TMM9;P68372;P99024;Q922F4;Q9D6F9	M3(Oxidation); C6(Carbamidomethyl)				High	High	2.42622	2.31165		High		2.27318
	GHYTEGAELVDSVLDVVRK	8	6	4	Q7TMM9;P68372;P99024;Q922F4					High	High	2.42578	2.89758		High		3.38742
	RISEQFTAMFR	4	6	4	Q9D6F9;P68372;P99024;Q7TMM9	M9(Oxidation)					High		3.01956		High		1.8568
	MAVTFIGNSTAIQELFK	1	1	1	P99024	M1(Oxidation); N8(Deamidated)					High		3.92646
	VSDTVVEPYNATLSVHQLVENTDETYCIDNEALYDICFR	3	5	4	Q9D6F9;P68372;P99024;Q922F4	C27(Carbamidomethyl); C37(Carbamidomethyl)					High		3.68855
	IMNTFSVVPSPK	2	4	3	Q9D6F9;P68372;P99024						High		2.81756		High		2.72932
	IREEYPDR	3	5	4	P68372;P99024;Q922F4;Q7TMM9					Medium	High	1.71397	2.8887
	FPGQLNADLRK	3	7	5	Q7TMM9;P68372;P99024;Q922F4;Q9D6F9									Medium	High	2.10695	1.90633
	NSSYFVEWIPNNVK	1	4	4	Q9D6F9;P68372;P99024;Q922F4	N1(Deamidated)
	NMMAACDPR	2	6	4	P68372;P99024;Q922F4;Q9D6F9	M2(Oxidation); M3(Oxidation); C6(Carbamidomethyl)					Medium		1.14554					Medium
P63017	Heat shock cognate 71 kDa protein OS=Mus musculus GN=Hspa8 PE=1 SV=1 - [HSP7C_MOUSE]	62.07	1	25	30	398	171.363	57.43	26	58	130.155	48.3	23	45	140.016	50.15	24	47	103.412	44.43	22	35	108.014	46.44	23	36	123.099	45.98	23	39	646	70.8272	5.51611
	Sequence	# PSMs	# Proteins	# Protein Groups	Protein Group Accessions	Modifications	I2	XCorr C2	XCorr I2	D2	J2	XCorr D2	XCorr J2	E2	K2	XCorr E2	XCorr K2	F2
	SINPDEAVAYGAAVQAAILSGDK	26	1	1	P63017		High	4.54645	4.08648	High	High	4.58261	4.28737	High	High	4.23516	4.68855	High
	GPAVGIDLGTTYSCVGVFQHGK	16	1	1	P63017	C14(Carbamidomethyl)		5.12091		High	High	4.3092	2.85526	High	High	4.33614	2.15746	High
	NQVAMNPTNTVFDAK	11	1	1	P63017		High	4.15128	4.57701	High	High	4.12871	4.51419	High	High	4.72605	3.71826	High
	QTQTFTTYSDNQPGVLIQVYEGER	24	3	2	P63017;Q61696		High		5.03558	High	High	4.23545	4.21847	High	High	4.35331	4.42672	High
	STAGDTHLGGEDFDNR	24	1	1	P63017		High	3.90051	3.0964	High	High	4.12867	3.68137	High	High	3.24358	2.37836	High
	IINEPTAAAIAYGLDK	25	3	2	P20029;P63017		High	4.3881	2.82311	High	High	3.44444	3.43757	High	High	4.1886	3.35523	High
	ARFEELNADLFR	22	1	1	P63017		Medium	2.93182	2.40151	High	High	3.46432	3.69856	High	High	3.27515	3.38476	High
	TVTNAVVTVPAYFNDSQR	20	1	1	P63017		High	3.45902	3.0619	High	High	3.46905	2.37649	High	High	2.09551	2.83502	High
	CNEIISWLDK	7	1	1	P63017	C1(Carbamidomethyl)				High	High	3.29308	2.81909	High	High	2.90281	3.34473	High
	TTPSYVAFTDTER	12	4	2	Q61696;P63017		High	2.94779	2.85917	High	High	3.0425	3.09552	High	High	2.61927	1.9238	High
	VEIIANDQGNR	16	5	3	P20029;P63017;Q61696		High	3.58122	2.69761	High	High	3.37191	3.08613	High	High	3.58071	3.43489	High
	DAGTIAGLNVLR	12	1	1	P63017		High	3.07009	2.74503	High	High	3.11822	3.05484	High	High	2.95987	2.45763	High
	HWPFMVVNDAGRPK	11	1	1	P63017	M5(Oxidation)		2.88663		High	High	2.98793	3.03838	High	High	3.29598	3.01149	High
	SFYPEEVSSMVLTK	11	1	1	P63017			2.28821		High	High	3.5553	2.7023	High	High	3.02685	2.96256	High
	HWPFMVVNDAGRPK	7	1	1	P63017					High	High	2.97592	2.2506	High		2.94851		High
	LLQDFFNGK	12	1	1	P63017		Medium	1.93143	1.80575	High	High	2.12122	1.57243	High	High	2.8101	1.56451	High
	MVNHFIAEFK	9	1	1	P63017	M1(Oxidation)				High		2.88741		High	Medium	2.72433	1.89587	High
	MVNHFIAEFK	11	1	1	P63017			2.20124		High	High	2.19563	2.97548	High	High	2.84591	3.27708	High
	RFDDAVVQSDMK	6	1	1	P63017	M11(Oxidation)				High		3.02294			Medium		2.85207	High
	VQVEYKGETK	2	1	1	P63017					Medium		2.39497
	NSLESYAFNMK	8	1	1	P63017		High		2.26358	High	High	3.32455	3.38611	High	High	2.74528	3.63615	High
	SINPDEAVAYGAAVQAAILSGDK	2	1	1	P63017	Q15(Deamidated)									High		4.0276
	NQVAMNPTNTVFDAK	15	1	1	P63017	M5(Oxidation)	High		3.06788	High	High	4.44808	3.78058	High	High	3.67634	4.55596	High
	FEELNADLFR	10	1	1	P63017		High		2.34971	High	High	2.72106	2.31406	High	High	2.43875	3.27104	High
	RTLSSSTQASIEIDSLYEGIDFYTSITR	3	1	1	P63017					High		4.24545		High		4.02053
	NSLESYAFNMK	6	1	1	P63017	M10(Oxidation)				High	High	3.49594	2.93266	High	High	3.7987	3.30971	High
	SFYPEEVSSMVLTK	5	1	1	P63017	M10(Oxidation)				High		3.49226		High		3.05311		High
	VEIIANDQGNR	8	5	3	P20029;Q61696;P63017	N6(Deamidated)				High		2.85896		High		3.01518		High
	LLQDFFNGK	11	1	1	P63017	N7(Deamidated)	High		2.5893	High	High	2.29064	2.54741	High	High	2.52712	2.45595	High
	FELTGIPPAPR	8	1	1	P63017					High		1.89433		High	Medium	1.88536	2.20643	High
	RTLSSSTQASIEIDSLYEGIDFYTSITR	1	1	1	P63017	Q8(Deamidated)												High
	QTQTFTTYSDNQPGVLIQVYEGER	2	3	2	Q61696;P63017	Q18(Deamidated)
	DNNLLGK	10	1	1	P63017		Medium	2.21516	2.42365	High	High	2.56903	2.83108	High	High	2.51472	2.52605	High
	GPAVGIDLGTTYSCVGVFQHGK	2	1	1	P63017	C14(Carbamidomethyl); Q19(Deamidated)								High		2.49846
	EIAEAYLGK	4	1	1	P63017		High		2.51651	High	High	2.16345	1.92687	High		1.7241
	SQIHDIVLVGGSTR	3	1	1	P63017						High		2.29623		High		2.52332
	RFDDAVVQSDMK	1	1	1	P63017
	IINEPTAAAIAYGLDK	1	2	2	P20029;P63017	N3(Deamidated)				High		3.40566
	ITITNDK	5	3	2	P63017;Q61696					Medium	Medium	1.44298	1.64267	Medium		1.58829
	ITITNDK	1	3	2	Q61696;P63017	N5(Deamidated)					High		2.43423
	VQVEYK	2	1	1	P63017										Medium		2.22416
	GTLDPVEK	1	1	1	P63017													Medium
	VCNPIITK	4	1	1	P63017	C2(Carbamidomethyl)		1.97424										Medium
	LYQSAGGMPGGMPGGFPGGGAPPSGGASSGPTIEEVD	1	1	1	P63017					Medium		3.5529
P38647	Stress-70 protein, mitochondrial OS=Mus musculus GN=Hspa9 PE=1 SV=3 - [GRP75_MOUSE]	59.94	1	36	36	386	321.261	58.91	35	118	247.431	54.2	30	80	213.37	53.76	29	71	60.6157	33.87	20	23	59.5105	33.73	18	23	61.1945	32.55	17	22	679	73.4156	6.07471
	Sequence	# PSMs	# Proteins	# Protein Groups	Protein Group Accessions	Modifications	I2	XCorr C2	XCorr I2	D2	J2	XCorr D2	XCorr J2	E2	K2	XCorr E2	XCorr K2	F2
	SQVFSTAADGQTQVEIK	17	1	1	P38647			4.77765		High		5.05699		High		4.90936		High
	RQAVTNPNNTFYATK	14	1	1	P38647			2.94406		High	High	5.02375	2.63331	High		3.37186		High
	ASNGDAWVEAHGK	11	1	1	P38647					High	High	4.14185	4.19434	High	High	3.98809	3.22809	High
	ERVEAVNMAEGIIHDTETK	21	1	1	P38647					High	High	4.36965	4.64807	High	High	3.98419	2.44038	High
	STNGDTFLGGEDFDQALLR	18	1	1	P38647	N3(Deamidated)		3.11639		High	High	4.82045	3.65142	High		4.9311		High
	QAVTNPNNTFYATK	7	1	1	P38647					High	High	2.22864	3.17791	High	High	1.92236	3.11586	High
	ETAENYLGHTAK	10	1	1	P38647					High	High	3.75881	2.52996	High	High	3.80289	3.05965	High
	QAASSLQQASLK	13	1	1	P38647			2.74475		High		3.28492		High	High	3.44983	3.0186	High
	AQFEGIVTDLIK	8	1	1	P38647			3.45059		High		3.72999		High		3.51838		High
	RYDDPEVQK	5	1	1	P38647					High	High	3.1058	2.11805		Medium		2.01938
	DQLPADECNK	11	1	1	P38647	C8(Carbamidomethyl)				High	High	2.94641	2.72507	High	High	1.82346	2.21903	High
	RETGVDLTK	6	1	1	P38647					High		3.31472			Medium		2.37519
	VLENAEGAR	11	1	1	P38647		High	2.19131	1.91134	High	High	2.88238	3.57877		High		3.42348
	DNMALQR	7	1	1	P38647					High	Medium	2.08528	2.04567	High	Medium	2.24114	2.37233	High
	VINEPTAAALAYGLDK	14	1	1	P38647			2.91915		High	High	3.78256	3.47037	High	High	3.70884	4.15253	High
	TTPSVVAFTADGER	11	1	1	P38647			3.08202		High	High	3.06612	3.3244	High	High	3.67126	3.89304	High
	EQQIVIQSSGGLSK	12	1	1	P38647			2.92387		High	High	4.07934	3.17237	High	High	3.54601	2.98559	High
	GAVVGIDLGTTNSCVAVMEGK	4	1	1	P38647	C14(Carbamidomethyl); M18(Oxidation)				High		5.93947		High		6.00162		High
	CELSSSVQTDINLPYLTMDASGPK	3	1	1	P38647	C1(Carbamidomethyl)				High		5.76913		High		3.83248		High
	GAVVGIDLGTTNSCVAVMEGK	1	1	1	P38647	N12(Deamidated); C14(Carbamidomethyl); M18(Oxidation)				High		4.47277
	GAVVGIDLGTTNSCVAVMEGK	8	1	1	P38647	C14(Carbamidomethyl)				High		4.41374		High		5.42881		High
	ERVEAVNMAEGIIHDTETK	11	1	1	P38647	M8(Oxidation)				High	High	4.36911	3.30945	High	High	4.70164	4.07487	High
	ASNGDAWVEAHGK	16	1	1	P38647	N3(Deamidated)				High	High	4.36212	1.80959	High	High	3.81728	1.66359	High
	VIAVYDLGGGTFDISILEIQK	6	1	1	P38647					High		4.12345		High		4.59618		High
	STNGDTFLGGEDFDQALLR	8	1	1	P38647					High		3.80763		High	High	2.61623	2.73654	High
	RQAVTNPNNTFYATK	7	1	1	P38647	N9(Deamidated)				High		3.61313		High		3.21473		High
	VQQTVQDLFGR	7	1	1	P38647					High	High	3.5986	3.32307	High	High	3.82985	3.3817	High
	SDIGEVILVGGMTR	9	1	1	P38647					High	High	3.38622	3.50335	High	High	3.25164	3.6376	High
	LYSPSQIGAFVLMK	3	1	1	P38647	M13(Oxidation)				High		3.28355		High		3.64085
	LYSPSQIGAFVLMK	7	1	1	P38647					High	Medium	3.0114	1.04099	High		2.67237		High
	QAVTNPNNTFYATK	1	1	1	P38647	N7(Deamidated)				High		2.99907
	DAGQISGLNVLR	8	1	1	P38647					High	High	2.97052	3.05079	High	High	2.97766	2.60396	High
	SDIGEVILVGGMTR	4	1	1	P38647	M12(Oxidation)				High		2.56571		High		3.24485		High
	LLGQFTLIGIPPAPR	22	1	1	P38647					High	Medium	2.48787	1.63381	High	High	3.04243	2.46163	High
	VEAVNMAEGIIHDTETK	4	1	1	P38647					High	High	2.27753	1.72109	High		2.62011		High
	QAVTNPNNTFYATKR	3	1	1	P38647					High		2.24966		High		2.26672
	NAVITVPAYFNDSQR	3	1	1	P38647					High		2.01047		High		2.18843		High
	CELSSSVQTDINLPYLTMDASGPK	2	1	1	P38647	C1(Carbamidomethyl); M18(Oxidation)								High		5.10194
	VIAVYDLGGGTFDISILEIQK	1	1	1	P38647	Q20(Deamidated)								High		2.95899
	VLENAEGAR	1	1	1	P38647	N4(Deamidated)								High		2.85154
	CELSSSVQTDINLPYLTMDASGPK	1	1	1	P38647	C1(Carbamidomethyl); N12(Deamidated)												High
	DSETGENIR	2	1	1	P38647					High		2.70045
	SQVFSTAADGQTQVEIK	1	1	1	P38647	Q11(Deamidated)				High		5.51273
	LYSPSQIGAFVLMK	1	1	1	P38647	Q6(Deamidated)				High		2.73102
	AMQDAEVSK	3	1	1	P38647	M2(Oxidation)				High		2.66718
	DDIENMVK	8	1	1	P38647	M6(Oxidation)				High		2.49241		High		2.51873		High
	AMQDAEVSK	1	1	1	P38647					High		2.3873
	DDIENMVK	1	1	1	P38647					High		2.23472
	ETGVDLTK	3	1	1	P38647					Medium		1.95878		Medium		1.65324		High
	YDDPEVQK	3	1	1	P38647					High		1.76461		High		1.84527		High
	RQAVTNPNNTFYATK	1	1	1	P38647	N8(Deamidated); N9(Deamidated)								High		3.66542
	LFEMAYK	4	1	1	P38647					Medium	High	2.21127	1.89025	High		2.23405		High
	EGSGSSGTGEQK	11	1	1	P38647					Medium		2.46768
	LFEMAYK	6	1	1	P38647	M4(Oxidation)				Medium		2.39103		High		2.15386		High
	DNMALQR	1	1	1	P38647	M3(Oxidation)				High		2.18897
	DQLPADECNK	1	1	1	P38647	C8(Carbamidomethyl); N9(Deamidated)				High		1.78912
	VEAVNMAEGIIHDTETK	2	1	1	P38647	M6(Oxidation)				Medium		1.40994		Medium		2.43912
	LVGMPAK	1	1	1	P38647													Medium
P68372	Tubulin beta-4B chain OS=Mus musculus GN=Tubb4b PE=1 SV=1 - [TBB4B_MOUSE]	78.2	1	1	25	364	142.215	68.76	22	50	87.5955	64.27	20	35	109.98	61.35	18	39	160.409	77.98	24	57	156.708	76.4	24	56	158.624	76.18	23	56	445	49.799	4.89404
	Sequence	# PSMs	# Proteins	# Protein Groups	Protein Group Accessions	Modifications	I2	XCorr C2	XCorr I2	D2	J2	XCorr D2	XCorr J2	E2	K2	XCorr E2	XCorr K2	F2
	EAESCDCLQGFQLTHSLGGGTGSGMGTLLISK	10	3	3	P68372;P99024;Q9D6F9	C5(Carbamidomethyl); C7(Carbamidomethyl)				High	High	5.02693	2.55282	High	High	2.17654	2.85233	High
	ISEQFTAMFR	7	6	4	P68372;P99024;Q7TMM9;Q9D6F9					High	High	3.10929	3.07295	High	High	3.18687	3.25128	High
	SGPFGQIFRPDNFVFGQSGAGNNWAK	20	5	4	Q7TMM9;P68372;P99024;Q9D6F9		High	3.30917	2.71287	High	High	4.93329	4.93165	High	High	3.98503	4.66111	High
	EIVHLQAGQCGNQIGAK	20	6	4	P99024;Q9D6F9;P68372;Q7TMM9	C10(Carbamidomethyl)	High	3.71918	4.27847	High	High	4.63403	4.76446	High	High	3.78716	4.1021	High
	GHYTEGAELVDSVLDVVR	16	6	4	P68372;P99024;Q922F4;Q7TMM9		High		3.09703	High	High	5.08762	2.89724	High	High	4.91357	2.25566	High
	NMMAACDPR	8	7	5	Q9D6F9;P68372;P99024;Q922F4;Q7TMM9	C6(Carbamidomethyl)		2.70049		High	High	2.44646	2.62048	High		2.3783		High
	YLTVAAVFR	12	3	3	P68372;P99024;Q9D6F9		High	2.90182	2.05586	High	High	3.09651	2.80841	High	High	2.32034	2.18762	High
	INVYYNEATGGK	9	1	1	P68372					High	High	3.27369	3.02629	High	High	2.68435	2.75141	High
	TAVCDIPPR	50	5	4	P68372;P99024;Q7TMM9;Q9D6F9	C4(Carbamidomethyl)				High	High	2.63687	2.76296	High	High	2.72836	2.58178	High
	LAVNMVPFPR	11	7	5	P68372;P99024;Q922F4;Q7TMM9;Q9D6F9			1.74862		High	High	2.78465	3.29973	High	High	3.31877	2.16616	High
	EVDEQMLNVQNK	8	4	3	P68372;P99024;Q7TMM9		High		4.0045	High	High	3.06823	1.78598		High		1.91186
	EAESCDCLQGFQLTHSLGGGTGSGMGTLLISK	11	3	3	P68372;P99024;Q9D6F9	C5(Carbamidomethyl); C7(Carbamidomethyl); M25(Oxidation)				High	High	4.31357	4.01238		High		3.73536	High
	AVLVDLEPGTMDSVR	6	2	2	P68372;Q9D6F9					High	High	3.41173	2.74458	High	High	2.12805	3.41263	High
	NSSYFVEWIPNNVK	10	7	5	Q7TMM9;P68372;P99024;Q922F4;Q9D6F9		High		3.08224	High	High	3.35437	3.25447	High	High	2.51201	3.48785
	LTTPTYGDLNHLVSATMSGVTTCLR	14	5	4	P68372;P99024;Q7TMM9;Q9D6F9	M17(Oxidation); C23(Carbamidomethyl)				High	High	2.89209	3.46903	High	High	2.90853	2.76571	High
	LHFFMPGFAPLTSR	12	5	4	P68372;P99024;Q7TMM9;Q9D6F9	M5(Oxidation)				High	High	2.87758	2.28308	High	High	2.43016	3.59066	High
	EVDEQMLNVQNK	11	4	3	P68372;P99024;Q7TMM9	M6(Oxidation)	High		3.78925	High	High	2.67194	3.6175		High		3.97569	High
	LTTPTYGDLNHLVSATMSGVTTCLR	5	5	4	P68372;P99024;Q9D6F9;Q7TMM9	C23(Carbamidomethyl)				High	High	2.56532	3.80865		High		2.70717	High
	LAVNMVPFPR	19	7	5	P68372;P99024;Q922F4;Q7TMM9;Q9D6F9	M5(Oxidation)	High		2.0667	High	High	2.55924	2.69961	High	High	2.80794	3.08547	High
	LHFFMPGFAPLTSR	7	5	4	P68372;P99024;Q9D6F9;Q7TMM9					High	High	2.30635	2.4633	High	High	2.2979	2.46909	High
	FWEVISDEHGIDPTGTYHGDSDLQLER	9	2	2	P68372;Q9D6F9					High	High	2.28701	3.42236	High	High	2.24198	5.58911	High
	ALTVPELTQQMFDAK	7	4	3	P68372;Q922F4;Q9D6F9					High	High	2.25386	2.90022	High	High	2.52464	2.00626	High
	AVLVDLEPGTMDSVR	7	2	2	P68372;Q9D6F9	M11(Oxidation)				High	High	2.15741	2.04305	High	High	1.13293	2.89144	High
	FPGQLNADLR	9	7	5	P68372;P99024;Q922F4;Q7TMM9;Q9D6F9					High	High	2.08252	1.93518	High	High	1.89255	2.19131
	IMNTFSVVPSPK	6	4	3	P68372;P99024;Q9D6F9	M2(Oxidation)				High	High	1.70022	2.04978	High		1.5825		High
	EAESCDCLQGFQLTHSLGGGTGSGMGTLLISK	2	3	3	P68372;P99024;Q9D6F9	C5(Carbamidomethyl); C7(Carbamidomethyl); Q9(Deamidated); M25(Oxidation)								High		4.69097
	LTTPTYGDLNHLVSATMSGVTTCLR	3	2	2	P68372;P99024	N10(Deamidated); M17(Oxidation); C23(Carbamidomethyl)												High
	EAESCDCLQGFQLTHSLGGGTGSGMGTLLISK	2	3	3	P68372;P99024;Q9D6F9	C5(Carbamidomethyl); C7(Carbamidomethyl); Q9(Deamidated); Q12(Deamidated); M25(Oxidation)	High		3.91179
	VSDTVVEPYNATLSVHQLVENTDETYCIDNEALYDICFR	4	5	4	Q9D6F9;P68372;P99024;Q922F4	Q17(Deamidated); C27(Carbamidomethyl); N30(Deamidated); C37(Carbamidomethyl)					High		5.24519		High		4.60649
	MREIVHLQAGQCGNQIGAK	5	6	4	P68372;Q7TMM9;P99024;Q9D6F9	C12(Carbamidomethyl)					High		3.73316		High		3.25047
	VSDTVVEPYNATLSVHQLVENTDETYCIDNEALYDICFR	5	5	4	P68372;P99024;Q922F4;Q9D6F9	C27(Carbamidomethyl); N30(Deamidated); C37(Carbamidomethyl)					High		3.64602		High		3.9046
	FWEVISDEHGIDPTGTYHGDSDLQLER	2	2	2	Q9D6F9;P68372	Q24(Deamidated)				High	High	3.74705	4.5211
	RISEQFTAMFR	5	6	4	Q9D6F9;P68372;P99024;Q7TMM9					Medium	High	2.44564	2.64043	High		2.68725		Medium
	NMMAACDPR	4	7	5	Q7TMM9;P68372;P99024;Q922F4;Q9D6F9	M3(Oxidation); C6(Carbamidomethyl)				High	High	2.42622	2.31165		High		2.27318
	GHYTEGAELVDSVLDVVRK	8	6	4	Q7TMM9;P68372;P99024;Q922F4					High	High	2.42578	2.89758		High		3.38742
	RISEQFTAMFR	4	6	4	Q9D6F9;P68372;P99024;Q7TMM9	M9(Oxidation)					High		3.01956		High		1.8568
	VSDTVVEPYNATLSVHQLVENTDETYCIDNEALYDICFR	3	5	4	Q9D6F9;P68372;P99024;Q922F4	C27(Carbamidomethyl); C37(Carbamidomethyl)					High		3.68855
	IMNTFSVVPSPK	2	4	3	Q9D6F9;P68372;P99024						High		2.81756		High		2.72932
	ALTVPELTQQMFDAK	2	4	3	P68372;Q922F4;Q9D6F9	M11(Oxidation)					Medium		2.05519		High		2.15922
	IREEYPDR	3	5	4	P68372;P99024;Q922F4;Q7TMM9					Medium	High	1.71397	2.8887
	FPGQLNADLRK	3	7	5	Q7TMM9;P68372;P99024;Q922F4;Q9D6F9									Medium	High	2.10695	1.90633
	NSSYFVEWIPNNVK	1	4	4	Q9D6F9;P68372;P99024;Q922F4	N1(Deamidated)
	NMMAACDPR	2	6	4	P68372;P99024;Q922F4;Q9D6F9	M2(Oxidation); M3(Oxidation); C6(Carbamidomethyl)					Medium		1.14554					Medium
P01750	Ig heavy chain V region 102 OS=Mus musculus PE=1 SV=1 - [HVM06_MOUSE]	29.06	1	1	3	349	135.911	23.08	2	49	122.117	23.08	2	43	108.989	23.08	2	37	46.6765	16.24	2	16	35.1532	10.26	1	13	35.0872	10.26	1	12	117	12.8583	8.60205
	Sequence	# PSMs	# Proteins	# Protein Groups	Protein Group Accessions	Modifications	I2	XCorr C2	XCorr I2	D2	J2	XCorr D2	XCorr J2	E2	K2	XCorr E2	XCorr K2	F2
	QRPGQGLEWIGR	290	1	1	P01750		High	4.36805	4.17898	High	High	4.20242	4.2284	High	High	4.45435	4.04864	High
	QRPGQGLEWIGR	37	1	1	P01750	Q5(Deamidated)	High	4.44691	3.49632	High	High	3.9813	3.92597	High	High	3.40707	4.23993	High
	ASGYTFTSYWMHWVK	10	5	3	P01748;P01750;P01753			2.24916		High		2.89123		High		3.61755		High
	ASGYTFTSYWMHWVK	9	5	3	P01748;P01750;P01753	M11(Oxidation)		1.51602		High		1.24704		High		3.04475		High
	ATLTVDK	3	5	4	P01749;P01750;P06330;P01756			1.71129			Medium		1.80332
Q61147	Ceruloplasmin OS=Mus musculus GN=Cp PE=1 SV=2 - [CERU_MOUSE]	48.07	1	42	42	347	103.922	41	37	53	99.4424	38.27	32	43	100.387	32.05	30	40	72.0118	30.82	26	30	66.5297	24.88	19	24	70.628	27.71	24	28	1061	121.074	5.84619
	Sequence	# PSMs	# Proteins	# Protein Groups	Protein Group Accessions	Modifications	I2	XCorr C2	XCorr I2	D2	J2	XCorr D2	XCorr J2	E2	K2	XCorr E2	XCorr K2	F2
	DCNKPSPEDNIQDR	15	1	1	Q61147	C2(Carbamidomethyl)		3.55897		High	High	3.89531	4.06392	High	High	3.69848	2.97434	High
	QFEDFTVYLGER	9	1	1	Q61147			3.30907		High	High	3.39505	3.08948	High	High	3.73263	3.33648	High
	SGAGREDSACIPWAYYSTVDR	12	1	1	Q61147	C10(Carbamidomethyl)		3.18805		High	High	4.02171	2.96932	High	High	3.31405	3.10653	High
	HYFIGITEAVWDYASGTEEK	12	1	1	Q61147			3.11352		High	High	3.29182	3.71044	High	High	4.61429	4.36574	High
	DNEEFLESNK	6	1	1	Q61147			3.26178		High		1.62643		High		3.00048		High
	ETFTYEWTVPK	12	1	1	Q61147		High	3.66687	2.92926	High	High	3.07095	2.67139	High	High	2.96847	3.18737	High
	DNEDFQESNR	12	1	1	Q61147		High	3.57887	3.64856	High	High	3.12208	3.50391	High	High	3.41288	2.94286	High
	DIASGLIGPLILCK	8	1	1	Q61147	C13(Carbamidomethyl)		3.37317		High	High	3.11817	2.43826	High		2.77788		High
	RRAEDEHLGILGPPIHANVGDK	16	1	1	Q61147			2.77752		High		3.48324		High		5.27659		High
	DIFTGLIGPMK	9	1	1	Q61147			2.54298		High	High	2.60646	2.43904	High	High	3.33156	2.87297	High
	MYYSGVDPTK	7	1	1	Q61147					High		2.46134		High	High	2.54585	2.86756	High
	TIDKPAWLGFLGPVIK	6	1	1	Q61147			2.5161		High		2.16962		High		2.4824		High
	TESSTVVPTLPGEVR	10	1	1	Q61147		High	2.6056	2.56787	High	High	1.95538	2.74957	High		2.71967		High
	MYYSGVDPTK	3	1	1	Q61147	M1(Oxidation)								High		2.3618		High
	EYTDGSFTNR	7	1	1	Q61147			2.50462		High		2.24459		High		2.18262		High
	YTVNQCQR	7	1	1	Q61147	C6(Carbamidomethyl)		2.58925		High	High	2.46302	2.26694		High		2.25177
	IYTFHAHGVTYTK	16	1	1	Q61147			3.35089		High	Medium	1.56601	1.33591	High	High	1.76574	1.51511	High
	WYLFGMGNEVDVHSAFFHGQALTSR	2	1	1	Q61147					High		2.02034
	DTANLFPHK	13	1	1	Q61147			2.14467		High	High	2.93253	3.05329	High		2.1256		High
	NMATRPYSIHAHGVK	5	1	1	Q61147					High		1.87671
	IYHSHVDAPK	4	1	1	Q61147					High	High	2.41598	2.15907
	MFTTAPDQVDK	6	1	1	Q61147			1.06103		High		2.60115		High		1.77814		High
	MFTTAPDQVDK	3	1	1	Q61147	M1(Oxidation)												High
	QFTDSSFR	8	1	1	Q61147			2.14096		High	Medium	2.07562	1.87433	High	Medium	1.96566	2.02838	High
	TFCSEPEK	5	1	1	Q61147	C3(Carbamidomethyl)				Medium	Medium	2.14018	1.39734	High		1.53393
	MFGNLQGLTMHVK	6	1	1	Q61147					High	High	2.13887	2.20774	High		1.98471		High
	MFTTAPDQVDKEDEDFQESNK	9	1	1	Q61147			2.6428		High	High	3.01879	2.98042	High	High	2.62699	3.10227	High
	VLPGQQYVYVLHANEPSPGEGDSNCVTR	5	1	1	Q61147	C25(Carbamidomethyl)		1.17898		High		2.26236		High		1.20385
	AGLQAFFQVR	8	1	1	Q61147			1.86673		High	High	2.83583	3.23857					High
	DLYSGLIGPLIVCR	9	1	1	Q61147	C13(Carbamidomethyl)		1.94715		High	High	1.66717	2.38059	High	High	2.05766	2.07787	High
	AEDEHLGILGPPIHANVGDK	11	1	1	Q61147			3.11355		High		2.72583		High		3.78529		High
	RRAEDEHLGILGPPIHANVGDK	1	1	1	Q61147	N18(Deamidated)
	EMGPTYADPVCLSK	3	1	1	Q61147	C11(Carbamidomethyl)		1.23489			High		2.04173
	QRGPDEEHLGILGPVIWAEVGDTIK	6	1	1	Q61147			2.62418		High		1.94637		High	High	2.22917	1.592	High
	EDSACIPWAYYSTVDR	3	1	1	Q61147	C5(Carbamidomethyl)				High		3.32789		High		3.1656		High
	WYLFGMGNEVDVHSAFFHGQALTSR	1	1	1	Q61147	M6(Oxidation); N8(Deamidated)				High		2.79497
	GPDEEHLGILGPVIWAEVGDTIK	1	1	1	Q61147					High		2.69169
	DIFTGLIGPMK	7	1	1	Q61147	M10(Oxidation)				High	High	2.61361	2.29683	High	High	1.75306	2.819	High
	EMGPTYADPVCLSK	2	1	1	Q61147	M2(Oxidation); C11(Carbamidomethyl)				High		1.67175		High		2.69291
	LISVDTEQSNFYLQNGPDR	7	1	1	Q61147						High		5.54532	High	High	5.21927	5.56773
	GQHPLSIQPMGVSFTAENEGTYYGPPGR	1	1	1	Q61147	N18(Deamidated)								High		3.60401
	ALYFEYTDGTFSK	3	1	1	Q61147										High		3.91776	High
	MFGNLQGLTMHVK	1	1	1	Q61147	M1(Oxidation)												High
	EDEDFQESNK	8	1	1	Q61147			2.18968		High		2.831		High	High	2.17336	2.73713	Medium
	NMATRPYSIHAHGVK	5	1	1	Q61147	M2(Oxidation)				Medium	High	2.30244	1.79427
	TYTWQIPER	9	1	1	Q61147			1.55189		High	High	1.7028	1.98149	High	High	1.99186	1.80362	High
	MFTTAPDQVDKEDEDFQESNK	4	1	1	Q61147	M1(Oxidation)					High		2.84784		High		2.40285
	MFTTAPDQVDKEDEDFQESNK	1	1	1	Q61147	M1(Oxidation); Q8(Deamidated)					High		2.67418
	VFFEQGATR	2	1	1	Q61147						High		1.98065
	WYLFGMGNEVDVHSAFFHGQALTSR	1	1	1	Q61147	M6(Oxidation)									High		1.99228
	GQHPLSIQPMGVSFTAENEGTYYGPPGR	1	1	1	Q61147
	EYTDGSFTNRK	10	1	1	Q61147			1.29639		Medium	High	1.70299	2.19798	High		1.30692		Medium
	EEFFIGSK	6	1	1	Q61147			1.79232		Medium	High	1.70814	1.43451					High
	TYTWQIPER	2	1	1	Q61147	Q5(Deamidated)		1.67462
	VYVHLK	1	1	1	Q61147
P01872	Ig mu chain C region OS=Mus musculus GN=Ighm PE=1 SV=2 - [IGHM_MOUSE]	50.44	1	19	19	342	124.524	42.73	15	53	116.474	44.93	14	41	107.449	44.93	14	41	29.6918	27.53	10	13	21.2459	18.06	6	7	21.6155	20.04	7	7	454	49.9403	7.00537
	Sequence	# PSMs	# Proteins	# Protein Groups	Protein Group Accessions	Modifications	I2	XCorr C2	XCorr I2	D2	J2	XCorr D2	XCorr J2	E2	K2	XCorr E2	XCorr K2	F2
	STGKPTLYNVSLIMSDTGGTCY	8	1	1	P01872	C21(Carbamidomethyl)		5.08762		High		5.2506		High		5.41792		High
	STGKPTLYNVSLIMSDTGGTCY	9	1	1	P01872	M14(Oxidation); C21(Carbamidomethyl)		4.15917		High		4.24263		High		5.1118		High
	LVESGFTTDPVTIENK	2	1	1	P01872	N15(Deamidated)				High		4.45234
	LVESGFTTDPVTIENK	31	1	1	P01872		High	4.64129	5.10539	High	High	4.57769	5.26556	High	High	4.66515	5.05313	High
	VISTLTISEIDWLNLNVYTCR	7	1	1	P01872	C20(Carbamidomethyl)								High		2.60714		High
	GFSPADISVQWLQR	18	1	1	P01872		High	3.9597	3.60542	High	High	2.80315	3.9692	High	High	2.93326	4.31799	High
	SILEGSDEYLVCK	9	1	1	P01872	C12(Carbamidomethyl)		3.67585		High		3.54919		High		4.24037		High
	DLHVPIPAVAEMNPNVNVFVPPR	33	1	1	P01872		High	3.61807	1.91339	High	High	3.12255	2.08756	High	High	3.21921	2.57235	High
	GVASVCVEDWNNRK	10	1	1	P01872	C6(Carbamidomethyl)	High	3.39542	2.37755	High		3.16924		High		2.32404		High
	KFISKPNEVHK	4	1	1	P01872	N7(Deamidated)				High		2.22888
	NLVAMGCLAR	17	1	1	P01872	C7(Carbamidomethyl)	High	3.08236	2.97166	High	High	2.6332	3.15213	High	High	2.99196	2.44383	High
	EFVCTVTHR	26	1	1	P01872	C4(Carbamidomethyl)	High	1.62774	2.78371	High	Medium	2.14252	1.9979	High	Medium	2.79905	1.86813	High
	NLVAMGCLAR	23	1	1	P01872	M5(Oxidation); C7(Carbamidomethyl)	High	2.63403	1.96794	High	Medium	2.65482	2.13929	High	High	2.9347	3.05647	High
	FISKPNEVHK	8	1	1	P01872	N6(Deamidated)		1.36129		High		2.74443
	ESATVTCLVK	21	1	1	P01872	C7(Carbamidomethyl)	High	2.64928	2.35749	High	High	2.80916	2.15086	High	High	2.10804	1.93397	High
	DLHVPIPAVAEMNPNVNVFVPPR	31	1	1	P01872	M12(Oxidation)	High	2.91281	2.55488	High		3.45267		High		3.89049		High
	FISKPNEVHK	5	1	1	P01872					High	High	2.50676	1.68633
	GVASVCVEDWNNRK	5	1	1	P01872	C6(Carbamidomethyl); N11(Deamidated)				High		2.90684						High
	YLATSQVLLSPK	11	1	1	P01872		Medium	2.40683	2.15557	High	High	2.34494	1.98539	High		2.12822		High
	HPPAVYLLPPAR	22	1	1	P01872		Medium	2.14601	1.16892	High	Medium	2.26112	1.69498	High		2.61797		High
	DGFSGPAPR	20	1	1	P01872			2.30318		High	High	2.25535	2.27037	High		2.30879		High
	LICEATNFTPKPITVSWLK	8	1	1	P01872	C3(Carbamidomethyl)		2.32348		High		2.1261		High		2.54601		High
	GFSPADISVQWLQR	2	1	1	P01872	Q13(Deamidated)												High
	STGKPTLYNVSLIMSDTGGTCY	1	1	1	P01872	N9(Deamidated); M14(Oxidation); C21(Carbamidomethyl)		5.34405
	VISTLTISEIDWLNLNVYTCR	1	1	1	P01872	N16(Deamidated); C20(Carbamidomethyl)								High		4.74023
	DLHVPIPAVAEMNPNVNVFVPPR	3	1	1	P01872	N13(Deamidated)				High		3.6066		High		2.48427
	NLVAMGCLAR	2	1	1	P01872	N1(Deamidated); M5(Oxidation); C7(Carbamidomethyl)		1.41769
	KFISKPNEVHK	2	1	1	P01872					Medium		2.64622
	NRDLHVPIPAVAEMNPNVNVFVPPR	1	1	1	P01872	N1(Deamidated); M14(Oxidation)
	GLTFLK	1	1	1	P01872
	TFPTLR	1	1	1	P01872
P05213	Tubulin alpha-1B chain OS=Mus musculus GN=Tuba1b PE=1 SV=2 - [TBA1B_MOUSE]	80.93	1	2	27	324	117.943	64.97	21	42	87.3925	63.64	18	27	104.515	57.43	17	33	158.205	77.61	23	52	128.644	64.08	19	43	134.628	68.74	21	45	451	50.1196	5.05908
	Sequence	# PSMs	# Proteins	# Protein Groups	Protein Group Accessions	Modifications	I2	XCorr C2	XCorr I2	D2	J2	XCorr D2	XCorr J2	E2	K2	XCorr E2	XCorr K2	F2
	TIGGGDDSFNTFFSETGAGK	22	3	3	P68369;P05213;P68373		High		4.16902	High	High	4.10247	4.33288	High	High	5.74969	5.40057	High
	LADQCTGLQGFLVFHSFGGGTGSGFTSLLMER	9	3	3	P68369;P05213;P68373	C5(Carbamidomethyl)		2.87712		High	High	4.34165	4.49954	High	High	5.18414	4.88572	High
	AVFVDLEPTVIDEVR	23	3	3	P05213;P68373;P68369		High	4.20064	4.21411	High	High	4.55105	4.05496	High	High	3.82235	3.56723	High
	AVCMLSNTTAIAEAWAR	12	3	3	P68369;P05213;P68373	C3(Carbamidomethyl)		3.50893		High	High	4.07704	3.80686	High	High	4.84348	2.32125	High
	SIQFVDWCPTGFK	2	1	1	P05213	C8(Carbamidomethyl)				High		3.41528
	TIGGGDDSFNTFFSETGAGK	2	3	3	P05213;P68373;P68369	N10(Deamidated)					High		6.07918
	VGINYQPPTVVPGGDLAK	26	3	3	P68369;P05213;P68373		High	2.44402	2.9867	High	High	2.77014	3.56834	High	High	3.36678	2.8554	High
	DVNAAIATIK	12	3	3	P68369;P05213;P68373		High	2.78785	2.8315	High	High	3.26874	3.30246	High	High	2.63655	2.68183	High
	EIIDLVLDR	11	3	3	P68369;P05213;P68373		High		2.09165	High	High	1.92826	2.34687	High	High	2.53621	2.43792	High
	QLFHPEQLITGK	20	3	3	P05213;P68373;P68369		High	2.58836	2.53675	High	High	1.69191	1.53232	High	High	2.67949	2.46333	High
	IHFPLATYAPVISAEK	24	3	3	P68369;P05213;P68373		Medium	2.79385	2.22107	High	High	3.37065	2.74408	High	High	3.52716	2.76963	High
	LADQCTGLQGFLVFHSFGGGTGSGFTSLLMER	5	3	3	P68369;P05213;P68373	C5(Carbamidomethyl); Q9(Deamidated)								High	High	3.83749	4.34724	High
	AVCMLSNTTAIAEAWAR	2	3	3	P68369;P05213;P68373	C3(Carbamidomethyl); N7(Deamidated)												High
	FDLMYAK	7	3	3	P68369;P05213;P68373			2.21061		High	Medium	2.54425	2.25256	High	High	2.45714	2.58172	High
	AVCMLSNTTAIAEAWAR	2	2	2	P05213;P68373	C3(Carbamidomethyl); M4(Oxidation); N7(Deamidated)				High	High	4.50778	3.29978
	AYHEQLSVAEITNACFEPANQMVK	2	2	2	P68369;P05213	N13(Deamidated); C15(Carbamidomethyl)				High		4.31532			High		4.67972
	LISQIVSSITASLR	11	2	2	P05213;P68373		High		2.35565	High	High	4.06476	4.35178	High	High	4.21333	4.00603	High
	RSIQFVDWCPTGFK	14	1	1	P05213	C9(Carbamidomethyl)	High		3.68064	High	High	4.01131	3.93919	High	High	3.02203	4.38044	High
	AVCMLSNTTAIAEAWAR	10	3	3	P68369;P05213;P68373	C3(Carbamidomethyl); M4(Oxidation)				High	High	3.81666	4.1114	High	High	4.08383	4.53736	High
	LADQCTGLQGFLVFHSFGGGTGSGFTSLLMER	13	3	3	P68369;P05213;P68373	C5(Carbamidomethyl); M30(Oxidation)	High		5.62997	High	High	3.71594	4.02467	High	High	3.86805	4.87262	High
	FDGALNVDLTEFQTNLVPYPR	11	3	3	P68369;P05213;P68373					High	High	3.70062	5.01242	High	High	4.78711	4.98447	High
	NLDIERPTYTNLNR	7	3	3	P68369;P05213;P68373					High	High	3.07394	3.44207		High		2.43124	High
	LADQCTGLQGFLVFHSFGGGTGSGFTSLLMER	5	3	3	P05213;P68373;P68369	C5(Carbamidomethyl); Q9(Deamidated); M30(Oxidation)				Medium		2.50567			High		4.193
	AFVHWYVGEGMEEGEFSEAR	4	3	3	P05213;P68373;P68369					High	High	2.43434	4.36825		High		2.4371
	YMACCLLYR	5	3	3	P68369;P05213;P68373	C4(Carbamidomethyl); C5(Carbamidomethyl)				High		2.25385		High	High	2.32125	1.64006	High
	AYHEQLSVAEITNACFEPANQMVK	9	2	2	P68369;P05213	C15(Carbamidomethyl); M22(Oxidation)	High		3.05319	High	High	1.89524	2.33356	High	High	3.29309	2.96625	High
	RAFVHWYVGEGMEEGEFSEAR	4	3	3	P68369;P05213;P68373						High		5.01265	High		4.82245
	DYEEVGVDSVEGEGEEEGEEY	4	2	2	P05213;P68369						High		3.13136	High		2.92795
	AYHEQLSVAEITNACFEPANQMVK	2	2	2	P68369;P05213	C15(Carbamidomethyl)									High		2.62302	High
	AFVHWYVGEGMEEGEFSEAR	4	3	3	P68369;P05213;P68373	M11(Oxidation)					High		4.15585		High		4.39135
	RAFVHWYVGEGMEEGEFSEAR	3	3	3	P68369;P05213;P68373	M12(Oxidation)					High		4.78669
	LADQCTGLQGFLVFHSFGGGTGSGFTSLLMER	2	3	3	P68369;P05213;P68373	Q4(Deamidated); C5(Carbamidomethyl); Q9(Deamidated)		3.41221		High		2.01174
	MRECISIHVGQAGVQIGNACWELYCLEHGIQPDGQMPSDK	1	2	2	P05213;P68373	M1(Oxidation); C4(Carbamidomethyl); N18(Deamidated); C20(Carbamidomethyl); C25(Carbamidomethyl)					High		3.93131
	ECISIHVGQAGVQIGNACWELYCLEHGIQPDGQMPSDK	1	2	2	P05213;P68373	C2(Carbamidomethyl); C18(Carbamidomethyl); C23(Carbamidomethyl); Q29(Deamidated)					High		3.64027
	YMACCLLYR	2	3	3	P68369;P05213;P68373	M2(Oxidation); C4(Carbamidomethyl); C5(Carbamidomethyl)					High		2.37456
	EDAANNYAR	2	3	3	P68369;P05213;P68373										High		2.04922
	AYHEQLSVAEITNACFEPANQMVK	1	2	2	P68369;P05213	C15(Carbamidomethyl); Q21(Deamidated); M22(Oxidation)
	EDMAALEK	3	3	3	P05213;P68373;P68369					High	High	1.83189	2.06296		High		1.76561
	FDLMYAK	9	3	3	P68369;P05213;P68373	M4(Oxidation)	Medium		1.57435		Medium		2.06708		Medium		2.2802
	LSVDYGK	10	3	3	P68369;P05213;P68373		Medium	2.10006	2.18162	High		1.79272		High		2.18829		High
	ECISIHVGQAGVQIGNACWELYCLEHGIQPDGQMPSDK	1	2	2	P05213;P68373	C2(Carbamidomethyl); C18(Carbamidomethyl); C23(Carbamidomethyl)					High		3.15039
	MRECISIHVGQAGVQIGNACWELYCLEHGIQPDGQMPSDK	1	2	2	P05213;P68373	C4(Carbamidomethyl); C20(Carbamidomethyl); C25(Carbamidomethyl); M36(Oxidation)					High		3.06023
	EDMAALEK	1	3	3	P05213;P68373;P68369	M3(Oxidation)					Medium		1.68456
	ECISIHVGQAGVQIGNACWELYCLEHGIQPDGQMPSDK	1	2	2	P05213;P68373	C2(Carbamidomethyl); Q9(Deamidated); N16(Deamidated); C18(Carbamidomethyl); C23(Carbamidomethyl)					Medium		2.6048
	GDVVPK	1	3	3	P05213;P68373;P68369					Medium		1.59747
	LSVDYGKK	1	3	3	P05213;P68373;P68369						Medium		2.10277
Q921I1	Serotransferrin OS=Mus musculus GN=Tf PE=1 SV=1 - [TRFE_MOUSE]	60.11	1	36	36	320	125.814	54.23	31	45	116.546	50.36	28	42	98.5086	47.49	26	36	70.8406	40.32	22	27	66.4857	36.3	19	24	42.8134	34.15	17	18	697	76.6737	7.18115
	Sequence	# PSMs	# Proteins	# Protein Groups	Protein Group Accessions	Modifications	I2	XCorr C2	XCorr I2	D2	J2	XCorr D2	XCorr J2	E2	K2	XCorr E2	XCorr K2	F2
	AVLTSQETLFGGSDCTGNFCLFK	14	1	1	Q921I1	C15(Carbamidomethyl); C20(Carbamidomethyl)	High	5.00111	2.97378	High	High	3.39629	3.78399	High	High	4.47409	3.24119	High
	IECESAETTEDCIEK	19	1	1	Q921I1	C3(Carbamidomethyl); C12(Carbamidomethyl)	High	4.48253	2.31831	High	High	4.41772	3.94877	High	High	4.00467	5.01219	High
	DFASCHLAQAPNHVVVSR	18	1	1	Q921I1	C5(Carbamidomethyl)		3.82712		High	High	3.85017	3.94992	High	High	4.1728	4.1685	High
	HTTIFEVLPEK	14	1	1	Q921I1		High		2.39152	High	High	3.89535	2.61705	High	High	3.41007	2.65428	High
	KPVDQYEDCYLAR	14	1	1	Q921I1	C9(Carbamidomethyl)		3.63109		High	High	4.10283	3.44997	High		3.59495		High
	ADRDQYELLCLDNTR	14	1	1	Q921I1	C10(Carbamidomethyl)	High	4.65516	2.8671	High	High	2.93122	2.62793	High	High	3.44495	3.95218	High
	YLGAEYMQSVGNMR	6	1	1	Q921I1			3.31735		High	High	2.98677	3.17403					High
	AVSSFFSGSCVPCADPVAFPK	15	1	1	Q921I1	C10(Carbamidomethyl); C13(Carbamidomethyl)		3.95328		High		4.60307		High		4.03872		High
	LCQLCPGCGCSSTQPFFGYVGAFK	11	1	1	Q921I1	C2(Carbamidomethyl); C5(Carbamidomethyl); C8(Carbamidomethyl); C10(Carbamidomethyl)		2.84525		High	High	3.11059	2.82677	High	High	4.15039	2.86227	High
	DFQLFSSPLGK	10	1	1	Q921I1		High	3.63941	3.38389	High	High	3.40388	3.48869	High	High	3.99857	3.6138	High
	HQTVLDNTEGK	10	1	1	Q921I1			3.13478		High	High	3.79145	3.70963		High		3.20619
	WCAVSEHENTK	16	1	1	Q921I1	C2(Carbamidomethyl)		2.51019		High	High	3.1121	2.74059	High	High	2.70229	3.47491
	KGTDFQLNQLEGK	5	1	1	Q921I1					High	High	3.99068	3.51367					High
	KGTDFQLNQLEGKK	6	1	1	Q921I1			3.48583		High		2.57002		High	High	2.4401	3.37684	High
	NQQEGVCPEGSIDNSPVK	17	1	1	Q921I1	C7(Carbamidomethyl)	High	5.25883	3.75274	High	High	3.96716	4.80808	High	High	3.99989	4.48406	High
	TAGWNIPMGMLYNR	5	1	1	Q921I1			2.59423		High		2.41712		Medium		1.89041
	DGGGDVAFVK	10	1	1	Q921I1			3.3349		High	High	3.88771	3.71301	High	High	3.61024	2.90739	High
	EDLIWEILK	6	1	1	Q921I1			2.65225		High		2.63515		High		2.17175		High
	SAGWVIPIGLLFCK	7	1	1	Q921I1	C13(Carbamidomethyl)		2.1734		High		2.79001		High	High	2.84863	2.66861	High
	LYLGHNYVTAIR	12	1	1	Q921I1			2.16778		High		2.51918		High		2.68979		High
	LCQLCPGCGCSSTQPFFGYVGAFK	3	1	1	Q921I1	C2(Carbamidomethyl); C5(Carbamidomethyl); C8(Carbamidomethyl); C10(Carbamidomethyl); Q14(Deamidated)		2.92361										High
	LLEACTFHK	12	1	1	Q921I1	C5(Carbamidomethyl)		2.3047		High		2.17124		High	High	1.97062	2.17999	High
	IPSHAVVAR	11	1	1	Q921I1		Medium	1.20009	1.71472	High	High	1.50212	1.67276		Medium		1.66218
	EEYNGYTGAFR	3	1	1	Q921I1	N4(Deamidated)								High		2.03561
	WCALSHLER	10	1	1	Q921I1	C2(Carbamidomethyl)		1.14451		High	High	2.45473	1.82215	High	High	2.70287	1.80293	High
	AVLTSQETLFGGSDCTGNFCLFK	3	1	1	Q921I1	C15(Carbamidomethyl); N18(Deamidated); C20(Carbamidomethyl)		3.02076			High		4.23669	High		3.52808
	DQYELLCLDNTR	3	1	1	Q921I1	C7(Carbamidomethyl)				High	High	3.69754	4.12706	High		3.68657
	YLGAEYMQSVGNMR	1	1	1	Q921I1	M13(Oxidation)								High		2.91764
	FDEFFSQGCAPGYEK	2	1	1	Q921I1	C9(Carbamidomethyl)					High		3.37156		High		3.86197
	ASDTSITWNNLK	6	1	1	Q921I1			2.70059		High	High	2.8705	1.82362	Medium		2.41089		High
	QEDFELLCPDGTR	5	1	1	Q921I1	C8(Carbamidomethyl)		2.39205			High		2.46998	High		1.25043		High
	CDEWSIISEGK	1	1	1	Q921I1	C1(Carbamidomethyl)				High		2.24679
	TAGWNIPMGMLYNR	1	1	1	Q921I1	M10(Oxidation)												High
	DSAFGLLR	9	1	1	Q921I1			1.85286		Medium	High	1.79595	1.55647	Medium	Medium	2.14719	1.82677	High
	TSYPDCIK	8	1	1	Q921I1	C6(Carbamidomethyl)		1.98321			High		1.66976	High	High	2.02753	2.07586	Medium
	QEDFELLCPDGTRKPVK	1	1	1	Q921I1	C8(Carbamidomethyl)				High		3.18702
	NPAEWAK	1	1	1	Q921I1									High		2.02248
	GDVAFVK	6	1	1	Q921I1			1.87041		High		1.69824		Medium		2.32009		Medium
	LPEGTTPEK	3	1	1	Q921I1					Medium		1.73621
	TVLPPDGPR	2	1	1	Q921I1					Medium		2.0756						Medium
P68369	Tubulin alpha-1A chain OS=Mus musculus GN=Tuba1a PE=1 SV=1 - [TBA1A_MOUSE]	80.93	1	2	27	316		0			87.65	60.53	17	27	106.159	54.32	16	33		0			123.145	60.98	18	42	134.299	68.74	22	45	451	50.1036	5.05908
	Sequence	# PSMs	# Proteins	# Protein Groups	Protein Group Accessions	Modifications	I2	XCorr C2	XCorr I2	D2	J2	XCorr D2	XCorr J2	E2	K2	XCorr E2	XCorr K2	F2
	TIGGGDDSFNTFFSETGAGK	22	3	3	P68369;P05213;P68373		High		4.16902	High	High	4.10247	4.33288	High	High	5.74969	5.40057	High
	LADQCTGLQGFLVFHSFGGGTGSGFTSLLMER	9	3	3	P68369;P05213;P68373	C5(Carbamidomethyl)		2.87712		High	High	4.34165	4.49954	High	High	5.18414	4.88572	High
	AVFVDLEPTVIDEVR	23	3	3	P05213;P68373;P68369		High	4.20064	4.21411	High	High	4.55105	4.05496	High	High	3.82235	3.56723	High
	AVCMLSNTTAIAEAWAR	12	3	3	P68369;P05213;P68373	C3(Carbamidomethyl)		3.50893		High	High	4.07704	3.80686	High	High	4.84348	2.32125	High
	TIGGGDDSFNTFFSETGAGK	2	3	3	P05213;P68373;P68369	N10(Deamidated)					High		6.07918
	VGINYQPPTVVPGGDLAK	26	3	3	P68369;P05213;P68373		High	2.44402	2.9867	High	High	2.77014	3.56834	High	High	3.36678	2.8554	High
	DVNAAIATIK	12	3	3	P68369;P05213;P68373		High	2.78785	2.8315	High	High	3.26874	3.30246	High	High	2.63655	2.68183	High
	EIIDLVLDR	11	3	3	P68369;P05213;P68373		High		2.09165	High	High	1.92826	2.34687	High	High	2.53621	2.43792	High
	QLFHPEQLITGK	20	3	3	P05213;P68373;P68369		High	2.58836	2.53675	High	High	1.69191	1.53232	High	High	2.67949	2.46333	High
	IHFPLATYAPVISAEK	24	3	3	P68369;P05213;P68373		Medium	2.79385	2.22107	High	High	3.37065	2.74408	High	High	3.52716	2.76963	High
	LADQCTGLQGFLVFHSFGGGTGSGFTSLLMER	5	3	3	P68369;P05213;P68373	C5(Carbamidomethyl); Q9(Deamidated)								High	High	3.83749	4.34724	High
	AVCMLSNTTAIAEAWAR	2	3	3	P68369;P05213;P68373	C3(Carbamidomethyl); N7(Deamidated)												High
	FDLMYAK	7	3	3	P68369;P05213;P68373			2.21061		High	Medium	2.54425	2.25256	High	High	2.45714	2.58172	High
	AVCMLSNTTAIAEAWAR	2	2	2	P05213;P68373	C3(Carbamidomethyl); M4(Oxidation); N7(Deamidated)				High	High	4.50778	3.29978
	AYHEQLSVAEITNACFEPANQMVK	2	2	2	P68369;P05213	N13(Deamidated); C15(Carbamidomethyl)				High		4.31532			High		4.67972
	RTIQFVDWCPTGFK	15	2	2	P68369;P68373	C9(Carbamidomethyl)	High		4.60638	High	High	4.31455	4.61472	High	High	4.51637	4.60954	High
	AVCMLSNTTAIAEAWAR	10	3	3	P68369;P05213;P68373	C3(Carbamidomethyl); M4(Oxidation)				High	High	3.81666	4.1114	High	High	4.08383	4.53736	High
	LADQCTGLQGFLVFHSFGGGTGSGFTSLLMER	13	3	3	P68369;P05213;P68373	C5(Carbamidomethyl); M30(Oxidation)	High		5.62997	High	High	3.71594	4.02467	High	High	3.86805	4.87262	High
	FDGALNVDLTEFQTNLVPYPR	11	3	3	P68369;P05213;P68373					High	High	3.70062	5.01242	High	High	4.78711	4.98447	High
	NLDIERPTYTNLNR	7	3	3	P68369;P05213;P68373					High	High	3.07394	3.44207		High		2.43124	High
	LADQCTGLQGFLVFHSFGGGTGSGFTSLLMER	5	3	3	P05213;P68373;P68369	C5(Carbamidomethyl); Q9(Deamidated); M30(Oxidation)				Medium		2.50567			High		4.193
	AFVHWYVGEGMEEGEFSEAR	4	3	3	P05213;P68373;P68369					High	High	2.43434	4.36825		High		2.4371
	YMACCLLYR	5	3	3	P68369;P05213;P68373	C4(Carbamidomethyl); C5(Carbamidomethyl)				High		2.25385		High	High	2.32125	1.64006	High
	AYHEQLSVAEITNACFEPANQMVK	9	2	2	P68369;P05213	C15(Carbamidomethyl); M22(Oxidation)	High		3.05319	High	High	1.89524	2.33356	High	High	3.29309	2.96625	High
	RAFVHWYVGEGMEEGEFSEAR	4	3	3	P68369;P05213;P68373						High		5.01265	High		4.82245
	DYEEVGVDSVEGEGEEEGEEY	4	2	2	P05213;P68369						High		3.13136	High		2.92795
	AYHEQLSVAEITNACFEPANQMVK	2	2	2	P68369;P05213	C15(Carbamidomethyl)									High		2.62302	High
	AFVHWYVGEGMEEGEFSEAR	4	3	3	P68369;P05213;P68373	M11(Oxidation)					High		4.15585		High		4.39135
	RAFVHWYVGEGMEEGEFSEAR	3	3	3	P68369;P05213;P68373	M12(Oxidation)					High		4.78669
	LIGQIVSSITASLR	1	1	1	P68369
	LADQCTGLQGFLVFHSFGGGTGSGFTSLLMER	2	3	3	P68369;P05213;P68373	Q4(Deamidated); C5(Carbamidomethyl); Q9(Deamidated)		3.41221		High		2.01174
	TIQFVDWCPTGFK	2	2	2	P68373;P68369	C8(Carbamidomethyl)					High		4.18915
	MRECISIHVGQAGVQIGNACWELYCLEHGIQPDGQMPSDK	1	2	2	P05213;P68373	M1(Oxidation); C4(Carbamidomethyl); N18(Deamidated); C20(Carbamidomethyl); C25(Carbamidomethyl)					High		3.93131
	ECISIHVGQAGVQIGNACWELYCLEHGIQPDGQMPSDK	1	2	2	P05213;P68373	C2(Carbamidomethyl); C18(Carbamidomethyl); C23(Carbamidomethyl); Q29(Deamidated)					High		3.64027
	YMACCLLYR	2	3	3	P68369;P05213;P68373	M2(Oxidation); C4(Carbamidomethyl); C5(Carbamidomethyl)					High		2.37456
	EDAANNYAR	2	3	3	P68369;P05213;P68373										High		2.04922
	AYHEQLSVAEITNACFEPANQMVK	1	2	2	P68369;P05213	C15(Carbamidomethyl); Q21(Deamidated); M22(Oxidation)
	RTIQFVDWCPTGFK	1	1	1	P68373	Q4(Deamidated); C9(Carbamidomethyl)				High		3.59101
	EDMAALEK	3	3	3	P05213;P68373;P68369					High	High	1.83189	2.06296		High		1.76561
	FDLMYAK	9	3	3	P68369;P05213;P68373	M4(Oxidation)	Medium		1.57435		Medium		2.06708		Medium		2.2802
	LSVDYGK	10	3	3	P68369;P05213;P68373		Medium	2.10006	2.18162	High		1.79272		High		2.18829		High
	ECISIHVGQAGVQIGNACWELYCLEHGIQPDGQMPSDK	1	2	2	P05213;P68373	C2(Carbamidomethyl); C18(Carbamidomethyl); C23(Carbamidomethyl)					High		3.15039
	MRECISIHVGQAGVQIGNACWELYCLEHGIQPDGQMPSDK	1	2	2	P05213;P68373	C4(Carbamidomethyl); C20(Carbamidomethyl); C25(Carbamidomethyl); M36(Oxidation)					High		3.06023
	EDMAALEK	1	3	3	P05213;P68373;P68369	M3(Oxidation)					Medium		1.68456
	ECISIHVGQAGVQIGNACWELYCLEHGIQPDGQMPSDK	1	2	2	P05213;P68373	C2(Carbamidomethyl); Q9(Deamidated); N16(Deamidated); C18(Carbamidomethyl); C23(Carbamidomethyl)					Medium		2.6048
	GDVVPK	1	3	3	P05213;P68373;P68369					Medium		1.59747
	LSVDYGKK	1	3	3	P05213;P68373;P68369						Medium		2.10277
P68373	Tubulin alpha-1C chain OS=Mus musculus GN=Tuba1c PE=1 SV=1 - [TBA1C_MOUSE]	76.61	1	2	26	313	114.181	65.26	20	40		0			104.759	57.68	17	33	157.325	73.27	23	50	120.262	64.37	19	41	130.539	64.37	21	44	449	49.8775	5.09717
	Sequence	# PSMs	# Proteins	# Protein Groups	Protein Group Accessions	Modifications	I2	XCorr C2	XCorr I2	D2	J2	XCorr D2	XCorr J2	E2	K2	XCorr E2	XCorr K2	F2
	TIGGGDDSFNTFFSETGAGK	22	3	3	P68369;P05213;P68373		High		4.16902	High	High	4.10247	4.33288	High	High	5.74969	5.40057	High
	LADQCTGLQGFLVFHSFGGGTGSGFTSLLMER	9	3	3	P68369;P05213;P68373	C5(Carbamidomethyl)		2.87712		High	High	4.34165	4.49954	High	High	5.18414	4.88572	High
	AVFVDLEPTVIDEVR	23	3	3	P05213;P68373;P68369		High	4.20064	4.21411	High	High	4.55105	4.05496	High	High	3.82235	3.56723	High
	AVCMLSNTTAIAEAWAR	12	3	3	P68369;P05213;P68373	C3(Carbamidomethyl)		3.50893		High	High	4.07704	3.80686	High	High	4.84348	2.32125	High
	TIGGGDDSFNTFFSETGAGK	2	3	3	P05213;P68373;P68369	N10(Deamidated)					High		6.07918
	VGINYQPPTVVPGGDLAK	26	3	3	P68369;P05213;P68373		High	2.44402	2.9867	High	High	2.77014	3.56834	High	High	3.36678	2.8554	High
	DVNAAIATIK	12	3	3	P68369;P05213;P68373		High	2.78785	2.8315	High	High	3.26874	3.30246	High	High	2.63655	2.68183	High
	EIIDLVLDR	11	3	3	P68369;P05213;P68373		High		2.09165	High	High	1.92826	2.34687	High	High	2.53621	2.43792	High
	QLFHPEQLITGK	20	3	3	P05213;P68373;P68369		High	2.58836	2.53675	High	High	1.69191	1.53232	High	High	2.67949	2.46333	High
	IHFPLATYAPVISAEK	24	3	3	P68369;P05213;P68373		Medium	2.79385	2.22107	High	High	3.37065	2.74408	High	High	3.52716	2.76963	High
	LADQCTGLQGFLVFHSFGGGTGSGFTSLLMER	5	3	3	P68369;P05213;P68373	C5(Carbamidomethyl); Q9(Deamidated)								High	High	3.83749	4.34724	High
	AVCMLSNTTAIAEAWAR	2	3	3	P68369;P05213;P68373	C3(Carbamidomethyl); N7(Deamidated)												High
	FDLMYAK	7	3	3	P68369;P05213;P68373			2.21061		High	Medium	2.54425	2.25256	High	High	2.45714	2.58172	High
	AVCMLSNTTAIAEAWAR	2	2	2	P05213;P68373	C3(Carbamidomethyl); M4(Oxidation); N7(Deamidated)				High	High	4.50778	3.29978
	RTIQFVDWCPTGFK	15	2	2	P68369;P68373	C9(Carbamidomethyl)	High		4.60638	High	High	4.31455	4.61472	High	High	4.51637	4.60954	High
	LISQIVSSITASLR	11	2	2	P05213;P68373		High		2.35565	High	High	4.06476	4.35178	High	High	4.21333	4.00603	High
	AVCMLSNTTAIAEAWAR	10	3	3	P68369;P05213;P68373	C3(Carbamidomethyl); M4(Oxidation)				High	High	3.81666	4.1114	High	High	4.08383	4.53736	High
	LADQCTGLQGFLVFHSFGGGTGSGFTSLLMER	13	3	3	P68369;P05213;P68373	C5(Carbamidomethyl); M30(Oxidation)	High		5.62997	High	High	3.71594	4.02467	High	High	3.86805	4.87262	High
	FDGALNVDLTEFQTNLVPYPR	11	3	3	P68369;P05213;P68373					High	High	3.70062	5.01242	High	High	4.78711	4.98447	High
	NLDIERPTYTNLNR	7	3	3	P68369;P05213;P68373					High	High	3.07394	3.44207		High		2.43124	High
	LADQCTGLQGFLVFHSFGGGTGSGFTSLLMER	5	3	3	P05213;P68373;P68369	C5(Carbamidomethyl); Q9(Deamidated); M30(Oxidation)				Medium		2.50567			High		4.193
	AFVHWYVGEGMEEGEFSEAR	4	3	3	P05213;P68373;P68369					High	High	2.43434	4.36825		High		2.4371
	YMACCLLYR	5	3	3	P68369;P05213;P68373	C4(Carbamidomethyl); C5(Carbamidomethyl)				High		2.25385		High	High	2.32125	1.64006	High
	RAFVHWYVGEGMEEGEFSEAR	4	3	3	P68369;P05213;P68373						High		5.01265	High		4.82245
	AFVHWYVGEGMEEGEFSEAR	4	3	3	P68369;P05213;P68373	M11(Oxidation)					High		4.15585		High		4.39135
	RAFVHWYVGEGMEEGEFSEAR	3	3	3	P68369;P05213;P68373	M12(Oxidation)					High		4.78669
	AYHEQLTVAEITNACFEPANQMVK	2	1	1	P68373	C15(Carbamidomethyl); M22(Oxidation)									High		3.3798
	LADQCTGLQGFLVFHSFGGGTGSGFTSLLMER	2	3	3	P68369;P05213;P68373	Q4(Deamidated); C5(Carbamidomethyl); Q9(Deamidated)		3.41221		High		2.01174
	AYHEQLTVAEITNACFEPANQMVK	3	1	1	P68373	C15(Carbamidomethyl)				High	High	1.88553	2.8648					Medium
	TIQFVDWCPTGFK	2	2	2	P68373;P68369	C8(Carbamidomethyl)					High		4.18915
	MRECISIHVGQAGVQIGNACWELYCLEHGIQPDGQMPSDK	1	2	2	P05213;P68373	M1(Oxidation); C4(Carbamidomethyl); N18(Deamidated); C20(Carbamidomethyl); C25(Carbamidomethyl)					High		3.93131
	ECISIHVGQAGVQIGNACWELYCLEHGIQPDGQMPSDK	1	2	2	P05213;P68373	C2(Carbamidomethyl); C18(Carbamidomethyl); C23(Carbamidomethyl); Q29(Deamidated)					High		3.64027
	YMACCLLYR	2	3	3	P68369;P05213;P68373	M2(Oxidation); C4(Carbamidomethyl); C5(Carbamidomethyl)					High		2.37456
	EDAANNYAR	2	3	3	P68369;P05213;P68373										High		2.04922
	RTIQFVDWCPTGFK	1	1	1	P68373	Q4(Deamidated); C9(Carbamidomethyl)				High		3.59101
	EDMAALEK	3	3	3	P05213;P68373;P68369					High	High	1.83189	2.06296		High		1.76561
	FDLMYAK	9	3	3	P68369;P05213;P68373	M4(Oxidation)	Medium		1.57435		Medium		2.06708		Medium		2.2802
	LSVDYGK	10	3	3	P68369;P05213;P68373		Medium	2.10006	2.18162	High		1.79272		High		2.18829		High
	ECISIHVGQAGVQIGNACWELYCLEHGIQPDGQMPSDK	1	2	2	P05213;P68373	C2(Carbamidomethyl); C18(Carbamidomethyl); C23(Carbamidomethyl)					High		3.15039
	MRECISIHVGQAGVQIGNACWELYCLEHGIQPDGQMPSDK	1	2	2	P05213;P68373	C4(Carbamidomethyl); C20(Carbamidomethyl); C25(Carbamidomethyl); M36(Oxidation)					High		3.06023
	EDMAALEK	1	3	3	P05213;P68373;P68369	M3(Oxidation)					Medium		1.68456
	ECISIHVGQAGVQIGNACWELYCLEHGIQPDGQMPSDK	1	2	2	P05213;P68373	C2(Carbamidomethyl); Q9(Deamidated); N16(Deamidated); C18(Carbamidomethyl); C23(Carbamidomethyl)					Medium		2.6048
	GDVVPK	1	3	3	P05213;P68373;P68369					Medium		1.59747
	LSVDYGKK	1	3	3	P05213;P68373;P68369						Medium		2.10277
Q9D6F9	Tubulin beta-4A chain OS=Mus musculus GN=Tubb4a PE=1 SV=3 - [TBB4A_MOUSE]	70.72	1	1	21	311		0				0				0			144.075	70.5	20	50		0			142.703	70.5	20	50	444	49.5539	4.88135
	Sequence	# PSMs	# Proteins	# Protein Groups	Protein Group Accessions	Modifications	I2	XCorr C2	XCorr I2	D2	J2	XCorr D2	XCorr J2	E2	K2	XCorr E2	XCorr K2	F2
	EAESCDCLQGFQLTHSLGGGTGSGMGTLLISK	10	3	3	P68372;P99024;Q9D6F9	C5(Carbamidomethyl); C7(Carbamidomethyl)				High	High	5.02693	2.55282	High	High	2.17654	2.85233	High
	ISEQFTAMFR	7	6	4	P68372;P99024;Q7TMM9;Q9D6F9					High	High	3.10929	3.07295	High	High	3.18687	3.25128	High
	SGPFGQIFRPDNFVFGQSGAGNNWAK	20	5	4	Q7TMM9;P68372;P99024;Q9D6F9		High	3.30917	2.71287	High	High	4.93329	4.93165	High	High	3.98503	4.66111	High
	EIVHLQAGQCGNQIGAK	20	6	4	P99024;Q9D6F9;P68372;Q7TMM9	C10(Carbamidomethyl)	High	3.71918	4.27847	High	High	4.63403	4.76446	High	High	3.78716	4.1021	High
	NMMAACDPR	8	7	5	Q9D6F9;P68372;P99024;Q922F4;Q7TMM9	C6(Carbamidomethyl)		2.70049		High	High	2.44646	2.62048	High		2.3783		High
	YLTVAAVFR	12	3	3	P68372;P99024;Q9D6F9		High	2.90182	2.05586	High	High	3.09651	2.80841	High	High	2.32034	2.18762	High
	TAVCDIPPR	50	5	4	P68372;P99024;Q7TMM9;Q9D6F9	C4(Carbamidomethyl)				High	High	2.63687	2.76296	High	High	2.72836	2.58178	High
	LAVNMVPFPR	11	7	5	P68372;P99024;Q922F4;Q7TMM9;Q9D6F9			1.74862		High	High	2.78465	3.29973	High	High	3.31877	2.16616	High
	EAESCDCLQGFQLTHSLGGGTGSGMGTLLISK	11	3	3	P68372;P99024;Q9D6F9	C5(Carbamidomethyl); C7(Carbamidomethyl); M25(Oxidation)				High	High	4.31357	4.01238		High		3.73536	High
	AVLVDLEPGTMDSVR	6	2	2	P68372;Q9D6F9					High	High	3.41173	2.74458	High	High	2.12805	3.41263	High
	NSSYFVEWIPNNVK	10	7	5	Q7TMM9;P68372;P99024;Q922F4;Q9D6F9		High		3.08224	High	High	3.35437	3.25447	High	High	2.51201	3.48785
	LTTPTYGDLNHLVSATMSGVTTCLR	14	5	4	P68372;P99024;Q7TMM9;Q9D6F9	M17(Oxidation); C23(Carbamidomethyl)				High	High	2.89209	3.46903	High	High	2.90853	2.76571	High
	LHFFMPGFAPLTSR	12	5	4	P68372;P99024;Q7TMM9;Q9D6F9	M5(Oxidation)				High	High	2.87758	2.28308	High	High	2.43016	3.59066	High
	LTTPTYGDLNHLVSATMSGVTTCLR	5	5	4	P68372;P99024;Q9D6F9;Q7TMM9	C23(Carbamidomethyl)				High	High	2.56532	3.80865		High		2.70717	High
	LAVNMVPFPR	19	7	5	P68372;P99024;Q922F4;Q7TMM9;Q9D6F9	M5(Oxidation)	High		2.0667	High	High	2.55924	2.69961	High	High	2.80794	3.08547	High
	LHFFMPGFAPLTSR	7	5	4	P68372;P99024;Q9D6F9;Q7TMM9					High	High	2.30635	2.4633	High	High	2.2979	2.46909	High
	FWEVISDEHGIDPTGTYHGDSDLQLER	9	2	2	P68372;Q9D6F9					High	High	2.28701	3.42236	High	High	2.24198	5.58911	High
	ALTVPELTQQMFDAK	7	4	3	P68372;Q922F4;Q9D6F9					High	High	2.25386	2.90022	High	High	2.52464	2.00626	High
	AVLVDLEPGTMDSVR	7	2	2	P68372;Q9D6F9	M11(Oxidation)				High	High	2.15741	2.04305	High	High	1.13293	2.89144	High
	FPGQLNADLR	9	7	5	P68372;P99024;Q922F4;Q7TMM9;Q9D6F9					High	High	2.08252	1.93518	High	High	1.89255	2.19131
	IMNTFSVVPSPK	6	4	3	P68372;P99024;Q9D6F9	M2(Oxidation)				High	High	1.70022	2.04978	High		1.5825		High
	EAESCDCLQGFQLTHSLGGGTGSGMGTLLISK	2	3	3	P68372;P99024;Q9D6F9	C5(Carbamidomethyl); C7(Carbamidomethyl); Q9(Deamidated); M25(Oxidation)								High		4.69097
	LTTPTYGDLNHLVSATMSGVTTCLR	3	2	2	P68372;P99024	N10(Deamidated); M17(Oxidation); C23(Carbamidomethyl)												High
	EAESCDCLQGFQLTHSLGGGTGSGMGTLLISK	2	3	3	P68372;P99024;Q9D6F9	C5(Carbamidomethyl); C7(Carbamidomethyl); Q9(Deamidated); Q12(Deamidated); M25(Oxidation)	High		3.91179
	VSDTVVEPYNATLSVHQLVENTDETYCIDNEALYDICFR	4	5	4	Q9D6F9;P68372;P99024;Q922F4	Q17(Deamidated); C27(Carbamidomethyl); N30(Deamidated); C37(Carbamidomethyl)					High		5.24519		High		4.60649
	MREIVHLQAGQCGNQIGAK	5	6	4	P68372;Q7TMM9;P99024;Q9D6F9	C12(Carbamidomethyl)					High		3.73316		High		3.25047
	VSDTVVEPYNATLSVHQLVENTDETYCIDNEALYDICFR	5	5	4	P68372;P99024;Q922F4;Q9D6F9	C27(Carbamidomethyl); N30(Deamidated); C37(Carbamidomethyl)					High		3.64602		High		3.9046
	FWEVISDEHGIDPTGTYHGDSDLQLER	2	2	2	Q9D6F9;P68372	Q24(Deamidated)				High	High	3.74705	4.5211
	RISEQFTAMFR	5	6	4	Q9D6F9;P68372;P99024;Q7TMM9					Medium	High	2.44564	2.64043	High		2.68725		Medium
	NMMAACDPR	4	7	5	Q7TMM9;P68372;P99024;Q922F4;Q9D6F9	M3(Oxidation); C6(Carbamidomethyl)				High	High	2.42622	2.31165		High		2.27318
	RISEQFTAMFR	4	6	4	Q9D6F9;P68372;P99024;Q7TMM9	M9(Oxidation)					High		3.01956		High		1.8568
	MAATFIGNSTAIQELFK	2	1	1	Q9D6F9	M1(Oxidation)					High		4.31306
	VSDTVVEPYNATLSVHQLVENTDETYCIDNEALYDICFR	3	5	4	Q9D6F9;P68372;P99024;Q922F4	C27(Carbamidomethyl); C37(Carbamidomethyl)					High		3.68855
	IMNTFSVVPSPK	2	4	3	Q9D6F9;P68372;P99024						High		2.81756		High		2.72932
	ALTVPELTQQMFDAK	2	4	3	P68372;Q922F4;Q9D6F9	M11(Oxidation)					Medium		2.05519		High		2.15922
	FPGQLNADLRK	3	7	5	Q7TMM9;P68372;P99024;Q922F4;Q9D6F9									Medium	High	2.10695	1.90633
	NSSYFVEWIPNNVK	1	4	4	Q9D6F9;P68372;P99024;Q922F4	N1(Deamidated)
	NMMAACDPR	2	6	4	P68372;P99024;Q922F4;Q9D6F9	M2(Oxidation); M3(Oxidation); C6(Carbamidomethyl)					Medium		1.14554					Medium
P07759	Serine protease inhibitor A3K OS=Mus musculus GN=Serpina3k PE=1 SV=2 - [SPA3K_MOUSE]	53.11	1	13	20	298	92.9686	53.11	18	36	98.3702	51.2	18	37	95.1989	45.93	17	31	55.7013	41.15	15	21	50.5509	37.56	13	18	42.8968	36.6	14	17	418	46.85	5.16064
	Sequence	# PSMs	# Proteins	# Protein Groups	Protein Group Accessions	Modifications	I2	XCorr C2	XCorr I2	D2	J2	XCorr D2	XCorr J2	E2	K2	XCorr E2	XCorr K2	F2
	AVLDVAETGTEAAAATGVIGGIR	30	1	1	P07759		High	5.5267	4.98312	High	High	4.80379	5.92859	High	High	4.6502	5.27931	High
	EVFTEQADLSGITETK	21	1	1	P07759		High	4.78191	4.06784	High	High	3.878	4.07495	High	High	3.46617	5.00121	High
	ISFDPQDTFESEFYLDEK	22	2	2	P07759;Q03734		High	4.39858	4.2871	High	High	4.38867	3.52831	High	High	3.514	2.67545	High
	TLMVLVNYIYFK	11	3	3	P07759;Q03734;Q91WP6			3.77302		High		3.85091		High		2.70017		High
	ALYQTEAFTADFQQPTEAK	11	1	1	P07759		High	5.37326	4.53455	High	High	3.81004	4.75619	High	High	4.56593	4.78235	High
	TLFPSQIEELNLPK	22	1	1	P07759		High	4.20847	2.36501	High	High	3.94028	2.42373	High	High	3.71639	2.9995	High
	MQQVEASLQPETLR	11	3	3	P07759;Q03734;Q91WP6		High	3.34671	2.95846		High		2.53198	High	High	2.98287	3.42298	High
	TMEEILEGLK	9	1	1	P07759			2.6584		High	High	3.13428	3.2119	High	High	2.91233	3.18362	High
	DEELSCSVLELK	6	2	2	P07759;Q03734	C6(Carbamidomethyl)		2.95811		High		3.40205		High		2.34674		High
	LEEDVLPEMGIK	11	1	1	P07759		High	2.31332	2.43289	High	High	2.60077	3.50293	High	High	2.73844	2.80895	High
	DLQILAEFHEK	23	2	2	P07759;Q03734		High	2.32463	3.10379	High	High	2.74579	2.60861	High	High	2.93055	2.91192	High
	HFRDEELSCSVLELK	13	2	2	P07759;Q03734	C9(Carbamidomethyl)	High	3.73972	2.70631	High	High	2.82553	2.0416	High		3.41067		High
	MQQVEASLQPETLRK	12	3	3	P07759;Q91WP6;Q03734	M1(Oxidation)		3.40582		High	High	2.39233	1.92015	High	High	2.62048	1.85243
	MQQVEASLQPETLRK	10	3	3	P07759;Q91WP6;Q03734		Medium	3.49816	2.68196	High		3.9716		High	High	4.17936	2.82654	High
	ELISELDER	6	1	1	P07759			3.04718		High		2.52967		High		2.72562		High
	LSVSQVVHK	15	1	1	P07759		Medium	2.18278	1.57898	Medium	High	2.12666	1.96906	Medium		2.23661		High
	AVLDVAETGTEAAAATGVIGGIRK	16	1	1	P07759		High	1.83737	2.41968	High	Medium	2.49145	1.24826	High	High	2.56281	2.47131	High
	KLSVSQVVHK	7	1	1	P07759					High	High	2.49915	3.5287	High	High	3.27364	2.6428
	EVFTEQADLSGITETKK	1	1	1	P07759
	TLMVLVNYIYFK	5	2	2	P07759;Q91WP6	M3(Oxidation)				High		3.33075		High		3.64779		High
	TMEEILEGLK	3	1	1	P07759	M2(Oxidation)				High		1.84919		High		2.67219		High
	MQQVEASLQPETLRK	2	3	3	P07759;Q91WP6;Q03734	M1(Oxidation); Q9(Deamidated)								High		2.37595		High
	MQQVEASLQPETLR	1	2	2	P07759;Q91WP6	M1(Oxidation)								High		1.94837
	LEEDVLPEMGIK	8	1	1	P07759	M9(Oxidation)	Medium	2.63712	2.45624	High		2.81504		Medium		2.78518		High
	FSIASNYR	11	1	1	P07759		High	2.55231	2.2279	High	High	2.15137	2.16153		Medium		2.38215	High
	AILPAVHFNRPFLFVIYHTSAQSILFMAK	4	1	1	P07759	N9(Deamidated)				High		1.82225		Medium		1.19705
	AILPAVHFNRPFLFVIYHTSAQSILFMAK	4	1	1	P07759			2.03571		Medium		2.17837
	AILPAVHFNRPFLFVIYHTSAQSILFMAK	2	1	1	P07759	Q22(Deamidated); M27(Oxidation)				Medium		2.27282		High		1.8076
	AILPAVHFNRPFLFVIYHTSAQSILFMAK	1	1	1	P07759	N9(Deamidated); Q22(Deamidated)		2.68063
Q7TMM9	Tubulin beta-2A chain OS=Mus musculus GN=Tubb2a PE=1 SV=1 - [TBB2A_MOUSE]	56.18	1	3	21	294	112.225	50.79	17	41		0				0				0			119.966	48.31	19	45		0			445	49.875	4.89404
	Sequence	# PSMs	# Proteins	# Protein Groups	Protein Group Accessions	Modifications	I2	XCorr C2	XCorr I2	D2	J2	XCorr D2	XCorr J2	E2	K2	XCorr E2	XCorr K2	F2
	AILVDLEPGTMDSVR	11	4	2	P99024;Q7TMM9			3.12907		High	High	3.74309	3.26356	High	High	3.36393	3.85235	High
	ISEQFTAMFR	7	6	4	P68372;P99024;Q7TMM9;Q9D6F9					High	High	3.10929	3.07295	High	High	3.18687	3.25128	High
	SGPFGQIFRPDNFVFGQSGAGNNWAK	20	5	4	Q7TMM9;P68372;P99024;Q9D6F9		High	3.30917	2.71287	High	High	4.93329	4.93165	High	High	3.98503	4.66111	High
	EIVHIQAGQCGNQIGAK	20	6	4	P99024;Q9D6F9;P68372;Q7TMM9	C10(Carbamidomethyl)	High	3.71918	4.27847	High	High	4.63403	4.76446	High	High	3.78716	4.1021	High
	GHYTEGAELVDSVLDVVR	16	6	4	P68372;P99024;Q922F4;Q7TMM9		High		3.09703	High	High	5.08762	2.89724	High	High	4.91357	2.25566	High
	NMMAACDPR	8	7	5	Q9D6F9;P68372;P99024;Q922F4;Q7TMM9	C6(Carbamidomethyl)		2.70049		High	High	2.44646	2.62048	High		2.3783		High
	TAVCDIPPR	50	5	4	P68372;P99024;Q7TMM9;Q9D6F9	C4(Carbamidomethyl)				High	High	2.63687	2.76296	High	High	2.72836	2.58178	High
	AILVDLEPGTMDSVR	13	4	2	P99024;Q7TMM9	M11(Oxidation)		2.20439		High	High	3.0635	2.42229	High	High	2.01384	3.39873	High
	LAVNMVPFPR	11	7	5	P68372;P99024;Q922F4;Q7TMM9;Q9D6F9			1.74862		High	High	2.78465	3.29973	High	High	3.31877	2.16616	High
	EVDEQMLNVQNK	8	4	3	P68372;P99024;Q7TMM9		High		4.0045	High	High	3.06823	1.78598		High		1.91186
	NSSYFVEWIPNNVK	10	7	5	Q7TMM9;P68372;P99024;Q922F4;Q9D6F9		High		3.08224	High	High	3.35437	3.25447	High	High	2.51201	3.48785
	LTTPTYGDLNHLVSATMSGVTTCLR	14	5	4	P68372;P99024;Q7TMM9;Q9D6F9	M17(Oxidation); C23(Carbamidomethyl)				High	High	2.89209	3.46903	High	High	2.90853	2.76571	High
	LHFFMPGFAPLTSR	12	5	4	P68372;P99024;Q7TMM9;Q9D6F9	M5(Oxidation)				High	High	2.87758	2.28308	High	High	2.43016	3.59066	High
	EVDEQMLNVQNK	11	4	3	P68372;P99024;Q7TMM9	M6(Oxidation)	High		3.78925	High	High	2.67194	3.6175		High		3.97569	High
	LTTPTYGDLNHLVSATMSGVTTCLR	5	5	4	P68372;P99024;Q9D6F9;Q7TMM9	C23(Carbamidomethyl)				High	High	2.56532	3.80865		High		2.70717	High
	LAVNMVPFPR	19	7	5	P68372;P99024;Q922F4;Q7TMM9;Q9D6F9	M5(Oxidation)	High		2.0667	High	High	2.55924	2.69961	High	High	2.80794	3.08547	High
	LHFFMPGFAPLTSR	7	5	4	P68372;P99024;Q9D6F9;Q7TMM9					High	High	2.30635	2.4633	High	High	2.2979	2.46909	High
	FPGQLNADLR	9	7	5	P68372;P99024;Q922F4;Q7TMM9;Q9D6F9					High	High	2.08252	1.93518	High	High	1.89255	2.19131
	LTTPTYGDLNHLVSATMSGVTTCLR	3	2	2	P68372;P99024	N10(Deamidated); M17(Oxidation); C23(Carbamidomethyl)												High
	MREIVHIQAGQCGNQIGAK	5	6	4	P68372;Q7TMM9;P99024;Q9D6F9	C12(Carbamidomethyl)					High		3.73316		High		3.25047
	INVYYNEAAGNK	1	1	1	Q7TMM9										High		3.41591
	FWEVISDEHGIDPTGSYHGDSDLQLER	3	2	1	Q7TMM9					High	High	1.92989	1.87107
	RISEQFTAMFR	5	6	4	Q9D6F9;P68372;P99024;Q7TMM9					Medium	High	2.44564	2.64043	High		2.68725		Medium
	NMMAACDPR	4	7	5	Q7TMM9;P68372;P99024;Q922F4;Q9D6F9	M3(Oxidation); C6(Carbamidomethyl)				High	High	2.42622	2.31165		High		2.27318
	GHYTEGAELVDSVLDVVRK	8	6	4	Q7TMM9;P68372;P99024;Q922F4					High	High	2.42578	2.89758		High		3.38742
	RISEQFTAMFR	4	6	4	Q9D6F9;P68372;P99024;Q7TMM9	M9(Oxidation)					High		3.01956		High		1.8568
	YLTVAAIFR	1	2	1	Q7TMM9										High		2.21466
	IREEYPDR	3	5	4	P68372;P99024;Q922F4;Q7TMM9					Medium	High	1.71397	2.8887
	FPGQLNADLRK	3	7	5	Q7TMM9;P68372;P99024;Q922F4;Q9D6F9									Medium	High	2.10695	1.90633
	NSSYFVEWIPNNVK	1	4	4	Q9D6F9;P68372;P99024;Q922F4	N1(Deamidated)
	NMMAACDPR	2	6	4	P68372;P99024;Q922F4;Q9D6F9	M2(Oxidation); M3(Oxidation); C6(Carbamidomethyl)					Medium		1.14554					Medium
Q91X72	Hemopexin OS=Mus musculus GN=Hpx PE=1 SV=2 - [HEMO_MOUSE]	59.35	1	23	23	290	93.9914	57.83	20	37	91.2831	54.57	18	34	90.6034	51.96	17	32	42.1645	46.52	15	16	43.5757	42.61	15	18	57.6768	46.52	15	20	460	51.2852	7.79639
	Sequence	# PSMs	# Proteins	# Protein Groups	Protein Group Accessions	Modifications	I2	XCorr C2	XCorr I2	D2	J2	XCorr D2	XCorr J2	E2	K2	XCorr E2	XCorr K2	F2
	ELGSPPGISLETIDAAFSCPGSSR	18	1	1	Q91X72	C19(Carbamidomethyl)		4.69086		High	High	3.29809	4.51996	High		4.56771		High
	DGWHSWPIAHHWPQGPSTVDAAFSWDDK	6	1	1	Q91X72	Q14(Deamidated)		3.52849		High		2.34261			High		2.63511
	DGWHSWPIAHHWPQGPSTVDAAFSWDDK	28	1	1	Q91X72			4.43764		High	High	4.37832	3.72854	High	High	4.24583	1.9039	High
	LFQEEFPGIPYPPDAAVECHR	28	1	1	Q91X72	C19(Carbamidomethyl)	High	3.44004	2.52924	High	High	3.23817	3.63117	High	High	3.63245	3.65243	High
	GATYAFTGSHYWR	8	1	1	Q91X72		Medium	3.57445	1.49768	High		2.57939		High	Medium	3.29141	2.25304
	SGAQATWTEVSWPHEK	13	1	1	Q91X72			3.37896		High		3.43125		High		3.6268		High
	GECQSEGVLFFQGNRK	6	1	1	Q91X72	C3(Carbamidomethyl)		1.70379		High		3.07481		High		2.37587		High
	SLGPNTCSSNGSSLYFIHGPNLYCYSSIDK	10	1	1	Q91X72	C7(Carbamidomethyl); C24(Carbamidomethyl)		3.6971		High		3.54299		High		2.50321		High
	VYLIQGTQVYVFLTK	20	1	1	Q91X72			4.35156		High	High	3.58538	2.86088	High	High	5.24559	3.4627	High
	NPITSVDAAFR	12	1	1	Q91X72		High	2.94589	3.05555	High	High	2.66536	3.11855	High	High	2.68062	2.1176	High
	WFWDFATR	12	1	1	Q91X72		High	2.95907	2.5896	High	High	2.3971	3.17859	High	High	2.63529	2.88333	High
	GPDSVFLIK	13	1	1	Q91X72		High	3.14797	2.45219	High	High	2.78592	2.78235	High	High	3.07697	3.20173	High
	DYFVSCPGR	11	1	1	Q91X72	C6(Carbamidomethyl)	Medium	2.74669	2.52035	High	High	3.05541	2.80765	High	High	3.08198	2.65048	High
	SLGPNTCSSNGSSLYFIHGPNLYCYSSIDK	19	1	1	Q91X72	C7(Carbamidomethyl); N21(Deamidated); C24(Carbamidomethyl)	High	3.90141	3.36287	High	High	3.92428	4.27726	High	High	3.97406	3.21179	High
	VDGALCLDK	9	1	1	Q91X72	C6(Carbamidomethyl)		2.73979		High	High	3.11153	2.64442	High	High	2.95578	2.52052	High
	VNSILGCSQ	10	1	1	Q91X72	C7(Carbamidomethyl)	Medium	2.4208	1.88701	High	High	2.19272	2.0108	Medium	High	2.02022	2.43596	High
	NPITSVDAAFRGPDSVFLIK	9	1	1	Q91X72			2.31934		High		2.25945		Medium	Medium	1.66542	1.65713	High
	GGNNLVSGYPK	12	1	1	Q91X72		Medium	2.74119	2.01178	High	Medium	2.33126	1.90587	High	Medium	2.30301	1.87457	High
	CSPDPGLTALLSDHR	18	1	1	Q91X72	C1(Carbamidomethyl)	High	2.58418	2.59879	High	High	1.91242	1.70992	High	High	2.36275	2.10827	High
	YYCFQGNK	11	1	1	Q91X72	C3(Carbamidomethyl)	High	2.04978	1.9538	High	High	2.8281	1.85333		High		2.80893	High
	SLGPNTCSSNGSSLYFIHGPNLYCYSSIDK	2	1	1	Q91X72	C7(Carbamidomethyl); N10(Deamidated); N21(Deamidated); C24(Carbamidomethyl)				High		4.57142
	LFQEEFPGIPYPPDAAVECHRGECQSEGVLFFQGNRK	1	1	1	Q91X72	C19(Carbamidomethyl); C24(Carbamidomethyl); Q33(Deamidated)		2.96601
	NPITSVDAAFRGPDSVFLIK	1	1	1	Q91X72	N1(Deamidated)				High		3.58353
	LFQEEFPGIPYPPDAAVECHRGECQSEGVLFFQGNRK	1	1	1	Q91X72	C19(Carbamidomethyl); C24(Carbamidomethyl); Q25(Deamidated); Q33(Deamidated)
	RLWWLDLK	1	1	1	Q91X72
	LWWLDLK	5	1	1	Q91X72			1.5151		High		1.71994		High		1.42646
	LFQEEFPGIPYPPDAAVECHRGECQSEGVLFFQGNRK	1	1	1	Q91X72	C19(Carbamidomethyl); C24(Carbamidomethyl)		2.36775
	LYVSSGR	4	1	1	Q91X72					Medium	Medium	1.50221	1.4155
	GEFVWR	1	1	1	Q91X72
P16858	Glyceraldehyde-3-phosphate dehydrogenase OS=Mus musculus GN=Gapdh PE=1 SV=2 - [G3P_MOUSE]	74.47	2	18	18	282	115.473	61.86	15	41	98.1172	59.46	13	36	65.7226	63.66	14	28	151.507	72.37	15	52	153.673	63.66	15	58	169.48	72.07	16	53	333	35.7872	8.25049
	Sequence	# PSMs	# Proteins	# Protein Groups	Protein Group Accessions	Modifications	I2	XCorr C2	XCorr I2	D2	J2	XCorr D2	XCorr J2	E2	K2	XCorr E2	XCorr K2	F2
	IVSNASCTTNCLAPLAK	16	1	1	P16858	C7(Carbamidomethyl); C11(Carbamidomethyl)		4.93076		High	High	5.16715	5.38132	High	High	3.79703	4.23514	High
	VIHDNFGIVEGLMTTVHAITATQK	14	1	1	P16858					High	High	4.06801	3.36928	High	High	4.11353	2.68419	High
	VPTPNVSVVDLTCR	25	2	1	P16858	C13(Carbamidomethyl)	High	2.88311	1.52301	High	High	2.92932	2.58551	High	High	3.4007	2.97095	High
	GAAQNIIPASTGAAK	16	1	1	P16858					Medium	Medium	2.68127	2.93077	High	Medium	2.81903	2.75514	High
	WGEAGAEYVVESTGVFTTMEK	14	1	1	P16858					High	High	6.15236	5.19902	High	High	6.32953	5.11259	High
	LVINGKPITIFQER	13	1	1	P16858					High	High	2.93395	4.00254	High	High	2.55249	2.71321	High
	WGEAGAEYVVESTGVFTTMEK	10	1	1	P16858	M19(Oxidation)				High	High	6.34063	5.4166	High	High	6.11368	5.49427	High
	RVIISAPSADAPMFVMGVNHEK	11	1	1	P16858					High	High	4.66685	3.32583	High	High	4.1264	4.26902	High
	IVSNASCTTNCLAPLAK	11	1	1	P16858	C7(Carbamidomethyl); N10(Deamidated); C11(Carbamidomethyl)				High	High	4.19064	5.25603	High	High	4.9195	3.8554
	VVDLMAYMASK	6	1	1	P16858					High	High	3.38875	3.04086	High	High	3.85532	3.41302	High
	VVDLMAYMASKE	8	1	1	P16858	M5(Oxidation)				High	High	3.18846	3.19041	High	High	3.87516	2.86301
	GILGYTEDQVVSCDFNSNSHSSTFDAGAGIALNDNFVK	2	1	1	P16858	C13(Carbamidomethyl); N35(Deamidated)				High		3.14836		High		2.61941
	VIHDNFGIVEGLMTTVHAITATQK	23	1	1	P16858	M13(Oxidation)				High	High	2.96879	3.43718	High	High	4.358	3.53139	High
	VVDLMAYMASKE	6	1	1	P16858					High	High	2.89391	3.26126	High	High	3.19237	2.40365	High
	LVINGKPITIFQER	14	1	1	P16858	N4(Deamidated)				High	High	2.45356	2.60926	High	High	2.54879	1.88967	High
	VGVNGFGR	6	1	1	P16858					High	High	2.12305	2.15402	High	High	1.79403	2.33037	High
	VIHDNFGIVEGLMTTVHAITATQK	2	1	1	P16858	N5(Deamidated); M13(Oxidation)								High		3.84671
	RVIISAPSADAPMFVMGVNHEK	10	1	1	P16858	M13(Oxidation); M16(Oxidation)					High		3.79773	High	High	2.76833	3.29182	Medium
	GILGYTEDQVVSCDFNSNSHSSTFDAGAGIALNDNFVK	5	1	1	P16858	C13(Carbamidomethyl)					High		4.31942		High		3.6203	High
	LISWYDNEYGYSNR	8	1	1	P16858						High		5.09503		High		2.77686	High
	VVDLMAYMASKE	4	1	1	P16858	M5(Oxidation); M8(Oxidation)					High		3.09733		High		3.099
	RVIISAPSADAPMFVMGVNHEK	10	1	1	P16858	M13(Oxidation)					High		2.24597		High		5.11156
	RVIISAPSADAPMFVMGVNHEK	1	1	1	P16858	M13(Oxidation); M16(Oxidation); N19(Deamidated)				High		2.35994
	VGVNGFGR	12	1	1	P16858	N4(Deamidated)				High	High	2.00816	2.34199	High	High	2.0337	2.95749	High
	VEIVAINDPFIDLNYMVYMFQYDSTHGK	4	1	1	P16858	M16(Oxidation); M19(Oxidation)					High		3.27273
	VVDLMAYMASK	3	1	1	P16858	M8(Oxidation)					High		2.63301		High		3.69883
	RVIISAPSADAPMFVMGVNHEK	1	1	1	P16858	M13(Oxidation); N19(Deamidated)									High		4.07261
	VVDLMAYMASK	1	1	1	P16858	M5(Oxidation); M8(Oxidation)									High		2.77935
	VEIVAINDPFIDLNYMVYMFQYDSTHGK	3	1	1	P16858	N14(Deamidated); M16(Oxidation); M19(Oxidation)
	LTGMAFR	5	2	1	P16858					High		1.87062		High	High	1.46013	1.80325	Medium
	GAAQNIIPASTGAAK	4	1	1	P16858	Q4(Deamidated)				Medium	Medium	2.20416	2.97964		High		3.0702
	LVINGKPITIFQERDPTNIK	7	1	1	P16858					Medium	High	2.0437	2.54278	High	Medium	1.52454	1.0992	Medium
	VIISAPSADAPMFVMGVNHEK	3	1	1	P16858	M12(Oxidation)									Medium		1.45043
	VIISAPSADAPMFVMGVNHEK	1	1	1	P16858										Medium		1.60795
	QASEGPLK	2	1	1	P16858					Medium	Medium	1.5302	2.19234
	DPTNIK	1	1	1	P16858					Medium		1.75199
P70303	CTP synthase 2 OS=Mus musculus GN=Ctps2 PE=1 SV=1 - [PYRG2_MOUSE]	73.89	1	32	36	273	2.70911	3.41	2	2		0							259.391	70.14	32	90	275.49	71.16	34	99	229.446	65.87	30	82	586	65.4727	6.49365
	Sequence	# PSMs	# Proteins	# Protein Groups	Protein Group Accessions	Modifications	I2	XCorr C2	XCorr I2	D2	J2	XCorr D2	XCorr J2	E2	K2	XCorr E2	XCorr K2	F2
	ALEHSALAINHK	12	2	2	P70698;P70303					High	High	2.70911	3.16545		High		3.36845
	IDPYINIDAGTFSPYEHGEVFVLNDGGEVDLDLGNYER	10	1	1	P70303						High		5.63956		High		4.13183
	HRYEVNPNLINQFENK	11	1	1	P70303						High		4.9243		High		4.18658
	DANSTEFEPNTPVPLVIDMPEHNPGDLGGTMR	15	1	1	P70303	M31(Oxidation)					High		4.53484		High		3.57151
	VPLLLEEQGVVK	14	1	1	P70303						High		4.25216		High		4.15057
	DANSTEFEPNTPVPLVIDMPEHNPGDLGGTMR	3	1	1	P70303	M19(Oxidation); N23(Deamidated)					High		4.21661		High		3.37174
	LPYSDGYSDASDDSFPEAK	3	1	1	P70303						High		4.15935		High		4.50734
	GIIASSIGTILK	5	1	1	P70303						High		4.11743		High		3.20633
	ENFYNIHVSLVPQPSATGEQK	10	1	1	P70303						High		4.09784		High		3.67178
	LNLMYIDSIDLEPVTK	2	1	1	P70303						High		3.99634		High		3.98781
	YILVTGGVISGIGK	7	2	2	P70698;P70303						High		3.94308		High		3.85065
	YEVNPNLINQFENK	6	1	1	P70303						High		3.88695		High		4.40367
	LNLMYIDSIDLEPVTK	5	1	1	P70303	M4(Oxidation)					High		3.81206		High		4.90878
	TVQVVPHITDAIQEWVMNQAK	11	1	1	P70303	M17(Oxidation)					High		3.57287		High		5.0761
	ISMFCHVNPEQVICIHDVSSIYR	6	1	1	P70303	C5(Carbamidomethyl); C14(Carbamidomethyl)					High		3.48854		High		5.12212
	LGLPINDCSSNLLFK	8	1	1	P70303	C8(Carbamidomethyl)					High		3.4101		High		2.71146
	LYGDVPYIEER	3	1	1	P70303						High		3.16622		High		2.65416
	TVQVVPHITDAIQEWVMNQAK	14	1	1	P70303						High		3.16301		High		3.95482
	ISMFCHVNPEQVICIHDVSSIYR	10	1	1	P70303	M3(Oxidation); C5(Carbamidomethyl); C14(Carbamidomethyl)					High		3.0311		High		3.74206
	LCLADGILVPGGFGIR	6	1	1	P70303	C2(Carbamidomethyl)					High		2.9693		High		3.14042
	KIPFLGICLGMQLAVIEFAR	3	1	1	P70303	C8(Carbamidomethyl); M11(Oxidation)					High		2.79639		High		3.77419
	DANSTEFEPNTPVPLVIDMPEHNPGDLGGTMR	4	1	1	P70303	M19(Oxidation); N23(Deamidated); M31(Oxidation)					High		2.77647		High		4.5905
	LGLPINDCSSNLLFK	8	1	1	P70303	N6(Deamidated); C8(Carbamidomethyl)					High		2.74938		High		3.54598
	IDPYINIDAGTFSPYEHGEVFVLNDGGEVDLDLGNYER	2	1	1	P70303	N6(Deamidated)									High		5.83351
	IDPYINIDAGTFSPYEHGEVFVLNDGGEVDLDLGNYER	1	1	1	P70303	N24(Deamidated); N35(Deamidated)									High		5.81924
	ISMFCHVNPEQVICIHDVSSIYR	1	1	1	P70303	M3(Oxidation); C5(Carbamidomethyl); N8(Deamidated); Q11(Deamidated); C14(Carbamidomethyl)									High		4.33992
	IYQHVINK	7	1	1	P70303					Medium	High	1.46628	1.63102		High		2.02215
	DANSTEFEPNTPVPLVIDMPEHNPGDLGGTMR	7	1	1	P70303						High		4.11188		High		3.69117
	KIPFLGICLGMQLAVIEFARNCLNLK	3	1	1	P70303	C8(Carbamidomethyl); M11(Oxidation); C22(Carbamidomethyl)					High		3.68192		High		2.49856
	ALEHSALAINHK	5	2	2	P70698;P70303	N10(Deamidated)					High		3.59178		High		2.30158
	TVQVVPHITDAIQEWVMNQAK	2	1	1	P70303	Q13(Deamidated)					High		3.58633		High		2.48867
	DLCFVGEDVDGK	7	1	1	P70303	C3(Carbamidomethyl)					High		3.49318		High		3.38552
	GLGLSPDLIVCR	3	1	1	P70303	C11(Carbamidomethyl)					High		3.04446		High		2.86025
	LRDCYASVFK	6	1	1	P70303	C4(Carbamidomethyl)					High		2.90464		High		2.72016
	TVFTTENSILK	4	1	1	P70303						High		2.88232		High		1.97992
	DANSTEFEPNTPVPLVIDMPEHNPGDLGGTMR	3	1	1	P70303	M19(Oxidation); M31(Oxidation)					High		2.79413		High		2.97513
	KIPFLGICLGMQLAVIEFAR	1	1	1	P70303	C8(Carbamidomethyl); M11(Oxidation); Q12(Deamidated)					High		2.76576
	ICSIALVGK	6	1	1	P70303	C2(Carbamidomethyl)					High		2.30214		High		2.65115
	ISMFCHVNPEQVICIHDVSSIYRVPLLLEEQGVVK	2	1	1	P70303	M3(Oxidation); C5(Carbamidomethyl); C14(Carbamidomethyl); Q31(Deamidated)					High		2.28021
	LQAISWAR	3	1	1	P70303						High		2.26772		High		2.33044
	FLDINLYK	5	1	1	P70303						High		1.85904		High		2.38251
	ISMFCHVNPEQVICIHDVSSIYRVPLLLEEQGVVK	2	1	1	P70303	M3(Oxidation); C5(Carbamidomethyl); Q11(Deamidated); C14(Carbamidomethyl); Q31(Deamidated)									High		3.63909
	SSTPIEMAVK	1	1	1	P70303										High		1.76185
	ISMFCHVNPEQVICIHDVSSIYR	1	1	1	P70303	M3(Oxidation); C5(Carbamidomethyl); Q11(Deamidated); C14(Carbamidomethyl)					High		2.61505
	LCLADGILVPGGFGIRGTLGK	2	1	1	P70303	C2(Carbamidomethyl)					High		2.11815		High		2.0249
	TVFTTENSILK	1	1	1	P70303	N7(Deamidated)					High		1.95038
	RTVFTTENSILK	6	1	1	P70303						Medium		3.37596		Medium		2.1166
	FHEAWQK	3	1	1	P70303						High		3.04357		High		2.57803
	IYQHVINK	2	1	1	P70303	Q3(Deamidated)									High		1.73794
	ISMFCHVNPEQVICIHDVSSIYRVPLLLEEQGVVK	1	1	1	P70303	M3(Oxidation); C5(Carbamidomethyl); C14(Carbamidomethyl)					High		3.59651
	TVQVVPHITDAIQEWVMNQAK	1	1	1	P70303	Q13(Deamidated); Q19(Deamidated)					High		3.22567
	LAELDLN	2	1	1	P70303										Medium		1.79883
	DCYASVFK	2	1	1	P70303	C2(Carbamidomethyl)									High		2.35167
	HRYEVNPNLINQFENK	1	1	1	P70303	N8(Deamidated)					Medium		2.52068
	DNNITTGK	1	2	2	P70303;P70698						Medium		2.22654
	AMADRYER	1	1	1	P70303						Medium		1.33772
	ENFYNIHVSLVPQPSATGEQK	1	1	1	P70303	N2(Deamidated)									Medium		2.40914
	QFQFK	1	2	2	P70698;P70303										Medium		1.87866
Q00896	Alpha-1-antitrypsin 1-3 OS=Mus musculus GN=Serpina1c PE=1 SV=2 - [A1AT3_MOUSE]	48.06	2	5	15	272	97.6491	45.87	12	33	109.658	46.12	12	34	92.225	46.36	13	29	37.8546	39.81	10	15	29.4623	33.01	8	11	46.4463	42.72	10	20	412	45.7944	5.43994
	Sequence	# PSMs	# Proteins	# Protein Groups	Protein Group Accessions	Modifications	I2	XCorr C2	XCorr I2	D2	J2	XCorr D2	XCorr J2	E2	K2	XCorr E2	XCorr K2	F2
	SFQHLLQTLNRPDSELQLSTGNGLFVNNDLK	23	4	3	P22599;Q00896;Q00897	N22(Deamidated)		7.13848		High	High	4.83634	3.06981	High	High	4.78738	4.24535	High
	DQSPASHEIATNLGDFAISLYR	21	3	2	P22599;Q00896		High	4.8339	2.88148	High	High	5.36259	2.60096	High		4.52527		High
	SFQHLLQTLNRPDSELQLSTGNGLFVNNDLK	17	4	3	P22599;Q00896;Q00897			2.73431		High	High	5.50578	2.67881	High	High	5.6533	2.60289	High
	IFNNGADLSGITEENAPLK	29	4	3	P22599;Q00896;Q00897	N4(Deamidated)		4.68124		High	High	4.4793	4.2134	High	High	5.44866	3.92545	High
	NHYQAEVFSVNFAESEEAK	27	4	3	Q00896;P22599;Q00897		High	3.737	5.75134	High	High	4.97646	3.00132	High	High	4.3822	3.99707	High
	KPFDPENTEEAEFHVDESTTVK	10	2	1	Q00896		High	4.04616	2.04841	High		3.96359		High		2.46306		High
	FDHPFLFIIFEEHTQSPLFVGK	32	3	3	Q00896;P22599;Q00897		High	2.69713	1.74599	High	High	3.18804	2.31209	High	High	2.80485	1.62852	High
	IFNNGADLSGITEENAPLK	18	4	3	P22599;Q00896;Q00897		High	5.19615	4.51758	High		3.85598		High	High	3.86177	5.30601	High
	KLDQDTVFALANYILFK	19	3	2	Q00896;Q00897		High	4.7747	2.88034	High	High	3.86962	2.50579	High	High	5.12668	2.75064	High
	MQHLEQTLSK	14	2	1	Q00896			2.50159		High	High	3.21951	3.08702	High	High	2.76622	2.44776	High
	MQHLEQTLSK	9	2	1	Q00896	M1(Oxidation)				Medium	High	1.98058	2.51531		Medium		1.61495
	VINDFVEK	10	4	3	P22599;Q00896;Q00897			2.72698		High	High	3.08677	2.28853	High	Medium	2.00819	2.24767	High
	TLMSPLGITR	10	4	3	P22599;Q00896;Q00897			2.00231		High	High	1.61823	1.61728	High	Medium	2.5559	1.93945	High
	KVINDFVEK	6	4	3	P22599;Q00896;Q00897			2.76138		High		2.98875		High		2.65962		High
	FDHPFLFIIFEEHTQSPLFVGK	3	3	3	P22599;Q00897;Q00896	Q15(Deamidated)		1.8241		High		2.4865
	IFNNGADLSGITEENAPLK	1	4	3	P22599;Q00896;Q00897	N3(Deamidated); N4(Deamidated)		3.52305
	SFQHLLQTLNRPDSELQLSTGNGLFVNNDLK	3	4	3	P22599;Q00896;Q00897	N10(Deamidated); N22(Deamidated)				High		5.59902						High
	KPFDPENTEEAEFHVDESTTVK	1	2	1	Q00896	N7(Deamidated)								High		3.4583
	WKKPFDPENTEEAEFHVDESTTVK	1	2	1	Q00896	N9(Deamidated)												High
	LAQIHFPR	6	2	1	Q00896			2.01985		High		1.93613						High
	KVINDFVEK	1	4	3	P22599;Q00896;Q00897	N4(Deamidated)				High		2.67448
	RLAQIHFPR	3	2	1	Q00896			1.92698						High		1.94169
	FLEEAK	4	4	3	P22599;Q00896;Q00897		Medium	1.47882	1.41662		Medium		1.49562
	TLMSPLGITR	4	4	3	Q00896;P22599;Q00897	M3(Oxidation)	Medium		1.43764
P22599	Alpha-1-antitrypsin 1-2 OS=Mus musculus GN=Serpina1b PE=1 SV=2 - [A1AT2_MOUSE]	45.52	7	3	14	258	90.325	38.74	11	31	101.314	42.86	12	31	88.6494	42.13	12	28		0			34.1188	32.93	8	12	48.5218	37.29	9	18	413	45.9455	5.5415
	Sequence	# PSMs	# Proteins	# Protein Groups	Protein Group Accessions	Modifications	I2	XCorr C2	XCorr I2	D2	J2	XCorr D2	XCorr J2	E2	K2	XCorr E2	XCorr K2	F2
	SFQHLLQTLNRPDSELQLSTGNGLFVNNDLK	23	4	3	P22599;Q00896;Q00897	N22(Deamidated)		7.13848		High	High	4.83634	3.06981	High	High	4.78738	4.24535	High
	DQSPASHEIATNLGDFAISLYR	21	3	2	P22599;Q00896		High	4.8339	2.88148	High	High	5.36259	2.60096	High		4.52527		High
	SFQHLLQTLNRPDSELQLSTGNGLFVNNDLK	17	4	3	P22599;Q00896;Q00897			2.73431		High	High	5.50578	2.67881	High	High	5.6533	2.60289	High
	IFNNGADLSGITEENAPLK	29	4	3	P22599;Q00896;Q00897	N4(Deamidated)		4.68124		High	High	4.4793	4.2134	High	High	5.44866	3.92545	High
	NHYQAEVFSVNFAESEEAK	27	4	3	Q00896;P22599;Q00897		High	3.737	5.75134	High	High	4.97646	3.00132	High	High	4.3822	3.99707	High
	FDHPFLFIIFEEHTQSPIFVGK	32	3	3	Q00896;P22599;Q00897		High	2.69713	1.74599	High	High	3.18804	2.31209	High	High	2.80485	1.62852	High
	IFNNGADLSGITEENAPLK	18	4	3	P22599;Q00896;Q00897		High	5.19615	4.51758	High		3.85598		High	High	3.86177	5.30601	High
	MQHLEQTLNK	15	2	2	P22599;Q00897			1.81099		High	Medium	3.07602	1.90884	High	High	3.4478	2.94084	High
	MQHLEQTLNK	12	2	2	P22599;Q00897	M1(Oxidation)		2.35423		High	High	2.95864	2.85112		High		1.636
	VINDFVEK	10	4	3	P22599;Q00896;Q00897			2.72698		High	High	3.08677	2.28853	High	Medium	2.00819	2.24767	High
	TLMSPLGITR	10	4	3	P22599;Q00896;Q00897			2.00231		High	High	1.61823	1.61728	High	Medium	2.5559	1.93945	High
	KPFDPENTEEAEFHVDK	10	1	1	P22599		High	5.32173	2.83904					High	High	3.95564	4.75441	High
	KVINDFVEK	6	4	3	P22599;Q00896;Q00897			2.76138		High		2.98875		High		2.65962		High
	FDHPFLFIIFEEHTQSPIFVGK	3	3	3	P22599;Q00897;Q00896	Q15(Deamidated)		1.8241		High		2.4865
	IFNNGADLSGITEENAPLK	1	4	3	P22599;Q00896;Q00897	N3(Deamidated); N4(Deamidated)		3.52305
	SFQHLLQTLNRPDSELQLSTGNGLFVNNDLK	3	4	3	P22599;Q00896;Q00897	N10(Deamidated); N22(Deamidated)				High		5.59902						High
	LSISGDYNLK	5	1	1	P22599			2.57315		High		2.13988		High		2.62356		High
	KVINDFVEK	1	4	3	P22599;Q00896;Q00897	N4(Deamidated)				High		2.67448
	LVQIHIPR	5	1	1	P22599			1.2408		Medium		1.86725		Medium		1.93449
	FLEEAK	4	4	3	P22599;Q00896;Q00897		Medium	1.47882	1.41662		Medium		1.49562
	TLMSPLGITR	4	4	3	Q00896;P22599;Q00897	M3(Oxidation)	Medium		1.43764
	ILLNR	2	8	2	P22599;Q6NZJ6			1.50284										Medium
P20029	78 kDa glucose-regulated protein OS=Mus musculus GN=Hspa5 PE=1 SV=3 - [GRP78_MOUSE]	51.91	1	27	29	252	145.123	50.69	28	57	133.621	42.9	23	43	120.997	41.07	22	41	46.8129	25.5	14	18	49.9494	21.68	12	15	49.1482	23.97	13	17	655	72.3775	5.16064
	Sequence	# PSMs	# Proteins	# Protein Groups	Protein Group Accessions	Modifications	I2	XCorr C2	XCorr I2	D2	J2	XCorr D2	XCorr J2	E2	K2	XCorr E2	XCorr K2	F2
	IEIESFFEGEDFSETLTR	17	1	1	P20029			3.5596		High	High	4.98467	2.47394	High	High	5.28778	5.07671	High
	IINEPTAAAIAYGLDK	25	3	2	P20029;P63017		High	4.3881	2.82311	High	High	3.44444	3.43757	High	High	4.1886	3.35523	High
	LYGSGGPPPTGEEDTSEK	11	1	1	P20029			4.03745		High	High	3.46073	3.85212	High		3.92372		High
	NGRVEIIANDQGNR	11	1	1	P20029	N1(Deamidated)		3.28307		High	High	3.83493	2.97885	High	High	3.75689	3.22578	High
	ELEEIVQPIISK	11	1	1	P20029			3.09256		High	High	2.55227	3.78949	High	High	3.02276	2.9577	High
	NQLTSNPENTVFDAK	13	1	1	P20029			4.50698		High	High	4.04905	3.65431	High	High	4.48875	4.14858	High
	VEIIANDQGNR	16	5	3	P20029;P63017;Q61696		High	3.58122	2.69761	High	High	3.37191	3.08613	High	High	3.58071	3.43489	High
	TWNDPSVQQDIK	10	1	1	P20029			2.1201		High	High	2.60721	3.25522	High	High	3.5043	2.25345	High
	ITPSYVAFTPEGER	12	1	1	P20029			3.465		High	High	3.05044	3.24979	High	High	3.34292	2.96813	High
	FEELNMDLFR	6	1	1	P20029			3.18333		High		3.43723		High		3.2635		High
	IEWLESHQDADIEDFK	15	1	1	P20029			3.02563		High	High	4.63068	4.60734	High	High	4.25407	4.44778	High
	VMEHFIK	8	1	1	P20029			1.07165		High		1.90164		High		1.9182		Medium
	KSDIDEIVLVGGSTR	7	1	1	P20029					High	Medium	2.96335	1.81521	High	High	2.5738	2.46833	High
	SDIDEIVLVGGSTR	7	1	1	P20029			3.19066		High	High	3.3203	3.51699	High	High	3.56301	3.49917	High
	DNHLLGTFDLTGIPPAPR	7	1	1	P20029			1.87896		High		2.36146						High
	EDVGTVVGIDLGTTYSCVGVFK	6	1	1	P20029	C17(Carbamidomethyl)				High		5.19227		High		5.48755
	SQIFSTASDNQPTVTIK	3	1	1	P20029					High		4.46027		High		4.4817		High
	LYGSGGPPPTGEEDTSEKDEL	4	1	1	P20029					High		4.44582		High		3.59941		High
	VTHAVVTVPAYFNDAQR	5	1	1	P20029					High		3.41275		High		3.97425		High
	FEELNMDLFR	6	1	1	P20029	M6(Oxidation)				High		3.3293		High	High	3.35496	2.95613	High
	NQLTSNPENTVFDAK	1	1	1	P20029	Q2(Deamidated)				High		3.04856
	VEIIANDQGNR	8	5	3	P20029;Q61696;P63017	N6(Deamidated)				High		2.85896		High		3.01518		High
	TKPYIQVDIGGGQTK	6	1	1	P20029					High		2.75982		High		3.02997		High
	ETAEAYLGK	4	1	1	P20029					Medium		2.25458		High		1.17867		High
	TFAPEEISAMVLTK	4	1	1	P20029	M10(Oxidation)				High		2.23742		High		2.34566		High
	TFAPEEISAMVLTK	1	1	1	P20029									High		3.3008
	ITITNDQNR	7	1	1	P20029			1.74335		Medium		1.66236		Medium		2.20703		High
	VYEGERPLTK	6	1	1	P20029					High	High	1.44349	0.82165
	VMEHFIK	3	1	1	P20029	M2(Oxidation)				High	High	1.35628	1.89517
	IINEPTAAAIAYGLDK	1	2	2	P20029;P63017	N3(Deamidated)				High		3.40566
	EFFNGK	1	1	1	P20029					High		1.35544
	LTPEEIER	4	1	1	P20029			1.27944		High		1.41265		High		1.57366
	ITITNDQNR	3	1	1	P20029	N5(Deamidated)				Medium		1.69818		Medium		1.70914		Medium
	VLEDSDLKK	1	1	1	P20029
	NTVVPTK	1	1	1	P20029					Medium		1.57065
	RALSSQHQAR	1	1	1	P20029					Medium		2.32689
Q00897	Alpha-1-antitrypsin 1-4 OS=Mus musculus GN=Serpina1d PE=1 SV=1 - [A1AT4_MOUSE]	47.46	1	3	13	250	96.5616	40.19	11	32	103.558	46	12	31	75.7494	37.77	10	24	35.6	38.98	10	15	35.8073	37.53	9	13		0			413	45.9694	5.43994
	Sequence	# PSMs	# Proteins	# Protein Groups	Protein Group Accessions	Modifications	I2	XCorr C2	XCorr I2	D2	J2	XCorr D2	XCorr J2	E2	K2	XCorr E2	XCorr K2	F2
	SFQHLLQTLNRPDSELQLSTGNGLFVNNDLK	23	4	3	P22599;Q00896;Q00897	N22(Deamidated)		7.13848		High	High	4.83634	3.06981	High	High	4.78738	4.24535	High
	SFQHLLQTLNRPDSELQLSTGNGLFVNNDLK	17	4	3	P22599;Q00896;Q00897			2.73431		High	High	5.50578	2.67881	High	High	5.6533	2.60289	High
	IFNNGADLSGITEENAPLK	29	4	3	P22599;Q00896;Q00897	N4(Deamidated)		4.68124		High	High	4.4793	4.2134	High	High	5.44866	3.92545	High
	NHYQAEVFSVNFAESEEAK	27	4	3	Q00896;P22599;Q00897		High	3.737	5.75134	High	High	4.97646	3.00132	High	High	4.3822	3.99707	High
	FDHPFLFIIFEEHTQSPIFVGK	32	3	3	Q00896;P22599;Q00897		High	2.69713	1.74599	High	High	3.18804	2.31209	High	High	2.80485	1.62852	High
	IFNNGADLSGITEENAPLK	18	4	3	P22599;Q00896;Q00897		High	5.19615	4.51758	High		3.85598		High	High	3.86177	5.30601	High
	MQHLEQTLNK	15	2	2	P22599;Q00897			1.81099		High	Medium	3.07602	1.90884	High	High	3.4478	2.94084	High
	MQHLEQTLNK	12	2	2	P22599;Q00897	M1(Oxidation)		2.35423		High	High	2.95864	2.85112		High		1.636
	DQSPASHEIATNLGDFALR	9	1	1	Q00897			2.81679		High	High	4.19168	3.27324	High	High	4.08765	3.69228	High
	KLDQDTVFALANYILFK	19	3	2	Q00896;Q00897		High	4.7747	2.88034	High	High	3.86962	2.50579	High	High	5.12668	2.75064	High
	LSISGNYNLK	1	1	1	Q00897	N6(Deamidated)
	VINDFVEK	10	4	3	P22599;Q00896;Q00897			2.72698		High	High	3.08677	2.28853	High	Medium	2.00819	2.24767	High
	TLMSPLGITR	10	4	3	P22599;Q00896;Q00897			2.00231		High	High	1.61823	1.61728	High	Medium	2.5559	1.93945	High
	KVINDFVEK	6	4	3	P22599;Q00896;Q00897			2.76138		High		2.98875		High		2.65962		High
	FDHPFLFIIFEEHTQSPIFVGK	3	3	3	P22599;Q00897;Q00896	Q15(Deamidated)		1.8241		High		2.4865
	IFNNGADLSGITEENAPLK	1	4	3	P22599;Q00896;Q00897	N3(Deamidated); N4(Deamidated)		3.52305
	SFQHLLQTLNRPDSELQLSTGNGLFVNNDLK	3	4	3	P22599;Q00896;Q00897	N10(Deamidated); N22(Deamidated)				High		5.59902						High
	DQSPASHEIATNLGDFALR	1	1	1	Q00897	N12(Deamidated)								High		3.10223
	KVINDFVEK	1	4	3	P22599;Q00896;Q00897	N4(Deamidated)				High		2.67448
	LSISGNYNLK	4	1	1	Q00897					Medium		1.86295		High		2.47828
	FLEEAK	4	4	3	P22599;Q00896;Q00897		Medium	1.47882	1.41662		Medium		1.49562
	TLMSPLGITR	4	4	3	Q00896;P22599;Q00897	M3(Oxidation)	Medium		1.43764
	WKQPFDPENTEEAEFHVDESTTVK	1	1	1	Q00897									Medium		2.72243
A6X935	Inter alpha-trypsin inhibitor, heavy chain 4 OS=Mus musculus GN=Itih4 PE=1 SV=2 - [ITIH4_MOUSE]	42.46	1	30	30	249	93.3493	38.54	25	36	65.8771	22.72	14	20	64.6233	31.85	19	25	37.3929	14.65	12	15	27.9132	21.55	15	16	42.9433	22.08	15	16	942	104.594	6.40479
	Sequence	# PSMs	# Proteins	# Protein Groups	Protein Group Accessions	Modifications	I2	XCorr C2	XCorr I2	D2	J2	XCorr D2	XCorr J2	E2	K2	XCorr E2	XCorr K2	F2
	SVSLIILLTDGDPTVGETNPTIIQNNVR	10	1	1	A6X935			4.62241		High		4.44632		High		4.25802		High
	LWALLTIQQQLEQR	16	1	1	A6X935			4.29851		High	High	3.72959	3.81059	High	High	5.00785	2.31826	High
	DLSPQDQFNLIEFSGEANQWK	2	1	1	A6X935	Q5(Deamidated)
	SDSGGSIQIEEGYFVHHFAPENLPTMSK	3	1	1	A6X935	N22(Deamidated)				High		4.51232
	DLSPQDQFNLIEFSGEANQWK	13	1	1	A6X935			4.48539		High		3.37153		High		3.97574		High
	ITFELIYQELLQR	15	1	1	A6X935			4.39943		High	High	4.20922	4.05803	High		4.88654		High
	YNFVTPLTHMVVTKPEGQEQFQVAEKPVEVGDGMQR	2	1	1	A6X935	Q20(Deamidated); Q22(Deamidated)		2.88613
	AHGGTNINNAVLLAVELLDR	13	1	1	A6X935		High	3.48083	1.82475	High		2.76826		High	High	3.46543	1.70347	High
	SQSEQDTVLNGDFIVR	12	1	1	A6X935		High	3.64647	3.77278	High	High	5.06758	3.78189	High	High	3.46655	3.7159	High
	VTIGLLSLDDPQR	7	1	1	A6X935					High	High	3.20601	3.22683		High		2.83501
	ADAVQEATFQVELPR	10	1	1	A6X935			3.32249		High		3.13077		High	High	4.1757	2.12659	High
	SQSEQDTVLNGDFIVR	3	1	1	A6X935	N10(Deamidated)				High		3.79811
	LGMYELLLK	3	1	1	A6X935			3.25377
	LFVDPSQGLEVTGK	10	1	1	A6X935		High	2.38526	2.04034	High	High	3.29241	2.01333	High	High	3.98084	2.01181	High
	VRPQQLVK	8	1	1	A6X935			2.23736		High	High	2.67553	2.56258		High		2.56305
	FKPTLSQQQK	4	1	1	A6X935			3.01422		High		2.35243
	SNQAELLPSK	4	1	1	A6X935					High	High	3.19891	2.59343
	VQGVDYLATR	10	1	1	A6X935		High	2.83198	2.45759	High		2.77922		High		3.26095		High
	GSEMVVAGK	5	1	1	A6X935			2.81723		High		2.22271						High
	GSEMVVAGK	1	1	1	A6X935	M4(Oxidation)
	LQDQGPDVLLAK	12	1	1	A6X935		High	2.04326	1.86984	Medium	High	2.24867	2.6612	High	High	2.07573	1.6822	High
	SDSGGSIQIEEGYFVHHFAPENLPTMSK	10	1	1	A6X935			3.36157		High		3.45465		High	Medium	2.68823	1.88925	High
	FAHTVVTSR	9	1	1	A6X935					High		2.82791			High		2.33427
	MALDNGGLAR	5	1	1	A6X935	M1(Oxidation)				High	High	2.35133	2.38984					High
	YNFVTPLTHMVVTKPEGQEQFQVAEKPVEVGDGMQR	1	1	1	A6X935	N2(Deamidated)
	FEVSVNVAPGSK	6	1	1	A6X935		High		2.55073	High	High	3.20574	2.68859	High		3.71987		High
	YNFVTPLTHMVVTKPEGQEQFQVAEKPVEVGDGMQR	1	1	1	A6X935
	YNFVTPLTHMVVTKPEGQEQFQVAEKPVEVGDGMQR	2	1	1	A6X935	M10(Oxidation)												High
	NGIDIYSLTVDSR	4	1	1	A6X935	N1(Deamidated)		2.75528		High		3.69241
	LPLAAQAHPFRPPVR	12	1	1	A6X935			1.79181		High		1.72438			Medium		1.05168	Medium
	QYSAAVGR	6	1	1	A6X935			1.90862		High	Medium	1.83253	1.65825		High		1.34318
	YIFHNFMER	5	1	1	A6X935			1.2478		High		1.80769						High
	NVIFVIDK	6	1	1	A6X935		Medium		1.25609		High		1.47974		Medium		1.54336	Medium
	SVSLIILLTDGDPTVGETNPTIIQNNVR	1	1	1	A6X935	N19(Deamidated)		3.21137
	YNFVTPLTHMVVTKPEGQEQFQVAEKPVEVGDGMQR	1	1	1	A6X935	N2(Deamidated); M34(Oxidation)				High		3.09492
	QSLVQATEENLNK	2	1	1	A6X935										High		3.22103
	TLFSVLPGLK	6	1	1	A6X935					High		1.78897		High	Medium	2.26534	1.6322	Medium
	YIFHNFMER	3	1	1	A6X935	M7(Oxidation)				High		1.28233
	ADAVQEATFQVELPRK	3	1	1	A6X935									High		1.54577
	LGMYELLLK	1	1	1	A6X935	M3(Oxidation)
	LMTVLK	2	1	1	A6X935			1.42658
P10126	Elongation factor 1-alpha 1 OS=Mus musculus GN=Eef1a1 PE=1 SV=3 - [EF1A1_MOUSE]	50.22	1	17	17	234	73.2779	45.24	13	28	66.9152	37.88	12	28	59.2545	34.85	13	25	68.2646	32.03	12	26	69.4865	39.61	13	27	51.8126	33.55	12	23	462	50.0821	9.01221
	Sequence	# PSMs	# Proteins	# Protein Groups	Protein Group Accessions	Modifications	I2	XCorr C2	XCorr I2	D2	J2	XCorr D2	XCorr J2	E2	K2	XCorr E2	XCorr K2	F2
	EHALLAYTLGVK	24	1	1	P10126		High	3.92697	3.32021	High	High	4.26882	3.56449	High	High	3.31521	4.03921	High
	VETGVLKPGMVVTFAPVNVTTEVK	22	1	1	P10126			3.21911		High	High	3.62339	3.86366	High	High	4.01348	3.53096	High
	THINIVVIGHVDSGK	28	1	1	P10126			2.74731		High	High	4.21583	3.55724	High	High	3.9547	2.9262	High
	VETGVLKPGMVVTFAPVNVTTEVK	1	1	1	P10126	N18(Deamidated)
	VETGVLKPGMVVTFAPVNVTTEVK	16	1	1	P10126	M10(Oxidation)				High	High	2.88012	3.3548	High	High	2.64568	3.85264	High
	QLIVGVNK	10	1	1	P10126			2.25933		High		2.38152		High	High	2.07518	2.17214	High
	MDSTEPPYSQK	10	1	1	P10126	M1(Oxidation)		1.84898		High	High	2.20674	2.42271	High	High	2.72413	0.694817	High
	LPLQDVYK	14	1	1	P10126		High	2.24742	1.90198	High	High	2.27864	1.73458	High	Medium	2.18901	2.13178	High
	YYVTIIDAPGHR	25	1	1	P10126		High	2.65567	2.80044	High	High	3.45257	3.23773	High	High	2.88816	3.49098	High
	STTTGHLIYK	17	1	1	P10126		High	1.86478	2.42072	High	High	3.13224	1.93363	High	High	1.42178	2.91202	High
	IGGIGTVPVGR	13	1	1	P10126		High	2.24965	2.60866	High	High	2.03131	3.61487	High	High	2.81222	2.80863	High
	SGDAAIVDMVPGKPMCVESFSDYPPLGR	6	1	1	P10126	C16(Carbamidomethyl)		2.46362		High		2.34359		High		2.94441		High
	SGDAAIVDMVPGKPMCVESFSDYPPLGR	12	1	1	P10126	M15(Oxidation); C16(Carbamidomethyl)				High		3.8627		High	High	2.02131	4.19748	High
	NMITGTSQADCAVLIVAAGVGEFEAGISK	6	1	1	P10126	M2(Oxidation); C11(Carbamidomethyl)				High	High	2.74443	4.70258	High	High	3.66278	4.39417
	MDSTEPPYSQK	7	1	1	P10126					High	High	2.27677	2.70272	High	High	2.84405	3.08187	High
	QTVAVGVIK	11	1	1	P10126		High	1.58104	2.42069	High	High	2.26089	1.76226		Medium		1.72767	High
	EVSTYIK	2	1	1	P10126									High		1.6372		High
	YEEIVK	5	1	1	P10126			1.42917			Medium		1.30858		Medium		1.54544	High
	RYEEIVK	3	1	1	P10126						Medium		2.67902
	IGYNPDTVAFVPISGWNGDNMLEPSANMPWFK	1	1	1	P10126	M21(Oxidation)				Medium		2.16971
	RGNVAGDSK	1	1	1	P10126
Q8BFZ3	Beta-actin-like protein 2 OS=Mus musculus GN=Actbl2 PE=1 SV=1 - [ACTBL_MOUSE]	29.52	1	1	10	229	36.2711	21.54	6	20	19.672	25.27	7	8		0				0			28.4693	22.07	5	11		0			376	41.977	5.49072
	Sequence	# PSMs	# Proteins	# Protein Groups	Protein Group Accessions	Modifications	I2	XCorr C2	XCorr I2	D2	J2	XCorr D2	XCorr J2	E2	K2	XCorr E2	XCorr K2	F2
	TTGIVMDSGDGVTHTVPIYEGYALPHAILR	32	3	2	Q8BFZ3;P60710		High	4.03778	4.09368	High	High	3.13586	4.48861	High	High	4.03044	3.59325	High
	SYELPDGQVITIGNER	32	5	3	P62737;P60710;Q8BFZ3		High	3.5858	3.76615		High		3.52612	High	High	3.31075	2.5764	High
	HQGVMVGMGQK	28	5	3	P62737;Q8BFZ3;P60710	M5(Oxidation)		1.90546		High	High	2.88425	2.66623		High		2.99939
	HQGVMVGMGQK	15	5	3	P62737;Q8BFZ3;P60710		High	2.6426	3.4899	High	Medium	3.67218	2.33341	High	High	2.1358	3.21488
	HQGVMVGMGQK	15	5	3	P62737;Q8BFZ3;P60710	M5(Oxidation); M8(Oxidation)		2.37195		High		2.62098
	TTGIVMDSGDGVTHTVPIYEGYALPHAILR	28	3	2	Q8BFZ3;P60710	M6(Oxidation)	High	3.06165	4.33549	High		2.01664			High		3.46405
	SYELPDGQVITIGNER	7	5	3	P62737;P60710;Q8BFZ3	N14(Deamidated)	High		3.82276
	VAPDEHPILLTEAPLNPK	7	1	1	Q8BFZ3		Medium		2.0925	High		2.69094		Medium	High	2.2839	2.43342
	SYELPDGQVITIGNER	1	5	3	P62737;Q8BFZ3;P60710	Q8(Deamidated); N14(Deamidated)
	DLTDYLMK	13	5	3	P62737;Q8BFZ3;P60710		Medium	2.24449	2.51052	High	High	1.90436	1.9517	Medium	Medium	1.83733	2.46608	Medium
	DLTDYLMK	16	5	3	P62737;Q8BFZ3;P60710	M7(Oxidation)	High	2.1072	2.19684	High	High	2.15468	1.97461	High	Medium	2.53346	2.17726	High
	CDVDIRK	4	3	2	P60710;Q8BFZ3	C1(Carbamidomethyl)	Medium		2.32698		High		2.22324
	IIAPPERK	12	5	3	P62737;Q8BFZ3;P60710		High	1.306	2.04445	Medium	High	1.45408	1.81229
	CDVDIR	6	3	2	Q8BFZ3;P60710	C1(Carbamidomethyl)		1.74651		Medium		1.68584		Medium		1.93439
	LDLAGR	11	7	5	P61161;P61164;Q8BFZ3;P60710;P62737		Medium	1.4742	1.55374					High		1.60595		High
	RGILTLK	2	5	3	P62737;Q8BFZ3;P60710													Medium
Q3U1J4	DNA damage-binding protein 1 OS=Mus musculus GN=Ddb1 PE=1 SV=2 - [DDB1_MOUSE]	45.09	1	41	41	214	94.1687	33.86	30	42	114.687	35	32	49	105.781	37.37	32	41	77.8027	27.54	24	30	51.0196	21.32	19	23	63.0796	25.53	24	29	1140	126.772	5.26221
	Sequence	# PSMs	# Proteins	# Protein Groups	Protein Group Accessions	Modifications	I2	XCorr C2	XCorr I2	D2	J2	XCorr D2	XCorr J2	E2	K2	XCorr E2	XCorr K2	F2
	IEVQDSSGGTTALRPSASTQALSSSVSSSK	7	1	1	Q3U1J4					High		5.83202		High	High	3.14262	4.01298	High
	ICYQEVSQCFGVLSSR	6	1	1	Q3U1J4	C2(Carbamidomethyl); C9(Carbamidomethyl)				High	High	4.62267	4.00154		High		3.95508
	DPNTYFIVGTAMVYPEEAEPK	7	1	1	Q3U1J4					High		4.52721		High		5.02251		High
	FLYGCQAPTICFVYQDPQGR	9	1	1	Q3U1J4	C5(Carbamidomethyl); C11(Carbamidomethyl)				High	High	4.08831	4.56469	High	High	4.14753	3.81069	High
	ETDDTLVLSFVGQTR	3	1	1	Q3U1J4					High		3.5225		High		2.4938		High
	ALYYLQIHPQELR	13	1	1	Q3U1J4					High	High	3.52135	3.27594	High	High	3.01435	2.44083	High
	LEIYVVTAEGLRPVK	8	1	1	Q3U1J4					High	High	3.51575	3.47305	High	High	3.44782	1.39293	High
	SVLLLAYKPMEGNFEEIAR	10	1	1	Q3U1J4					High	High	3.29208	3.20615	High	High	3.40452	2.44982	High
	QGQGQLVTCSGAFK	6	1	1	Q3U1J4	C9(Carbamidomethyl)				High	High	3.21324	2.56526	High	High	2.76289	3.55728	High
	DLLFILTAK	6	1	1	Q3U1J4					High	High	3.01449	2.36223	High	High	2.28472	2.1004	High
	IGRPSETGIIGIIDPECR	6	1	1	Q3U1J4	C17(Carbamidomethyl)				High	High	2.93846	2.69319	High	High	3.09184	2.56552	High
	REATADDLIK	3	1	1	Q3U1J4					High		2.61806						High
	KVTLGTQPTVLR	2	1	1	Q3U1J4					High		2.5489		High		1.73645
	LGDSQLVK	6	1	1	Q3U1J4					High	High	2.5049	2.73843	High	High	2.45311	2.48236	High
	LLASINSTVR	5	1	1	Q3U1J4					High		2.49512		High	High	2.92762	2.19979	High
	SLSTTNVFACSDRPTVIYSSNHK	5	1	1	Q3U1J4	C10(Carbamidomethyl)				High		2.47612		High		2.47068		High
	IAVMELFRPK	6	1	1	Q3U1J4					High		2.47446		High	Medium	2.22524	1.61485	High
	EMLGGEIIPR	4	1	1	Q3U1J4					High	High	2.45959	2.12888	High		2.61338		Medium
	QSGESIDIITR	3	1	1	Q3U1J4					High		2.41798		High		2.52342		High
	YLLGDMEGR	4	1	1	Q3U1J4	M6(Oxidation)				High		2.41154		High		1.60599		High
	LPSFELLHK	11	1	1	Q3U1J4					High	High	2.35046	1.46187	High	High	2.61702	1.99047	High
	KTEPATGFIDGDLIESFLDISRPK	8	1	1	Q3U1J4					Medium	High	2.27438	3.95681	High		4.23577		High
	LYEWTTEK	6	1	1	Q3U1J4					High	High	2.06818	1.67764	Medium	High	1.16552	2.28231	High
	LVFSNVNLK	5	1	1	Q3U1J4					High	High	1.96743	1.65893	High		1.66225		High
	IVVFQYSDGK	6	1	1	Q3U1J4					High	High	1.86247	2.69324	High	Medium	2.59293	2.63584	High
	EMLGGEIIPR	4	1	1	Q3U1J4	M2(Oxidation)				High	High	1.57974	1.93832	High		2.33063		High
	FLYGCQAPTICFVYQDPQGR	1	1	1	Q3U1J4	C5(Carbamidomethyl); Q6(Deamidated); C11(Carbamidomethyl)								High		4.52654
	LEELHVIDVK	1	1	1	Q3U1J4									High		3.22615
	YNACILEYK	5	1	1	Q3U1J4	C4(Carbamidomethyl)					High		2.40204	High	High	2.64666	2.6727	High
	YLLGDMEGR	1	1	1	Q3U1J4									High		2.31278
	SLSTTNVFACSDRPTVIYSSNHK	2	1	1	Q3U1J4	N6(Deamidated); C10(Carbamidomethyl)								Medium		1.74825		High
	IEVQDSSGGTTALRPSASTQALSSSVSSSK	1	1	1	Q3U1J4	Q20(Deamidated)					High		6.40867
	SVLLLAYKPMEGNFEEIAR	3	1	1	Q3U1J4	M10(Oxidation)					High		2.62169		High		2.42291
	ALVSEWKEPQGK	1	1	1	Q3U1J4					High		2.08793
	IEHSFWR	5	1	1	Q3U1J4					High		1.856		High		1.98418		Medium
	EVNYMCPLNSDGYPDSLALANNSTLTIGTIDEIQK	1	1	1	Q3U1J4	C6(Carbamidomethyl); N22(Deamidated)												High
	GAVYSMVEFNGK	1	1	1	Q3U1J4						High		3.34728
	GDFILVGDLMR	1	1	1	Q3U1J4						High		3.12863
	SVLLLAYKPMEGNFEEIAR	1	1	1	Q3U1J4	M10(Oxidation); N13(Deamidated)					High		2.75162
	TECNHYNNIMALYLK	2	1	1	Q3U1J4	C3(Carbamidomethyl)					High		1.72134
	GDFILVGDLMR	1	1	1	Q3U1J4	M10(Oxidation)									High		2.16167
	ALVSEWK	3	1	1	Q3U1J4					High		2.06522		High		1.86538		High
	TYEVSLR	6	1	1	Q3U1J4					High	High	2.03479	2.11792	High	Medium	1.8149	2.05214	High
	LYDGLFK	4	1	1	Q3U1J4					High		1.16766		High		1.65794		High
	VVEELTR	4	1	1	Q3U1J4						High		2.51875	High	High	2.02318	2.10475
	LFMLLLEK	2	1	1	Q3U1J4									High		1.58478		High
	VTLGTQPTVLR	2	1	1	Q3U1J4						Medium		1.89917
	EEQMDGTVTLK	1	1	1	Q3U1J4													High
	YLAIAPPIIK	4	1	1	Q3U1J4						Medium		2.50688	Medium		2.472		Medium
	TECNHYNNIMALYLK	1	1	1	Q3U1J4	C3(Carbamidomethyl); M10(Oxidation)					High		2.93892
	LFMLLLEK	1	1	1	Q3U1J4	M3(Oxidation)
P52480	Pyruvate kinase PKM OS=Mus musculus GN=Pkm PE=1 SV=4 - [KPYM_MOUSE]	65.35	1	27	27	210	75.6911	48.59	17	27	75.8056	43.69	16	25	84.5295	47.27	18	26	113.459	57.44	22	43	110.572	56.5	21	39	123.488	58	22	42	531	57.808	7.47412
	Sequence	# PSMs	# Proteins	# Protein Groups	Protein Group Accessions	Modifications	I2	XCorr C2	XCorr I2	D2	J2	XCorr D2	XCorr J2	E2	K2	XCorr E2	XCorr K2	F2
	LNFSHGTHEYHAETIK	15	1	1	P52480		High		1.91192	High	High	3.88032	3.63437	High	High	3.52353	2.23014	High
	LDIDSAPITAR	8	1	1	P52480			2.4775		High	High	2.54018	2.71844	High	High	3.26196	3.26354	High
	EATESFASDPILYRPVAVALDTK	16	1	1	P52480					High	High	3.22837	3.44165	High	High	3.53397	3.37456	High
	AEGSDVANAVLDGADCIMLSGETAK	13	1	1	P52480	C16(Carbamidomethyl)				High	High	5.09566	5.62652	High	High	5.48022	4.78071	High
	DAVLNAWAEDVDLR	6	1	1	P52480					High	High	4.81037	4.77969	High	High	3.35907	4.07782	High
	AEGSDVANAVLDGADCIMLSGETAK	9	1	1	P52480	C16(Carbamidomethyl); M18(Oxidation)				High	High	4.33801	4.81718		High		4.99312
	RFDEILEASDGIMVAR	12	1	1	P52480					High	High	3.86244	3.74957	High	High	3.73545	3.77227	High
	LAPITSDPTEAAAVGAVEASFK	14	1	1	P52480					High	High	3.71675	3.60624	High	High	3.06973	3.04624	High
	GADFLVTEVENGGSLGSK	6	1	1	P52480					High	High	3.56126	3.58784		High		4.34571	High
	NTGIICTIGPASR	10	1	1	P52480	C6(Carbamidomethyl)				High	High	3.53384	4.15036	High	High	3.01515	3.34301	High
	GDLGIEIPAEK	6	1	1	P52480					High	High	3.11391	2.17194	High	Medium	2.74287	2.47051	High
	GVNLPGAAVDLPAVSEK	6	1	1	P52480					High	High	2.85545	2.69115	High	High	3.28382	2.50144	High
	EAEAAIYHLQLFEELRR	11	1	1	P52480					High	High	2.62199	1.89987	High	Medium	2.29038	1.42996	High
	ITLDNAYMEK	3	1	1	P52480	M8(Oxidation)				High		2.49795		High		2.41793		High
	ITLDNAYMEK	3	1	1	P52480					High		2.16534		High		3.07445		High
	AEGSDVANAVLDGADCIMLSGETAK	1	1	1	P52480	N8(Deamidated); C16(Carbamidomethyl); M18(Oxidation)								High		3.40607
	CCSGAIIVLTK	5	1	1	P52480	C1(Carbamidomethyl); C2(Carbamidomethyl)					High		3.41618	High	High	3.09657	3.41112	High
	KGVNLPGAAVDLPAVSEK	2	1	1	P52480									High		2.15635		High
	AGKPVICATQMLESMIK	5	1	1	P52480	C7(Carbamidomethyl)					High		3.60553	High	High	1.86186	2.95525
	GDYPLEAVR	1	1	1	P52480													High
	GADFLVTEVENGGSLGSK	3	1	1	P52480	N11(Deamidated)					High		5.71314		High		4.73117
	AGKPVICATQMLESMIK	3	1	1	P52480	C7(Carbamidomethyl); M11(Oxidation)					High		4.08638		High		3.13966
	RFDEILEASDGIMVAR	4	1	1	P52480	M13(Oxidation)					High		3.48323		High		2.82767
	FGVEQDVDMVFASFIR	2	1	1	P52480	M9(Oxidation)									High		3.95758
	VNLAMDVGK	8	1	1	P52480	M5(Oxidation)				High	High	2.37779	2.59199		High		2.69463	High
	IYVDDGLISLQVK	1	1	1	P52480						High		3.20318
	GSGTAEVELK	3	1	1	P52480						High		3.01103		High		3.5845
	CDENILWLDYK	3	1	1	P52480	C1(Carbamidomethyl)					High		2.77919		High		3.02122
	VNLAMDVGK	3	1	1	P52480						High		2.51583		High		2.4388
	KGDVVIVLTGWRPGSGFTNTMR	6	1	1	P52480						High		2.36274		High		2.04654
	EAEAAIYHLQLFEELR	3	1	1	P52480						High		2.21589		High		2.34838
	GSGTAEVELKK	4	1	1	P52480						High		3.02873		High		2.67078
	KGDVVIVLTGWRPGSGFTNTMR	6	1	1	P52480	M21(Oxidation)				High	Medium	2.69657	1.83192		High		2.28983
	GIFPVLCK	5	1	1	P52480	C7(Carbamidomethyl)				High	Medium	1.77606	2.0413	Medium		1.56416		Medium
	AGKPVICATQMLESMIK	2	1	1	P52480	C7(Carbamidomethyl); M11(Oxidation); M15(Oxidation)									Medium		2.00763
	SVEMLK	1	1	1	P52480	M4(Oxidation)				Medium		1.73304
	SVEMLK	1	1	1	P52480					Medium		1.57011
P11276	Fibronectin OS=Mus musculus GN=Fn1 PE=1 SV=4 - [FINC_MOUSE]	26.69	1	46	46	202	94.8075	19.34	33	36	53.7367	11.22	19	20	46.0979	10.42	19	19	60.1135	10.82	19	22	24.4799	5.37	10	10	48.9051	8.52	14	16	2477	272.368	5.59229
	Sequence	# PSMs	# Proteins	# Protein Groups	Protein Group Accessions	Modifications	I2	XCorr C2	XCorr I2	D2	J2	XCorr D2	XCorr J2	E2	K2	XCorr E2	XCorr K2	F2
	VEYELSEEGDEPQYLDLPSTATSVNIPDLLPGRK	1	1	1	P11276	Q13(Deamidated)
	TEIDKPSQMQVTDVQDNSISVR	9	1	1	P11276			5.67581		High	High	4.3003	4.97417	High		3.14393
	RPGAAEPSPDGTTGHTYNQYTQR	10	1	1	P11276			2.3941		High	High	5.00848	2.01279	High		2.79896		High
	HALQSASAGSGSFTDVR	2	1	1	P11276					High		4.82895
	SSPVIIDASTAIDAPSNLR	6	1	1	P11276									High		4.40143		High
	TYLGNALVCTCYGGSR	7	1	1	P11276	C9(Carbamidomethyl); C11(Carbamidomethyl)				High		4.35758		High		4.4535		High
	ESNPLTAQQTTK	6	1	1	P11276			3.17691		High		3.50217		High		2.6285		High
	CDPHEATCYDDGK	3	1	1	P11276	C1(Carbamidomethyl); C8(Carbamidomethyl)				High		3.23367
	LTCQCLGFGSGHFR	11	1	1	P11276	C3(Carbamidomethyl); C5(Carbamidomethyl)	High	2.89369	1.62599	High	High	2.31834	2.48038	High	High	3.43944	1.74543	High
	EESPPLIGQQATVSDIPR	3	1	1	P11276					High		3.48123		High		2.54059
	GNLLQCVCTGNGR	4	1	1	P11276	C6(Carbamidomethyl); C8(Carbamidomethyl)				High	High	3.04817	3.25735	High		3.45309
	GFNCESKPEPEETCFDK	10	1	1	P11276	C4(Carbamidomethyl); C14(Carbamidomethyl)		3.1817		High	High	2.98375	3.24119	High	High	2.86658	2.98855	High
	TFYQIGDSWEK	6	1	1	P11276			2.16666		High		2.76718		High		2.98557		High
	VVTPLSPPTNLHLEANPDTGVLTVSWER	3	1	1	P11276					High		2.36236		High		3.22869
	GVTYNIIVEALQNQR	6	1	1	P11276					High		2.64329		High		2.78047		High
	LGVRPSQGGEAPR	9	1	1	P11276		High	2.83739	2.50345	High	High	3.12143	3.47852		High		2.69108
	TVLVTWTPPR	5	1	1	P11276					High		2.54191		High		1.94498		High
	TFYSCTTEGR	12	1	1	P11276	C5(Carbamidomethyl)	High	2.34212	2.50711	High	High	2.59694	2.68904	High	High	2.40146	2.6716	High
	ATGVFTTLQPLR	6	1	1	P11276		High		2.3913	High	High	3.31152	3.31369		High		2.95258
	APITGYIIR	12	1	1	P11276		Medium	2.28252	1.84941	High	High	2.05995	2.30552	High	High	2.30211	1.98665	High
	GDSPASSKPVSINYK	5	1	1	P11276			3.30603		High		2.50186						High
	WSRPQAPITGYR	2	1	1	P11276					High		2.29408
	WCGTTQNYDADQK	3	1	1	P11276	C2(Carbamidomethyl)					High		3.6425
	TYHVGEQWQK	6	1	1	P11276			2.05197		High	High	2.60416	2.20348					High
	VVTPLSPPTNLHLEANPDTGVLTVSWER	3	1	1	P11276	N16(Deamidated)								High		4.17158		High
	VEYELSEEGDEPQYLDLPSTATSVNIPDLLPGRK	1	1	1	P11276	Q13(Deamidated); N25(Deamidated)				High		5.75358
	EYLGAICSCTCFGGQR	1	1	1	P11276	C7(Carbamidomethyl); C9(Carbamidomethyl); C11(Carbamidomethyl)				High		1.90579
	MSCTCLGNGK	1	1	1	P11276	M1(Oxidation); C3(Carbamidomethyl); C5(Carbamidomethyl)				High		1.52409
	YIVNVYQISEEGK	3	1	1	P11276						High		3.90759		High		3.49814
	QDGHLWCSTTSNYEQDQK	3	1	1	P11276	C7(Carbamidomethyl)					High		3.85573		High		3.67515
	NTFAEITGLSPGVTYLFK	3	1	1	P11276						High		2.60498		High		4.01618
	TEIDKPSQMQVTDVQDNSISVR	1	1	1	P11276	Q15(Deamidated)
	QYNVGPLASK	5	1	1	P11276					Medium	Medium	2.03791	2.35032	High		1.97418		High
	IHLYTLNDNAR	5	1	1	P11276					High	High	2.304	2.18993	High		2.22163
	GEWACIPYSQLR	1	1	1	P11276	C5(Carbamidomethyl)				High		3.39092
	FLTTTPNSLLVSWQAPR	1	1	1	P11276					High		2.03249
	YSFCTDHAVLVQTR	2	1	1	P11276	C4(Carbamidomethyl)				High		1.44176						High
	TEIDKPSQMQVTDVQDNSISVR	1	1	1	P11276	M9(Oxidation); Q15(Deamidated)					High		4.13518
	ITYGETGGNSPVQEFTVPGSK	3	1	1	P11276						High		2.97866
	SDNVPPPTDLQFVELTDVK	1	1	1	P11276					High		1.28521
	ISCTIANR	3	1	1	P11276	C3(Carbamidomethyl)		2.00443						High		1.42135		High
	GEWTCKPIAEK	1	1	1	P11276	C5(Carbamidomethyl)
	VFAVHQGR	1	1	1	P11276
	VGDTYERPK	2	1	1	P11276					High		2.57291
	WCHDNGVNYK	2	1	1	P11276	C2(Carbamidomethyl); N5(Deamidated)				High		2.12141
	WLPSTSPVTGYR	3	1	1	P11276						High		1.39978	High		0.780662
	FGFCPMAAHEEICTTNEGVMYR	1	1	1	P11276	C4(Carbamidomethyl); C13(Carbamidomethyl)
	YEVSVYALK	3	1	1	P11276		Medium		1.43018		High		2.06944		Medium		1.35259
	ITGYIIK	2	1	1	P11276					Medium		0.94134						Medium
	STTPDITGYR	1	1	1	P11276													Medium
	WCHDNGVNYK	1	1	1	P11276	C2(Carbamidomethyl)				Medium		1.763
P28665	Murinoglobulin-1 OS=Mus musculus GN=Mug1 PE=1 SV=3 - [MUG1_MOUSE]	32.79	6	37	37	189	48.2918	17.41	21	22	41.2432	12.4	15	16	27.6153	9.82	12	12	43.0814	13.89	16	16	31.7774	12.13	13	14	33.3985	13.01	15	16	1476	165.193	6.41748
	Sequence	# PSMs	# Proteins	# Protein Groups	Protein Group Accessions	Modifications	I2	XCorr C2	XCorr I2	D2	J2	XCorr D2	XCorr J2	E2	K2	XCorr E2	XCorr K2	F2
	QEHTFSSLFCASDAEISEK	11	1	1	P28665	C10(Carbamidomethyl)		2.75867		High		2.66905		High		3.79912		High
	AVDQSVLLLKPESELSPSWIYNLPGMQQNK	1	1	1	P28665	N22(Deamidated)
	FSTSQSLPASQTR	11	1	1	P28665		High	3.55797	4.2315	High	High	3.2204	3.50277	High		3.18318		High
	EEHSFTVMEFVLPR	6	1	1	P28665			3.04348		High	High	2.93227	3.66461	High		3.42561
	LQVTASPQSLCGLR	12	1	1	P28665	C11(Carbamidomethyl)	High	3.51625	2.73146	High	High	2.56322	2.84233	High	High	3.37519	3.24328	High
	AHFSVMGDILSSAIR	9	1	1	P28665			4.38347		High		2.75706		High		2.00124		High
	AVDQSVLLLKPESELSPSWIYNLPGMQQNK	4	1	1	P28665			2.73276		High		4.40309
	LSEDQEDCILYSSWLAEK	2	1	1	P28665	C8(Carbamidomethyl)									High		2.68791
	QMSFSLAAEPIQGPYK	2	1	1	P28665			3.50032
	AFIFIDESHITHAFTWLSQK	6	1	1	P28665			2.10166
	TTLVTIQSTGSFSQK	7	1	1	P28665			2.37441		High	High	2.50015	2.93185	High		4.26145		High
	HVAYAVYSLSK	6	1	1	P28665			2.92831		High		1.70762		High		2.79688		High
	YGAVTFSR	10	1	1	P28665			1.9664		High	High	2.0092	2.19772	High	High	2.12049	2.28703	High
	NLFDELVLDK	11	1	1	P28665		High	2.05053	2.03347	High	High	2.43697	2.80708	High	High	2.55004	2.68519	High
	EGNTWLTAFVLK	10	1	1	P28665		Medium	1.51571	1.92486	High	High	2.19265	2.43334	High	High	2.11783	2.36124	High
	HTSSWLVTPK	8	1	1	P28665		Medium		2.03448	Medium		2.1814		High	Medium	2.1027	1.49005
	HTNLVPHGTEK	3	1	1	P28665					High		2.57482
	DGSYSAFGDQNGER	5	1	1	P28665					High	High	4.0092	4.03653		High		4.1082
	VPNAMSVNDEVLSVTACGK	1	1	1	P28665	C17(Carbamidomethyl)									High		4.36718
	DGSYSAFGDQNGER	1	1	1	P28665	N11(Deamidated)									High		2.82936
	MLRPLNELLPLAYIEDPKK	4	1	1	P28665	M1(Oxidation)								High	High	1.68915	2.36915
	YNMHLEK	5	1	1	P28665			2.0037		High		1.86605						High
	SLDEEAIK	5	1	1	P28665			1.71064		High	High	1.74401	2.1582	High	High	2.14916	1.90755
	ESVVFVQTDKPVYKPGQSVK	6	1	1	P28665		Medium		2.59636		High		2.44287		High		2.2887
	ALMAYAFALAGNQNK	2	1	1	P28665						High		2.44867		High		3.01173
	YTYGKPVPGHVK	6	1	1	P28665					High	Medium	2.2565	1.65008		Medium		2.01585
	DPSSNDPLTETIRK	5	1	1	P28665			2.23623										High
	QQNSNGGFSSTQDTVVALDALSK	1	1	1	P28665	N5(Deamidated)					High		3.54569
	SSGSLFNNAMK	1	1	1	P28665						High		2.96929
	MLRPLNELLPLAYIEDPKK	1	1	1	P28665
	QLSAFAIWVQTVPLTCNNPK	2	1	1	P28665	C16(Carbamidomethyl)
	VLIVEPEGIK	2	1	1	P28665					Medium		1.75738
	HGIPFFVK	6	1	1	P28665		High		2.20987	Medium	Medium	2.44156	2.86345
	GPTHEFSK	1	1	1	P28665					Medium		1.88522
	GDLGVLK	5	1	1	P28665			1.85201						Medium		2.00727		Medium
	YNMHLEK	1	1	1	P28665	M3(Oxidation)
	FQVENSNR	5	1	1	P28665					Medium	Medium	1.93525	2.237	Medium		1.81069
	FNVDLK	1	1	1	P28665
	LIFLK	1	6	1	P28665
	NLQPAIVK	1	1	1	P28665
	ALGFLR	2	1	1	P28665			1.54757
P06909	Complement factor H OS=Mus musculus GN=Cfh PE=1 SV=2 - [CFAH_MOUSE]	44.33	1	37	37	184	112.201	38.33	32	43	68.814	30.79	25	32	60.9148	23.42	20	25	0	0.49	1	1		0				0			1234	139.047	6.99072
	Sequence	# PSMs	# Proteins	# Protein Groups	Protein Group Accessions	Modifications	I2	XCorr C2	XCorr I2	D2	J2	XCorr D2	XCorr J2	E2	K2	XCorr E2	XCorr K2	F2
	VVYTCDDGYQLLGEIDYR	3	1	1	P06909	C5(Carbamidomethyl)				High		4.55126
	QGYVTNTGEISGSITCLQNGWSPQPSCIK	1	1	1	P06909	N6(Deamidated); C16(Carbamidomethyl); N19(Deamidated); C27(Carbamidomethyl)
	ERGDAVCTGSGWSSQPFCEEK	6	1	1	P06909	C7(Carbamidomethyl); C18(Carbamidomethyl)		4.3176		High		3.76212		High		3.48147
	KVEYSHGEVVK	4	1	1	P06909					High		3.73335
	DSIESSSHEHGTTFSYVCDDGFRIPEENR	2	1	1	P06909	C18(Carbamidomethyl); N28(Deamidated)								High		1.97462
	VGPDSVQCYHFGWSPGFPTCK	9	1	1	P06909	C8(Carbamidomethyl); C20(Carbamidomethyl)		3.24849		High		4.1674		High		2.40187		High
	IYSHSGEDIEFGCK	7	1	1	P06909	C13(Carbamidomethyl)		2.99252		High		3.66196		High		3.62286		High
	CTAQGWEPEVPCVR	6	1	1	P06909	C1(Carbamidomethyl); C12(Carbamidomethyl)				High		3.4744		High		3.25251		High
	GSITCTYYGWSDTPSCYER	6	1	1	P06909	C5(Carbamidomethyl); C16(Carbamidomethyl)				High		3.11563		High		2.20183		High
	SDDEIRYECNYGFYPVTGSTVSK	2	1	1	P06909	C9(Carbamidomethyl)				High		4.3723
	SCDMPVFENSITK	5	1	1	P06909	C2(Carbamidomethyl)				High		3.65176		High		2.27029
	TGEQVTFR	6	1	1	P06909			2.6286		High		2.4698		High		2.78517		High
	KPCGHPGDTPFGSFR	6	1	1	P06909	C3(Carbamidomethyl)		3.91478		High		2.83183		High		3.16023		High
	TCGDIPELEHGSAK	11	1	1	P06909	C2(Carbamidomethyl)		2.42629		High		2.1101		High		3.28209		High
	VYVQGQSLK	6	1	1	P06909			1.89758		High		2.29806		High		2.2687		High
	CTLKPCEFPQFK	2	1	1	P06909	C1(Carbamidomethyl); C6(Carbamidomethyl)		1.88408
	VGDLLEFSCHSGHR	3	1	1	P06909	C9(Carbamidomethyl)				High		2.1616
	STGIEAIKPK	8	1	1	P06909			1.38184		High		2.09285		High		1.21818		High
	TDCDVLPTVK	4	1	1	P06909	C3(Carbamidomethyl)				High		2.92469		High		2.66712		High
	LDYECLVGFENEYK	5	1	1	P06909	C5(Carbamidomethyl)		3.46203		High		3.56393		High		2.20487
	IPCSQPPTIEHGSINLPR	5	1	1	P06909	C3(Carbamidomethyl)		1.76285		High		2.83128		High		2.45325		High
	TSCPPPPQIPNTQVIETTVK	9	1	1	P06909	C3(Carbamidomethyl)				High		2.67712		High		3.69876		High
	CTPTGWIPVPR	5	1	1	P06909	C1(Carbamidomethyl)		1.70044		High		1.98516						High
	CLPVTELENGR	3	1	1	P06909	C1(Carbamidomethyl); N9(Deamidated)				High		1.86256		High		1.91641
	ENSEILSGSWSEQLYPEGTQATYK	2	1	1	P06909	Q13(Deamidated)								High		2.93842
	TCSASDIHIDNGFLSESSSIYALNR	3	1	1	P06909	C2(Carbamidomethyl)		3.05653						High		2.07099
	CVATDQLEK	5	1	1	P06909	C1(Carbamidomethyl)		2.31009		High		2.25456		High		2.57069		High
	LYYEESLRPNFPVSIGNK	9	1	1	P06909			1.69236		High		2.75425		High		1.72185		High
	CVFHYVENGDSAYWEK	4	1	1	P06909	C1(Carbamidomethyl)				High		2.41611		High		2.87091		High
	IVSGAAETDQEYYFGQVVR	1	1	1	P06909			5.7745
	TCSASDIHIDNGFLSESSSIYALNR	3	1	1	P06909	C2(Carbamidomethyl); N24(Deamidated)		3.51495		High		3.69539						High
	VGPDSVQCYHFGWSPGFPTCK	1	1	1	P06909	Q7(Deamidated); C8(Carbamidomethyl); C20(Carbamidomethyl)		2.78129
	ENSEILSGSWSEQLYPEGTQATYK	2	1	1	P06909					High		4.64606						High
	CLPVTELENGR	2	1	1	P06909	C1(Carbamidomethyl)				High		1.98263		High		2.28188
	LYYEESLRPNFPVSIGNK	1	1	1	P06909	N10(Deamidated)								High		3.26118
	SCDMPVFENSITK	1	1	1	P06909	C2(Carbamidomethyl); M4(Oxidation)								High		1.85367
	WVASNPSR	4	1	1	P06909					High		2.21282		Medium		1.62036
	VENGDGINVKPVYK	2	1	1	P06909					High		1.8135		Medium		1.5475
	ECSVPTLDR	4	1	1	P06909	C2(Carbamidomethyl)		1.79709		High		2.32149
	WTQLPK	7	1	1	P06909			1.63262		Medium	Medium	1.80373	1.47553	Medium		1.97355		Medium
	SICINGK	2	1	1	P06909	C3(Carbamidomethyl); N5(Deamidated)				Medium		1.68489
	WIGQPVCK	4	1	1	P06909	C7(Carbamidomethyl)		1.92493										Medium
	QGYVTNTGEISGSITCLQNGWSPQPSCIK	1	1	1	P06909	C16(Carbamidomethyl); Q24(Deamidated); C27(Carbamidomethyl)				Medium		4.54705
	LVVSPR	2	1	1	P06909
Q922U2	Keratin, type II cytoskeletal 5 OS=Mus musculus GN=Krt5 PE=1 SV=1 - [K2C5_MOUSE]	25	1	11	22	182	52.4308	19.66	16	22	30.4802	16.21	10	12	22.9838	10	6	8	60.4286	19.83	15	22	46.5487	15	12	18	28.888	15.17	10	10	580	61.7286	7.75244
	Sequence	# PSMs	# Proteins	# Protein Groups	Protein Group Accessions	Modifications	I2	XCorr C2	XCorr I2	D2	J2	XCorr D2	XCorr J2	E2	K2	XCorr E2	XCorr K2	F2
	LRSEIDNVKK	8	1	1	Q922U2					High	High	3.11752	3.5501		High		2.52129
	SLDLDSIIAEVK	21	4	3	Q922U2;P50446;Q8BGZ7		High	4.13408	4.40779	High	High	4.77703	4.30247	High	High	4.43835	4.07172	High
	YEELQQTAGR	10	1	1	Q922U2		High	3.14836	3.29917	High		3.01121		High	High	3.19296	3.64775	High
	LRSEIDNVKK	5	1	1	Q922U2	N7(Deamidated)				High	High	3.19544	3.67887		Medium		2.38298
	LALDVEIATYR	8	6	5	Q3UV17;Q922U2;P50446;Q8BGZ7;P07744		High		2.83673	High	High	1.86481	3.06009	High	High	2.72271	2.98722
	EYQELMNTK	7	1	1	Q922U2		High		2.70046		High		2.53985	High	High	2.19749	2.37925	High
	LLEGEECR	11	8	6	Q3TTY5;Q3UV17;Q922U2;P50446;Q8BGZ7;P07744	C7(Carbamidomethyl)	High		2.67499	High	High	3.05008	2.52477	High	High	2.35191	3.01248	High
	SRTEAESWYQTK	6	1	1	Q922U2		High		2.31386	High	High	3.16004	3.74686
	DVDAAYMNK	5	3	3	Q922U2;P50446;Q6IME9					High		2.98976		High	High	2.9119	2.7593	High
	EYQELMNTK	9	1	1	Q922U2	M6(Oxidation)	High		3.05095	High	High	2.37951	2.75104		High		2.5974
	TEAESWYQTK	5	1	1	Q922U2		High		2.56741					High		1.76033		High
	VDALMDEINFMK	4	1	1	Q922U2	M5(Oxidation); M11(Oxidation)	High		4.18152		High		3.28091
	TTAENEFVMLK	3	1	1	Q922U2	M9(Oxidation)	High		3.30422
	DVDAAYMNK	6	3	3	Q922U2;P50446;Q6IME9	M7(Oxidation)	Medium		1.48739		High		2.81619		Medium		2.13399
	VDALMDEINFMK	2	1	1	Q922U2	M5(Oxidation)	High		2.89322
	LRSEIDNVK	15	1	1	Q922U2		High	2.44661	3.1349	High	High	3.03267	3.22189	High	High	3.16128	3.04977
	NKYEDEINK	12	3	3	Q6IFZ6;Q922U2;Q8VED5		High		2.68085	High	High	3.16187	2.47558	High	High	2.73641	2.55855
	YEDEINK	9	8	7	Q3TTY5;Q6IFZ6;P04104;Q922U2;P50446;Q8VED5;Q8BGZ7		High	1.61901	2.07962	High	High	2.21418	2.59291		High		2.44141
	HEISEMNR	3	1	1	Q922U2					High	High	2.23517	2.38045
	NKYEDEINKR	5	3	3	Q6IFZ6;Q922U2;Q8VED5					Medium	High	2.29504	2.26588		High		2.52791
	RTTAENEFVMLK	4	1	1	Q922U2	M10(Oxidation)	High		2.36292
	FASFIDK	5	12	10	Q3TTY5;Q3UV17;Q6IFZ6;P04104;P07744;Q922U2;P50446;Q6IME9;Q8VED5;Q8BGZ7		Medium		2.1918		High		1.82566
	LALDVEIATYRK	3	5	4	Q3UV17;Q922U2;P50446;Q8BGZ7		High		1.87043
	DVDAAYMNK	1	2	2	Q922U2;P50446	M7(Oxidation); N8(Deamidated)					High		2.50266
	GRLDSELR	6	3	2	Q922U2;P50446		High		2.96633	High		2.81514			Medium		2.67593
	SEIDNVK	2	1	1	Q922U2					High		1.74403
	FLEQQNK	4	8	7	P03995;Q3UV17;Q922U2;P50446;Q8VED5;Q8BGZ7;Q9Z2T6					High	Medium	1.46514	1.75342	Medium		1.50161
	RTTAENEFVMLK	1	1	1	Q922U2		Medium		2.36772
	NKYEDEINK	2	3	3	Q6IFZ6;Q922U2;Q8VED5	N1(Deamidated); N8(Deamidated)				Medium	Medium	1.50269	2.25795
Q80X50	Ubiquitin-associated protein 2-like OS=Mus musculus GN=Ubap2l PE=1 SV=1 - [UBP2L_MOUSE]	35.77	1	22	22	175	0	1.26	1	1		0				0			103.358	32.16	21	38	117.36	30.62	19	37	118.726	31.44	20	37	1107	116.728	7.10791
	Sequence	# PSMs	# Proteins	# Protein Groups	Protein Group Accessions	Modifications	I2	XCorr C2	XCorr I2	D2	J2	XCorr D2	XCorr J2	E2	K2	XCorr E2	XCorr K2	F2
	TAQALAQLAAQHSQSGSTTTSSWDMGSTTQSPSLVQYDLK	5	1	1	Q80X50	M25(Oxidation); Q30(Deamidated)	High		5.5799						High		4.72046
	NGFSSVQATQLQTTQSVEGATGSAVK	18	1	1	Q80X50	N1(Deamidated)	High		5.27858		High		5.51635		High		4.90121
	TPSSMENDSSNLDPSQAPSLAQPLVFSNSK	8	1	1	Q80X50	M5(Oxidation)	High		3.56866		High		4.00305		High		3.70695
	NGFSSVQATQLQTTQSVEGATGSAVK	11	1	1	Q80X50		High		4.43866		High		4.92145		High		5.12131
	LDFIGVEGSNYPR	6	1	1	Q80X50		High		3.84838		High		3.66582		High		3.74511
	GGSTTGSQFLEQFK	6	1	1	Q80X50		High		3.42694		High		3.10207		High		2.57845
	TATEEWGTEDWNEDLSETK	8	1	1	Q80X50		High		4.08339		High		4.74984		High		4.73885
	IDLAVLLGK	6	1	1	Q80X50		High		3.13862		High		2.88947		High		3.14386
	NQDECVIALHDCNGDVNR	6	1	1	Q80X50	C5(Carbamidomethyl); C12(Carbamidomethyl)	High		2.38094		High		2.81415		High		2.45918
	STSAPQMSPGSSDNQSSSPQPAQQK	4	1	1	Q80X50						High		3.7886		High		4.79712
	NQDECVIALHDCNGDVNR	7	1	1	Q80X50	C5(Carbamidomethyl); C12(Carbamidomethyl); N13(Deamidated)	High		2.27853		High		2.41363		High		3.41397
	DGSLASNPYSGDLTK	6	1	1	Q80X50		High		2.67334		High		3.44498		High		3.85394
	TAQALAQLAAQHSQSGSTTTSSWDMGSTTQSPSLVQYDLK	2	1	1	Q80X50	Q14(Deamidated); M25(Oxidation); Q30(Deamidated)
	STSAPQMSPGSSDNQSSSPQPAQQK	5	1	1	Q80X50	M7(Oxidation)	High		3.37029		High		3.69699		High		3.78766
	STSAPQMSPGSSDNQSSSPQPAQQK	2	1	1	Q80X50	M7(Oxidation); Q20(Deamidated)	High		4.43942
	FPLDYYSIPFPTPTTPLTGR	13	1	1	Q80X50		Medium		2.38625		High		2.71872		High		3.25039
	SANDSTVHSPFTK	6	1	1	Q80X50		High		2.69931		High		1.4173		High		3.69495
	TAQALAQLAAQHSQSGSTTTSSWDMGSTTQSPSLVQYDLK	2	1	1	Q80X50	M25(Oxidation)	High		3.90672
	RYPSSISSSPQK	5	1	1	Q80X50		High		2.77445		Medium		2.62176		High		2.93244
	NGFSSVQATQLQTTQSVEGATGSAVK	1	1	1	Q80X50	Q7(Deamidated); Q10(Deamidated)					High		6.5866
	TPSSMENDSSNLDPSQAPSLAQPLVFSNSK	3	1	1	Q80X50	M5(Oxidation); N11(Deamidated)					High		3.27177		High		3.9279
	GFGDVGEAK	6	1	1	Q80X50		High		1.91075		High		1.99867		High		2.03537
	LAQMISDHNDADFEEK	6	1	1	Q80X50		High		1.79095		High		1.91661		High		2.08634
	LAQMISDHNDADFEEK	5	1	1	Q80X50	M4(Oxidation)					High		3.23532		High		2.46234
	AINVLLEGNPDTHSWEMVGK	5	1	1	Q80X50						High		2.04255		High		2.02914
	GNWEQPQNQNQTQHK	5	1	1	Q80X50		High		1.57524		Medium		1.78005		High		2.31206
	FETAPGAWR	3	1	1	Q80X50		High		1.60523		High		1.74714
	QRPQATAEQIR	5	1	1	Q80X50						High		2.88939		High		2.92856
	IFTASNVSSVPLPAENVTITAGQR	2	1	1	Q80X50						High		2.81105
	SQTSSIPQKPQTNK	6	1	1	Q80X50					Medium	Medium	1.57551	2.00983		High		1.64126
	AINVLLEGNPDTHSWEMVGK	1	1	1	Q80X50	N9(Deamidated)
	QNAISQPASGSTFSHHSMVSMLGK	1	1	1	Q80X50						High		1.81604
Q922F4	Tubulin beta-6 chain OS=Mus musculus GN=Tubb6 PE=1 SV=1 - [TBB6_MOUSE]	60.85	1	8	18	154	58.047	38.93	13	21	41.1405	23.71	9	14	31.7283	25.73	8	13	72.6412	53.47	16	28	70.8905	59.06	17	28	81.2158	51.68	15	28	447	50.0581	4.89404
	Sequence	# PSMs	# Proteins	# Protein Groups	Protein Group Accessions	Modifications	I2	XCorr C2	XCorr I2	D2	J2	XCorr D2	XCorr J2	E2	K2	XCorr E2	XCorr K2	F2
	GHYTEGAELVDSVLDVVR	16	6	4	P68372;P99024;Q922F4;Q7TMM9		High		3.09703	High	High	5.08762	2.89724	High	High	4.91357	2.25566	High
	NMMAACDPR	8	7	5	Q9D6F9;P68372;P99024;Q922F4;Q7TMM9	C6(Carbamidomethyl)		2.70049		High	High	2.44646	2.62048	High		2.3783		High
	LAVNMVPFPR	11	7	5	P68372;P99024;Q922F4;Q7TMM9;Q9D6F9			1.74862		High	High	2.78465	3.29973	High	High	3.31877	2.16616	High
	EIVHIQAGQCGNQIGTK	6	1	1	Q922F4	C10(Carbamidomethyl)				High	High	4.45653	2.4188	High	High	4.54701	3.63473	High
	LTTPTYGDLNHLVSATMSGVTTSLR	1	1	1	Q922F4	N10(Deamidated)				High		3.50749
	NSSYFVEWIPNNVK	10	7	5	Q7TMM9;P68372;P99024;Q922F4;Q9D6F9		High		3.08224	High	High	3.35437	3.25447	High	High	2.51201	3.48785
	EVDEQMLAIQNK	6	1	1	Q922F4					High	High	3.26798	3.42079	High	High	3.2481	3.36697	High
	LTTPTYGDLNHLVSATMSGVTTSLR	6	1	1	Q922F4					High	High	3.21849	2.59333		High		2.19245	High
	SGPFGQLFRPDNFIFGQTGAGNNWAK	4	1	1	Q922F4					High	High	2.77963	2.36852		High		3.08211
	LAVNMVPFPR	19	7	5	P68372;P99024;Q922F4;Q7TMM9;Q9D6F9	M5(Oxidation)	High		2.0667	High	High	2.55924	2.69961	High	High	2.80794	3.08547	High
	ALTVPELTQQMFDAK	7	4	3	P68372;Q922F4;Q9D6F9					High	High	2.25386	2.90022	High	High	2.52464	2.00626	High
	FPGQLNADLR	9	7	5	P68372;P99024;Q922F4;Q7TMM9;Q9D6F9					High	High	2.08252	1.93518	High	High	1.89255	2.19131
	VSDTVVEPYNATLSVHQLVENTDETYCIDNEALYDICFR	4	5	4	Q9D6F9;P68372;P99024;Q922F4	Q17(Deamidated); C27(Carbamidomethyl); N30(Deamidated); C37(Carbamidomethyl)					High		5.24519		High		4.60649
	VSDTVVEPYNATLSVHQLVENTDETYCIDNEALYDICFR	5	5	4	P68372;P99024;Q922F4;Q9D6F9	C27(Carbamidomethyl); N30(Deamidated); C37(Carbamidomethyl)					High		3.64602		High		3.9046
	YLTVATVFR	5	2	1	Q922F4					High	High	2.48044	1.9905		High		1.78412	Medium
	NMMAACDPR	4	7	5	Q7TMM9;P68372;P99024;Q922F4;Q9D6F9	M3(Oxidation); C6(Carbamidomethyl)				High	High	2.42622	2.31165		High		2.27318
	GHYTEGAELVDSVLDVVRK	8	6	4	Q7TMM9;P68372;P99024;Q922F4					High	High	2.42578	2.89758		High		3.38742
	VSDTVVEPYNATLSVHQLVENTDETYCIDNEALYDICFR	3	5	4	Q9D6F9;P68372;P99024;Q922F4	C27(Carbamidomethyl); C37(Carbamidomethyl)					High		3.68855
	AALVDLEPGTMDSVR	3	1	1	Q922F4						High		3.07721		High		3.5963
	ISVYYNESSSK	3	1	1	Q922F4						High		2.2342		High		1.8003
	EVDEQMLAIQNK	2	1	1	Q922F4	M6(Oxidation)
	SGPFGQLFRPDNFIFGQTGAGNNWAK	1	1	1	Q922F4	N23(Deamidated)
	ECEHCDCLQGFQLTHSLGGGTGSGMGTLLISK	1	1	1	Q922F4	C2(Carbamidomethyl); C5(Carbamidomethyl); C7(Carbamidomethyl); Q9(Deamidated); M25(Oxidation)									High		2.38642
	ALTVPELTQQMFDAK	2	4	3	P68372;Q922F4;Q9D6F9	M11(Oxidation)					Medium		2.05519		High		2.15922
	IREEYPDR	3	5	4	P68372;P99024;Q922F4;Q7TMM9					Medium	High	1.71397	2.8887
	FPGQLNADLRK	3	7	5	Q7TMM9;P68372;P99024;Q922F4;Q9D6F9									Medium	High	2.10695	1.90633
	ECEHCDCLQGFQLTHSLGGGTGSGMGTLLISK	1	1	1	Q922F4	C2(Carbamidomethyl); C5(Carbamidomethyl); C7(Carbamidomethyl)									Medium		2.07031
	NSSYFVEWIPNNVK	1	4	4	Q9D6F9;P68372;P99024;Q922F4	N1(Deamidated)
	NMMAACDPR	2	6	4	P68372;P99024;Q922F4;Q9D6F9	M2(Oxidation); M3(Oxidation); C6(Carbamidomethyl)					Medium		1.14554					Medium
Q8VCM7	Fibrinogen gamma chain OS=Mus musculus GN=Fgg PE=1 SV=1 - [FIBG_MOUSE]	63.76	1	20	20	152	62.2459	52.75	15	26	35.7898	40.83	11	14	24.9388	29.59	7	8	41.2703	44.27	13	18	30.2299	31.65	10	13	27.7155	31.88	10	13	436	49.3598	5.85889
	Sequence	# PSMs	# Proteins	# Protein Groups	Protein Group Accessions	Modifications	I2	XCorr C2	XCorr I2	D2	J2	XCorr D2	XCorr J2	E2	K2	XCorr E2	XCorr K2	F2
	CHAGHLNGVYHQGGTYSK	11	1	1	Q8VCM7	C1(Carbamidomethyl); N7(Deamidated)				High	High	3.23696	3.10994		High		2.65787
	CHAGHLNGVYHQGGTYSK	5	1	1	Q8VCM7	C1(Carbamidomethyl)				High	High	2.13888	2.29813		High		2.67999
	FFTSHNGMQFSTWDNDNDK	4	1	1	Q8VCM7					High		3.7562		High		3.46376
	VAQLEAQCQEPCK	13	1	1	Q8VCM7	C8(Carbamidomethyl); C12(Carbamidomethyl)	High	3.98919	2.93061	High	High	2.79937	3.20836	High	High	4.21808	2.81039	High
	DSVQIHDTTGK	8	1	1	Q8VCM7			2.27072		High		2.26983			High		3.37644
	YLQEIYNSNNQK	11	1	1	Q8VCM7		High	4.73314	4.55487	High	High	4.72734	4.71411	High	High	5.16252	4.6103	High
	EGFGHLSPTGTTEFWLGNEK	7	1	1	Q8VCM7		High	3.01221	2.13548		High		3.32668					High
	YEALLLTHETSIR	17	1	1	Q8VCM7		High	2.46769	2.13321	High	High	2.96973	2.3112	High		3.21707		High
	AIQVYYNPDQPPKPGMIDSATQK	6	1	1	Q8VCM7			2.59319		High		2.16252		High		3.018		High
	LSIGEGQQHHMGGSK	2	1	1	Q8VCM7					High		0.989388
	SSTTNGFDDGIIWATWK	4	1	1	Q8VCM7	N5(Deamidated)		2.2821		High		2.87711		High		2.73322
	QQFLVYCEIDGSGNGWTVLQK	5	1	1	Q8VCM7	C7(Carbamidomethyl)				High		4.01439						High
	QQFLVYCEIDGSGNGWTVLQK	7	1	1	Q8VCM7	C7(Carbamidomethyl); N14(Deamidated)				High	High	6.07381	3.15397	High		4.33945
	FFTSHNGMQFSTWDNDNDK	2	1	1	Q8VCM7	Q9(Deamidated)				High		3.7616
	QQFLVYCEIDGSGNGWTVLQK	1	1	1	Q8VCM7	Q1(Deamidated); C7(Carbamidomethyl); N14(Deamidated)
	IHLISMQSTIPYALR	8	1	1	Q8VCM7					Medium	High	2.42421	2.57771	High	High	1.69997	3.31149
	AIQVYYNPDQPPKPGMIDSATQK	1	1	1	Q8VCM7	N7(Deamidated)				High		3.14026
	LTYAYFIGGDAGDAFDGYDFGDDPSDK	4	1	1	Q8VCM7					High		2.51534		High		3.94403		High
	TSTADYAMFR	4	1	1	Q8VCM7	M8(Oxidation)	High		2.89963		High		2.98918
	ESGLYFIRPLK	5	1	1	Q8VCM7			1.4036		High		0.750548		High		1.6709
	DCQEIANK	1	1	1	Q8VCM7	C2(Carbamidomethyl)				High		3.04491
	VAQLEAQCQEPCK	1	1	1	Q8VCM7	Q3(Deamidated); C8(Carbamidomethyl); C12(Carbamidomethyl)				High		2.85937
	TLEDILFR	5	1	1	Q8VCM7		High		2.37925		High		3.01854		High		2.91385
	TSTADYAMFR	3	1	1	Q8VCM7						High		2.62055		High		2.75032
	IDGSLDFK	3	1	1	Q8VCM7						High		2.23866		High		2.12585
	EGFGHLSPTGTTEFWLGNEK	1	1	1	Q8VCM7	N18(Deamidated)									High		2.99342
	MVEEIVK	3	1	1	Q8VCM7					High		1.3127		High		1.48829
	AIQVYYNPDQPPKPGMIDSATQK	5	1	1	Q8VCM7	M16(Oxidation)					High		2.11454	High	Medium	1.54347	1.85214
	SSTTNGFDDGIIWATWK	1	1	1	Q8VCM7						High		3.58176
	RIDGSLDFKK	1	1	1	Q8VCM7
	LSIGEGQQHHMGGSK	2	1	1	Q8VCM7	M11(Oxidation)					High		1.29076
	IHLISMQSTIPYALR	1	1	1	Q8VCM7	M6(Oxidation)					Medium		1.87448
O08677	Kininogen-1 OS=Mus musculus GN=Kng1 PE=1 SV=1 - [KNG1_MOUSE]	36.61	1	20	20	139	63.8282	35.55	18	25	39.5374	24.66	13	16	43.423	21.94	11	15	19.448	11.95	7	7	20.6639	12.41	7	7	15.8739	10.44	5	5	661	73.0564	6.53662
	Sequence	# PSMs	# Proteins	# Protein Groups	Protein Group Accessions	Modifications	I2	XCorr C2	XCorr I2	D2	J2	XCorr D2	XCorr J2	E2	K2	XCorr E2	XCorr K2	F2
	DAEEAATGECTATVGK	9	1	1	O08677	C10(Carbamidomethyl)		4.07769		High	High	4.42489	3.85317	High	High	4.64225	4.65668	High
	EVLGHSIAQLNAENDHPFYYK	14	1	1	O08677		High	4.01885	4.51144	High	High	4.19264	2.85229	High	High	2.76258	3.83995	High
	ERFPSLHGDCVALPNGDDGECR	10	1	1	O08677	C10(Carbamidomethyl); C21(Carbamidomethyl)		2.86757		High		4.16942		High		3.26726		High
	RENEFFIVTQTCK	11	1	1	O08677	C12(Carbamidomethyl)		3.49396		High		4.08335		High		3.75948		High
	ESNTELAEDCEIK	12	1	1	O08677	C10(Carbamidomethyl)	High	4.29696	3.88539	High	High	3.30955	3.53627	High	High	3.67369	3.24027	High
	ERFPSLHGDCVALPNGDDGECR	4	1	1	O08677	C10(Carbamidomethyl); N15(Deamidated); C21(Carbamidomethyl)				High		2.62294
	GNLFMDINNK	4	1	1	O08677			2.76696		High		2.53699
	RPPGFSPFR	7	1	1	O08677					Medium		2.18944		High		2.30249		High
	DAEEAATGECTATVGKR	13	1	1	O08677	C10(Carbamidomethyl)		3.25307		High	High	2.95864	2.63312	Medium	High	2.61038	2.79423	High
	SGNQYMLHR	2	1	1	O08677					High		2.62922
	CQALDMTEMAR	3	1	1	O08677	C1(Carbamidomethyl); M6(Oxidation); M9(Oxidation)				High		2.89266
	YVIEFIAR	9	1	1	O08677			2.09954		High	High	2.01737	1.81286	High	High	2.47909	1.78176	High
	TDGSPTFYSFK	10	1	1	O08677			2.76809		High	High	2.60352	2.62658	High	High	2.60356	1.61343
	HLGQSLDCNANVYMRPWENK	5	1	1	O08677	C8(Carbamidomethyl)		2.95246		High		3.04503		High		1.8985
	AYFPCIGCVHAISTDSPDLEPVLK	4	1	1	O08677	C5(Carbamidomethyl); C8(Carbamidomethyl)		2.53731		High		3.01957						High
	CQALDMTEMAR	1	1	1	O08677	C1(Carbamidomethyl)								High		3.564
	ENEFFIVTQTCK	1	1	1	O08677	C11(Carbamidomethyl)									High		2.73762
	SGNQYMLHR	3	1	1	O08677	M6(Oxidation)				High	High	1.64212	2.13368
	LISDFPEATSPK	6	1	1	O08677			2.78352		High		2.65005		High		3.03101		High
	QFNPGVK	4	1	1	O08677			1.83358						High		1.91923		Medium
	HLGQSLDCNANVYMRPWENK	1	1	1	O08677	C8(Carbamidomethyl); N11(Deamidated); M14(Oxidation)
	DIPVDSPELK	3	1	1	O08677			1.34865		Medium		1.67667
	DAETEQGPTHGHGWLHEK	2	1	1	O08677					High		2.18985
	SVTVQETK	1	1	1	O08677					Medium		1.7027
Q8K0E8	Fibrinogen beta chain OS=Mus musculus GN=Fgb PE=1 SV=1 - [FIBB_MOUSE]	51.98	1	20	21	138	49.2966	36.59	14	19	50.2461	37.84	13	18	34.0953	32.64	11	12	26.154	26.4	9	11	17.9666	18.5	6	8	20.0816	22.25	7	8	481	54.7177	7.07861
	Sequence	# PSMs	# Proteins	# Protein Groups	Protein Group Accessions	Modifications	I2	XCorr C2	XCorr I2	D2	J2	XCorr D2	XCorr J2	E2	K2	XCorr E2	XCorr K2	F2
	ENENVINEYSSILEDQR	9	1	1	Q8K0E8			3.98903		High		5.08758		High		4.21611		High
	AHYGGFTVQNEASK	22	1	1	Q8K0E8		High	4.28151	2.34862	High	High	4.47424	3.64134	High	High	4.2136	3.04299	High
	SSIAELNNNIQSVSDTSSVTFQYLTLLK	15	1	1	Q8K0E8			3.57663		High	High	2.67529	3.30744	High	High	3.46272	2.77306	High
	YYWGGLYSWDMSK	7	1	1	Q8K0E8			4.11217		High		3.60403		High		3.77932		High
	MGPTELLIEMEDWK	3	1	1	Q8K0E8			3.31069
	TENGGWTVIQNR	2	1	1	Q8K0E8			3.18358
	LYIDETVNDNIPLNLR	11	1	1	Q8K0E8					High	High	2.97465	3.08915	High	High	3.13597	2.16174	High
	TPCTVSCNIPVVSGK	3	1	1	Q8K0E8	C3(Carbamidomethyl); C7(Carbamidomethyl)								High		3.4904		High
	DNDGWVTTDPRK	3	1	1	Q8K0E8					High		2.11606		High		1.52176
	TENGGWTVIQNR	8	1	1	Q8K0E8	N3(Deamidated)	Medium		2.77534	High	High	3.08548	2.81602	High		2.16757		High
	QDGSVDFGR	10	1	1	Q8K0E8			1.90392		High	High	2.17883	2.27022	High	High	2.36263	2.41686	High
	EEPPSLRPAPPPISGGGYR	11	1	1	Q8K0E8			2.84837		High	High	2.454	2.88086	High		3.35808		High
	LESDISAQMEYCR	1	1	1	Q8K0E8	Q8(Deamidated); C12(Carbamidomethyl)								High		3.142
	YCGLPGEYWLGNDK	6	1	1	Q8K0E8	C2(Carbamidomethyl)	High		2.71776		High		2.87561		High		2.6437
	HGTDDGVVWMNWK	1	1	1	Q8K0E8					High		3.18674
	RKEEPPSLRPAPPPISGGGYR	2	1	1	Q8K0E8					Medium		2.26606
	SILEDLR	11	2	2	Q9JJ59;Q8K0E8		Medium	1.98126	1.81191	Medium	High	1.8116	1.94829	Medium		1.91707		High
	YQVSVNK	6	1	1	Q8K0E8			2.0471		High		1.62611		High		1.45508		Medium
	EDGGGWWYNR	1	1	1	Q8K0E8		High		1.29857
	ECEEIIRK	4	1	1	Q8K0E8	C2(Carbamidomethyl)					Medium		1.92144		Medium		2.5402
	ECEEIIR	1	1	1	Q8K0E8	C2(Carbamidomethyl)
	GSWYSMR	1	1	1	Q8K0E8	M6(Oxidation)				Medium		1.35693
Q61646	Haptoglobin OS=Mus musculus GN=Hp PE=1 SV=1 - [HPT_MOUSE]	45.24	1	16	16	135	40.9975	35.45	12	14	40.4858	36.31	11	14	46.5993	36.31	11	16	24.0867	23.63	8	9	15.0219	20.75	6	6	25.6994	21.9	7	8	347	38.7275	6.29053
	Sequence	# PSMs	# Proteins	# Protein Groups	Protein Group Accessions	Modifications	I2	XCorr C2	XCorr I2	D2	J2	XCorr D2	XCorr J2	E2	K2	XCorr E2	XCorr K2	F2
	HGLTTGATLISDQWLLTTAK	20	1	1	Q61646		High	4.48797	1.57494	High	High	5.5206	2.13643	High	High	4.6396	2.80182	High
	LRAEGDGVYTLNDEK	18	1	1	Q61646		High	4.16839	2.98489	High	High	4.02071	4.04621	High		4.26472		High
	AEGDGVYTLNDEK	9	1	1	Q61646		High	4.09114	4.4491	High	High	4.19181	3.52793		High		3.97327
	LPECEAVCGKPK	12	1	1	Q61646	C4(Carbamidomethyl); C8(Carbamidomethyl)		2.74854		High		3.32954		High		2.91551		High
	DWVQETMAK	6	1	1	Q61646			2.82204		High		2.85131		High		3.48016		High
	SCAVAEYGVYVR	15	1	1	Q61646	C2(Carbamidomethyl)	High	3.80984	4.0004	High	High	3.64743	3.00254	High	High	3.082	3.2024	High
	DWVQETMAK	1	1	1	Q61646	M7(Oxidation)
	QWVNTVAGEK	12	1	1	Q61646		High	2.36583	2.84149	High	High	2.39669	2.69697	High	High	2.85636	2.78368	High
	NQLVEIEK	11	1	1	Q61646		High	2.13974	2.207	High	High	2.13871	2.13408	High	High	2.36847	1.53707	High
	YVMLPVADQDK	3	1	1	Q61646									High		2.41545		High
	VGYVSGWGR	9	1	1	Q61646		High	2.6873	2.75592	High	High	2.25453	2.00992	High	High	2.66836	2.26074	High
	DITPTLTLYVGK	6	1	1	Q61646			2.37151		High		1.93731		High		2.1067		High
	YVMLPVADQDK	2	1	1	Q61646	M3(Oxidation)												High
	GSFPWQAK	6	1	1	Q61646			1.44008			Medium		1.83543	Medium		1.73243		Medium
	VLVTER	1	1	1	Q61646
	VMPICLPSK	2	1	1	Q61646	C5(Carbamidomethyl)		1.45304		Medium		1.09716
	DYIAPGR	1	1	1	Q61646					Medium		1.81332
	IIGGSMDAK	1	1	1	Q61646
P50446	Keratin, type II cytoskeletal 6A OS=Mus musculus GN=Krt6a PE=1 SV=3 - [K2C6A_MOUSE]	26.58	2	7	19	135	41.7207	23.33	14	15	24.204	14.47	8	9	35.5238	15.55	9	12	40.1452	22.24	13	14	35.6937	18.44	10	13	28.7312	15.91	9	9	553	59.2986	7.94287
	Sequence	# PSMs	# Proteins	# Protein Groups	Protein Group Accessions	Modifications	I2	XCorr C2	XCorr I2	D2	J2	XCorr D2	XCorr J2	E2	K2	XCorr E2	XCorr K2	F2
	SLDLDSIIAEVK	21	4	3	Q922U2;P50446;Q8BGZ7		High	4.13408	4.40779	High	High	4.77703	4.30247	High	High	4.43835	4.07172	High
	LALDVEIATYR	8	6	5	Q3UV17;Q922U2;P50446;Q8BGZ7;P07744		High		2.83673	High	High	1.86481	3.06009	High	High	2.72271	2.98722
	LLEGEECR	11	8	6	Q3TTY5;Q3UV17;Q922U2;P50446;Q8BGZ7;P07744	C7(Carbamidomethyl)	High		2.67499	High	High	3.05008	2.52477	High	High	2.35191	3.01248	High
	QEIAEINR	10	2	1	P50446		High	2.86397	2.67734	High	High	1.94327	2.18103	High		2.4584		High
	QCANLQAAIADAEQR	11	2	1	P50446	C2(Carbamidomethyl)	High		4.00667	High	High	4.90889	4.96478	High	High	3.48753	4.64364	High
	YEELQVTAGR	9	3	2	P50446;Q8BGZ7		High		3.50255	High	High	3.55923	3.99759	High	High	3.34611	3.60022	High
	DVDAAYMNK	5	3	3	Q922U2;P50446;Q6IME9					High		2.98976		High	High	2.9119	2.7593	High
	RTAAENEFVTLK	11	1	1	P50446		High		2.65485	High		2.72601			High		3.14569	High
	AEAESWYQTK	2	3	2	P50446;Q8VED5						High		2.70595					High
	DVDAAYMNK	6	3	3	Q922U2;P50446;Q6IME9	M7(Oxidation)	Medium		1.48739		High		2.81619		Medium		2.13399
	LEGLEDALQK	5	2	1	P50446		High		2.5494		High		1.66921		High		1.62918
	LRSEIDHVK	3	2	1	P50446					High	Medium	2.10597	3.24844
	YEDEINK	9	8	7	Q3TTY5;Q6IFZ6;P04104;Q922U2;P50446;Q8VED5;Q8BGZ7		High	1.61901	2.07962	High	High	2.21418	2.59291		High		2.44141
	SRAEAESWYQTK	2	3	2	P50446;Q8VED5					Medium		2.58677						High
	FASFIDK	5	12	10	Q3TTY5;Q3UV17;Q6IFZ6;P04104;P07744;Q922U2;P50446;Q6IME9;Q8VED5;Q8BGZ7		Medium		2.1918		High		1.82566
	LALDVEIATYRK	3	5	4	Q3UV17;Q922U2;P50446;Q8BGZ7		High		1.87043
	DVDAAYMNK	1	2	2	Q922U2;P50446	M7(Oxidation); N8(Deamidated)					High		2.50266
	RTAAENEFVTLKK	1	1	1	P50446					High		3.16053
	GRLDSELR	6	3	2	Q922U2;P50446		High		2.96633	High		2.81514			Medium		2.67593
	TAAENEFVTLK	2	1	1	P50446		High		2.60697
	FLEQQNK	4	8	7	P03995;Q3UV17;Q922U2;P50446;Q8VED5;Q8BGZ7;Q9Z2T6					High	Medium	1.46514	1.75342	Medium		1.50161
P01029	Complement C4-B OS=Mus musculus GN=C4b PE=1 SV=3 - [CO4B_MOUSE]	13.52	1	15	15	134	41.8415	10.13	12	17	27.8405	9.61	11	13	47.9157	9.61	11	17	22.3959	5.18	6	7	22.3398	3.34	4	7	24.2653	3.34	4	7	1738	192.794	7.53271
	Sequence	# PSMs	# Proteins	# Protein Groups	Protein Group Accessions	Modifications	I2	XCorr C2	XCorr I2	D2	J2	XCorr D2	XCorr J2	E2	K2	XCorr E2	XCorr K2	F2
	ASAGLLGAHAAAITAYALTLTK	22	1	1	P01029		High	2.42676	3.58295	High	High	2.70485	3.99953	High	High	2.48768	4.25497	High
	TLEIPGSSDPNIVPDGDFSSLVR	16	1	1	P01029			4.43874		High		3.30304		High		3.7842		High
[truncated: 6,849 more rows]

## Sheet: 1443prot A
		TBP2 A rep1		TBP2 A rep2		TBP2 A rep3		GST A rep1		GST A rep2		GST A rep3
Accession	Description	# Peptides J2	# PSM J2	# Peptides K2	# PSM K2	# Peptides L2	# PSM L2	# Peptides D2	# PSM D2	# Peptides E2	# PSM E2	# Peptides F2	# PSM F2	# AAs	MW [kDa]	calc. pI
P01868	Ig gamma-1 chain C region secreted form OS=Mus musculus GN=Ighg1 PE=1 SV=1 - [IGHG1_MOUSE]	15	291	14	294	15	294	22	747	18	626	18	618	324	35.6817	7.40088
P01837	Ig kappa chain C region OS=Mus musculus PE=1 SV=1 - [IGKC_MOUSE]	7	94	7	96	6	88	15	239	9	158	9	149	106	11.7706	5.41455
P07724	Serum albumin OS=Mus musculus GN=Alb PE=1 SV=3 - [ALBU_MOUSE]	32	61	31	62	36	61	43	156	38	123	36	114	608	68.6477	6.07471
P01863	Ig gamma-2A chain C region, A allele OS=Mus musculus GN=Ighg PE=1 SV=1 - [GCAA_MOUSE]	10	28	8	22	8	25	13	139	12	106	12	90	330	36.3662	7.40088
P60710	Actin, cytoplasmic 1 OS=Mus musculus GN=Actb PE=1 SV=1 - [ACTB_MOUSE]	18	38	16	34	17	38	18	45	18	28	15	27	375	41.7097	5.47803
Q61838	Alpha-2-macroglobulin OS=Mus musculus GN=A2m PE=1 SV=3 - [A2M_MOUSE]	32	42	26	36	34	46	48	79	42	77	40	62	1495	165.748	6.68311
Q8VDD5	Myosin-9 OS=Mus musculus GN=Myh9 PE=1 SV=4 - [MYH9_MOUSE]													1960	226.232	5.65576
P01867	Ig gamma-2B chain C region OS=Mus musculus GN=Igh-3 PE=1 SV=3 - [IGG2B_MOUSE]	8	13	6	8	6	10	12	81	12	68	10	69	404	44.2312	6.52197
P01027	Complement C3 OS=Mus musculus GN=C3 PE=1 SV=3 - [CO3_MOUSE]	31	36	28	32	27	30	45	60	42	54	35	46	1663	186.366	6.72705
P62737	Actin, aortic smooth muscle OS=Mus musculus GN=Acta2 PE=1 SV=1 - [ACTA_MOUSE]	14	26					18	32			13	19	377	41.9818	5.38916
P99024	Tubulin beta-5 chain OS=Mus musculus GN=Tubb5 PE=1 SV=1 - [TBB5_MOUSE]	25	62	25	62	24	62	23	53	21	40	19	43	444	49.639	4.89404
P63017	Heat shock cognate 71 kDa protein OS=Mus musculus GN=Hspa8 PE=1 SV=1 - [HSP7C_MOUSE]	22	35	23	36	23	39	26	58	23	45	24	47	646	70.8272	5.51611
P38647	Stress-70 protein, mitochondrial OS=Mus musculus GN=Hspa9 PE=1 SV=3 - [GRP75_MOUSE]	20	23	18	23	17	22	35	118	30	80	29	71	679	73.4156	6.07471
P68372	Tubulin beta-4B chain OS=Mus musculus GN=Tubb4b PE=1 SV=1 - [TBB4B_MOUSE]	24	57	24	56	23	56	22	50	20	35	18	39	445	49.799	4.89404
P01750	Ig heavy chain V region 102 OS=Mus musculus PE=1 SV=1 - [HVM06_MOUSE]	2	16	1	13	1	12	2	49	2	43	2	37	117	12.8583	8.60205
Q61147	Ceruloplasmin OS=Mus musculus GN=Cp PE=1 SV=2 - [CERU_MOUSE]	26	30	19	24	24	28	37	53	32	43	30	40	1061	121.074	5.84619
P01872	Ig mu chain C region OS=Mus musculus GN=Ighm PE=1 SV=2 - [IGHM_MOUSE]	10	13	6	7	7	7	15	53	14	41	14	41	454	49.9403	7.00537
P05213	Tubulin alpha-1B chain OS=Mus musculus GN=Tuba1b PE=1 SV=2 - [TBA1B_MOUSE]	23	52	19	43	21	45	21	42	18	27	17	33	451	50.1196	5.05908
Q921I1	Serotransferrin OS=Mus musculus GN=Tf PE=1 SV=1 - [TRFE_MOUSE]	22	27	19	24	17	18	31	45	28	42	26	36	697	76.6737	7.18115
P68369	Tubulin alpha-1A chain OS=Mus musculus GN=Tuba1a PE=1 SV=1 - [TBA1A_MOUSE]			18	42	22	45			17	27	16	33	451	50.1036	5.05908
P68373	Tubulin alpha-1C chain OS=Mus musculus GN=Tuba1c PE=1 SV=1 - [TBA1C_MOUSE]	23	50	19	41	21	44	20	40			17	33	449	49.8775	5.09717
Q9D6F9	Tubulin beta-4A chain OS=Mus musculus GN=Tubb4a PE=1 SV=3 - [TBB4A_MOUSE]	20	50			20	50							444	49.5539	4.88135
P07759	Serine protease inhibitor A3K OS=Mus musculus GN=Serpina3k PE=1 SV=2 - [SPA3K_MOUSE]	15	21	13	18	14	17	18	36	18	37	17	31	418	46.85	5.16064
Q7TMM9	Tubulin beta-2A chain OS=Mus musculus GN=Tubb2a PE=1 SV=1 - [TBB2A_MOUSE]			19	45			17	41					445	49.875	4.89404
Q91X72	Hemopexin OS=Mus musculus GN=Hpx PE=1 SV=2 - [HEMO_MOUSE]	15	16	15	18	15	20	20	37	18	34	17	32	460	51.2852	7.79639
P16858	Glyceraldehyde-3-phosphate dehydrogenase OS=Mus musculus GN=Gapdh PE=1 SV=2 - [G3P_MOUSE]	15	52	15	58	16	53	15	41	13	36	14	28	333	35.7872	8.25049
P70303	CTP synthase 2 OS=Mus musculus GN=Ctps2 PE=1 SV=1 - [PYRG2_MOUSE]	32	90	34	99	30	82	2	2					586	65.4727	6.49365
Q00896	Alpha-1-antitrypsin 1-3 OS=Mus musculus GN=Serpina1c PE=1 SV=2 - [A1AT3_MOUSE]	10	15	8	11	10	20	12	33	12	34	13	29	412	45.7944	5.43994
P22599	Alpha-1-antitrypsin 1-2 OS=Mus musculus GN=Serpina1b PE=1 SV=2 - [A1AT2_MOUSE]			8	12	9	18	11	31	12	31	12	28	413	45.9455	5.5415
P20029	78 kDa glucose-regulated protein OS=Mus musculus GN=Hspa5 PE=1 SV=3 - [GRP78_MOUSE]	14	18	12	15	13	17	28	57	23	43	22	41	655	72.3775	5.16064
Q00897	Alpha-1-antitrypsin 1-4 OS=Mus musculus GN=Serpina1d PE=1 SV=1 - [A1AT4_MOUSE]	10	15	9	13			11	32	12	31	10	24	413	45.9694	5.43994
A6X935	Inter alpha-trypsin inhibitor, heavy chain 4 OS=Mus musculus GN=Itih4 PE=1 SV=2 - [ITIH4_MOUSE]	12	15	15	16	15	16	25	36	14	20	19	25	942	104.594	6.40479
P10126	Elongation factor 1-alpha 1 OS=Mus musculus GN=Eef1a1 PE=1 SV=3 - [EF1A1_MOUSE]	12	26	13	27	12	23	13	28	12	28	13	25	462	50.0821	9.01221
Q8BFZ3	Beta-actin-like protein 2 OS=Mus musculus GN=Actbl2 PE=1 SV=1 - [ACTBL_MOUSE]			5	11			6	20	7	8			376	41.977	5.49072
Q3U1J4	DNA damage-binding protein 1 OS=Mus musculus GN=Ddb1 PE=1 SV=2 - [DDB1_MOUSE]	24	30	19	23	24	29	30	42	32	49	32	41	1140	126.772	5.26221
P52480	Pyruvate kinase PKM OS=Mus musculus GN=Pkm PE=1 SV=4 - [KPYM_MOUSE]	22	43	21	39	22	42	17	27	16	25	18	26	531	57.808	7.47412
P11276	Fibronectin OS=Mus musculus GN=Fn1 PE=1 SV=4 - [FINC_MOUSE]	19	22	10	10	14	16	33	36	19	20	19	19	2477	272.368	5.59229
P28665	Murinoglobulin-1 OS=Mus musculus GN=Mug1 PE=1 SV=3 - [MUG1_MOUSE]	16	16	13	14	15	16	21	22	15	16	12	12	1476	165.193	6.41748
P06909	Complement factor H OS=Mus musculus GN=Cfh PE=1 SV=2 - [CFAH_MOUSE]	1	1					32	43	25	32	20	25	1234	139.047	6.99072
Q922U2	Keratin, type II cytoskeletal 5 OS=Mus musculus GN=Krt5 PE=1 SV=1 - [K2C5_MOUSE]	15	22	12	18	10	10	16	22	10	12	6	8	580	61.7286	7.75244
Q80X50	Ubiquitin-associated protein 2-like OS=Mus musculus GN=Ubap2l PE=1 SV=1 - [UBP2L_MOUSE]	21	38	19	37	20	37	1	1					1107	116.728	7.10791
Q922F4	Tubulin beta-6 chain OS=Mus musculus GN=Tubb6 PE=1 SV=1 - [TBB6_MOUSE]	16	28	17	28	15	28	13	21	9	14	8	13	447	50.0581	4.89404
Q8VCM7	Fibrinogen gamma chain OS=Mus musculus GN=Fgg PE=1 SV=1 - [FIBG_MOUSE]	13	18	10	13	10	13	15	26	11	14	7	8	436	49.3598	5.85889
O08677	Kininogen-1 OS=Mus musculus GN=Kng1 PE=1 SV=1 - [KNG1_MOUSE]	7	7	7	7	5	5	18	25	13	16	11	15	661	73.0564	6.53662
Q8K0E8	Fibrinogen beta chain OS=Mus musculus GN=Fgb PE=1 SV=1 - [FIBB_MOUSE]	9	11	6	8	7	8	14	19	13	18	11	12	481	54.7177	7.07861
Q61646	Haptoglobin OS=Mus musculus GN=Hp PE=1 SV=1 - [HPT_MOUSE]	8	9	6	6	7	8	12	14	11	14	11	16	347	38.7275	6.29053
P50446	Keratin, type II cytoskeletal 6A OS=Mus musculus GN=Krt6a PE=1 SV=3 - [K2C6A_MOUSE]	13	14	10	13	9	9	14	15	8	9	9	12	553	59.2986	7.94287
P01029	Complement C4-B OS=Mus musculus GN=C4b PE=1 SV=3 - [CO4B_MOUSE]	6	7	4	7	4	7	12	17	11	13	11	17	1738	192.794	7.53271
Q61879	Myosin-10 OS=Mus musculus GN=Myh10 PE=1 SV=2 - [MYH10_MOUSE]	1	1											1976	228.855	5.5415
P84751	Ig heavy chain Mem5 (Fragment) OS=Mus musculus PE=1 SV=1 - [HVM63_MOUSE]													237	25.3334	7.86963
Q68FD5	Clathrin heavy chain 1 OS=Mus musculus GN=Cltc PE=1 SV=3 - [CLH1_MOUSE]							1	1					1675	191.435	5.69385
Q03734	Serine protease inhibitor A3M OS=Mus musculus GN=Serpina3m PE=1 SV=2 - [SPA3M_MOUSE]													418	47.0343	6.1001
P01844	Ig lambda-2 chain C region OS=Mus musculus GN=Iglc2 PE=1 SV=1 - [LAC2_MOUSE]	2	3	3	4	3	4	5	17	5	10	5	14	104	11.2475	6.26514
O70433	Four and a half LIM domains protein 2 OS=Mus musculus GN=Fhl2 PE=1 SV=1 - [FHL2_MOUSE]	16	24	15	22	15	23	1	1					279	32.0505	7.29834
P61979	Heterogeneous nuclear ribonucleoprotein K OS=Mus musculus GN=Hnrnpk PE=1 SV=1 - [HNRPK_MOUSE]	11	12	10	11	8	9	18	30	14	23	16	23	463	50.9444	5.5415
P02535	Keratin, type I cytoskeletal 10 OS=Mus musculus GN=Krt10 PE=1 SV=3 - [K1C10_MOUSE]	5	9	5	9	5	8	5	6	5	7	5	7	570	57.7351	5.10986
P11499	Heat shock protein HSP 90-beta OS=Mus musculus GN=Hsp90ab1 PE=1 SV=3 - [HS90B_MOUSE]	18	19	13	17	14	18	13	13	7	8	8	8	724	83.2291	5.03369
Q6IFX2	Keratin, type I cytoskeletal 42 OS=Mus musculus GN=Krt42 PE=1 SV=1 - [K1C42_MOUSE]	11	12	10	10	11	11	7	8	7	7	6	6	452	50.1019	5.16064
Q91VH2	Sorting nexin-9 OS=Mus musculus GN=Snx9 PE=1 SV=1 - [SNX9_MOUSE]	1	1					22	44	18	30	19	29	595	66.5036	5.51611
Q00623	Apolipoprotein A-I OS=Mus musculus GN=Apoa1 PE=1 SV=2 - [APOA1_MOUSE]	7	7	7	7	5	5	14	16	8	8	8	8	264	30.5966	5.73193
P56959	RNA-binding protein FUS OS=Mus musculus GN=Fus PE=1 SV=1 - [FUS_MOUSE]	1	1	3	3	1	1	14	41	9	26	9	18	518	52.6415	9.36377
P01644	Ig kappa chain V-V region HP R16.7 OS=Mus musculus PE=1 SV=1 - [KV5AB_MOUSE]	3	4	4	5	3	3	6	17	4	11	3	9	108	11.9029	7.97217
P29699	Alpha-2-HS-glycoprotein OS=Mus musculus GN=Ahsg PE=1 SV=1 - [FETUA_MOUSE]	6	8	6	8	3	4	8	13	5	9	6	8	345	37.3017	6.50732
P01783	Ig heavy chain V region MOPC 21 (Fragment) OS=Mus musculus PE=1 SV=1 - [HVM16_MOUSE]	2	5	2	5	2	6	3	11	3	10	3	12	136	15.0614	8.6167
P04104	Keratin, type II cytoskeletal 1 OS=Mus musculus GN=Krt1 PE=1 SV=4 - [K2C1_MOUSE]	5	7	5	7	5	6	5	6	4	5	3	4	637	65.5653	8.14795
Q61781	Keratin, type I cytoskeletal 14 OS=Mus musculus GN=Krt14 PE=1 SV=2 - [K1C14_MOUSE]	7	8			7	7	6	8	6	7			484	52.8339	5.17334
P03987	Ig gamma-3 chain C region OS=Mus musculus PE=1 SV=2 - [IGHG3_MOUSE]	2	2					9	13	7	13	11	16	398	43.9013	7.13721
Q9JHU4	Cytoplasmic dynein 1 heavy chain 1 OS=Mus musculus GN=Dync1h1 PE=1 SV=2 - [DYHC1_MOUSE]													4644	531.71	6.41748
P01662	Ig kappa chain V-III region ABPC 22/PC 9245 OS=Mus musculus PE=1 SV=1 - [KV3AA_MOUSE]	2	5	2	3	2	4	5	13	2	6	3	9	111	12.0339	5.05908
P06728	Apolipoprotein A-IV OS=Mus musculus GN=Apoa4 PE=1 SV=3 - [APOA4_MOUSE]	2	2	4	4	2	2	11	13	7	9	6	6	395	45.001	5.46533
Q61696	Heat shock 70 kDa protein 1A OS=Mus musculus GN=Hspa1a PE=1 SV=2 - [HS71A_MOUSE]	5	9	4	6	4	9	9	16	8	13	6	10	641	70.036	5.71924
Q61704	Inter-alpha-trypsin inhibitor heavy chain H3 OS=Mus musculus GN=Itih3 PE=1 SV=3 - [ITIH3_MOUSE]	1	1	1	1	1	1	12	17	9	10	6	11	889	99.2957	6.04932
Q07797	Galectin-3-binding protein OS=Mus musculus GN=Lgals3bp PE=1 SV=1 - [LG3BP_MOUSE]	1	1					14	15	8	9	6	7	577	64.4496	5.13525
Q60605	Myosin light polypeptide 6 OS=Mus musculus GN=Myl6 PE=1 SV=3 - [MYL6_MOUSE]							1	1					151	16.9191	4.65283
Q3TTY5	Keratin, type II cytoskeletal 2 epidermal OS=Mus musculus GN=Krt2 PE=1 SV=1 - [K22E_MOUSE]	6	10	5	8	4	5	6	8	4	6	5	7	707	70.8798	8.06006
P01801	Ig heavy chain V-III region J606 OS=Mus musculus PE=1 SV=1 - [HVM32_MOUSE]	4	6	4	7	4	7	4	9	4	5	4	6	115	12.8022	7.12256
P01806	Ig heavy chain V region 441 OS=Mus musculus PE=4 SV=1 - [HVM36_MOUSE]	4	4	3	5	4	4	7	11	6	13	6	9	116	12.9025	8.26514
P01663	Ig kappa chain V-III region PC 4050 OS=Mus musculus PE=1 SV=1 - [KV3AB_MOUSE]	2	5	2	3	2	4	5	12	2	6			111	11.9979	5.05908
P01843	Ig lambda-1 chain C region OS=Mus musculus PE=1 SV=1 - [LAC1_MOUSE]	2	4	2	2	2	2	5	17	4	8	3	6	105	11.5675	6.26514
Q8C7D2	Protein cereblon OS=Mus musculus GN=Crbn PE=1 SV=1 - [CRBN_MOUSE]	10	10	9	10	7	7	16	22	10	16	11	17	445	50.8473	5.32568
P01643	Ig kappa chain V-V region MOPC 173 OS=Mus musculus PE=1 SV=1 - [KV5AA_MOUSE]	2	2					5	16	4	10	3	10	108	11.8113	9.1001
P01647	Ig kappa chain V-V region HP 124E1 OS=Mus musculus PE=1 SV=1 - [KV5AE_MOUSE]							6	16	4	9	3	8	108	11.9579	8.45557
P01845	Ig lambda-3 chain C region OS=Mus musculus GN=Iglc3 PE=1 SV=1 - [LAC3_MOUSE]	2	3	3	4	3	4	4	12	4	7			104	11.3635	5.32568
Q6IFZ6	Keratin, type II cytoskeletal 1b OS=Mus musculus GN=Krt77 PE=1 SV=1 - [K2C1B_MOUSE]	6	8	5	5	4	4	5	8	3	5	3	3	572	61.3216	8.01611
P01671	Ig kappa chain V-III region PC 7175 OS=Mus musculus PE=1 SV=1 - [KV3AJ_MOUSE]							4	9	4	11	4	10	111	12.003	7.37158
O08638	Myosin-11 OS=Mus musculus GN=Myh11 PE=1 SV=1 - [MYH11_MOUSE]													1972	226.888	5.45264
P18525	Ig heavy chain V region 5-84 OS=Mus musculus PE=1 SV=1 - [HVM54_MOUSE]	2	5	2	5	2	5	3	8	4	7	3	8	117	12.8635	8.88037
Q61545	RNA-binding protein EWS OS=Mus musculus GN=Ewsr1 PE=1 SV=2 - [EWS_MOUSE]	4	4	4	5	3	3	7	31	5	14	5	14	655	68.4198	9.33447
E9PV24	Fibrinogen alpha chain OS=Mus musculus GN=Fga PE=1 SV=1 - [FIBA_MOUSE]	6	7	4	5	4	5	11	13	7	11	7	8	789	87.3753	6.11279
Q8BGZ7	Keratin, type II cytoskeletal 75 OS=Mus musculus GN=Krt75 PE=1 SV=1 - [K2C75_MOUSE]													551	59.7039	8.30908
P01633	Ig kappa chain V19-17 OS=Mus musculus GN=Igk-V19-17 PE=1 SV=1 - [KV5A1_MOUSE]	2	4	3	5	2	3	3	7	3	6	3	8	149	16.423	6.91748
P18527	Ig heavy chain V region 914 OS=Mus musculus PE=1 SV=1 - [HVM56_MOUSE]	2	5			2	5	4	9	4	8	4	9	97	10.6543	9.17334
Q61753	D-3-phosphoglycerate dehydrogenase OS=Mus musculus GN=Phgdh PE=1 SV=3 - [SERA_MOUSE]	11	15	12	12	9	11	12	14	10	10	9	9	533	56.5491	6.53662
Q3THE2	Myosin regulatory light chain 12B OS=Mus musculus GN=Myl12b PE=1 SV=2 - [ML12B_MOUSE]													172	19.7665	4.84326
Q06890	Clusterin OS=Mus musculus GN=Clu PE=1 SV=1 - [CLUS_MOUSE]	4	4	4	5	3	3	9	10	8	9	6	7	448	51.6226	5.66846
P01631	Ig kappa chain V-II region 26-10 OS=Mus musculus PE=1 SV=1 - [KV2A7_MOUSE]	3	3	3	3	3	4	3	9	3	11	2	6	113	12.2652	8.88037
P13020	Gelsolin OS=Mus musculus GN=Gsn PE=1 SV=3 - [GELS_MOUSE]	2	2	1	1	1	1	3	3	4	4	4	4	780	85.8881	6.17627
Q9WVK4	EH domain-containing protein 1 OS=Mus musculus GN=Ehd1 PE=1 SV=1 - [EHD1_MOUSE]	16	17	11	14	9	9	9	11	9	11	7	8	534	60.5646	6.82959
P07901	Heat shock protein HSP 90-alpha OS=Mus musculus GN=Hsp90aa1 PE=1 SV=4 - [HS90A_MOUSE]	10	10	7	9	5	6	10	10	6	7	8	8	733	84.7348	5.0083
P18526	Ig heavy chain V region 345 OS=Mus musculus PE=1 SV=1 - [HVM55_MOUSE]	2	5					4	9	3	5	3	8	117	12.8935	9.1001
P21614	Vitamin D-binding protein OS=Mus musculus GN=Gc PE=1 SV=2 - [VTDB_MOUSE]			3	3	1	1	11	14	7	10	6	9	476	53.565	5.50342
P01796	Ig heavy chain V-III region A4 OS=Mus musculus PE=1 SV=1 - [HVM27_MOUSE]													113	12.6671	7.28369
P08730	Keratin, type I cytoskeletal 13 OS=Mus musculus GN=Krt13 PE=1 SV=2 - [K1C13_MOUSE]	4	7	5	8	5	7	2	3					437	47.7243	4.85596
P70698	CTP synthase 1 OS=Mus musculus GN=Ctps1 PE=1 SV=2 - [PYRG1_MOUSE]	11	20	11	16	10	14	7	7	3	3	2	2	591	66.6401	6.58057
P07309	Transthyretin OS=Mus musculus GN=Ttr PE=1 SV=1 - [TTHY_MOUSE]	1	2	1	1	1	1	6	10	6	8	7	10	147	15.766	6.16357
P18528	Ig heavy chain V region 6.96 OS=Mus musculus PE=4 SV=1 - [HVM57_MOUSE]							2	6	3	6	2	7	98	11.0003	7.92822
P58252	Elongation factor 2 OS=Mus musculus GN=Eef2 PE=1 SV=2 - [EF2_MOUSE]	12	13	11	11	11	11	7	8	4	5	4	4	858	95.2529	6.82959
Q91WP6	Serine protease inhibitor A3N OS=Mus musculus GN=Serpina3n PE=1 SV=1 - [SPA3N_MOUSE]							3	7	4	10	4	7	418	46.6883	5.8208
O70475	UDP-glucose 6-dehydrogenase OS=Mus musculus GN=Ugdh PE=1 SV=1 - [UGDH_MOUSE]	11	11	8	9	10	10	10	12	7	7	8	9	493	54.7973	7.56201
Q9Z2K1	Keratin, type I cytoskeletal 16 OS=Mus musculus GN=Krt16 PE=1 SV=3 - [K1C16_MOUSE]	6	6					5	7	7	7	3	3	469	51.5743	5.19873
Q8VED5	Keratin, type II cytoskeletal 79 OS=Mus musculus GN=Krt79 PE=1 SV=2 - [K2C79_MOUSE]	7	8	4	4	3	3	6	9	3	4	3	3	531	57.5168	7.69385
Q6ZQ38	Cullin-associated NEDD8-dissociated protein 1 OS=Mus musculus GN=Cand1 PE=1 SV=2 - [CAND1_MOUSE]	10	10	11	12	12	13	8	9	7	7	4	4	1230	136.245	5.78271
P01942	Hemoglobin subunit alpha OS=Mus musculus GN=Hba PE=1 SV=2 - [HBA_MOUSE]	2	2	2	3	1	1	5	7	5	6	4	6	142	15.0758	8.22119
E9Q557	Desmoplakin OS=Mus musculus GN=Dsp PE=1 SV=1 - [DESP_MOUSE]							1	1					2883	332.706	6.80029
P01637	Ig kappa chain V-V region T1 OS=Mus musculus PE=4 SV=1 - [KV5A5_MOUSE]	1	4	2	4	2	3	2	6	1	4	1	4	128	14.3762	8.5874
P01672	Ig kappa chain V-III region PC 7940 OS=Mus musculus PE=1 SV=1 - [KV3AK_MOUSE]							3	7					111	12.031	7.37158
P01635	Ig kappa chain V-V region K2 (Fragment) OS=Mus musculus PE=1 SV=1 - [KV5A3_MOUSE]	3	3	2	2	1	1	3	7	3	7	3	7	115	12.5733	8.30908
Q3UV17	Keratin, type II cytoskeletal 2 oral OS=Mus musculus GN=Krt76 PE=1 SV=1 - [K22O_MOUSE]	5	5	4	4	3	3	5	5	4	4	2	2	594	62.806	8.42627
Q99JN2	Kelch-like protein 22 OS=Mus musculus GN=Klhl22 PE=1 SV=1 - [KLH22_MOUSE]							21	25	12	12	12	12	634	71.6412	5.70654
P01878	Ig alpha chain C region OS=Mus musculus PE=1 SV=1 - [IGHA_MOUSE]	1	1	1	1	1	1	5	8	6	6	5	6	344	36.8523	5.05908
P14869	60S acidic ribosomal protein P0 OS=Mus musculus GN=Rplp0 PE=1 SV=3 - [RLA0_MOUSE]	1	1					2	2	1	1	1	1	317	34.1948	6.25244
P01812	Ig heavy chain V region MOPC 173 OS=Mus musculus PE=1 SV=1 - [HVM42_MOUSE]							6	8					117	13.0424	8.41162
P18529	Ig heavy chain V region 5-76 OS=Mus musculus PE=1 SV=1 - [HVM58_MOUSE]	2	5											117	12.9826	8.90967
P01654	Ig kappa chain V-III region PC 2880/PC 1229 OS=Mus musculus PE=1 SV=1 - [KV3A1_MOUSE]	1	1	2	3	2	2	4	7	3	7	4	6	111	11.9728	5.33838
Q3U0V1	Far upstream element-binding protein 2 OS=Mus musculus GN=Khsrp PE=1 SV=2 - [FUBP2_MOUSE]							17	18	14	14	11	12	748	76.7277	7.32764
P35700	Peroxiredoxin-1 OS=Mus musculus GN=Prdx1 PE=1 SV=1 - [PRDX1_MOUSE]	8	9	7	8	8	10	6	6	5	5	5	5	199	22.1624	8.11865
Q6SJ95	TATA box-binding protein-like protein 2 OS=Mus musculus GN=Tbpl2 PE=1 SV=1 - [TBPL2_MOUSE]	8	18	7	13	7	11							350	38.9418	6.11279
Q9JHJ0	Tropomodulin-3 OS=Mus musculus GN=Tmod3 PE=1 SV=1 - [TMOD3_MOUSE]													352	39.4783	5.13525
Q9D0E1	Heterogeneous nuclear ribonucleoprotein M OS=Mus musculus GN=Hnrnpm PE=1 SV=3 - [HNRPM_MOUSE]	7	7	5	6	5	5	8	8	4	5	3	4	729	77.5974	8.63135
P60843	Eukaryotic initiation factor 4A-I OS=Mus musculus GN=Eif4a1 PE=1 SV=1 - [IF4A1_MOUSE]	10	10	9	9	4	5	5	5	4	4	5	5	406	46.1246	5.47803
P01639	Ig kappa chain V-V region MOPC 41 OS=Mus musculus GN=Gm5571 PE=1 SV=1 - [KV5A7_MOUSE]			1	1	2	2	4	6	2	4	2	3	130	14.302	5.47803
Q99020	Heterogeneous nuclear ribonucleoprotein A/B OS=Mus musculus GN=Hnrnpab PE=1 SV=1 - [ROAA_MOUSE]							6	6	7	9	6	8	285	30.8123	7.91357
Q8CGP6	Histone H2A type 1-H OS=Mus musculus GN=Hist1h2ah PE=1 SV=3 - [H2A1H_MOUSE]	3	4	2	3	3	5	3	4	3	3	3	4	128	13.9418	11.0337
P06327	Ig heavy chain V region VH558 A1/A4 OS=Mus musculus GN=Gm5629 PE=2 SV=1 - [HVM52_MOUSE]	1	1					3	13	3	3	2	3	117	12.9625	9.1001
P19001	Keratin, type I cytoskeletal 19 OS=Mus musculus GN=Krt19 PE=1 SV=1 - [K1C19_MOUSE]	5	5	5	5	5	5							403	44.5147	5.38916
P01636	Ig kappa chain V-V region MOPC 149 OS=Mus musculus PE=1 SV=1 - [KV5A4_MOUSE]	1	1	1	1	1	1	4	7	4	6	3	4	108	12.0229	7.28369
P16546	Spectrin alpha chain, non-erythrocytic 1 OS=Mus musculus GN=Sptan1 PE=1 SV=4 - [SPTN1_MOUSE]													2472	284.422	5.32568
P32261	Antithrombin-III OS=Mus musculus GN=Serpinc1 PE=1 SV=1 - [ANT3_MOUSE]	1	1	1	1			7	7	5	6	6	6	465	51.9706	6.45557
P01790	Ig heavy chain V region M511 OS=Mus musculus PE=1 SV=1 - [HVM21_MOUSE]	3	3	1	1	2	2	4	4	4	4	4	4	122	13.6436	7.92822
Q60749	KH domain-containing, RNA-binding, signal transduction-associated protein 1 OS=Mus musculus GN=Khdrbs1 PE=1 SV=2 - [KHDR1_MOUSE]	4	4	2	2	4	4	7	12	6	9	7	9	443	48.3404	8.71924
P99027	60S acidic ribosomal protein P2 OS=Mus musculus GN=Rplp2 PE=1 SV=3 - [RLA2_MOUSE]													115	11.6438	4.53857
P62806	Histone H4 OS=Mus musculus GN=Hist1h4a PE=1 SV=2 - [H4_MOUSE]	5	6	4	6	4	5	1	1	2	2	1	1	103	11.3604	11.356
P01809	Ig heavy chain V region X24 OS=Mus musculus PE=1 SV=1 - [HVM39_MOUSE]													118	13.0964	6.60986
P01820	Ig heavy chain V region PJ14 OS=Mus musculus PE=1 SV=1 - [HVM44_MOUSE]	2	2	1	1	2	2	2	3	2	5	3	5	115	12.4392	8.1626
P06151	L-lactate dehydrogenase A chain OS=Mus musculus GN=Ldha PE=1 SV=3 - [LDHA_MOUSE]	2	2	2	2	2	2	8	8	6	6	6	6	332	36.4752	7.73779
O35737	Heterogeneous nuclear ribonucleoprotein H OS=Mus musculus GN=Hnrnph1 PE=1 SV=3 - [HNRH1_MOUSE]							10	14	8	10	7	10	449	49.1684	6.30322
Q9ESB3	Histidine-rich glycoprotein OS=Mus musculus GN=Hrg PE=1 SV=2 - [HRG_MOUSE]	5	5	5	5	2	2	5	5	5	5	4	4	525	59.1256	7.66455
Q9Z1E4	Glycogen [starch] synthase, muscle OS=Mus musculus GN=Gys1 PE=1 SV=2 - [GYS1_MOUSE]							1	1	1	1	2	2	738	83.8735	6.11279
P18524	Ig heavy chain V region RF OS=Mus musculus PE=1 SV=1 - [HVM53_MOUSE]	3	3	2	2			4	6	3	4	3	5	117	12.8576	9.29053
P01649	Ig kappa chain V-V regions OS=Mus musculus PE=1 SV=1 - [KV5AG_MOUSE]	2	2					3	10	2	2			108	12.049	7.95752
P01786	Ig heavy chain V region MOPC 47A OS=Mus musculus PE=1 SV=1 - [HVM17_MOUSE]	3	3	1	1	3	3	3	3	3	3	3	3	117	12.9669	8.83643
P06330	Ig heavy chain V region AC38 205.12 OS=Mus musculus PE=1 SV=1 - [HVM51_MOUSE]	2	3	1	1	1	1	2	5	2	4	2	5	118	12.9262	7.10791
Q62191	E3 ubiquitin-protein ligase TRIM21 OS=Mus musculus GN=Trim21 PE=1 SV=1 - [RO52_MOUSE]							12	15	9	9	10	11	470	54.1399	7.07861
P70333	Heterogeneous nuclear ribonucleoprotein H2 OS=Mus musculus GN=Hnrnph2 PE=1 SV=1 - [HNRH2_MOUSE]							9	13	7	9			449	49.2483	6.30322
P01749	Ig heavy chain V region 3 OS=Mus musculus GN=Ighv1-61 PE=1 SV=1 - [HVM05_MOUSE]							1	4	1	5	1	5	117	13.0073	7.86963
P01634	Ig kappa chain V-V region MOPC 21 OS=Mus musculus PE=1 SV=1 - [KV5A2_MOUSE]	3	3					4	6	3	3	3	3	136	14.8922	6.75635
O88569	Heterogeneous nuclear ribonucleoproteins A2/B1 OS=Mus musculus GN=Hnrnpa2b1 PE=1 SV=2 - [ROA2_MOUSE]							9	15	5	5	7	7	353	37.3797	8.95361
Q9WVG6	Histone-arginine methyltransferase CARM1 OS=Mus musculus GN=Carm1 PE=1 SV=2 - [CARM1_MOUSE]							9	13	9	10	9	10	608	65.8115	6.771
P07744	Keratin, type II cytoskeletal 4 OS=Mus musculus GN=Krt4 PE=1 SV=2 - [K2C4_MOUSE]			3	3									525	56.2484	8.14795
Q91W89	Alpha-mannosidase 2C1 OS=Mus musculus GN=Man2c1 PE=1 SV=1 - [MA2C1_MOUSE]							14	16	9	9	7	7	1039	115.614	6.50732
P12246	Serum amyloid P-component OS=Mus musculus GN=Apcs PE=1 SV=2 - [SAMP_MOUSE]	1	1	1	1	1	1	4	5	2	3	3	4	224	26.2303	6.354
P10853	Histone H2B type 1-F/J/L OS=Mus musculus GN=Hist1h2bf PE=1 SV=2 - [H2B1F_MOUSE]	2	3	1	1	1	1	5	7	3	3	3	3	126	13.9276	10.3159
P01668	Ig kappa chain V-III region PC 7210 OS=Mus musculus PE=1 SV=1 - [KV3AG_MOUSE]	1	1	2	3	2	2	1	2	2	6	2	5	110	11.9427	4.75439
P01728	Ig lambda-2 chain V region OS=Mus musculus PE=4 SV=1 - [LV2A_MOUSE]	1	1	1	1	1	1	1	4	1	4	1	3	117	12.214	5.74463
P60335	Poly(rC)-binding protein 1 OS=Mus musculus GN=Pcbp1 PE=1 SV=1 - [PCBP1_MOUSE]	4	4	4	4	4	4	5	5	5	5	4	4	356	37.4739	7.09326
Q9Z2X1	Heterogeneous nuclear ribonucleoprotein F OS=Mus musculus GN=Hnrnpf PE=1 SV=3 - [HNRPF_MOUSE]	1	1					8	12	5	6	6	7	415	45.7009	5.49072
Q02257	Junction plakoglobin OS=Mus musculus GN=Jup PE=1 SV=3 - [PLAK_MOUSE]													745	81.7488	6.13818
P0CG49	Polyubiquitin-B OS=Mus musculus GN=Ubb PE=2 SV=1 - [UBB_MOUSE]	2	3	1	1	3	3	3	3	1	1	1	1	305	34.3475	7.53271
Q9D4H8	Cullin-2 OS=Mus musculus GN=Cul2 PE=1 SV=2 - [CUL2_MOUSE]							13	14	7	7	8	8	745	86.8208	7.00537
P23953	Carboxylesterase 1C OS=Mus musculus GN=Ces1c PE=1 SV=4 - [EST1C_MOUSE]	2	2	1	1	2	2	5	5	2	2	4	4	554	61.017	5.05908
P01660	Ig kappa chain V-III region PC 3741/TEPC 111 OS=Mus musculus PE=1 SV=1 - [KV3A8_MOUSE]							3	4	2	5	4	5	111	12.0919	5.37646
Q9D662	Protein transport protein Sec23B OS=Mus musculus GN=Sec23b PE=1 SV=1 - [SC23B_MOUSE]	2	2					12	13	6	7	6	6	767	86.3815	6.96143
O54988	STE20-like serine/threonine-protein kinase OS=Mus musculus GN=Slk PE=1 SV=2 - [SLK_MOUSE]	11	11	5	6	7	8							1233	141.37	5.13525
P08226	Apolipoprotein E OS=Mus musculus GN=Apoe PE=1 SV=2 - [APOE_MOUSE]							4	4	4	5	3	3	311	35.8444	5.68115
Q02105	Complement C1q subcomponent subunit C OS=Mus musculus GN=C1qc PE=1 SV=2 - [C1QC_MOUSE]	2	5	2	4	2	4	1	1			1	1	246	25.9749	8.54346
O08529	Calpain-2 catalytic subunit OS=Mus musculus GN=Capn2 PE=1 SV=4 - [CAN2_MOUSE]	8	9	8	8	6	6	3	3	1	1	1	1	700	79.8218	4.95752
P04186	Complement factor B OS=Mus musculus GN=Cfb PE=1 SV=2 - [CFAB_MOUSE]							6	6	5	5	4	4	761	84.9505	7.37158
P62869	Transcription elongation factor B polypeptide 2 OS=Mus musculus GN=Tceb2 PE=1 SV=1 - [ELOB_MOUSE]	3	4	5	6	4	5	3	4	3	3	2	2	118	13.1616	5.0083
P01748	Ig heavy chain V region 23 OS=Mus musculus PE=4 SV=1 - [HVM04_MOUSE]							3	6	3	7	2	3	117	12.7643	8.88037
P12382	ATP-dependent 6-phosphofructokinase, liver type OS=Mus musculus GN=Pfkl PE=1 SV=4 - [PFKAL_MOUSE]	7	8	9	9	6	7	3	3			1	1	780	85.3054	7.1665
P17225	Polypyrimidine tract-binding protein 1 OS=Mus musculus GN=Ptbp1 PE=1 SV=2 - [PTBP1_MOUSE]	6	8	6	8	4	6	3	3	1	1	2	2	527	56.443	8.33838
P35979	60S ribosomal protein L12 OS=Mus musculus GN=Rpl12 PE=1 SV=2 - [RL12_MOUSE]													165	17.7935	9.42236
P68254	14-3-3 protein theta OS=Mus musculus GN=Ywhaq PE=1 SV=1 - [1433T_MOUSE]	3	3	2	2	3	3	2	2	2	2	3	3	245	27.7608	4.77979
Q9CQE8	UPF0568 protein C14orf166 homolog OS=Mus musculus PE=1 SV=1 - [CN166_MOUSE]							9	11	7	9	6	7	244	28.1348	6.88818
Q8BTM8	Filamin-A OS=Mus musculus GN=Flna PE=1 SV=5 - [FLNA_MOUSE]													2647	281.046	6.03662
P68040	Guanine nucleotide-binding protein subunit beta-2-like 1 OS=Mus musculus GN=Gnb2l1 PE=1 SV=3 - [GBLP_MOUSE]							1	2	1	1			317	35.0546	7.69385
P01753	Ig heavy chain V region 186-1 OS=Mus musculus PE=4 SV=2 - [HVM09_MOUSE]							2	4			2	3	117	12.8813	9.12939
Q01405	Protein transport protein Sec23A OS=Mus musculus GN=Sec23a PE=1 SV=2 - [SC23A_MOUSE]	2	2					9	12	8	9	3	3	765	86.1064	7.07861
Q569Z5	Probable ATP-dependent RNA helicase DDX46 OS=Mus musculus GN=Ddx46 PE=1 SV=2 - [DDX46_MOUSE]	10	10	7	7	8	9							1032	117.376	9.26123
P27661	Histone H2AX OS=Mus musculus GN=H2afx PE=1 SV=2 - [H2AX_MOUSE]							3	4					143	15.1334	10.7407
P01747	Ig heavy chain V region 36-65 OS=Mus musculus PE=1 SV=1 - [HVM03_MOUSE]	1	1					2	4	1	3	1	2	120	13.2984	9.14404
P01756	Ig heavy chain V region MOPC 104E OS=Mus musculus PE=1 SV=1 - [HVM12_MOUSE]	2	3	1	1	1	1	2	4	2	2	2	3	117	12.9752	7.10791
P29788	Vitronectin OS=Mus musculus GN=Vtn PE=1 SV=2 - [VTNC_MOUSE]	1	1					7	7	4	5	4	4	478	54.8143	5.88428
P01592	Immunoglobulin J chain OS=Mus musculus GN=Jchain PE=1 SV=4 - [IGJ_MOUSE]			1	1			3	4	3	3	2	3	159	18.0018	4.89404
P01642	Ig kappa chain V-V region L7 (Fragment) OS=Mus musculus GN=Gm10881 PE=1 SV=1 - [KV5A9_MOUSE]			1	2	1	1	2	3	2	2	4	4	115	12.6072	5.93506
Q91WJ8	Far upstream element-binding protein 1 OS=Mus musculus GN=Fubp1 PE=1 SV=1 - [FUBP1_MOUSE]							13	13	6	6	5	5	651	68.497	7.92822
P02088	Hemoglobin subunit beta-1 OS=Mus musculus GN=Hbb-b1 PE=1 SV=2 - [HBB1_MOUSE]	1	1	1	1	1	1	3	3	3	3	2	3	147	15.8301	7.6499
Q8BKC5	Importin-5 OS=Mus musculus GN=Ipo5 PE=1 SV=3 - [IPO5_MOUSE]	6	6	8	9	5	6	2	2	1	1			1097	123.511	4.93213
P01680	Ig kappa chain V-IV region S107B OS=Mus musculus PE=4 SV=1 - [KV4A1_MOUSE]	1	1	1	1	1	1	2	3	1	2	1	1	129	13.8238	8.47021
Q9WU78	Programmed cell death 6-interacting protein OS=Mus musculus GN=Pdcd6ip PE=1 SV=3 - [PDC6I_MOUSE]	1	1	2	2	1	1	8	8	6	6	6	6	869	95.9642	6.52197
Q07456	Protein AMBP OS=Mus musculus GN=Ambp PE=1 SV=2 - [AMBP_MOUSE]							3	3	2	3	3	3	349	39.004	6.31592
Q8BH64	EH domain-containing protein 2 OS=Mus musculus GN=Ehd2 PE=1 SV=1 - [EHD2_MOUSE]	5	5	1	1	2	2	5	5	5	5	4	5	543	61.1358	6.50732
Q8QZY1	Eukaryotic translation initiation factor 3 subunit L OS=Mus musculus GN=Eif3l PE=1 SV=1 - [EIF3L_MOUSE]							1	1	1	1			564	66.5703	6.44287
Q9DCV7	Keratin, type II cytoskeletal 7 OS=Mus musculus GN=Krt7 PE=1 SV=1 - [K2C7_MOUSE]													457	50.678	5.87158
P01675	Ig kappa chain V-VI region XRPC 44 OS=Mus musculus PE=1 SV=1 - [KV6A1_MOUSE]			1	1	1	1	3	5	2	2	2	2	107	11.6197	8.44092
P04942	Ig kappa chain V-VI region NQ5-61.1.2 OS=Mus musculus PE=2 SV=1 - [KV6A8_MOUSE]	1	1					3	4			2	2	107	11.5976	9.12939
P41105	60S ribosomal protein L28 OS=Mus musculus GN=Rpl28 PE=1 SV=2 - [RL28_MOUSE]							2	2	1	1	1	1	137	15.7237	12.0151
Q99LF4	tRNA-splicing ligase RtcB homolog OS=Mus musculus GN=Rtcb PE=1 SV=1 - [RTCB_MOUSE]	2	2			2	2	9	9	4	5	5	5	505	55.2139	7.2251
Q9CQV8	14-3-3 protein beta/alpha OS=Mus musculus GN=Ywhab PE=1 SV=3 - [1433B_MOUSE]	3	3	2	2			2	2			2	2	246	28.0689	4.83057
P63101	14-3-3 protein zeta/delta OS=Mus musculus GN=Ywhaz PE=1 SV=1 - [1433Z_MOUSE]	3	3			2	2	1	1	1	1	2	2	245	27.7537	4.79248
P02301	Histone H3.3C OS=Mus musculus GN=H3f3c PE=3 SV=3 - [H3C_MOUSE]	1	2	1	2	1	1	1	1	2	2	3	3	136	15.3055	11.1362
P01724	Ig lambda-1 chain V regions MOPC 104E/RPC20/J558/S104 OS=Mus musculus PE=1 SV=1 - [LV1B_MOUSE]							2	5	2	2	2	4	129	13.4709	7.28369
P14206	40S ribosomal protein SA OS=Mus musculus GN=Rpsa PE=1 SV=4 - [RSSA_MOUSE]							1	1					295	32.8174	4.86865
Q6PDG5	SWI/SNF complex subunit SMARCC2 OS=Mus musculus GN=Smarcc2 PE=1 SV=2 - [SMRC2_MOUSE]													1213	132.522	5.59229
O70456	14-3-3 protein sigma OS=Mus musculus GN=Sfn PE=1 SV=2 - [1433S_MOUSE]	2	2	2	2	2	2	1	1	1	1			248	27.6887	4.77979
P01821	Ig heavy chain V region MC101 OS=Mus musculus PE=1 SV=1 - [HVM45_MOUSE]	1	1	1	1	1	1	4	5	1	2	1	2	116	12.5853	8.77783
P01630	Ig kappa chain V-II region 7S34.1 OS=Mus musculus PE=1 SV=1 - [KV2A6_MOUSE]							2	3	2	3	2	3	113	12.4882	8.646
P16675	Lysosomal protective protein OS=Mus musculus GN=Ctsa PE=1 SV=1 - [PPGB_MOUSE]	6	7	3	4	3	3	2	3	2	2	2	2	474	53.8095	5.85889
Q60668	Heterogeneous nuclear ribonucleoprotein D0 OS=Mus musculus GN=Hnrnpd PE=1 SV=2 - [HNRPD_MOUSE]							5	6	4	4	5	5	355	38.3303	7.81104
P97290	Plasma protease C1 inhibitor OS=Mus musculus GN=Serping1 PE=1 SV=3 - [IC1_MOUSE]							4	4	2	2	3	4	504	55.5492	6.29053
Q7TPV4	Myb-binding protein 1A OS=Mus musculus GN=Mybbp1a PE=1 SV=2 - [MBB1A_MOUSE]							4	4	1	1	3	3	1344	151.942	8.95361
B0V2N1	Receptor-type tyrosine-protein phosphatase S OS=Mus musculus GN=Ptprs PE=1 SV=1 - [PTPRS_MOUSE]	1	2	1	1			1	3			1	1	1907	211.771	7.2251
P62918	60S ribosomal protein L8 OS=Mus musculus GN=Rpl8 PE=1 SV=2 - [RL8_MOUSE]					1	1							257	28.0073	11.0337
P61982	14-3-3 protein gamma OS=Mus musculus GN=Ywhag PE=1 SV=2 - [1433G_MOUSE]	3	3	2	2									247	28.2849	4.89404
O70251	Elongation factor 1-beta OS=Mus musculus GN=Eef1b PE=1 SV=5 - [EF1B_MOUSE]							2	2	2	2	1	1	225	24.6782	4.69092
Q6IME9	Keratin, type II cytoskeletal 72 OS=Mus musculus GN=Krt72 PE=3 SV=1 - [K2C72_MOUSE]			2	3	2	2							520	56.7149	7.40088
Q6PAR0	Kelch domain-containing protein 10 OS=Mus musculus GN=Klhdc10 PE=1 SV=1 - [KLD10_MOUSE]	3	3	3	3	4	4	5	6	1	1	2	2	439	48.9809	9.31982
P04945	Ig kappa chain V-VI region NQ2-6.1 OS=Mus musculus PE=2 SV=1 - [KV6AB_MOUSE]	1	1			1	2	1	3	1	2	1	2	108	11.7057	8.83643
Q8VDM4	26S proteasome non-ATPase regulatory subunit 2 OS=Mus musculus GN=Psmd2 PE=1 SV=1 - [PSMD2_MOUSE]			3	3			3	5	1	1	3	3	908	100.139	5.17334
Q8BG05	Heterogeneous nuclear ribonucleoprotein A3 OS=Mus musculus GN=Hnrnpa3 PE=1 SV=1 - [ROA3_MOUSE]							8	8	4	5	4	4	379	39.6276	9.01221
P83940	Transcription elongation factor B polypeptide 1 OS=Mus musculus GN=Tceb1 PE=1 SV=1 - [ELOC_MOUSE]	3	4	4	4	3	4	4	4	1	1			112	12.465	4.77979
P03995	Glial fibrillary acidic protein OS=Mus musculus GN=Gfap PE=1 SV=4 - [GFAP_MOUSE]							3	3					430	49.8695	5.33838
Q9Z2T6	Keratin, type II cuticular Hb5 OS=Mus musculus GN=Krt85 PE=1 SV=2 - [KRT85_MOUSE]													507	55.7233	6.41748
P27659	60S ribosomal protein L3 OS=Mus musculus GN=Rpl3 PE=1 SV=3 - [RL3_MOUSE]													403	46.0808	10.2134
Q8CGC7	Bifunctional glutamate/proline--tRNA ligase OS=Mus musculus GN=Eprs PE=1 SV=4 - [SYEP_MOUSE]							1	1					1512	169.972	7.66455
P26369	Splicing factor U2AF 65 kDa subunit OS=Mus musculus GN=U2af2 PE=1 SV=3 - [U2AF2_MOUSE]	7	8	5	5	5	5							475	53.4832	9.08545
Q8CDP0	Cytosolic carboxypeptidase 3 OS=Mus musculus GN=Agbl3 PE=1 SV=1 - [CBPC3_MOUSE]	1	1	1	1			1	2	1	2	1	1	1006	116.304	8.77783
P18531	Ig heavy chain V region 3-6 OS=Mus musculus GN=Ighv3-6 PE=1 SV=1 - [HVM60_MOUSE]	1	1	1	1			1	1	1	1	2	2	116	13.0866	8.77783
P84750	Ig kappa chain V region Mem5 (Fragment) OS=Mus musculus PE=1 SV=1 - [KVM5_MOUSE]	1	1			1	1	1	1	1	2	1	1	121	13.2425	8.80713
Q8BP67	60S ribosomal protein L24 OS=Mus musculus GN=Rpl24 PE=1 SV=2 - [RL24_MOUSE]	2	2	1	1	2	2	2	2	2	2	2	2	157	17.7679	11.2534
P47955	60S acidic ribosomal protein P1 OS=Mus musculus GN=Rplp1 PE=1 SV=1 - [RLA1_MOUSE]					1	1	2	2	1	1	1	1	114	11.4677	4.32275
Q01730	Ras suppressor protein 1 OS=Mus musculus GN=Rsu1 PE=1 SV=3 - [RSU1_MOUSE]	4	4	3	3	2	2	3	3	2	2	2	3	277	31.5307	8.88037
Q61207	Prosaposin OS=Mus musculus GN=Psap PE=1 SV=2 - [SAP_MOUSE]	1	1			1	1	3	3	2	2	2	2	557	61.3814	5.18604
Q9JM76	Actin-related protein 2/3 complex subunit 3 OS=Mus musculus GN=Arpc3 PE=1 SV=3 - [ARPC3_MOUSE]							3	3	2	2	1	1	178	20.5113	8.5874
Q8CG16	Complement C1r-A subcomponent OS=Mus musculus GN=C1ra PE=1 SV=1 - [C1RA_MOUSE]	2	3	2	2	2	2							707	80.0216	5.65576
Q9D8N0	Elongation factor 1-gamma OS=Mus musculus GN=Eef1g PE=1 SV=3 - [EF1G_MOUSE]											1	1	437	50.0292	6.7417
P47856	Glutamine--fructose-6-phosphate aminotransferase [isomerizing] 1 OS=Mus musculus GN=Gfpt1 PE=1 SV=3 - [GFPT1_MOUSE]	2	2	4	4	2	2	4	5	1	1	2	2	697	78.4892	6.84424
Q9JKF1	Ras GTPase-activating-like protein IQGAP1 OS=Mus musculus GN=Iqgap1 PE=1 SV=2 - [IQGA1_MOUSE]	7	7	6	6	2	2	1	1					1657	188.624	6.48096
P01723	Ig lambda-1 chain V region OS=Mus musculus PE=1 SV=2 - [LV1A_MOUSE]	1	1	1	1	1	1	1	2	1	2			117	12.2141	5.21143
Q1HFZ0	tRNA (cytosine(34)-C(5))-methyltransferase OS=Mus musculus GN=Nsun2 PE=1 SV=2 - [NSUN2_MOUSE]	5	5	3	3	3	3	4	4	1	1			757	85.3972	6.58057
Q61171	Peroxiredoxin-2 OS=Mus musculus GN=Prdx2 PE=1 SV=3 - [PRDX2_MOUSE]	1	1	3	3	3	3	4	4	2	2	3	3	198	21.7651	5.41455
P46471	26S protease regulatory subunit 7 OS=Mus musculus GN=Psmc2 PE=1 SV=5 - [PRS7_MOUSE]	2	2	3	3	2	2	2	2	2	2	1	1	433	48.6171	5.94775
Q9D883	Splicing factor U2AF 35 kDa subunit OS=Mus musculus GN=U2af1 PE=1 SV=4 - [U2AF1_MOUSE]	3	3	3	5	4	5	1	1					239	27.7974	8.80713
Q61247	Alpha-2-antiplasmin OS=Mus musculus GN=Serpinf2 PE=1 SV=1 - [A2AP_MOUSE]							3	3	3	4	1	1	491	54.9371	6.30322
P56931	Transcription factor E2F2 OS=Mus musculus GN=E2f2 PE=1 SV=2 - [E2F2_MOUSE]							1	4	1	1			443	48.4689	4.88135
Q9Z130	Heterogeneous nuclear ribonucleoprotein D-like OS=Mus musculus GN=Hnrnpdl PE=1 SV=1 - [HNRDL_MOUSE]							2	2	4	4	4	5	301	33.5381	7.31299
Q7M6Z4	Kinesin-like protein KIF27 OS=Mus musculus GN=Kif27 PE=1 SV=1 - [KIF27_MOUSE]	1	1					1	4			3	4	1394	158.858	7.13721
Q7TNC4	Putative RNA-binding protein Luc7-like 2 OS=Mus musculus GN=Luc7l2 PE=1 SV=1 - [LC7L2_MOUSE]	4	5	4	5	3	4							392	46.5547	10.0962
P27612	Phospholipase A-2-activating protein OS=Mus musculus GN=Plaa PE=1 SV=4 - [PLAP_MOUSE]	1	1	1	1	1	1	4	4	4	4	4	4	794	87.1656	6.13818
Q8K2Z2	Pre-mRNA-processing factor 39 OS=Mus musculus GN=Prpf39 PE=1 SV=3 - [PRP39_MOUSE]							7	8	2	2	5	5	665	77.8723	5.52881
Q9CZD3	Glycine--tRNA ligase OS=Mus musculus GN=Gars PE=1 SV=1 - [SYG_MOUSE]	4	4	6	6	3	3	1	1	1	1			729	81.8257	6.65381
P15806	Transcription factor E2-alpha OS=Mus musculus GN=Tcf3 PE=1 SV=2 - [TFE2_MOUSE]	6	7	4	4	4	4							651	67.6594	6.37939
Q922R8	Protein disulfide-isomerase A6 OS=Mus musculus GN=Pdia6 PE=1 SV=3 - [PDIA6_MOUSE]	2	2	3	3	2	2	2	2	3	3	2	2	440	48.0703	5.13525
P62897	Cytochrome c, somatic OS=Mus musculus GN=Cycs PE=1 SV=2 - [CYC_MOUSE]	1	2	1	1			1	1			1	1	105	11.598	9.5835
Q61703	Inter-alpha-trypsin inhibitor heavy chain H2 OS=Mus musculus GN=Itih2 PE=1 SV=1 - [ITIH2_MOUSE]							5	5	1	1	2	2	946	105.861	7.26904
A6BLY7	Keratin, type I cytoskeletal 28 OS=Mus musculus GN=Krt28 PE=1 SV=1 - [K1C28_MOUSE]							1	1	2	2	2	2	462	50.3151	5.2876
P01674	Ig kappa chain V-III region PC 2154 OS=Mus musculus PE=1 SV=1 - [KV3AM_MOUSE]	1	1	1	1	1	1	2	2	1	1	1	1	108	11.6917	6.26514
P49718	DNA replication licensing factor MCM5 OS=Mus musculus GN=Mcm5 PE=1 SV=1 - [MCM5_MOUSE]	5	5	5	5	4	4							733	82.2901	8.42627
Q8R1F1	Niban-like protein 1 OS=Mus musculus GN=Fam129b PE=1 SV=2 - [NIBL1_MOUSE]	4	4	4	4	6	6							749	84.765	5.93506
P20918	Plasminogen OS=Mus musculus GN=Plg PE=1 SV=3 - [PLMN_MOUSE]	1	1					6	6	1	1	1	1	812	90.7489	6.59521
P47963	60S ribosomal protein L13 OS=Mus musculus GN=Rpl13 PE=1 SV=3 - [RL13_MOUSE]							1	1	1	1	1	1	211	24.2905	11.5464
Q9CR57	60S ribosomal protein L14 OS=Mus musculus GN=Rpl14 PE=1 SV=3 - [RL14_MOUSE]			1	1			1	1					217	23.5492	11.019
P62858	40S ribosomal protein S28 OS=Mus musculus GN=Rps28 PE=1 SV=1 - [RS28_MOUSE]													69	7.8362	10.6968
P62317	Small nuclear ribonucleoprotein Sm D2 OS=Mus musculus GN=Snrpd2 PE=1 SV=1 - [SMD2_MOUSE]	1	1					2	2	1	1			118	13.5182	9.90576
Q78PY7	Staphylococcal nuclease domain-containing protein 1 OS=Mus musculus GN=Snd1 PE=1 SV=1 - [SND1_MOUSE]	5	6	3	4	2	3	1	1					910	102.025	7.43018
P61164	Alpha-centractin OS=Mus musculus GN=Actr1a PE=1 SV=1 - [ACTZ_MOUSE]									1	1	1	1	376	42.5869	6.63916
P61161	Actin-related protein 2 OS=Mus musculus GN=Actr2 PE=1 SV=1 - [ARP2_MOUSE]									1	1	1	1	394	44.7322	6.7417
P00015	Cytochrome c, testis-specific OS=Mus musculus GN=Cyct PE=1 SV=3 - [CYC2_MOUSE]	1	1	1	1	1	1	2	2					105	11.706	9.51025
Q9QZD9	Eukaryotic translation initiation factor 3 subunit I OS=Mus musculus GN=Eif3i PE=1 SV=1 - [EIF3I_MOUSE]							1	1			1	1	325	36.4376	5.64307
P02089	Hemoglobin subunit beta-2 OS=Mus musculus GN=Hbb-b2 PE=1 SV=2 - [HBB2_MOUSE]							1	1					147	15.8683	8.04541
P01741	Ig heavy chain V region OS=Mus musculus PE=1 SV=1 - [HVM00_MOUSE]	1	2	1	1	1	1	1	1	1	1	1	1	114	12.5471	5.05908
P01629	Ig kappa chain V-II region 2S1.3 OS=Mus musculus PE=1 SV=1 - [KV2A4_MOUSE]					1	1	2	2	1	1	1	1	112	12.2131	7.94287
Q9D8E6	60S ribosomal protein L4 OS=Mus musculus GN=Rpl4 PE=1 SV=3 - [RL4_MOUSE]													419	47.124	11.0044
P63323	40S ribosomal protein S12 OS=Mus musculus GN=Rps12 PE=1 SV=2 - [RS12_MOUSE]													132	14.5156	7.23975
Q9D1M0	Protein SEC13 homolog OS=Mus musculus GN=Sec13 PE=1 SV=3 - [SEC13_MOUSE]													322	35.5431	5.37646
Q6P5F9	Exportin-1 OS=Mus musculus GN=Xpo1 PE=1 SV=1 - [XPO1_MOUSE]	4	5	2	2	3	4	1	1	1	1			1071	123.013	6.07471
Q3UFS0	Protein zyg-11 homolog B OS=Mus musculus GN=Zyg11b PE=1 SV=2 - [ZY11B_MOUSE]							5	5	5	5	3	3	744	83.9373	6.87354
Q9JJ59	ATP-binding cassette sub-family B member 9 OS=Mus musculus GN=Abcb9 PE=2 SV=1 - [ABCB9_MOUSE]	1	1			1	1	1	1	1	1	1	1	762	83.9098	7.62061
P34928	Apolipoprotein C-I OS=Mus musculus GN=Apoc1 PE=1 SV=1 - [APOC1_MOUSE]							2	2	2	2	2	2	88	9.69031	9.08545
Q64261	Cyclin-dependent kinase 6 OS=Mus musculus GN=Cdk6 PE=1 SV=2 - [CDK6_MOUSE]	4	4	4	4	4	4							326	37.0051	6.62451
O08585	Clathrin light chain A OS=Mus musculus GN=Clta PE=1 SV=2 - [CLCA_MOUSE]													235	25.5885	4.57666
Q91WK2	Eukaryotic translation initiation factor 3 subunit H OS=Mus musculus GN=Eif3h PE=1 SV=1 - [EIF3H_MOUSE]							2	2					352	39.807	6.66846
P17182	Alpha-enolase OS=Mus musculus GN=Eno1 PE=1 SV=3 - [ENOA_MOUSE]	2	2			1	1	1	1			1	1	434	47.1112	6.80029
P28798	Granulins OS=Mus musculus GN=Grn PE=1 SV=2 - [GRN_MOUSE]							4	5					589	63.4131	6.80029
Q8VDM6	Heterogeneous nuclear ribonucleoprotein U-like protein 1 OS=Mus musculus GN=Hnrnpul1 PE=1 SV=1 - [HNRL1_MOUSE]							5	5	3	3	2	2	859	95.9425	6.58057
P01632	Ig kappa chain V-I region S107A OS=Mus musculus GN=Igkv7-33 PE=2 SV=1 - [KV1A1_MOUSE]	1	1					2	2					114	12.7094	8.98291
P03976	Ig kappa chain V-II region 17S29.1 OS=Mus musculus PE=1 SV=1 - [KV2A5_MOUSE]	1	1	1	1	1	1	1	1	1	1	1	1	113	12.3822	7.98682
Q5SUF2	Luc7-like protein 3 OS=Mus musculus GN=Luc7l3 PE=1 SV=1 - [LC7L3_MOUSE]	5	5	3	3	4	4							432	51.4191	9.77393
Q8CI43	Myosin light chain 6B OS=Mus musculus GN=Myl6b PE=1 SV=1 - [MYL6B_MOUSE]													207	22.7347	5.52881
P47911	60S ribosomal protein L6 OS=Mus musculus GN=Rpl6 PE=1 SV=3 - [RL6_MOUSE]													296	33.4889	10.6968
Q9CZX8	40S ribosomal protein S19 OS=Mus musculus GN=Rps19 PE=1 SV=3 - [RS19_MOUSE]													145	16.0756	10.4038
P97496	SWI/SNF complex subunit SMARCC1 OS=Mus musculus GN=Smarcc1 PE=1 SV=2 - [SMRC1_MOUSE]													1104	122.813	5.73193
Q62261	Spectrin beta chain, non-erythrocytic 1 OS=Mus musculus GN=Sptbn1 PE=1 SV=2 - [SPTB2_MOUSE]													2363	274.052	5.57959
Q80YD3	Protein FAM205CP OS=Mus musculus GN=FAM205CP PE=2 SV=1 - [F205C_MOUSE]			1	1							1	1	371	41.4604	9.59814
P62204	Calmodulin OS=Mus musculus GN=Calm1 PE=1 SV=2 - [CALM_MOUSE]	1	1							1	1			149	16.8268	4.22119
P08113	Endoplasmin OS=Mus musculus GN=Hsp90b1 PE=1 SV=2 - [ENPL_MOUSE]	4	4	2	2			3	3			1	1	802	92.4183	4.81787
Q3UM18	Large subunit GTPase 1 homolog OS=Mus musculus GN=Lsg1 PE=1 SV=2 - [LSG1_MOUSE]	5	5	4	4	2	2							644	73.111	6.50732
Q9WTI7	Unconventional myosin-Ic OS=Mus musculus GN=Myo1c PE=1 SV=2 - [MYO1C_MOUSE]													1063	121.868	9.34912
Q61990	Poly(rC)-binding protein 2 OS=Mus musculus GN=Pcbp2 PE=1 SV=1 - [PCBP2_MOUSE]	3	3			3	3			1	1			362	38.1974	6.78564
Q80SY5	Pre-mRNA-splicing factor 38B OS=Mus musculus GN=Prpf38b PE=1 SV=1 - [PR38B_MOUSE]	5	6	4	4	1	1							542	63.7147	10.5356
P07742	Ribonucleoside-diphosphate reductase large subunit OS=Mus musculus GN=Rrm1 PE=1 SV=2 - [RIR1_MOUSE]	2	2	3	3	3	4	1	1	1	1			792	90.1525	6.69775
P61255	60S ribosomal protein L26 OS=Mus musculus GN=Rpl26 PE=1 SV=1 - [RL26_MOUSE]							1	1					145	17.2475	10.5503
P62264	40S ribosomal protein S14 OS=Mus musculus GN=Rps14 PE=1 SV=3 - [RS14_MOUSE]							1	1	1	1	1	1	151	16.2625	10.0522
P14131	40S ribosomal protein S16 OS=Mus musculus GN=Rps16 PE=1 SV=4 - [RS16_MOUSE]							2	2					146	16.435	10.2134
P60867	40S ribosomal protein S20 OS=Mus musculus GN=Rps20 PE=1 SV=1 - [RS20_MOUSE]													119	13.3643	9.93506
Q60710	Deoxynucleoside triphosphate triphosphohydrolase SAMHD1 OS=Mus musculus GN=Samhd1 PE=1 SV=2 - [SAMH1_MOUSE]	3	3	2	2	4	4	1	1	1	1			627	72.6042	7.95752
Q52KI8	Serine/arginine repetitive matrix protein 1 OS=Mus musculus GN=Srrm1 PE=1 SV=2 - [SRRM1_MOUSE]	3	3	4	4	4	4							946	106.798	11.8687
P19221	Prothrombin OS=Mus musculus GN=F2 PE=1 SV=1 - [THRB_MOUSE]							3	4	2	2	1	1	618	70.2237	6.43018
Q8BFY9	Transportin-1 OS=Mus musculus GN=Tnpo1 PE=1 SV=2 - [TNPO1_MOUSE]	3	3	2	2	1	1	1	1	1	1	1	1	898	102.291	4.98291
Q9R059	Four and a half LIM domains protein 3 OS=Mus musculus GN=Fhl3 PE=1 SV=2 - [FHL3_MOUSE]	4	4	3	3	3	4							289	31.7729	6.20166
P05064	Fructose-bisphosphate aldolase A OS=Mus musculus GN=Aldoa PE=1 SV=2 - [ALDOA_MOUSE]	1	1					7	8			1	1	364	39.3313	8.08936
P07356	Annexin A2 OS=Mus musculus GN=Anxa2 PE=1 SV=2 - [ANXA2_MOUSE]													339	38.6518	7.69385
A2BH40	AT-rich interactive domain-containing protein 1A OS=Mus musculus GN=Arid1a PE=1 SV=1 - [ARI1A_MOUSE]													2283	241.939	6.68311
O88712	C-terminal-binding protein 1 OS=Mus musculus GN=Ctbp1 PE=1 SV=2 - [CTBP1_MOUSE]	2	2	3	4	2	2	2	2					441	47.7145	6.771
Q8K1M6	Dynamin-1-like protein OS=Mus musculus GN=Dnm1l PE=1 SV=2 - [DNM1L_MOUSE]	3	3	1	1	2	2	1	1	1	1	2	2	742	82.6065	7.04932
Q8VDW0	ATP-dependent RNA helicase DDX39A OS=Mus musculus GN=Ddx39a PE=1 SV=1 - [DX39A_MOUSE]	3	3	3	3			2	2	1	1			427	49.0359	5.68115
Q7TSG3	F-box only protein 5 OS=Mus musculus GN=Fbxo5 PE=1 SV=1 - [FBX5_MOUSE]							1	3	1	2	1	3	421	47.4781	8.98291
Q3V1M1	Immunoglobulin superfamily member 10 OS=Mus musculus GN=Igsf10 PE=2 SV=2 - [IGS10_MOUSE]	1	1	1	1	1	1	1	1	1	1	1	1	2594	285.419	9.29053
P26645	Myristoylated alanine-rich C-kinase substrate OS=Mus musculus GN=Marcks PE=1 SV=2 - [MARCS_MOUSE]	2	2	1	1	1	1	3	3	2	2	1	1	309	29.6438	4.33545
P46061	Ran GTPase-activating protein 1 OS=Mus musculus GN=Rangap1 PE=1 SV=2 - [RAGP1_MOUSE]	3	3	2	2					1	1			589	63.4914	4.67822
P62827	GTP-binding nuclear protein Ran OS=Mus musculus GN=Ran PE=1 SV=3 - [RAN_MOUSE]							4	4	2	2	1	1	216	24.4076	7.48877
Q8C2Q3	RNA-binding protein 14 OS=Mus musculus GN=Rbm14 PE=1 SV=1 - [RBM14_MOUSE]							4	5	3	3	2	2	669	69.406	9.67139
P35980	60S ribosomal protein L18 OS=Mus musculus GN=Rpl18 PE=1 SV=3 - [RL18_MOUSE]									1	1	1	1	188	21.6312	11.7808
P47962	60S ribosomal protein L5 OS=Mus musculus GN=Rpl5 PE=1 SV=3 - [RL5_MOUSE]													297	34.3787	9.77393
P42227	Signal transducer and activator of transcription 3 OS=Mus musculus GN=Stat3 PE=1 SV=2 - [STAT3_MOUSE]	2	2	1	1	1	1	2	2	1	1	2	3	770	87.9974	6.30322
Q99LE6	ATP-binding cassette sub-family F member 2 OS=Mus musculus GN=Abcf2 PE=1 SV=1 - [ABCF2_MOUSE]	4	4	2	2	1	1			2	2			628	71.7358	7.04932
Q99JY9	Actin-related protein 3 OS=Mus musculus GN=Actr3 PE=1 SV=3 - [ARP3_MOUSE]							1	1			1	1	418	47.327	5.88428
Q61129	Complement factor I OS=Mus musculus GN=Cfi PE=1 SV=3 - [CFAI_MOUSE]							2	2			1	1	603	67.2165	7.45947
Q8R1Q8	Cytoplasmic dynein 1 light intermediate chain 1 OS=Mus musculus GN=Dync1li1 PE=1 SV=1 - [DC1L1_MOUSE]													523	56.5791	6.41748
Q8JZQ9	Eukaryotic translation initiation factor 3 subunit B OS=Mus musculus GN=Eif3b PE=1 SV=1 - [EIF3B_MOUSE]			1	1			1	1	1	2			803	91.3131	5.021
Q3TJZ6	Protein FAM98A OS=Mus musculus GN=Fam98a PE=1 SV=1 - [FA98A_MOUSE]							6	6	2	2	1	1	515	55.0212	8.95361
P18532	Ig heavy chain V region 1B43 OS=Mus musculus PE=1 SV=1 - [HVM61_MOUSE]							1	2	1	2	1	1	116	13.1495	8.29443
P70168	Importin subunit beta-1 OS=Mus musculus GN=Kpnb1 PE=1 SV=2 - [IMB1_MOUSE]	1	1	1	1	2	2	1	1	1	1			876	97.1221	4.77979
P48678	Prelamin-A/C OS=Mus musculus GN=Lmna PE=1 SV=2 - [LMNA_MOUSE]													665	74.1927	6.97607
Q61937	Nucleophosmin OS=Mus musculus GN=Npm1 PE=1 SV=1 - [NPM_MOUSE]	1	1					2	2	1	1	1	1	292	32.5398	4.76709
Q9Z110	Delta-1-pyrroline-5-carboxylate synthase OS=Mus musculus GN=Aldh18a1 PE=1 SV=2 - [P5CS_MOUSE]	4	4	2	2	2	2	1	1					795	87.2119	7.54736
Q9ET54	Palladin OS=Mus musculus GN=Palld PE=1 SV=2 - [PALLD_MOUSE]							3	3	3	4	2	2	1408	152.037	6.25244
O08807	Peroxiredoxin-4 OS=Mus musculus GN=Prdx4 PE=1 SV=1 - [PRDX4_MOUSE]							2	2			2	2	274	31.0331	7.15186
P51410	60S ribosomal protein L9 OS=Mus musculus GN=Rpl9 PE=1 SV=2 - [RL9_MOUSE]			1	1			1	2	1	1			192	21.8678	9.94971
P62908	40S ribosomal protein S3 OS=Mus musculus GN=Rps3 PE=1 SV=1 - [RS3_MOUSE]													243	26.6574	9.65674
P62307	Small nuclear ribonucleoprotein F OS=Mus musculus GN=Snrpf PE=1 SV=1 - [RUXF_MOUSE]	1	1					1	1	1	2	1	1	86	9.71878	4.66553
O54941	SWI/SNF-related matrix-associated actin-dependent regulator of chromatin subfamily E member 1 OS=Mus musculus GN=Smarce1 PE=1 SV=1 - [SMCE1_MOUSE]													411	46.6096	4.88135
Q922B2	Aspartate--tRNA ligase, cytoplasmic OS=Mus musculus GN=Dars PE=1 SV=2 - [SYDC_MOUSE]	2	2					1	1					501	57.1112	6.49365
Q6P9R2	Serine/threonine-protein kinase OSR1 OS=Mus musculus GN=Oxsr1 PE=1 SV=1 - [OXSR1_MOUSE]	4	4	2	2	2	2	1	1					527	58.1771	6.43018
P84104	Serine/arginine-rich splicing factor 3 OS=Mus musculus GN=Srsf3 PE=1 SV=1 - [SRSF3_MOUSE]	3	3	2	2	2	2							164	19.3179	11.6489
Q01339	Beta-2-glycoprotein 1 OS=Mus musculus GN=Apoh PE=1 SV=1 - [APOH_MOUSE]							2	2	1	1	1	1	345	38.5929	8.22119
P08607	C4b-binding protein OS=Mus musculus GN=C4bpa PE=1 SV=3 - [C4BPA_MOUSE]							3	3			1	1	469	51.49	7.15186
P41731	CD63 antigen OS=Mus musculus GN=Cd63 PE=1 SV=2 - [CD63_MOUSE]													238	25.7492	6.97607
P56546	C-terminal-binding protein 2 OS=Mus musculus GN=Ctbp2 PE=1 SV=2 - [CTBP2_MOUSE]	2	2	3	3	1	2	1	1					445	48.9261	6.94678
Q9JLV5	Cullin-3 OS=Mus musculus GN=Cul3 PE=1 SV=1 - [CUL3_MOUSE]					1	1	4	4	2	2	1	1	768	88.8914	8.45557
A2A432	Cullin-4B OS=Mus musculus GN=Cul4b PE=1 SV=1 - [CUL4B_MOUSE]	1	1	1	1			4	4	1	1			970	110.63	8.36768
Q501J6	Probable ATP-dependent RNA helicase DDX17 OS=Mus musculus GN=Ddx17 PE=1 SV=1 - [DDX17_MOUSE]	1	1	1	1	1	1	3	3	1	1	1	1	650	72.354	8.5874
Q99JX4	Eukaryotic translation initiation factor 3 subunit M OS=Mus musculus GN=Eif3m PE=1 SV=1 - [EIF3M_MOUSE]													374	42.4899	5.74463
Q80VD1	Protein FAM98B OS=Mus musculus GN=Fam98b PE=1 SV=1 - [FA98B_MOUSE]			1	1			3	3	2	2	2	2	429	45.3208	8.49951
Q9QXC1	Fetuin-B OS=Mus musculus GN=Fetub PE=1 SV=1 - [FETUB_MOUSE]							1	2			1	1	388	42.6854	6.60986
P01759	Ig heavy chain V region BCL1 OS=Mus musculus PE=4 SV=1 - [HVM15_MOUSE]							1	1	1	2	1	1	136	15.0683	8.57275
Q99JW4	LIM and senescent cell antigen-like-containing domain protein 1 OS=Mus musculus GN=Lims1 PE=1 SV=3 - [LIMS1_MOUSE]	3	3	1	2			1	1	1	1	1	1	325	37.2148	8.04541
Q99104	Unconventional myosin-Va OS=Mus musculus GN=Myo5a PE=1 SV=2 - [MYO5A_MOUSE]											1	1	1853	215.402	8.63135
Q6P5H2	Nestin OS=Mus musculus GN=Nes PE=1 SV=1 - [NEST_MOUSE]	1	1	1	1			1	2			1	1	1864	207	4.33545
P09405	Nucleolin OS=Mus musculus GN=Ncl PE=1 SV=2 - [NUCL_MOUSE]	1	1	1	1	1	1	1	1					707	76.6768	4.75439
Q9ERU9	E3 SUMO-protein ligase RanBP2 OS=Mus musculus GN=Ranbp2 PE=1 SV=2 - [RBP2_MOUSE]													3053	340.907	6.17627
P14115	60S ribosomal protein L27a OS=Mus musculus GN=Rpl27a PE=1 SV=5 - [RL27A_MOUSE]							1	1					148	16.595	11.1216
Q9D1R9	60S ribosomal protein L34 OS=Mus musculus GN=Rpl34 PE=1 SV=2 - [RL34_MOUSE]													117	13.2844	11.4731
P63325	40S ribosomal protein S10 OS=Mus musculus GN=Rps10 PE=1 SV=1 - [RS10_MOUSE]											1	1	165	18.9038	10.1548
P62852	40S ribosomal protein S25 OS=Mus musculus GN=Rps25 PE=1 SV=1 - [RS25_MOUSE]							1	1	1	1			125	13.7337	10.1108
Q9D0I9	Arginine--tRNA ligase, cytoplasmic OS=Mus musculus GN=Rars PE=1 SV=2 - [SYRC_MOUSE]													660	75.6251	7.54736
Q62093	Serine/arginine-rich splicing factor 2 OS=Mus musculus GN=Srsf2 PE=1 SV=4 - [SRSF2_MOUSE]	2	2	2	2	1	1	1	1	1	1	1	1	221	25.4612	11.854
Q02738	Gap junction beta-4 protein OS=Mus musculus GN=Gjb4 PE=2 SV=1 - [CXB4_MOUSE]	1	1	1	1	1	2							266	30.3687	8.80713
Q76MZ3	Serine/threonine-protein phosphatase 2A 65 kDa regulatory subunit A alpha isoform OS=Mus musculus GN=Ppp2r1a PE=1 SV=3 - [2AAA_MOUSE]	1	1	1	1	1	1	2	2	2	2			589	65.2809	5.10986
O35286	Pre-mRNA-splicing factor ATP-dependent RNA helicase DHX15 OS=Mus musculus GN=Dhx15 PE=1 SV=2 - [DHX15_MOUSE]	3	3	2	2	2	2							795	90.9492	7.45947
Q9Z1N5	Spliceosome RNA helicase Ddx39b OS=Mus musculus GN=Ddx39b PE=1 SV=1 - [DX39B_MOUSE]			2	2	2	2			1	1			428	49.004	5.66846
P01900	H-2 class I histocompatibility antigen, D-D alpha chain OS=Mus musculus GN=H2-D1 PE=1 SV=1 - [HA12_MOUSE]							1	1			1	2	365	41.0845	6.65381
Q8R081	Heterogeneous nuclear ribonucleoprotein L OS=Mus musculus GN=Hnrnpl PE=1 SV=2 - [HNRPL_MOUSE]	1	1	2	2			2	3					586	63.9233	8.104
P70699	Lysosomal alpha-glucosidase OS=Mus musculus GN=Gaa PE=1 SV=2 - [LYAG_MOUSE]	3	3	1	1			1	1	1	1	1	1	953	106.18	5.8335
P98064	Mannan-binding lectin serine protease 1 OS=Mus musculus GN=Masp1 PE=1 SV=2 - [MASP1_MOUSE]	2	2	1	1	2	3							704	79.9164	5.5542
P59913	Protein-L-isoaspartate O-methyltransferase domain-containing protein 1 OS=Mus musculus GN=Pcmtd1 PE=1 SV=1 - [PCMD1_MOUSE]	3	4	1	2	1	1							357	40.6676	5.65576
Q05144	Ras-related C3 botulinum toxin substrate 2 OS=Mus musculus GN=Rac2 PE=1 SV=1 - [RAC2_MOUSE]							2	2					192	21.4271	7.60596
Q9EP71	Ankycorbin OS=Mus musculus GN=Rai14 PE=1 SV=1 - [RAI14_MOUSE]													979	108.785	6.26514
P53026	60S ribosomal protein L10a OS=Mus musculus GN=Rpl10a PE=1 SV=3 - [RL10A_MOUSE]									1	1			217	24.9006	9.979
Q9CZM2	60S ribosomal protein L15 OS=Mus musculus GN=Rpl15 PE=2 SV=4 - [RL15_MOUSE]									1	1	1	1	204	24.1311	11.6196
P83882	60S ribosomal protein L36a OS=Mus musculus GN=Rpl36a PE=1 SV=2 - [RL36A_MOUSE]							1	1					106	12.4328	10.5796
P50247	Adenosylhomocysteinase OS=Mus musculus GN=Ahcy PE=1 SV=3 - [SAHH_MOUSE]							3	3	2	2	2	2	432	47.6573	6.53662
Q99NB9	Splicing factor 3B subunit 1 OS=Mus musculus GN=Sf3b1 PE=1 SV=1 - [SF3B1_MOUSE]													1304	145.724	7.09326
P80316	T-complex protein 1 subunit epsilon OS=Mus musculus GN=Cct5 PE=1 SV=1 - [TCPE_MOUSE]	1	1					1	1			1	1	541	59.5859	6.02393
Q9EQU3	Toll-like receptor 9 OS=Mus musculus GN=Tlr9 PE=1 SV=3 - [TLR9_MOUSE]													1032	116.339	8.70459
Q6P5E4	UDP-glucose:glycoprotein glucosyltransferase 1 OS=Mus musculus GN=Uggt1 PE=1 SV=4 - [UGGG1_MOUSE]							3	3	1	1	3	3	1551	176.323	5.61768
P20152	Vimentin OS=Mus musculus GN=Vim PE=1 SV=3 - [VIME_MOUSE]													466	53.6551	5.12256
P62960	Nuclease-sensitive element-binding protein 1 OS=Mus musculus GN=Ybx1 PE=1 SV=3 - [YBOX1_MOUSE]													322	35.7086	9.87646
Q7TMR0	Lysosomal Pro-X carboxypeptidase OS=Mus musculus GN=Prcp PE=1 SV=2 - [PCP_MOUSE]	2	2	1	2			1	1	1	1	1	1	491	54.9913	6.78564
Q9JII5	DAZ-associated protein 1 OS=Mus musculus GN=Dazap1 PE=1 SV=2 - [DAZP1_MOUSE]							3	4	2	2	1	1	406	43.187	8.55811
Q60590	Alpha-1-acid glycoprotein 1 OS=Mus musculus GN=Orm1 PE=1 SV=1 - [A1AG1_MOUSE]							2	2	1	1			207	23.8801	5.84619
Q8R010	Aminoacyl tRNA synthase complex-interacting multifunctional protein 2 OS=Mus musculus GN=Aimp2 PE=1 SV=2 - [AIMP2_MOUSE]									1	1			320	35.3552	7.82568
Q61024	Asparagine synthetase [glutamine-hydrolyzing] OS=Mus musculus GN=Asns PE=1 SV=3 - [ASNS_MOUSE]	1	1	1	1			3	3	1	1			561	64.2415	6.58057
P28658	Ataxin-10 OS=Mus musculus GN=Atxn10 PE=1 SV=2 - [ATX10_MOUSE]	1	1	1	1	1	1	2	3					475	53.6725	5.24951
Q922D8	C-1-tetrahydrofolate synthase, cytoplasmic OS=Mus musculus GN=Mthfd1 PE=1 SV=4 - [C1TC_MOUSE]	2	2	2	2	2	2							935	101.136	7.13721
P30285	Cyclin-dependent kinase 4 OS=Mus musculus GN=Cdk4 PE=1 SV=1 - [CDK4_MOUSE]	3	3			2	2							303	33.7294	6.62451
Q99J95	Cyclin-dependent kinase 9 OS=Mus musculus GN=Cdk9 PE=1 SV=1 - [CDK9_MOUSE]													372	42.7342	8.79248
P06684	Complement C5 OS=Mus musculus GN=C5 PE=1 SV=2 - [CO5_MOUSE]	1	1	1	1	2	2							1680	188.759	6.81494
Q9CXW3	Calcyclin-binding protein OS=Mus musculus GN=Cacybp PE=1 SV=1 - [CYBP_MOUSE]			2	2	1	1	2	2			1	1	229	26.4938	7.86963
Q6PDL0	Cytoplasmic dynein 1 light intermediate chain 2 OS=Mus musculus GN=Dync1li2 PE=1 SV=2 - [DC1L2_MOUSE]													492	54.1846	6.27783
Q9DC23	DnaJ homolog subfamily C member 10 OS=Mus musculus GN=Dnajc10 PE=1 SV=2 - [DJC10_MOUSE]							3	3	2	2	1	1	793	90.5251	6.96143
P63168	Dynein light chain 1, cytoplasmic OS=Mus musculus GN=Dynll1 PE=1 SV=1 - [DYL1_MOUSE]													89	10.3591	7.40088
P60229	Eukaryotic translation initiation factor 3 subunit E OS=Mus musculus GN=Eif3e PE=1 SV=1 - [EIF3E_MOUSE]							1	1					445	52.1874	6.03662
Q8R0W0	Epiplakin OS=Mus musculus GN=Eppk1 PE=1 SV=2 - [EPIPL_MOUSE]													6548	724.183	6.07471
D3Z6S9	Glutamate-rich protein 6 OS=Mus musculus GN=Erich6 PE=3 SV=1 - [ERIP6_MOUSE]					1	1	1	1					713	80.8982	5.03369
O70165	Ficolin-1 OS=Mus musculus GN=Fcn1 PE=1 SV=1 - [FCN1_MOUSE]							2	2	2	2	1	1	334	36.2753	6.52197
Q8VHX6	Filamin-C OS=Mus musculus GN=Flnc PE=1 SV=3 - [FLNC_MOUSE]													2726	290.937	5.94775
P15864	Histone H1.2 OS=Mus musculus GN=Hist1h1c PE=1 SV=2 - [H12_MOUSE]													212	21.2537	11.0044
Q8JZK9	Hydroxymethylglutaryl-CoA synthase, cytoplasmic OS=Mus musculus GN=Hmgcs1 PE=1 SV=1 - [HMCS1_MOUSE]	1	1					3	3	1	1	1	1	520	57.5325	5.98584
Q921F4	Heterogeneous nuclear ribonucleoprotein L-like OS=Mus musculus GN=Hnrnpll PE=1 SV=3 - [HNRLL_MOUSE]	2	2	1	1	3	3							591	64.0843	5.84619
O55222	Integrin-linked protein kinase OS=Mus musculus GN=Ilk PE=1 SV=2 - [ILK_MOUSE]	2	2	1	1	1	1	2	2					452	51.3399	8.07471
P01627	Ig kappa chain V-II region VKappa167 OS=Mus musculus GN=Gm5153 PE=4 SV=1 - [KV2A2_MOUSE]							1	1			2	2	120	13.2716	5.40186
Q61087	Laminin subunit beta-3 OS=Mus musculus GN=Lamb3 PE=1 SV=2 - [LAMB3_MOUSE]			1	1			1	1			2	2	1168	128.816	7.47412
Q9D5S7	Leucine-rich repeat and guanylate kinase domain-containing protein OS=Mus musculus GN=Lrguk PE=1 SV=1 - [LRGUK_MOUSE]	1	1	1	1			1	1	1	1			820	93.1313	6.27783
Q8VBX6	Multiple PDZ domain protein OS=Mus musculus GN=Mpdz PE=1 SV=2 - [MPDZ_MOUSE]	1	1	1	1			1	1			1	1	2055	218.576	5.021
Q5SX40	Myosin-1 OS=Mus musculus GN=Myh1 PE=1 SV=1 - [MYH1_MOUSE]					1	1							1942	223.203	5.75732
E9Q4S1	High affinity cAMP-specific and IBMX-insensitive 3',5'-cyclic phosphodiesterase 8B OS=Mus musculus GN=Pde8b PE=1 SV=1 - [PDE8B_MOUSE]							1	1	1	1			865	96.678	6.85889
O35904	Phosphatidylinositol 4,5-bisphosphate 3-kinase catalytic subunit delta isoform OS=Mus musculus GN=Pik3cd PE=1 SV=2 - [PK3CD_MOUSE]			1	1	1	3							1043	119.635	7.34229
P62962	Profilin-1 OS=Mus musculus GN=Pfn1 PE=1 SV=2 - [PROF1_MOUSE]							1	1	1	1	1	1	140	14.9475	8.27979
O55234	Proteasome subunit beta type-5 OS=Mus musculus GN=Psmb5 PE=1 SV=3 - [PSB5_MOUSE]							2	2					264	28.5142	7.02002
Q8VH51	RNA-binding protein 39 OS=Mus musculus GN=Rbm39 PE=1 SV=2 - [RBM39_MOUSE]	2	2	1	1	3	3							530	59.3697	10.0962
P86048	60S ribosomal protein L10-like OS=Mus musculus GN=Rpl10l PE=2 SV=1 - [RL10L_MOUSE]							1	1					214	24.5419	10.1108
P19253	60S ribosomal protein L13a OS=Mus musculus GN=Rpl13a PE=1 SV=4 - [RL13A_MOUSE]									1	1			203	23.4493	11.019
P62889	60S ribosomal protein L30 OS=Mus musculus GN=Rpl30 PE=1 SV=2 - [RL30_MOUSE]							1	1					115	12.7757	9.62744
Q9JJI8	60S ribosomal protein L38 OS=Mus musculus GN=Rpl38 PE=1 SV=3 - [RL38_MOUSE]	1	1											70	8.19872	10.0962
P62320	Small nuclear ribonucleoprotein Sm D3 OS=Mus musculus GN=Snrpd3 PE=1 SV=1 - [SMD3_MOUSE]									1	1			126	13.9073	10.3159
Q8R1X6	Spartin OS=Mus musculus GN=Spg20 PE=1 SV=1 - [SPG20_MOUSE]							3	4	2	2			671	72.6096	5.85889
O70559	Small proline-rich protein 2H OS=Mus musculus GN=Sprr2h PE=2 SV=1 - [SPR2H_MOUSE]													108	11.7112	7.82568
Q8BTI8	Serine/arginine repetitive matrix protein 2 OS=Mus musculus GN=Srrm2 PE=1 SV=3 - [SRRM2_MOUSE]													2703	294.666	12.0298
P58771	Tropomyosin alpha-1 chain OS=Mus musculus GN=Tpm1 PE=1 SV=1 - [TPM1_MOUSE]													284	32.6607	4.7417
Q5BKP2	Ubiquitin carboxyl-terminal hydrolase 13 OS=Mus musculus GN=Usp13 PE=1 SV=1 - [UBP13_MOUSE]	1	1	1	1	1	1							858	96.6617	5.52881
B2RQC6	CAD protein OS=Mus musculus GN=Cad PE=1 SV=1 - [PYR1_MOUSE]							1	1	1	1	1	1	2225	243.084	6.43018
Q91YT7	YTH domain-containing family protein 2 OS=Mus musculus GN=Ythdf2 PE=1 SV=1 - [YTHD2_MOUSE]							4	4			2	2	579	62.2417	8.79248
Q64282	Interferon-induced protein with tetratricopeptide repeats 1 OS=Mus musculus GN=Ifit1 PE=1 SV=2 - [IFIT1_MOUSE]	1	1	2	2	3	3							463	53.7034	7.51807
Q9Z2N8	Actin-like protein 6A OS=Mus musculus GN=Actl6a PE=1 SV=2 - [ACL6A_MOUSE]													429	47.4173	5.60498
Q8BK64	Activator of 90 kDa heat shock protein ATPase homolog 1 OS=Mus musculus GN=Ahsa1 PE=1 SV=2 - [AHSA1_MOUSE]	1	1	1	2	1	1	1	1					338	38.0932	5.52881
P31230	Aminoacyl tRNA synthase complex-interacting multifunctional protein 1 OS=Mus musculus GN=Aimp1 PE=1 SV=2 - [AIMP1_MOUSE]													310	33.9759	8.35303
P11087	Collagen alpha-1(I) chain OS=Mus musculus GN=Col1a1 PE=1 SV=4 - [CO1A1_MOUSE]			1	1									1453	137.948	5.84619
Q9DBB9	Carboxypeptidase N subunit 2 OS=Mus musculus GN=Cpn2 PE=1 SV=2 - [CPN2_MOUSE]							2	2	1	1	1	1	547	60.4409	5.88428
Q9D5V5	Cullin-5 OS=Mus musculus GN=Cul5 PE=1 SV=3 - [CUL5_MOUSE]	1	1	1	1	1	1	1	1					780	90.9163	7.81104
Q91VR5	ATP-dependent RNA helicase DDX1 OS=Mus musculus GN=Ddx1 PE=1 SV=1 - [DDX1_MOUSE]	1	1					2	2	1	1	1	1	740	82.4478	7.21045
Q811D0	Disks large homolog 1 OS=Mus musculus GN=Dlg1 PE=1 SV=1 - [DLG1_MOUSE]	3	3	1	1	1	1							905	100.058	5.79541
P84089	Enhancer of rudimentary homolog OS=Mus musculus GN=Erh PE=1 SV=1 - [ERH_MOUSE]													104	12.251	5.92236
Q8K2V6	Importin-11 OS=Mus musculus GN=Ipo11 PE=1 SV=1 - [IPO11_MOUSE]	1	1			2	2	2	2					975	112.344	5.26221
Q91YE6	Importin-9 OS=Mus musculus GN=Ipo9 PE=1 SV=3 - [IPO9_MOUSE]	1	1	2	2	1	1	1	1					1041	115.978	4.80518
P25206	DNA replication licensing factor MCM3 OS=Mus musculus GN=Mcm3 PE=1 SV=2 - [MCM3_MOUSE]	3	3	2	2									812	91.4892	5.5542
Q91Z83	Myosin-7 OS=Mus musculus GN=Myh7 PE=1 SV=1 - [MYH7_MOUSE]													1935	222.741	5.75732
P70670	Nascent polypeptide-associated complex subunit alpha, muscle-specific form OS=Mus musculus GN=Naca PE=1 SV=2 - [NACAM_MOUSE]	1	1	1	1	2	2					1	1	2187	220.364	9.34912
Q01768	Nucleoside diphosphate kinase B OS=Mus musculus GN=Nme2 PE=1 SV=1 - [NDKB_MOUSE]							1	1	1	1	2	2	152	17.3519	7.50342
Q9WUK7	Opsin-3 OS=Mus musculus GN=Opn3 PE=1 SV=1 - [OPN3_MOUSE]									1	2			400	44.9175	9.17334
P17918	Proliferating cell nuclear antigen OS=Mus musculus GN=Pcna PE=1 SV=2 - [PCNA_MOUSE]			1	1			2	2	1	1	1	1	261	28.7664	4.76709
Q9D3P8	Plasminogen receptor (KT) OS=Mus musculus GN=Plgrkt PE=1 SV=1 - [PLRKT_MOUSE]									1	1			147	17.2499	9.49561
P26350	Prothymosin alpha OS=Mus musculus GN=Ptma PE=1 SV=2 - [PTMA_MOUSE]	2	2			1	1	1	1					111	12.2471	3.78955
Q3UEB3	Poly(U)-binding-splicing factor PUF60 OS=Mus musculus GN=Puf60 PE=1 SV=2 - [PUF60_MOUSE]	1	1	2	2									564	60.2108	5.2876
Q8BND5	Sulfhydryl oxidase 1 OS=Mus musculus GN=Qsox1 PE=1 SV=1 - [QSOX1_MOUSE]									1	1	1	1	748	82.733	7.1665
P47915	60S ribosomal protein L29 OS=Mus musculus GN=Rpl29 PE=2 SV=2 - [RL29_MOUSE]			1	1			1	1					160	17.5759	11.8394
P12970	60S ribosomal protein L7a OS=Mus musculus GN=Rpl7a PE=1 SV=2 - [RL7A_MOUSE]													266	29.958	10.5649
P14148	60S ribosomal protein L7 OS=Mus musculus GN=Rpl7 PE=1 SV=2 - [RL7_MOUSE]							1	1					270	31.3998	10.8872
Q3TZ89	Protein transport protein Sec31B OS=Mus musculus GN=Sec31b PE=1 SV=2 - [SC31B_MOUSE]	1	2											1158	125.553	7.76709
Q68FL6	Methionine--tRNA ligase, cytoplasmic OS=Mus musculus GN=Mars PE=1 SV=1 - [SYMC_MOUSE]													902	101.366	7.13721
Q62311	Transcription initiation factor TFIID subunit 6 OS=Mus musculus GN=Taf6 PE=1 SV=1 - [TAF6_MOUSE]													678	72.6279	8.60205
Q9ERK4	Exportin-2 OS=Mus musculus GN=Cse1l PE=1 SV=1 - [XPO2_MOUSE]			1	1			3	3			1	1	971	110.384	5.77002
Q9CR50	RING finger and CHY zinc finger domain-containing protein 1 OS=Mus musculus GN=Rchy1 PE=1 SV=1 - [ZN363_MOUSE]							3	4			1	1	261	29.994	7.18115
P97807	Fumarate hydratase, mitochondrial OS=Mus musculus GN=Fh PE=1 SV=3 - [FUMH_MOUSE]	1	1			1	1							507	54.3221	9.0415
Q6PDM2	Serine/arginine-rich splicing factor 1 OS=Mus musculus GN=Srsf1 PE=1 SV=3 - [SRSF1_MOUSE]	1	1	1	1	1	1							248	27.7278	10.3599
O88573	AF4/FMR2 family member 1 OS=Mus musculus GN=Aff1 PE=1 SV=2 - [AFF1_MOUSE]	1	1											1216	131.477	9.33447
Q8VCT3	Aminopeptidase B OS=Mus musculus GN=Rnpep PE=1 SV=2 - [AMPB_MOUSE]													650	72.3701	5.35107
A1IGU4	Rho guanine nucleotide exchange factor 37 OS=Mus musculus GN=Arhgef37 PE=2 SV=1 - [ARH37_MOUSE]			1	1	1	2							676	76.4765	5.89697
Q7SIG6	Arf-GAP with SH3 domain, ANK repeat and PH domain-containing protein 2 OS=Mus musculus GN=Asap2 PE=1 SV=3 - [ASAP2_MOUSE]							1	1					958	106.738	6.65381
Q6PHS9	Voltage-dependent calcium channel subunit alpha-2/delta-2 OS=Mus musculus GN=Cacna2d2 PE=1 SV=1 - [CA2D2_MOUSE]			1	1			1	1					1154	130.303	5.65576
P47757	F-actin-capping protein subunit beta OS=Mus musculus GN=Capzb PE=1 SV=3 - [CAPZB_MOUSE]													277	31.3258	5.74463
Q9JJN5	Carboxypeptidase N catalytic chain OS=Mus musculus GN=Cpn1 PE=1 SV=1 - [CBPN_MOUSE]							3	3					457	51.813	8.27979
Q6P2K3	Uncharacterized protein C3orf67 homolog OS=Mus musculus PE=2 SV=2 - [CC067_MOUSE]									1	1			674	75.0843	5.46533
P60766	Cell division control protein 42 homolog OS=Mus musculus GN=Cdc42 PE=1 SV=2 - [CDC42_MOUSE]							2	2					191	21.245	6.55127
P16381	Putative ATP-dependent RNA helicase Pl10 OS=Mus musculus GN=D1Pas1 PE=1 SV=1 - [DDX3L_MOUSE]			1	1			2	2	1	1			660	73.0952	7.18115
Q61656	Probable ATP-dependent RNA helicase DDX5 OS=Mus musculus GN=Ddx5 PE=1 SV=2 - [DDX5_MOUSE]	1	1					1	1	1	1	1	1	614	69.2468	8.92432
P54823	Probable ATP-dependent RNA helicase DDX6 OS=Mus musculus GN=Ddx6 PE=1 SV=1 - [DDX6_MOUSE]	3	3			1	1							483	54.1573	8.66064
O70133	ATP-dependent RNA helicase A OS=Mus musculus GN=Dhx9 PE=1 SV=2 - [DHX9_MOUSE]													1380	149.381	6.82959
P32233	Developmentally-regulated GTP-binding protein 1 OS=Mus musculus GN=Drg1 PE=1 SV=1 - [DRG1_MOUSE]			2	2	2	2							367	40.4868	8.89502
Q8BWY3	Eukaryotic peptide chain release factor subunit 1 OS=Mus musculus GN=Etf1 PE=1 SV=4 - [ERF1_MOUSE]			2	3	1	1							437	49.0002	5.70654
Q80X90	Filamin-B OS=Mus musculus GN=Flnb PE=1 SV=3 - [FLNB_MOUSE]									1	1			2602	277.651	5.70654
P62748	Hippocalcin-like protein 1 OS=Mus musculus GN=Hpcal1 PE=1 SV=2 - [HPCL1_MOUSE]					1	1							193	22.324	5.50342
Q9DBD0	Inhibitor of carbonic anhydrase OS=Mus musculus GN=Ica PE=1 SV=1 - [ICA_MOUSE]							2	2					700	76.7155	7.25439
Q9CXY6	Interleukin enhancer-binding factor 2 OS=Mus musculus GN=Ilf2 PE=1 SV=1 - [ILF2_MOUSE]													390	43.0352	5.26221
Q9Z0R4	Intersectin-1 OS=Mus musculus GN=Itsn1 PE=1 SV=2 - [ITSN1_MOUSE]			1	1			1	1					1714	194.176	7.91357
Q8VI56	Low-density lipoprotein receptor-related protein 4 OS=Mus musculus GN=Lrp4 PE=1 SV=3 - [LRP4_MOUSE]													1905	211.818	5.38916
Q61881	DNA replication licensing factor MCM7 OS=Mus musculus GN=Mcm7 PE=1 SV=1 - [MCM7_MOUSE]	1	1	1	1	1	1	1	1					719	81.1595	6.3667
Q62082	Myosin regulatory light chain 10 OS=Mus musculus GN=Myl10 PE=2 SV=1 - [MYL10_MOUSE]													202	22.497	4.98291
Q9D6N5	Dr1-associated corepressor OS=Mus musculus GN=Drap1 PE=1 SV=3 - [NC2A_MOUSE]							2	2	2	2			205	22.264	5.26221
Q62433	Protein NDRG1 OS=Mus musculus GN=Ndrg1 PE=1 SV=1 - [NDRG1_MOUSE]	1	1	1	1	1	1	1	1					394	42.9809	6.1001
Q61194	Phosphatidylinositol 4-phosphate 3-kinase C2 domain-containing subunit alpha OS=Mus musculus GN=Pik3c2a PE=1 SV=2 - [P3C2A_MOUSE]							1	1					1686	190.637	8.01611
P29341	Polyadenylate-binding protein 1 OS=Mus musculus GN=Pabpc1 PE=1 SV=2 - [PABP1_MOUSE]													636	70.6259	9.49561
Q9Z0T6	Polycystic kidney disease and receptor for egg jelly-related protein OS=Mus musculus GN=Pkdrej PE=2 SV=1 - [PKDRE_MOUSE]							1	1			1	1	2126	241.235	8.86572
Q8K3R3	1-phosphatidylinositol 4,5-bisphosphate phosphodiesterase delta-4 OS=Mus musculus GN=Plcd4 PE=1 SV=2 - [PLCD4_MOUSE]													807	92.6348	5.12256
Q80UG2	Plexin-A4 OS=Mus musculus GN=Plxna4 PE=1 SV=3 - [PLXA4_MOUSE]							2	2					1893	212.423	6.82959
Q9Z2U1	Proteasome subunit alpha type-5 OS=Mus musculus GN=Psma5 PE=1 SV=1 - [PSA5_MOUSE]							1	1	1	1			241	26.3942	4.79248
P61027	Ras-related protein Rab-10 OS=Mus musculus GN=Rab10 PE=1 SV=1 - [RAB10_MOUSE]							1	1	1	1	1	1	200	22.5266	8.38232
Q99MI1	ELKS/Rab6-interacting/CAST family member 1 OS=Mus musculus GN=Erc1 PE=1 SV=1 - [RB6I2_MOUSE]	2	2	1	1	1	1							1120	128.252	5.87158
Q9CXW4	60S ribosomal protein L11 OS=Mus musculus GN=Rpl11 PE=1 SV=4 - [RL11_MOUSE]													178	20.2396	9.59814
P84099	60S ribosomal protein L19 OS=Mus musculus GN=Rpl19 PE=1 SV=1 - [RL19_MOUSE]	1	1					1	1					196	23.4512	11.4731
P62751	60S ribosomal protein L23a OS=Mus musculus GN=Rpl23a PE=1 SV=1 - [RL23A_MOUSE]													156	17.6841	10.4478
P62830	60S ribosomal protein L23 OS=Mus musculus GN=Rpl23 PE=1 SV=1 - [RL23_MOUSE]							1	1					140	14.8561	10.5063
P61358	60S ribosomal protein L27 OS=Mus musculus GN=Rpl27 PE=1 SV=2 - [RL27_MOUSE]									1	1			136	15.7877	10.5649
P62911	60S ribosomal protein L32 OS=Mus musculus GN=Rpl32 PE=1 SV=2 - [RL32_MOUSE]													135	15.8498	11.3267
Q6ZWV7	60S ribosomal protein L35 OS=Mus musculus GN=Rpl35 PE=1 SV=1 - [RL35_MOUSE]	1	1											123	14.5436	11.0483
P61514	60S ribosomal protein L37a OS=Mus musculus GN=Rpl37a PE=1 SV=2 - [RL37A_MOUSE]													92	10.2685	10.4331
P49312	Heterogeneous nuclear ribonucleoprotein A1 OS=Mus musculus GN=Hnrnpa1 PE=1 SV=2 - [ROA1_MOUSE]							2	2	2	2			320	34.1753	9.23193
P62270	40S ribosomal protein S18 OS=Mus musculus GN=Rps18 PE=1 SV=3 - [RS18_MOUSE]							1	1	1	1			152	17.7079	10.9897
Q6ZWU9	40S ribosomal protein S27 OS=Mus musculus GN=Rps27 PE=1 SV=3 - [RS27_MOUSE]							1	1					84	9.45484	9.45166
P62702	40S ribosomal protein S4, X isoform OS=Mus musculus GN=Rps4x PE=1 SV=2 - [RS4X_MOUSE]			1	1									263	29.5791	10.1548
Q62420	Endophilin-A1 OS=Mus musculus GN=Sh3gl2 PE=1 SV=2 - [SH3G2_MOUSE]	1	1	1	1	2	2							352	39.9301	5.38916
Q8K194	U4/U6.U5 small nuclear ribonucleoprotein 27 kDa protein OS=Mus musculus GN=Snrnp27 PE=1 SV=1 - [SNR27_MOUSE]													155	18.8739	11.6196
Q62266	Cornifin-A OS=Mus musculus GN=Sprr1a PE=1 SV=1 - [SPR1A_MOUSE]					1	1							144	15.7546	7.85498
Q9Z1Q9	Valine--tRNA ligase OS=Mus musculus GN=Vars PE=1 SV=1 - [SYVC_MOUSE]									1	1			1263	140.127	7.76709
P11031	Activated RNA polymerase II transcriptional coactivator p15 OS=Mus musculus GN=Sub1 PE=1 SV=3 - [TCP4_MOUSE]	1	1	2	2	1	1							127	14.4184	9.59814
P80318	T-complex protein 1 subunit gamma OS=Mus musculus GN=Cct3 PE=1 SV=1 - [TCPG_MOUSE]							2	2					545	60.5914	6.69775
P42932	T-complex protein 1 subunit theta OS=Mus musculus GN=Cct8 PE=1 SV=3 - [TCPQ_MOUSE]							2	2	1	1			548	59.5175	5.61768
Q5SSZ5	Tensin-3 OS=Mus musculus GN=Tns3 PE=1 SV=1 - [TENS3_MOUSE]	2	2	1	1	1	1							1440	155.491	6.65381
Q99PM3	Transcription initiation factor IIA subunit 1 OS=Mus musculus GN=Gtf2a1 PE=2 SV=2 - [TF2AA_MOUSE]	2	2	1	1	1	1							378	41.5886	4.55127
Q32NZ6	Transmembrane channel-like protein 5 OS=Mus musculus GN=Tmc5 PE=2 SV=1 - [TMC5_MOUSE]							1	1			1	1	967	110.999	8.27979
Q8BYK6	YTH domain-containing family protein 3 OS=Mus musculus GN=Ythdf3 PE=1 SV=2 - [YTHD3_MOUSE]							3	3	1	1			585	63.9218	9.0415
Q9DCH6	AN1-type zinc finger protein 6 OS=Mus musculus GN=Zfand6 PE=1 SV=1 - [ZFAN6_MOUSE]	1	1	1	2									223	23.9853	6.50732
Q8CIE2	Zinc finger MIZ domain-containing protein 2 OS=Mus musculus GN=Zmiz2 PE=2 SV=2 - [ZMIZ2_MOUSE]									1	2	1	2	920	96.6575	7.13721
E9QAP7	Protein Taf4a OS=Mus musculus GN=Taf4a PE=1 SV=1 - [E9QAP7_MOUSE]							1	1			1	1	1042	105.242	9.86182
Q9CQR2	40S ribosomal protein S21 OS=Mus musculus GN=Rps21 PE=1 SV=1 - [RS21_MOUSE]													83	9.13555	8.51416
P46414	Cyclin-dependent kinase inhibitor 1B OS=Mus musculus GN=Cdkn1b PE=1 SV=2 - [CDN1B_MOUSE]	2	3	1	1									197	22.1797	7.02002
Q60737	Casein kinase II subunit alpha OS=Mus musculus GN=Csnk2a1 PE=1 SV=2 - [CSK21_MOUSE]	2	2	1	1	1	1							391	45.1048	7.73779
Q4FK66	Pre-mRNA-splicing factor 38A OS=Mus musculus GN=Prpf38a PE=1 SV=1 - [PR38A_MOUSE]	1	1	3	3									312	37.4134	10.0083
P51174	Long-chain specific acyl-CoA dehydrogenase, mitochondrial OS=Mus musculus GN=Acadl PE=1 SV=2 - [ACADL_MOUSE]							2	2	1	1			430	47.8775	8.30908
P59999	Actin-related protein 2/3 complex subunit 4 OS=Mus musculus GN=Arpc4 PE=1 SV=3 - [ARPC4_MOUSE]													168	19.6543	8.42627
Q9CPW4	Actin-related protein 2/3 complex subunit 5 OS=Mus musculus GN=Arpc5 PE=1 SV=3 - [ARPC5_MOUSE]													151	16.2783	5.66846
Q9JKK8	Serine/threonine-protein kinase ATR OS=Mus musculus GN=Atr PE=1 SV=2 - [ATR_MOUSE]									1	1	1	1	2635	300.03	7.53271
Q3UGY8	Brefeldin A-inhibited guanine nucleotide-exchange protein 3 OS=Mus musculus GN=Arfgef3 PE=1 SV=1 - [BIG3_MOUSE]	1	1					1	1					2170	239.938	5.88428
D3Z6Q9	Bridging integrator 2 OS=Mus musculus GN=Bin2 PE=1 SV=1 - [BIN2_MOUSE]	1	2	1	1									489	52.5218	5.33838
P14106	Complement C1q subcomponent subunit B OS=Mus musculus GN=C1qb PE=1 SV=2 - [C1QB_MOUSE]											1	1	253	26.7006	8.14795
Q9CZP7	Hsp90 co-chaperone Cdc37-like 1 OS=Mus musculus GN=Cdc37l1 PE=1 SV=1 - [CD37L_MOUSE]													335	38.4144	5.38916
Q60772	Cyclin-dependent kinase 4 inhibitor C OS=Mus musculus GN=Cdkn2c PE=1 SV=1 - [CDN2C_MOUSE]	1	1	1	1	1	1							168	18.0552	5.99854
Q61655	ATP-dependent RNA helicase DDX19A OS=Mus musculus GN=Ddx19a PE=1 SV=2 - [DD19A_MOUSE]	1	1					1	1	1	1			478	53.8988	6.66846
Q9DCH4	Eukaryotic translation initiation factor 3 subunit F OS=Mus musculus GN=Eif3f PE=1 SV=2 - [EIF3F_MOUSE]													361	37.9603	5.57959
Q9Z1D1	Eukaryotic translation initiation factor 3 subunit G OS=Mus musculus GN=Eif3g PE=1 SV=2 - [EIF3G_MOUSE]							1	1					320	35.6159	5.89697
Q9DBZ5	Eukaryotic translation initiation factor 3 subunit K OS=Mus musculus GN=Eif3k PE=1 SV=1 - [EIF3K_MOUSE]													218	25.0705	4.93213
P54731	FAS-associated factor 1 OS=Mus musculus GN=Faf1 PE=1 SV=2 - [FAF1_MOUSE]	1	1	1	1	1	1							649	73.8165	4.85596
Q8CIB5	Fermitin family homolog 2 OS=Mus musculus GN=Fermt2 PE=1 SV=1 - [FERM2_MOUSE]							2	2					680	77.7505	6.69775
Q9Z247	Peptidyl-prolyl cis-trans isomerase FKBP9 OS=Mus musculus GN=Fkbp9 PE=1 SV=1 - [FKBP9_MOUSE]							3	3					570	62.9555	5.21143
Q920B0	FERM domain-containing protein 4B OS=Mus musculus GN=Frmd4b PE=1 SV=2 - [FRM4B_MOUSE]									1	1	1	1	1035	117.934	8.60205
A2ARZ3	Fibrous sheath-interacting protein 2 OS=Mus musculus GN=Fsip2 PE=1 SV=3 - [FSIP2_MOUSE]					1	1			1	2			6995	784.366	6.50732
P46412	Glutathione peroxidase 3 OS=Mus musculus GN=Gpx3 PE=1 SV=2 - [GPX3_MOUSE]	1	1	1	1									226	25.4088	8.22119
P01898	H-2 class I histocompatibility antigen, Q10 alpha chain OS=Mus musculus GN=H2-Q10 PE=1 SV=3 - [HA10_MOUSE]							1	1					325	37.2273	5.24951
Q9Z0N1	Eukaryotic translation initiation factor 2 subunit 3, X-linked OS=Mus musculus GN=Eif2s3x PE=1 SV=2 - [IF2G_MOUSE]							1	1	1	1	1	1	472	51.0332	8.39697
Q6NZJ6	Eukaryotic translation initiation factor 4 gamma 1 OS=Mus musculus GN=Eif4g1 PE=1 SV=1 - [IF4G1_MOUSE]											1	1	1600	175.967	5.40186
Q61098	Interleukin-18 receptor 1 OS=Mus musculus GN=Il18r1 PE=2 SV=1 - [IL18R_MOUSE]													537	61.5618	7.76709
Q61702	Inter-alpha-trypsin inhibitor heavy chain H1 OS=Mus musculus GN=Itih1 PE=1 SV=2 - [ITIH1_MOUSE]							1	1					907	101.004	6.96143
P06240	Proto-oncogene tyrosine-protein kinase LCK OS=Mus musculus GN=Lck PE=1 SV=4 - [LCK_MOUSE]			1	1	1	1							509	57.9058	5.24951
Q91WK0	Leucine-rich repeat flightless-interacting protein 2 OS=Mus musculus GN=Lrrfip2 PE=1 SV=1 - [LRRF2_MOUSE]					1	3							415	47.119	5.68115
P70218	Mitogen-activated protein kinase kinase kinase kinase 1 OS=Mus musculus GN=Map4k1 PE=1 SV=1 - [M4K1_MOUSE]					1	1			1	1	1	1	827	91.4761	7.85498
Q9QYH6	Melanoma-associated antigen D1 OS=Mus musculus GN=Maged1 PE=1 SV=1 - [MAGD1_MOUSE]													775	85.6167	7.50342
Q9D1H9	Microfibril-associated glycoprotein 4 OS=Mus musculus GN=Mfap4 PE=1 SV=1 - [MFAP4_MOUSE]							1	1			1	1	257	28.919	5.43994
Q8K3F2	Matrix metalloproteinase-21 OS=Mus musculus GN=Mmp21 PE=2 SV=1 - [MMP21_MOUSE]											1	2	568	65.413	9.05615
Q6ZQA0	Neurobeachin-like protein 2 OS=Mus musculus GN=Nbeal2 PE=1 SV=2 - [NBEL2_MOUSE]			1	1									2742	301.734	6.44287
P97300	Neuroplastin OS=Mus musculus GN=Nptn PE=1 SV=3 - [NPTN_MOUSE]													397	44.3454	7.73779
Q80U93	Nuclear pore complex protein Nup214 OS=Mus musculus GN=Nup214 PE=1 SV=2 - [NU214_MOUSE]													2085	212.847	7.07861
Q8BMF4	Dihydrolipoyllysine-residue acetyltransferase component of pyruvate dehydrogenase complex, mitochondrial OS=Mus musculus GN=Dlat PE=1 SV=2 - [ODP2_MOUSE]													642	67.8987	8.57275
Q6PDH0	Pleckstrin homology-like domain family B member 1 OS=Mus musculus GN=Phldb1 PE=1 SV=1 - [PHLB1_MOUSE]													1371	149.978	8.86572
P11680	Properdin OS=Mus musculus GN=Cfp PE=2 SV=2 - [PROP_MOUSE]							1	1					464	50.2933	7.84033
P70335	Rho-associated protein kinase 1 OS=Mus musculus GN=Rock1 PE=1 SV=1 - [ROCK1_MOUSE]			1	1	1	1							1354	158.072	5.85889
Q6NXI6	Regulation of nuclear pre-mRNA domain-containing protein 2 OS=Mus musculus GN=Rprd2 PE=1 SV=1 - [RPRD2_MOUSE]	1	1	1	1	1	1							1469	156.489	7.59131
Q7TT45	Ras-related GTP-binding protein D OS=Mus musculus GN=Rragd PE=2 SV=2 - [RRAGD_MOUSE]					1	1					1	1	449	51.1996	5.24951
P62855	40S ribosomal protein S26 OS=Mus musculus GN=Rps26 PE=1 SV=3 - [RS26_MOUSE]													115	13.0071	11.0044
Q8QZY9	Splicing factor 3B subunit 4 OS=Mus musculus GN=Sf3b4 PE=1 SV=1 - [SF3B4_MOUSE]													424	44.3271	8.55811
Q6P4S6	Serine/threonine-protein kinase SIK3 OS=Mus musculus GN=Sik3 PE=1 SV=3 - [SIK3_MOUSE]					1	1					1	1	1311	145.692	6.91748
Q99JR8	SWI/SNF-related matrix-associated actin-dependent regulator of chromatin subfamily D member 2 OS=Mus musculus GN=Smarcd2 PE=1 SV=2 - [SMRD2_MOUSE]													531	59.0476	9.64209
Q6P8X1	Sorting nexin-6 OS=Mus musculus GN=Snx6 PE=1 SV=2 - [SNX6_MOUSE]	1	1	2	2									406	46.6198	6.16357
Q8BU30	Isoleucine--tRNA ligase, cytoplasmic OS=Mus musculus GN=Iars PE=1 SV=2 - [SYIC_MOUSE]													1262	144.179	6.55127
Q80ZM7	Transcription initiation factor IIA subunit 2 OS=Mus musculus GN=Gtf2a2 PE=1 SV=2 - [T2AG_MOUSE]	1	1	1	1	1	1							109	12.4654	6.62451
Q921F2	TAR DNA-binding protein 43 OS=Mus musculus GN=Tardbp PE=1 SV=1 - [TADBP_MOUSE]	1	1					2	2					414	44.5193	6.69775
Q3UKC1	Tax1-binding protein 1 homolog OS=Mus musculus GN=Tax1bp1 PE=1 SV=2 - [TAXB1_MOUSE]													814	93.5716	5.32568
Q62351	Transferrin receptor protein 1 OS=Mus musculus GN=Tfrc PE=1 SV=1 - [TFR1_MOUSE]							1	2	1	1			763	85.6773	6.56592
O88978	Protein tilB homolog OS=Mus musculus GN=Lrrc6 PE=1 SV=1 - [TILB_MOUSE]							1	3					473	55.0149	5.71924
P40142	Transketolase OS=Mus musculus GN=Tkt PE=1 SV=1 - [TKT_MOUSE]							1	1	1	1			623	67.5876	7.50342
Q9QUK6	Toll-like receptor 4 OS=Mus musculus GN=Tlr4 PE=1 SV=1 - [TLR4_MOUSE]									1	2			835	95.4577	6.58057
P17751	Triosephosphate isomerase OS=Mus musculus GN=Tpi1 PE=1 SV=4 - [TPIS_MOUSE]							1	1					299	32.1713	5.74463
Q6PFR5	Transformer-2 protein homolog alpha OS=Mus musculus GN=Tra2a PE=1 SV=1 - [TRA2A_MOUSE]									1	1	1	1	281	32.2969	11.2827
Q8VE47	Ubiquitin-like modifier-activating enzyme 5 OS=Mus musculus GN=Uba5 PE=1 SV=2 - [UBA5_MOUSE]	1	1	1	1	1	1							403	44.761	4.95752
E9PV87	Protein TALPID3 OS=Mus musculus GN=Talpid3 PE=1 SV=1 - [TALD3_MOUSE]									1	1			1520	166.618	6.31592
G5E861	Sodium channel and clathrin linker 1 OS=Mus musculus GN=Sclt1 PE=1 SV=1 - [SCLT1_MOUSE]			1	1					1	1	1	1	688	80.4423	6.04932
Q9QXS1	Plectin OS=Mus musculus GN=Plec PE=1 SV=3 - [PLEC_MOUSE]													4691	533.861	5.96045
Q9CX80	Cytoglobin OS=Mus musculus GN=Cygb PE=1 SV=1 - [CYGB_MOUSE]									1	2			190	21.452	6.80029
Q9EQC5	N-terminal kinase-like protein OS=Mus musculus GN=Scyl1 PE=1 SV=1 - [NTKL_MOUSE]							1	1	1	1	1	1	806	89.104	6.44287
P62242	40S ribosomal protein S8 OS=Mus musculus GN=Rps8 PE=1 SV=2 - [RS8_MOUSE]													208	24.1902	10.3159
P01887	Beta-2-microglobulin OS=Mus musculus GN=B2m PE=1 SV=2 - [B2MG_MOUSE]							1	1	1	1	1	1	119	13.7699	8.44092
P62715	Serine/threonine-protein phosphatase 2A catalytic subunit beta isoform OS=Mus musculus GN=Ppp2cb PE=1 SV=1 - [PP2AB_MOUSE]							1	1	1	1	1	1	309	35.5523	5.42725
P14602	Heat shock protein beta-1 OS=Mus musculus GN=Hspb1 PE=1 SV=3 - [HSPB1_MOUSE]													209	22.9997	6.55127
P61222	ATP-binding cassette sub-family E member 1 OS=Mus musculus GN=Abce1 PE=1 SV=1 - [ABCE1_MOUSE]													599	67.271	8.33838
O54931	A-kinase anchor protein 2 OS=Mus musculus GN=Akap2 PE=1 SV=3 - [AKAP2_MOUSE]			1	1									893	98.5186	5.21143
Q9DBR0	A-kinase anchor protein 8 OS=Mus musculus GN=Akap8 PE=1 SV=1 - [AKAP8_MOUSE]													687	76.2465	5.13525
Q9DBF1	Alpha-aminoadipic semialdehyde dehydrogenase OS=Mus musculus GN=Aldh7a1 PE=1 SV=4 - [AL7A1_MOUSE]			1	1					1	1			539	58.8243	7.47412
Q8K1C0	Protein angel homolog 2 OS=Mus musculus GN=Angel2 PE=1 SV=1 - [ANGE2_MOUSE]													544	62.3732	8.20654
P11859	Angiotensinogen OS=Mus musculus GN=Agt PE=1 SV=1 - [ANGT_MOUSE]							1	1					477	51.9578	5.43994
Q6VVW5	Atrial natriuretic peptide receptor 2 OS=Mus musculus GN=Npr2 PE=1 SV=2 - [ANPRB_MOUSE]									2	2			1047	116.986	6.87354
P09813	Apolipoprotein A-II OS=Mus musculus GN=Apoa2 PE=1 SV=2 - [APOA2_MOUSE]													102	11.3017	7.18115
Q641P0	Actin-related protein 3B OS=Mus musculus GN=Actr3b PE=1 SV=1 - [ARP3B_MOUSE]									1	1			418	47.5492	6.02393
Q99MY8	Histone-lysine N-methyltransferase ASH1L OS=Mus musculus GN=Ash1l PE=1 SV=3 - [ASH1L_MOUSE]					1	1							2958	331.126	9.34912
Q80ZF8	Adhesion G protein-coupled receptor B3 OS=Mus musculus GN=Adgrb3 PE=1 SV=2 - [AGRB3_MOUSE]													1522	171.202	7.02002
Q9D219	B-cell CLL/lymphoma 9 protein OS=Mus musculus GN=Bcl9 PE=1 SV=3 - [BCL9_MOUSE]					1	1							1425	148.875	8.90967
Q8BI72	CDKN2A-interacting protein OS=Mus musculus GN=Cdkn2aip PE=1 SV=1 - [CARF_MOUSE]	1	1			1	1							563	59.7082	9.15869
P47753	F-actin-capping protein subunit alpha-1 OS=Mus musculus GN=Capza1 PE=1 SV=4 - [CAZA1_MOUSE]													286	32.9193	5.5542
Q9JHH6	Carboxypeptidase B2 OS=Mus musculus GN=Cpb2 PE=1 SV=1 - [CBPB2_MOUSE]							1	1					422	48.8396	7.97217
Q5SV66	Coiled-coil domain-containing protein 42A OS=Mus musculus GN=Ccdc42 PE=2 SV=2 - [CCD42_MOUSE]			1	1			1	1					316	37.9648	8.17725
Q8VDP6	CDP-diacylglycerol--inositol 3-phosphatidyltransferase OS=Mus musculus GN=Cdipt PE=1 SV=1 - [CDIPT_MOUSE]	1	1											213	23.5832	8.26514
P49452	Centromere protein C OS=Mus musculus GN=Cenpc PE=1 SV=2 - [CENPC_MOUSE]							1	1	1	1			906	102.091	9.67139
P63038	60 kDa heat shock protein, mitochondrial OS=Mus musculus GN=Hspd1 PE=1 SV=1 - [CH60_MOUSE]			1	1	1	1							573	60.9174	6.17627
Q9DB34	Charged multivesicular body protein 2a OS=Mus musculus GN=Chmp2a PE=1 SV=1 - [CHM2A_MOUSE]									1	1			222	25.1179	5.97314
Q9CWX2	Complex I intermediate-associated protein 30, mitochondrial OS=Mus musculus GN=Ndufaf1 PE=1 SV=2 - [CIA30_MOUSE]							1	2					328	37.7862	8.60205
Q80Y50	Calmodulin-binding transcription activator 2 OS=Mus musculus GN=Camta2 PE=2 SV=1 - [CMTA2_MOUSE]													1208	131.927	7.35693
A2AL36	Centriolin OS=Mus musculus GN=Cntrl PE=1 SV=2 - [CNTRL_MOUSE]									1	1			2334	268.715	5.51611
P97478	5-demethoxyubiquinone hydroxylase, mitochondrial OS=Mus musculus GN=Coq7 PE=1 SV=3 - [COQ7_MOUSE]									1	1			217	24.0263	7.1665
Q64429	Cytochrome P450 1B1 OS=Mus musculus GN=Cyp1b1 PE=1 SV=3 - [CP1B1_MOUSE]													543	60.499	8.42627
P35347	Corticotropin-releasing factor receptor 1 OS=Mus musculus GN=Crhr1 PE=1 SV=1 - [CRFR1_MOUSE]							1	1					415	47.7379	9.56885
P63254	Cysteine-rich protein 1 OS=Mus musculus GN=Crip1 PE=1 SV=2 - [CRIP1_MOUSE]													77	8.54399	8.57275
Q8BGX2	Uncharacterized protein C19orf52 homolog OS=Mus musculus PE=1 SV=1 - [CS052_MOUSE]							1	2					266	29.397	6.72705
P30999	Catenin delta-1 OS=Mus musculus GN=Ctnnd1 PE=1 SV=2 - [CTND1_MOUSE]	1	1			1	1							938	104.86	6.87354
Q80TT8	Cullin-9 OS=Mus musculus GN=Cul9 PE=1 SV=2 - [CUL9_MOUSE]							1	1	1	1			1865	209.027	5.63037
Q8K0T2	Cytoplasmic dynein 2 light intermediate chain 1 OS=Mus musculus GN=Dync2li1 PE=1 SV=1 - [DC2L1_MOUSE]											1	1	351	39.4445	8.08936
Q810A7	ATP-dependent RNA helicase DDX42 OS=Mus musculus GN=Ddx42 PE=1 SV=3 - [DDX42_MOUSE]			1	1	1	1							929	101.902	6.97607
Q9QYJ0	DnaJ homolog subfamily A member 2 OS=Mus musculus GN=Dnaja2 PE=1 SV=1 - [DNJA2_MOUSE]	1	1					1	1					412	45.7166	6.48096
Q99M87	DnaJ homolog subfamily A member 3, mitochondrial OS=Mus musculus GN=Dnaja3 PE=1 SV=1 - [DNJA3_MOUSE]													480	52.4104	9.21729
Q9QYI5	DnaJ homolog subfamily B member 2 OS=Mus musculus GN=Dnajb2 PE=1 SV=2 - [DNJB2_MOUSE]											1	1	277	30.596	4.98291
Q8BL99	Protein dopey-1 OS=Mus musculus GN=Dopey1 PE=1 SV=2 - [DOP1_MOUSE]													2399	269.086	6.23975
O08553	Dihydropyrimidinase-related protein 2 OS=Mus musculus GN=Dpysl2 PE=1 SV=2 - [DPYL2_MOUSE]			1	1									572	62.2386	6.37939
Q9QXB9	Developmentally-regulated GTP-binding protein 2 OS=Mus musculus GN=Drg2 PE=1 SV=1 - [DRG2_MOUSE]	1	1					1	1					364	40.6924	8.88037
Q69Z23	Dynein heavy chain 17, axonemal OS=Mus musculus GN=Dnah17 PE=1 SV=2 - [DYH17_MOUSE]													4481	511.276	5.64307
Q91XQ0	Dynein heavy chain 8, axonemal OS=Mus musculus GN=Dnah8 PE=1 SV=2 - [DYH8_MOUSE]			1	2									4731	540.892	6.17627
Q5DW34	Histone-lysine N-methyltransferase EHMT1 OS=Mus musculus GN=Ehmt1 PE=1 SV=2 - [EHMT1_MOUSE]			1	1							1	1	1296	141.909	5.79541
P23116	Eukaryotic translation initiation factor 3 subunit A OS=Mus musculus GN=Eif3a PE=1 SV=5 - [EIF3A_MOUSE]													1344	161.838	6.771
Q149F3	Eukaryotic peptide chain release factor GTP-binding subunit ERF3B OS=Mus musculus GN=Gspt2 PE=1 SV=1 - [ERF3B_MOUSE]			2	2									632	69.1028	5.19873
Q9WVL6	Exostosin-like 3 OS=Mus musculus GN=Extl3 PE=1 SV=2 - [EXTL3_MOUSE]	1	2											918	104.407	6.59521
Q05816	Fatty acid-binding protein, epidermal OS=Mus musculus GN=Fabp5 PE=1 SV=3 - [FABP5_MOUSE]													135	15.1274	6.53662
P19096	Fatty acid synthase OS=Mus musculus GN=Fasn PE=1 SV=2 - [FAS_MOUSE]							1	1					2504	272.257	6.58057
Q8K012	Formin-binding protein 1-like OS=Mus musculus GN=Fnbp1l PE=1 SV=2 - [FBP1L_MOUSE]									1	1			605	69.8416	6.63916
Q5BJ29	F-box/LRR-repeat protein 7 OS=Mus musculus GN=Fbxl7 PE=1 SV=1 - [FBXL7_MOUSE]													491	54.6106	8.27979
Q9D4F8	Gamma-tubulin complex component 4 OS=Mus musculus GN=Tubgcp4 PE=1 SV=2 - [GCP4_MOUSE]													667	76.0784	6.65381
Q9ESM6	Glycerophosphoinositol inositolphosphodiesterase GDPD2 OS=Mus musculus GN=Gdpd2 PE=1 SV=1 - [GDPD2_MOUSE]							1	1					539	61.1251	8.1626
Q8VHN7	G-protein coupled receptor 98 OS=Mus musculus GN=Gpr98 PE=2 SV=1 - [GPR98_MOUSE]			1	1	1	1							6298	687.03	4.75439
P10922	Histone H1.0 OS=Mus musculus GN=H1f0 PE=2 SV=4 - [H10_MOUSE]													194	20.8482	10.9019
P01901	H-2 class I histocompatibility antigen, K-B alpha chain OS=Mus musculus GN=H2-K1 PE=1 SV=1 - [HA1B_MOUSE]			1	1									369	41.2756	6.39209
Q9D1G3	Protein-cysteine N-palmitoyltransferase HHAT-like protein OS=Mus musculus GN=Hhatl PE=1 SV=2 - [HHATL_MOUSE]									1	2			503	56.3941	6.65381
P63158	High mobility group protein B1 OS=Mus musculus GN=Hmgb1 PE=1 SV=2 - [HMGB1_MOUSE]							1	1					215	24.8782	5.74463
P01745	Ig heavy chain V region MPC 11 OS=Mus musculus PE=4 SV=1 - [HVM01_MOUSE]							1	1					121	13.1273	5.8335
Q9JHR7	Insulin-degrading enzyme OS=Mus musculus GN=Ide PE=1 SV=1 - [IDE_MOUSE]	1	1											1019	117.697	6.53662
Q60751	Insulin-like growth factor 1 receptor OS=Mus musculus GN=Igf1r PE=1 SV=3 - [IGF1R_MOUSE]											1	1	1373	155.688	5.74463
Q8K5B1	Interleukin-31 receptor subunit alpha OS=Mus musculus GN=Il31ra PE=1 SV=3 - [IL31R_MOUSE]													716	80.5286	6.7417
Q00560	Interleukin-6 receptor subunit beta OS=Mus musculus GN=Il6st PE=1 SV=2 - [IL6RB_MOUSE]					1	1							917	102.387	5.51611
O55023	Inositol monophosphatase 1 OS=Mus musculus GN=Impa1 PE=1 SV=1 - [IMPA1_MOUSE]													277	30.4162	5.18604
Q3UQ44	Ras GTPase-activating-like protein IQGAP2 OS=Mus musculus GN=Iqgap2 PE=1 SV=2 - [IQGA2_MOUSE]													1575	180.416	5.64307
P70227	Inositol 1,4,5-trisphosphate receptor type 3 OS=Mus musculus GN=Itpr3 PE=1 SV=3 - [ITPR3_MOUSE]					1	1							2670	304.08	6.53662
Q6ZQF7	Protein Jade-2 OS=Mus musculus GN=Jade2 PE=1 SV=2 - [JADE2_MOUSE]							1	1			1	1	829	92.1159	5.77002
Q8BGX7	DNA repair-scaffolding protein OS=Mus musculus GN=Spidr PE=2 SV=1 - [SPIDR_MOUSE]							1	1	1	1			933	103.232	5.30029
Q80TG1	KAT8 regulatory NSL complex subunit 1 OS=Mus musculus GN=Kansl1 PE=1 SV=1 - [KANL1_MOUSE]									1	1			1036	113.109	8.47021
Q3UWM4	Lysine-specific demethylase 7A OS=Mus musculus GN=Kdm7a PE=2 SV=2 - [KDM7A_MOUSE]							1	1					940	106.008	7.85498
Q02111	Protein kinase C theta type OS=Mus musculus GN=Prkcq PE=1 SV=1 - [KPCT_MOUSE]							1	2					707	81.5194	7.7085
Q99M74	Keratin, type II cuticular Hb2 OS=Mus musculus GN=Krt82 PE=1 SV=2 - [KRT82_MOUSE]			1	1	1	1							516	57.1033	6.25244
Q61097	Kinase suppressor of Ras 1 OS=Mus musculus GN=Ksr1 PE=1 SV=1 - [KSR1_MOUSE]	2	2											873	96.6941	8.54346
Q61792	LIM and SH3 domain protein 1 OS=Mus musculus GN=Lasp1 PE=1 SV=1 - [LASP1_MOUSE]							1	1			1	1	263	29.9753	7.04932
Q6P1C6	Leucine-rich repeats and immunoglobulin-like domains protein 3 OS=Mus musculus GN=Lrig3 PE=1 SV=1 - [LRIG3_MOUSE]													1117	122.611	5.88428
Q8BUI3	Leucine-rich repeat and WD repeat-containing protein 1 OS=Mus musculus GN=LRWD1 PE=2 SV=1 - [LRWD1_MOUSE]											1	2	648	71.5488	7.86963
P28301	Protein-lysine 6-oxidase OS=Mus musculus GN=Lox PE=1 SV=1 - [LYOX_MOUSE]							1	1			1	1	411	46.6715	8.42627
P97434	Myosin phosphatase Rho-interacting protein OS=Mus musculus GN=Mprip PE=1 SV=2 - [MPRIP_MOUSE]													1024	116.337	6.21436
Q9WUX5	Protein MRVI1 OS=Mus musculus GN=Mrvi1 PE=1 SV=2 - [MRVI1_MOUSE]													899	97.3739	5.61768
P46735	Unconventional myosin-Ib OS=Mus musculus GN=Myo1b PE=1 SV=3 - [MYO1B_MOUSE]	1	1					1	1					1107	128.483	9.26123
P21271	Unconventional myosin-Vb OS=Mus musculus GN=Myo5b PE=1 SV=2 - [MYO5B_MOUSE]									1	1			1818	210.438	7.10791
P55066	Neurocan core protein OS=Mus musculus GN=Ncan PE=1 SV=1 - [NCAN_MOUSE]			1	1	1	1							1268	137.114	5.71924
Q99K48	Non-POU domain-containing octamer-binding protein OS=Mus musculus GN=Nono PE=1 SV=3 - [NONO_MOUSE]							1	1	1	1			473	54.5064	8.95361
Q9QXZ7	Photoreceptor-specific nuclear receptor OS=Mus musculus GN=Nr2e3 PE=1 SV=1 - [NR2E3_MOUSE]					1	1							395	43.1487	7.73779
Q8R480	Nuclear pore complex protein Nup85 OS=Mus musculus GN=Nup85 PE=1 SV=1 - [NUP85_MOUSE]									1	1			656	74.7277	5.56689
O88708	Origin recognition complex subunit 4 OS=Mus musculus GN=Orc4 PE=1 SV=2 - [ORC4_MOUSE]									1	1			433	49.9498	7.15186
Q3UR32	P2X purinoceptor 3 OS=Mus musculus GN=P2rx3 PE=2 SV=1 - [P2RX3_MOUSE]													397	44.4085	8.17725
Q91XC9	Peroxisomal membrane protein PEX16 OS=Mus musculus GN=Pex16 PE=1 SV=2 - [PEX16_MOUSE]													336	38.6529	9.71533
P09411	Phosphoglycerate kinase 1 OS=Mus musculus GN=Pgk1 PE=1 SV=4 - [PGK1_MOUSE]							1	1			1	1	417	44.522	7.89893
Q8BS03	Peptidase inhibitor 15 OS=Mus musculus GN=Pi15 PE=2 SV=2 - [PI15_MOUSE]	1	2											258	29.1311	7.89893
Q3UIL6	Pleckstrin homology domain-containing family A member 7 OS=Mus musculus GN=Plekha7 PE=1 SV=2 - [PKHA7_MOUSE]													1118	126.664	9.39307
Q8K4L4	Protein POF1B OS=Mus musculus GN=Pof1b PE=2 SV=3 - [POF1B_MOUSE]													587	67.7425	6.22705
P62196	26S protease regulatory subunit 8 OS=Mus musculus GN=Psmc5 PE=1 SV=1 - [PRS8_MOUSE]											1	1	406	45.5971	7.54736
Q9R1P4	Proteasome subunit alpha type-1 OS=Mus musculus GN=Psma1 PE=1 SV=1 - [PSA1_MOUSE]							1	1					263	29.5278	6.45557
Q9R1P0	Proteasome subunit alpha type-4 OS=Mus musculus GN=Psma4 PE=1 SV=1 - [PSA4_MOUSE]							1	1					261	29.4522	7.72314
Q99JI4	26S proteasome non-ATPase regulatory subunit 6 OS=Mus musculus GN=Psmd6 PE=1 SV=1 - [PSMD6_MOUSE]							1	1					389	45.5072	5.51611
P0C6B2	Pre T-cell antigen receptor alpha OS=Mus musculus GN=Ptcra PE=1 SV=1 - [PTCRA_MOUSE]									1	1			199	21.4774	7.84033
Q91VU8	Prostate tumor-overexpressed gene 1 protein homolog OS=Mus musculus GN=Ptov1 PE=1 SV=1 - [PTOV1_MOUSE]													416	46.8346	10.7847
Q64737	Trifunctional purine biosynthetic protein adenosine-3 OS=Mus musculus GN=Gart PE=1 SV=3 - [PUR2_MOUSE]	1	1	1	1									1010	107.436	6.68311
Q8BP92	Reticulocalbin-2 OS=Mus musculus GN=Rcn2 PE=1 SV=1 - [RCN2_MOUSE]							1	1	1	1			320	37.2478	4.42432
Q9R0Z9	Rho GTPase-activating protein 7 OS=Mus musculus GN=Dlc1 PE=1 SV=2 - [RHG07_MOUSE]	1	1											1092	123.29	7.57666
Q3V0F0	RIMS-binding protein 3 OS=Mus musculus GN=Rimbp3 PE=1 SV=1 - [RIMB3_MOUSE]									1	1			1490	163.515	5.88428
Q9CPR4	60S ribosomal protein L17 OS=Mus musculus GN=Rpl17 PE=1 SV=3 - [RL17_MOUSE]													184	21.4094	10.1841
O09167	60S ribosomal protein L21 OS=Mus musculus GN=Rpl21 PE=1 SV=3 - [RL21_MOUSE]													160	18.5501	10.4917
P51450	Nuclear receptor ROR-gamma OS=Mus musculus GN=Rorc PE=1 SV=1 - [RORG_MOUSE]	1	1											516	58.08	8.00146
P62245	40S ribosomal protein S15a OS=Mus musculus GN=Rps15a PE=1 SV=2 - [RS15A_MOUSE]													130	14.83	10.1255
P25444	40S ribosomal protein S2 OS=Mus musculus GN=Rps2 PE=1 SV=3 - [RS2_MOUSE]													293	31.2117	10.2427
P62862	40S ribosomal protein S30 OS=Mus musculus GN=Fau PE=1 SV=1 - [RS30_MOUSE]													59	6.64382	12.147
P97351	40S ribosomal protein S3a OS=Mus musculus GN=Rps3a PE=1 SV=3 - [RS3A_MOUSE]													264	29.8657	9.72998
Q6ZWN5	40S ribosomal protein S9 OS=Mus musculus GN=Rps9 PE=1 SV=3 - [RS9_MOUSE]													194	22.5776	10.6528
P27048	Small nuclear ribonucleoprotein-associated protein B OS=Mus musculus GN=Snrpb PE=1 SV=1 - [RSMB_MOUSE]													231	23.6402	10.9019
P60122	RuvB-like 1 OS=Mus musculus GN=Ruvbl1 PE=1 SV=1 - [RUVB1_MOUSE]													456	50.1823	6.41748
E9Q401	Ryanodine receptor 2 OS=Mus musculus GN=Ryr2 PE=1 SV=1 - [RYR2_MOUSE]									2	2			4966	564.458	6.0874
P07091	Protein S100-A4 OS=Mus musculus GN=S100a4 PE=1 SV=1 - [S10A4_MOUSE]							1	1	1	1			101	11.7137	5.31299
Q9R1T2	SUMO-activating enzyme subunit 1 OS=Mus musculus GN=Sae1 PE=1 SV=1 - [SAE1_MOUSE]			1	1			1	1					350	38.5956	5.36377
Q80SW1	Putative adenosylhomocysteinase 2 OS=Mus musculus GN=Ahcyl1 PE=1 SV=1 - [SAHH2_MOUSE]	2	2											530	58.9134	6.88818
Q8C4H2	Sterile alpha motif domain-containing protein 3 OS=Mus musculus GN=Samd3 PE=2 SV=3 - [SAMD3_MOUSE]	1	1					1	1					520	60.3802	8.29443
Q3U2P1	Protein transport protein Sec24A OS=Mus musculus GN=Sec24a PE=1 SV=1 - [SC24A_MOUSE]							2	2					1090	118.707	7.82568
P40224	Stromal cell-derived factor 1 OS=Mus musculus GN=Cxcl12 PE=2 SV=2 - [SDF1_MOUSE]													93	10.5538	9.74463
Q63918	Serum deprivation-response protein OS=Mus musculus GN=Sdpr PE=1 SV=3 - [SDPR_MOUSE]													418	46.7354	5.21143
Q9EQU5	Protein SET OS=Mus musculus GN=Set PE=1 SV=1 - [SET_MOUSE]							1	1	1	1			289	33.3577	4.32275
Q8CBY1	Protein Smaug homolog 1 OS=Mus musculus GN=Samd4a PE=1 SV=2 - [SMAG1_MOUSE]													711	78.3102	7.97217
Q3TKT4	Transcription activator BRG1 OS=Mus musculus GN=Smarca4 PE=1 SV=1 - [SMCA4_MOUSE]													1613	181.313	8.00146
Q6P5D8	Structural maintenance of chromosomes flexible hinge domain-containing protein 1 OS=Mus musculus GN=Smchd1 PE=1 SV=2 - [SMHD1_MOUSE]							1	1			1	1	2007	225.506	7.23975
Q91YJ2	Sorting nexin-4 OS=Mus musculus GN=Snx4 PE=1 SV=1 - [SNX4_MOUSE]	1	1							1	1			450	51.7451	5.79541
P08032	Spectrin alpha chain, erythrocytic 1 OS=Mus musculus GN=Spta1 PE=1 SV=3 - [SPTA1_MOUSE]									1	1	1	1	2415	279.693	5.03369
P15508	Spectrin beta chain, erythrocytic OS=Mus musculus GN=Sptb PE=1 SV=4 - [SPTB1_MOUSE]									1	1			2128	245.098	5.32568
Q497V5	S1 RNA-binding domain-containing protein 1 OS=Mus musculus GN=Srbd1 PE=2 SV=2 - [SRBD1_MOUSE]							2	2					1015	114.02	8.77783
Q62280	Protein SSXT OS=Mus musculus GN=Ss18 PE=2 SV=2 - [SSXT_MOUSE]													418	45.8343	6.45557
Q80VR3	Sulfotransferase 1C1 OS=Mus musculus GN=Sult1c1 PE=1 SV=1 - [ST1C1_MOUSE]													304	35.7738	6.96143
Q8BGQ7	Alanine--tRNA ligase, cytoplasmic OS=Mus musculus GN=Aars PE=1 SV=1 - [SYAC_MOUSE]	2	2											968	106.841	5.66846
Q8BP47	Asparagine--tRNA ligase, cytoplasmic OS=Mus musculus GN=Nars PE=1 SV=2 - [SYNC_MOUSE]	1	1			1	1							559	64.238	5.85889
Q76HP3	Transmembrane protein 132D OS=Mus musculus GN=Tmem132d PE=2 SV=1 - [T132D_MOUSE]	1	1											1097	121.339	5.19873
Q8VE65	Transcription initiation factor TFIID subunit 12 OS=Mus musculus GN=Taf12 PE=1 SV=1 - [TAF12_MOUSE]													161	17.8641	7.98682
P97358	TATA box-binding protein-associated factor RNA polymerase I subunit B OS=Mus musculus GN=Taf1b PE=1 SV=2 - [TAF1B_MOUSE]													586	67.9103	8.03076
P11983	T-complex protein 1 subunit alpha OS=Mus musculus GN=Tcp1 PE=1 SV=3 - [TCPA_MOUSE]	1	1	1	1									556	60.4107	6.16357
P80314	T-complex protein 1 subunit beta OS=Mus musculus GN=Cct2 PE=1 SV=4 - [TCPB_MOUSE]	1	1			1	1							535	57.4411	6.40479
Q01853	Transitional endoplasmic reticulum ATPase OS=Mus musculus GN=Vcp PE=1 SV=4 - [TERA_MOUSE]	1	1							1	1			806	89.2657	5.26221
Q7TMY4	THO complex subunit 7 homolog OS=Mus musculus GN=Thoc7 PE=1 SV=2 - [THOC7_MOUSE]									1	1			204	23.7	5.66846
P70318	Nucleolysin TIAR OS=Mus musculus GN=Tial1 PE=1 SV=1 - [TIAR_MOUSE]							2	2					392	43.3611	7.98682
Q6P2B1	Transportin-3 OS=Mus musculus GN=Tnpo3 PE=1 SV=1 - [TNPO3_MOUSE]	1	1					1	1					923	104.103	5.56689
Q3TBL6	Tumor necrosis factor alpha-induced protein 8-like protein 3 OS=Mus musculus GN=Tnfaip8l3 PE=1 SV=1 - [TP8L3_MOUSE]									1	1	1	1	204	23.2281	7.95752
A2APB8	Targeting protein for Xklp2 OS=Mus musculus GN=Tpx2 PE=1 SV=1 - [TPX2_MOUSE]													745	85.8411	9.37842
Q9DCG9	Multifunctional methyltransferase subunit TRM112-like protein OS=Mus musculus GN=Trmt112 PE=1 SV=1 - [TR112_MOUSE]											1	1	125	14.1323	5.2749
Q8BV79	TPR and ankyrin repeat-containing protein 1 OS=Mus musculus GN=Trank1 PE=2 SV=3 - [TRNK1_MOUSE]					1	1	1	1					2999	343.103	7.81104
Q9QY33	Tetraspanin-3 OS=Mus musculus GN=Tspan3 PE=1 SV=1 - [TSN3_MOUSE]													253	28.0302	5.85889
Q03350	Thrombospondin-2 OS=Mus musculus GN=Thbs2 PE=1 SV=2 - [TSP2_MOUSE]			1	1	1	1							1172	129.798	4.81787
A4Q9E4	Probable tubulin polyglutamylase TTLL2 OS=Mus musculus GN=Ttll2 PE=2 SV=1 - [TTLL2_MOUSE]							1	1					540	62.0698	9.0708
Q8R5H1	Ubiquitin carboxyl-terminal hydrolase 15 OS=Mus musculus GN=Usp15 PE=1 SV=1 - [UBP15_MOUSE]							2	2					981	112.254	5.17334
Q3U1V6	Ubiquitin-conjugating enzyme E2 variant 3 OS=Mus musculus GN=Uevld PE=1 SV=1 - [UEVLD_MOUSE]	1	1			1	1							471	51.6488	7.28369
Q9Z1N9	Protein unc-13 homolog B OS=Mus musculus GN=Unc13b PE=1 SV=2 - [UN13B_MOUSE]													1602	181.698	5.94775
P63024	Vesicle-associated membrane protein 3 OS=Mus musculus GN=Vamp3 PE=1 SV=1 - [VAMP3_MOUSE]											1	1	103	11.473	8.49951
Q8BVE3	V-type proton ATPase subunit H OS=Mus musculus GN=Atp6v1h PE=1 SV=1 - [VATH_MOUSE]							1	1			1	1	483	55.8191	6.60986
Q8CC88	von Willebrand factor A domain-containing protein 8 OS=Mus musculus GN=Vwa8 PE=1 SV=2 - [VWA8_MOUSE]					1	1							1905	213.287	6.59521
Q924C1	Exportin-5 OS=Mus musculus GN=Xpo5 PE=1 SV=1 - [XPO5_MOUSE]			1	1			1	1					1204	136.883	5.8208
Q3U4G3	Xyloside xylosyltransferase 1 OS=Mus musculus GN=Xxylt1 PE=2 SV=2 - [XXLT1_MOUSE]							1	1			1	1	392	43.8103	7.78174
Q5SS00	DBF4-type zinc finger-containing protein 2 homolog OS=Mus musculus GN=Zdbf2 PE=2 SV=1 - [ZDBF2_MOUSE]	1	1	1	1									2493	273.578	5.22412
P70121	Zinc fingers and homeoboxes protein 1 OS=Mus musculus GN=Zhx1 PE=1 SV=2 - [ZHX1_MOUSE]							1	1			1	1	873	97.4909	5.98584
Q6ZPY5	Zinc finger protein 507 OS=Mus musculus GN=Znf507 PE=2 SV=2 - [ZN507_MOUSE]											1	2	941	102.819	6.29053
Q8R121	Protein Z-dependent protease inhibitor OS=Mus musculus GN=Serpina10 PE=1 SV=1 - [ZPI_MOUSE]							1	2					448	51.7644	5.66846
Q62523	Zyxin OS=Mus musculus GN=Zyx PE=1 SV=2 - [ZYX_MOUSE]									1	1			564	60.5068	6.40479
E9Q414	Apolipoprotein B-100 OS=Mus musculus GN=Apob PE=1 SV=1 - [APOB_MOUSE]							1	1					4505	509.113	6.81494
Q6PFD9	Nuclear pore complex protein Nup98-Nup96 OS=Mus musculus GN=Nup98 PE=1 SV=2 - [NUP98_MOUSE]			1	1									1816	197.118	6.17627
E9Q5F9	Histone-lysine N-methyltransferase SETD2 OS=Mus musculus GN=Setd2 PE=1 SV=1 - [SETD2_MOUSE]													2537	285.486	6.30322
Q3TWW8	Serine/arginine-rich splicing factor 6 OS=Mus musculus GN=Srsf6 PE=1 SV=1 - [SRSF6_MOUSE]			1	1									339	39.0021	11.4585
P0DM65	Beclin-2 OS=Mus musculus GN=Becn2 PE=1 SV=2 - [BECN2_MOUSE]							1	1					447	50.2548	5.09717
Q91ZU6	Dystonin OS=Mus musculus GN=Dst PE=1 SV=2 - [DYST_MOUSE]													7393	833.701	5.31299
Q6ZWX6	Eukaryotic translation initiation factor 2 subunit 1 OS=Mus musculus GN=Eif2s1 PE=1 SV=3 - [IF2A_MOUSE]	1	1			1	1							315	36.0854	5.08447
P24547	Inosine-5'-monophosphate dehydrogenase 2 OS=Mus musculus GN=Impdh2 PE=1 SV=2 - [IMDH2_MOUSE]	1	1	1	1									514	55.7798	7.28369
P28653	Biglycan OS=Mus musculus GN=Bgn PE=1 SV=1 - [PGS1_MOUSE]							1	1			1	1	369	41.6126	7.26904
O35129	Prohibitin-2 OS=Mus musculus GN=Phb2 PE=1 SV=1 - [PHB2_MOUSE]					1	1							299	33.2759	9.83252
Q9JK48	Endophilin-B1 OS=Mus musculus GN=Sh3glb1 PE=1 SV=1 - [SHLB1_MOUSE]	1	1					1	1					365	40.8298	6.03662
Q9Z0J0	Epididymal secretory protein E1 OS=Mus musculus GN=Npc2 PE=1 SV=1 - [NPC2_MOUSE]							1	1	1	1			149	16.4315	7.6792
Q61151	Serine/threonine-protein phosphatase 2A 56 kDa regulatory subunit epsilon isoform OS=Mus musculus GN=Ppp2r5e PE=1 SV=3 - [2A5E_MOUSE]													467	54.6785	6.94678
Q61694	3 beta-hydroxysteroid dehydrogenase type 5 OS=Mus musculus GN=Hsd3b5 PE=1 SV=4 - [3BHS5_MOUSE]							1	1					373	41.8659	9.01221
P23979	5-hydroxytryptamine receptor 3A OS=Mus musculus GN=Htr3a PE=1 SV=1 - [5HT3A_MOUSE]													487	56.0203	6.60986
Q5SSE9	ATP-binding cassette sub-family A member 13 OS=Mus musculus GN=Abca13 PE=2 SV=1 - [ABCAD_MOUSE]													5034	568.534	6.52197
P55096	ATP-binding cassette sub-family D member 3 OS=Mus musculus GN=Abcd3 PE=1 SV=2 - [ABCD3_MOUSE]									1	1			659	75.4263	9.26123
Q9JIX8	Apoptotic chromatin condensation inducer in the nucleus OS=Mus musculus GN=Acin1 PE=1 SV=3 - [ACINU_MOUSE]													1338	150.629	5.90967
Q8K348	Activin receptor type-1C OS=Mus musculus GN=Acvr1c PE=2 SV=3 - [ACV1C_MOUSE]											1	1	493	54.6647	7.57666
Q923W9	Disintegrin and metalloproteinase domain-containing protein 33 OS=Mus musculus GN=Adam33 PE=1 SV=3 - [ADA33_MOUSE]													797	86.9143	6.78564
P97490	Adenylate cyclase type 8 OS=Mus musculus GN=Adcy8 PE=1 SV=2 - [ADCY8_MOUSE]													1249	140.006	6.93213
Q60604	Adseverin OS=Mus musculus GN=Scin PE=1 SV=3 - [ADSV_MOUSE]													715	80.2033	5.88428
Q640N1	Adipocyte enhancer-binding protein 1 OS=Mus musculus GN=Aebp1 PE=1 SV=1 - [AEBP1_MOUSE]			1	1									1128	128.284	5.08447
O89020	Afamin OS=Mus musculus GN=Afm PE=1 SV=2 - [AFAM_MOUSE]													608	69.3338	5.78271
Q7TN31	Angiogenic factor with G patch and FHA domains 1 OS=Mus musculus GN=Aggf1 PE=2 SV=1 - [AGGF1_MOUSE]									1	1			711	79.3967	5.22412
A2A3V1	A-kinase anchor protein 17B OS=Mus musculus GN=Akap17b PE=1 SV=2 - [AK17B_MOUSE]			1	1									959	110.997	8.38232
Q60662	A-kinase anchor protein 4 OS=Mus musculus GN=Akap4 PE=1 SV=1 - [AKAP4_MOUSE]													849	93.7347	6.91748
D3YVF0	A-kinase anchor protein 5 OS=Mus musculus GN=Akap5 PE=1 SV=2 - [AKAP5_MOUSE]													745	79.3495	4.75439
Q70FJ1	A-kinase anchor protein 9 OS=Mus musculus GN=Akap9 PE=1 SV=2 - [AKAP9_MOUSE]	1	1											3797	435.943	5.03369
P05063	Fructose-bisphosphate aldolase C OS=Mus musculus GN=Aldoc PE=1 SV=4 - [ALDOC_MOUSE]									1	1			363	39.3702	7.12256
P97793	ALK tyrosine kinase receptor OS=Mus musculus GN=Alk PE=1 SV=2 - [ALK_MOUSE]													1621	174.836	6.93213
O09174	Alpha-methylacyl-CoA racemase OS=Mus musculus GN=Amacr PE=1 SV=4 - [AMACR_MOUSE]											1	1	381	41.6775	7.40088
P19091	Androgen receptor OS=Mus musculus GN=Ar PE=1 SV=1 - [ANDR_MOUSE]													899	98.131	6.78564
Q640P2	Angiopoietin-related protein 1 OS=Mus musculus GN=Angptl1 PE=2 SV=1 - [ANGL1_MOUSE]													490	56.2872	8.55811
Q9WVH6	Angiopoietin-4 OS=Mus musculus GN=Angpt4 PE=1 SV=1 - [ANGP4_MOUSE]									1	1			509	57.769	9.0415
A2RT91	Ankyrin and armadillo repeat-containing protein OS=Mus musculus GN=Ankar PE=2 SV=1 - [ANKAR_MOUSE]	1	1											1465	165.185	7.6792
Q9D2J7	Ankyrin repeat and EF-hand domain-containing protein 1 OS=Mus musculus GN=Ankef1 PE=2 SV=1 - [ANKE1_MOUSE]													775	86.8486	8.29443
Q922X9	Protein arginine N-methyltransferase 7 OS=Mus musculus GN=Prmt7 PE=1 SV=1 - [ANM7_MOUSE]													692	78.2507	5.74463
Q8C5H1	Anoctamin-4 OS=Mus musculus GN=Ano4 PE=2 SV=2 - [ANO4_MOUSE]			1	1									955	111.472	8.27979
Q99PE2	Ankyrin repeat family A protein 2 OS=Mus musculus GN=Ankra2 PE=1 SV=1 - [ANRA2_MOUSE]	1	1											312	34.0409	5.17334
P97384	Annexin A11 OS=Mus musculus GN=Anxa11 PE=1 SV=2 - [ANX11_MOUSE]													503	54.0448	7.66455
P17427	AP-2 complex subunit alpha-2 OS=Mus musculus GN=Ap2a2 PE=1 SV=2 - [AP2A2_MOUSE]			1	1									938	103.951	6.93213
Q8R2R9	AP-3 complex subunit mu-2 OS=Mus musculus GN=Ap3m2 PE=1 SV=1 - [AP3M2_MOUSE]							1	1					418	46.8864	7.56201
Q8R5G7	Arf-GAP with Rho-GAP domain, ANK repeat and PH domain-containing protein 3 OS=Mus musculus GN=Arap3 PE=1 SV=3 - [ARAP3_MOUSE]							1	1					1538	169.634	6.84424
P61750	ADP-ribosylation factor 4 OS=Mus musculus GN=Arf4 PE=1 SV=2 - [ARF4_MOUSE]									1	1			180	20.3836	7.13721
Q8BWA8	Rho guanine nucleotide exchange factor 19 OS=Mus musculus GN=Arhgef19 PE=1 SV=1 - [ARHGJ_MOUSE]											1	1	802	88.7959	8.33838
Q9DBR3	Armadillo repeat-containing protein 8 OS=Mus musculus GN=Armc8 PE=1 SV=2 - [ARMC8_MOUSE]													673	75.3151	6.72705
Q61324	Aryl hydrocarbon receptor nuclear translocator 2 OS=Mus musculus GN=Arnt2 PE=1 SV=2 - [ARNT2_MOUSE]													712	77.8529	6.7124
P58242	Acid sphingomyelinase-like phosphodiesterase 3b OS=Mus musculus GN=Smpdl3b PE=1 SV=1 - [ASM3B_MOUSE]					1	1							456	51.5669	6.43018
Q8CJ27	Abnormal spindle-like microcephaly-associated protein homolog OS=Mus musculus GN=Aspm PE=2 SV=2 - [ASPM_MOUSE]													3122	363.988	10.6235
Q61137	Astrotactin-1 OS=Mus musculus GN=Astn1 PE=1 SV=4 - [ASTN1_MOUSE]							1	1					1302	144.791	5.21143
Q8QZV7	Protein asunder homolog OS=Mus musculus GN=Asun PE=1 SV=2 - [ASUN_MOUSE]			1	1									732	82.7277	6.91748
Q8C4A5	Putative Polycomb group protein ASXL3 OS=Mus musculus GN=Asxl3 PE=2 SV=3 - [ASXL3_MOUSE]											1	1	2259	243.52	6.1001
Q8K2X1	Probable phospholipid-transporting ATPase VD OS=Mus musculus GN=Atp10d PE=2 SV=2 - [AT10D_MOUSE]					1	1							1416	158.229	6.99072
Q5XF89	Probable cation-transporting ATPase 13A3 OS=Mus musculus GN=Atp13a3 PE=1 SV=1 - [AT133_MOUSE]			1	1									1219	137.379	6.66846
Q148W0	Phospholipid-transporting ATPase IC OS=Mus musculus GN=Atp8b1 PE=1 SV=2 - [AT8B1_MOUSE]													1251	143.706	7.35693
A3FIN4	Phospholipid-transporting ATPase FetA OS=Mus musculus GN=Atp8b5 PE=2 SV=1 - [AT8B5_MOUSE]											1	1	1183	135.811	7.84033
O35451	Cyclic AMP-dependent transcription factor ATF-6 beta OS=Mus musculus GN=Atf6b PE=2 SV=1 - [ATF6B_MOUSE]					1	1							699	75.9598	6.65381
Q7TSK7	ADAMTS-like protein 2 OS=Mus musculus GN=Adamtsl2 PE=2 SV=1 - [ATL2_MOUSE]					1	1							957	105.579	6.82959
Q8BH66	Atlastin-1 OS=Mus musculus GN=Atl1 PE=1 SV=1 - [ATLA1_MOUSE]													558	63.3373	6.49365
Q64430	Copper-transporting ATPase 1 OS=Mus musculus GN=Atp7a PE=1 SV=3 - [ATP7A_MOUSE]													1491	161.855	6.62451
Q9WU60	Attractin OS=Mus musculus GN=Atrn PE=1 SV=3 - [ATRN_MOUSE]													1428	157.954	7.26904
P97857	A disintegrin and metalloproteinase with thrombospondin motifs 1 OS=Mus musculus GN=Adamts1 PE=1 SV=4 - [ATS1_MOUSE]													968	105.732	7.82568
Q7TQH0	Ataxin-2-like protein OS=Mus musculus GN=Atxn2l PE=1 SV=1 - [ATX2L_MOUSE]													1049	110.58	8.85107
P27038	Activin receptor type-2A OS=Mus musculus GN=Acvr2a PE=1 SV=1 - [AVR2A_MOUSE]									1	1			513	57.8518	5.92236
O54904	Beta-1,3-galactosyltransferase 1 OS=Mus musculus GN=B3galt1 PE=2 SV=2 - [B3GT1_MOUSE]											1	1	326	37.9684	9.29053
Q766D5	N-acetyl-beta-glucosaminyl-glycoprotein 4-beta-N-acetylgalactosaminyltransferase 1 OS=Mus musculus GN=B4galnt4 PE=2 SV=1 - [B4GN4_MOUSE]									1	1			1034	117.3	6.60986
Q3UI43	BRISC and BRCA1-A complex member 1 OS=Mus musculus GN=Babam1 PE=1 SV=1 - [BABA1_MOUSE]									1	1			333	36.7696	4.55127
Q3UHR0	BAH and coiled-coil domain-containing protein 1 OS=Mus musculus GN=Bahcc1 PE=2 SV=2 - [BAHC1_MOUSE]													2643	282.345	9.02686
Q8BKX1	Brain-specific angiogenesis inhibitor 1-associated protein 2 OS=Mus musculus GN=Baiap2 PE=1 SV=2 - [BAIP2_MOUSE]									1	1			535	59.1999	9.0415
Q9DBI2	Bardet-Biedl syndrome 10 protein homolog OS=Mus musculus GN=Bbs10 PE=2 SV=2 - [BBS10_MOUSE]													713	78.8727	6.96143
Q8K2G4	Bardet-Biedl syndrome 7 protein homolog OS=Mus musculus GN=Bbs7 PE=1 SV=1 - [BBS7_MOUSE]					1	1							715	80.269	5.80811
Q571C7	Transcription factor TFIIIB component B'' homolog OS=Mus musculus GN=Bdp1 PE=2 SV=2 - [BDP1_MOUSE]													2467	270.623	4.91943
P23780	Beta-galactosidase OS=Mus musculus GN=Glb1 PE=1 SV=1 - [BGAL_MOUSE]													647	73.0742	7.47412
Q9JIB3	Baculoviral IAP repeat-containing protein 1g OS=Mus musculus GN=Naip7 PE=3 SV=1 - [BIR1G_MOUSE]									1	1			1402	159.561	5.78271
Q8BMQ3	Zinc finger protein basonuclin-2 OS=Mus musculus GN=Bnc2 PE=1 SV=3 - [BNC2_MOUSE]			1	1									1127	125.255	6.48096
P48754	Breast cancer type 1 susceptibility protein homolog OS=Mus musculus GN=Brca1 PE=1 SV=3 - [BRCA1_MOUSE]													1812	198.671	5.75732
P97929	Breast cancer type 2 susceptibility protein homolog OS=Mus musculus GN=Brca2 PE=1 SV=2 - [BRCA2_MOUSE]	1	1											3329	370.433	6.66846
P98086	Complement C1q subcomponent subunit A OS=Mus musculus GN=C1qa PE=1 SV=2 - [C1QA_MOUSE]													245	25.9582	9.11475
Q8CFW7	Coiled-coil and C2 domain-containing protein 2A OS=Mus musculus GN=Cc2d2a PE=1 SV=1 - [C2D2A_MOUSE]	1	1											1633	187.413	6.82959
Q99PF4	Cadherin-23 OS=Mus musculus GN=Cdh23 PE=1 SV=2 - [CAD23_MOUSE]													3354	369.395	4.65283
Q64444	Carbonic anhydrase 4 OS=Mus musculus GN=Ca4 PE=1 SV=1 - [CAH4_MOUSE]			1	1									305	34.3295	8.20654
Q05A80	Caprin-2 OS=Mus musculus GN=Caprin2 PE=1 SV=1 - [CAPR2_MOUSE]													1031	114.419	6.81494
O35177	Enhancer of filamentation 1 OS=Mus musculus GN=Nedd9 PE=1 SV=2 - [CASL_MOUSE]													833	92.9932	6.53662
O09161	Calsequestrin-2 OS=Mus musculus GN=Casq2 PE=1 SV=3 - [CASQ2_MOUSE]			1	1									415	48.1463	4.27197
Q9DB16	Calcium-binding protein 39-like OS=Mus musculus GN=Cab39l PE=1 SV=3 - [CB39L_MOUSE]													337	39.0807	8.30908
Q9D1C2	Protein chibby homolog 1 OS=Mus musculus GN=Cby1 PE=1 SV=1 - [CBY1_MOUSE]													127	14.5256	9.34912
Q8BVN0	Coiled-coil domain-containing protein 122 OS=Mus musculus GN=Ccdc122 PE=2 SV=1 - [CC122_MOUSE]													290	34.2137	7.44482
Q8C963	Coiled-coil domain-containing protein 159 OS=Mus musculus GN=Ccdc159 PE=2 SV=1 - [CC159_MOUSE]											1	1	411	46.3128	6.01123
Q8CH18	Cell division cycle and apoptosis regulator protein 1 OS=Mus musculus GN=Ccar1 PE=1 SV=1 - [CCAR1_MOUSE]									1	1			1146	131.979	5.75732
Q3ULW6	Coiled-coil domain-containing protein 33 OS=Mus musculus GN=Ccdc33 PE=2 SV=2 - [CCD33_MOUSE]													985	110.13	5.99854
Q3UI66	Coiled-coil domain-containing protein 34 OS=Mus musculus GN=Ccdc34 PE=2 SV=1 - [CCD34_MOUSE]							1	1					367	42.1895	8.79248
Q9D5Y1	Coiled-coil domain-containing protein 39 OS=Mus musculus GN=Ccdc39 PE=1 SV=1 - [CCD39_MOUSE]											1	1	937	110.004	6.59521
Q9D541	Coiled-coil domain-containing protein 7 OS=Mus musculus GN=Ccdc7 PE=2 SV=1 - [CCDC7_MOUSE]					1	1							371	42.4877	8.29443
Q8R2S8	CD177 antigen OS=Mus musculus GN=Cd177 PE=2 SV=1 - [CD177_MOUSE]							1	1					817	87.0333	5.66846
P35329	B-cell receptor CD22 OS=Mus musculus GN=Cd22 PE=1 SV=1 - [CD22_MOUSE]													862	96.5212	7.92822
Q07763	Natural killer cell receptor 2B4 OS=Mus musculus GN=Cd244 PE=1 SV=3 - [CD244_MOUSE]													397	44.8083	8.42627
Q6A078	Centrosomal protein of 290 kDa OS=Mus musculus GN=Cep290 PE=1 SV=2 - [CE290_MOUSE]					1	1							2472	288.899	6.1001
Q8C0D9	Centrosomal protein of 68 kDa OS=Mus musculus GN=Cep68 PE=1 SV=2 - [CEP68_MOUSE]													733	78.7002	5.47803
Q9D3R3	Centrosomal protein of 72 kDa OS=Mus musculus GN=Cep72 PE=1 SV=3 - [CEP72_MOUSE]													646	72.3885	6.7417
P03953	Complement factor D OS=Mus musculus GN=Cfd PE=1 SV=1 - [CFAD_MOUSE]													259	28.0387	6.66846
Q66JV7	Uncharacterized protein C8orf58 homolog OS=Mus musculus PE=2 SV=2 - [CH058_MOUSE]							1	1					365	40.5568	5.36377
Q9CXF7	Chromodomain-helicase-DNA-binding protein 1-like OS=Mus musculus GN=Chd1l PE=1 SV=1 - [CHD1L_MOUSE]	1	1											900	101.374	6.63916
P40201	Chromodomain-helicase-DNA-binding protein 1 OS=Mus musculus GN=Chd1 PE=1 SV=3 - [CHD1_MOUSE]													1711	196.264	7.37158
A2AJK6	Chromodomain-helicase-DNA-binding protein 7 OS=Mus musculus GN=Chd7 PE=1 SV=1 - [CHD7_MOUSE]									1	1			2986	333.851	6.46826
Q8BYH8	Chromodomain-helicase-DNA-binding protein 9 OS=Mus musculus GN=Chd9 PE=1 SV=2 - [CHD9_MOUSE]											1	1	2885	323.659	7.50342
Q5DTK1	Chondroitin sulfate synthase 3 OS=Mus musculus GN=Chsy3 PE=2 SV=3 - [CHSS3_MOUSE]													884	100.036	8.38232
P59242	Cingulin OS=Mus musculus GN=Cgn PE=1 SV=1 - [CING_MOUSE]													1191	136.365	5.90967
Q9CZU6	Citrate synthase, mitochondrial OS=Mus musculus GN=Cs PE=1 SV=1 - [CISY_MOUSE]	1	1											464	51.7034	8.57275
A2AGT5	Cytoskeleton-associated protein 5 OS=Mus musculus GN=Ckap5 PE=1 SV=1 - [CKAP5_MOUSE]													2032	225.492	7.95752
Q6IRU5	Clathrin light chain B OS=Mus musculus GN=Cltb PE=1 SV=1 - [CLCB_MOUSE]													229	25.1562	4.62744
Q8BXA6	Claudin-17 OS=Mus musculus GN=Cldn17 PE=2 SV=1 - [CLD17_MOUSE]									1	1			224	24.637	9.12939
Q9QXX4	Calcium-binding mitochondrial carrier protein Aralar2 OS=Mus musculus GN=Slc25a13 PE=1 SV=1 - [CMC2_MOUSE]									1	1			676	74.4198	8.60205
Q9JIZ0	Probable N-acetyltransferase CML1 OS=Mus musculus GN=Cml1 PE=1 SV=1 - [CMLO1_MOUSE]													222	24.9973	9.5542
Q8BMA3	Connector enhancer of kinase suppressor of ras 3 OS=Mus musculus GN=Cnksr3 PE=1 SV=1 - [CNKR3_MOUSE]													555	61.831	9.01221
Q32NY4	Metal transporter CNNM3 OS=Mus musculus GN=Cnnm3 PE=1 SV=2 - [CNNM3_MOUSE]							1	1					713	76.232	5.57959
A2AM05	Centlein OS=Mus musculus GN=Cntln PE=1 SV=1 - [CNTLN_MOUSE]													1397	160.648	7.98682
Q6P8Y0	Uncharacterized protein C15orf26 homolog OS=Mus musculus PE=1 SV=1 - [CO026_MOUSE]											1	1	303	34.3663	6.80029
P08122	Collagen alpha-2(IV) chain OS=Mus musculus GN=Col4a2 PE=1 SV=4 - [CO4A2_MOUSE]													1707	167.22	8.48486
Q60847	Collagen alpha-1(XII) chain OS=Mus musculus GN=Col12a1 PE=2 SV=3 - [COCA1_MOUSE]													3120	340.004	5.64307
Q8CIE6	Coatomer subunit alpha OS=Mus musculus GN=Copa PE=1 SV=2 - [COPA_MOUSE]							1	1					1224	138.344	7.6499
O89079	Coatomer subunit epsilon OS=Mus musculus GN=Cope PE=1 SV=3 - [COPE_MOUSE]													308	34.5454	5.05908
P43135	COUP transcription factor 2 OS=Mus musculus GN=Nr2f2 PE=1 SV=2 - [COT2_MOUSE]	1	1											414	45.5416	8.27979
P24456	Cytochrome P450 2D10 OS=Mus musculus GN=Cyp2d10 PE=1 SV=2 - [CP2DA_MOUSE]					1	1							504	57.1965	6.60986
P33267	Cytochrome P450 2F2 OS=Mus musculus GN=Cyp2f2 PE=1 SV=1 - [CP2F2_MOUSE]													491	55.913	7.89893
Q812E0	Cytoplasmic polyadenylation element-binding protein 2 OS=Mus musculus GN=Cpeb2 PE=1 SV=1 - [CPEB2_MOUSE]									1	1			521	58.4048	7.50342
Q80W49	Beta/gamma crystallin domain-containing protein 3 OS=Mus musculus GN=Crybg3 PE=1 SV=2 - [CRBG3_MOUSE]	1	1											1005	114.19	5.66846
A2A5I3	Peptidase inhibitor R3HDML OS=Mus musculus GN=R3hdml PE=3 SV=1 - [CRSPL_MOUSE]											1	1	253	28.2498	9.15869
Q3U182	CREB-regulated transcription coactivator 2 OS=Mus musculus GN=Crtc2 PE=1 SV=2 - [CRTC2_MOUSE]													692	73.1705	7.00537
Q9DBE0	Cysteine sulfinic acid decarboxylase OS=Mus musculus GN=Csad PE=1 SV=1 - [CSAD_MOUSE]					1	1							493	55.1094	6.60986
Q91W50	Cold shock domain-containing protein E1 OS=Mus musculus GN=Csde1 PE=1 SV=1 - [CSDE1_MOUSE]							1	1					798	88.7348	6.3667
Q6P9K8	Caskin-1 OS=Mus musculus GN=Caskin1 PE=1 SV=2 - [CSKI1_MOUSE]													1431	150.403	9.17334
Q62059	Versican core protein OS=Mus musculus GN=Vcan PE=1 SV=2 - [CSPG2_MOUSE]			1	1									3357	366.56	4.64014
B2RX88	Centrosome and spindle pole associated protein 1 OS=Mus musculus GN=Cspp1 PE=1 SV=2 - [CSPP1_MOUSE]													1205	138.228	7.37158
Q8BIQ5	Cleavage stimulation factor subunit 2 OS=Mus musculus GN=Cstf2 PE=1 SV=2 - [CSTF2_MOUSE]													580	61.3015	6.82959
P18581	Cationic amino acid transporter 2 OS=Mus musculus GN=Slc7a2 PE=1 SV=3 - [CTR2_MOUSE]													657	71.8092	7.15186
P53564	Homeobox protein cut-like 1 OS=Mus musculus GN=Cux1 PE=1 SV=3 - [CUX1_MOUSE]													1515	165.495	6.31592
Q91X77	Cytochrome P450 2C50 OS=Mus musculus GN=Cyp2c50 PE=1 SV=2 - [CY250_MOUSE]									1	1			490	55.7288	7.88428
Q80YW0	Cytohesin-4 OS=Mus musculus GN=Cyth4 PE=1 SV=1 - [CYH4_MOUSE]													393	45.2559	6.65381
Q9JKB3	Y-box-binding protein 3 OS=Mus musculus GN=Ybx3 PE=1 SV=2 - [YBOX3_MOUSE]													361	38.7903	9.68604
P48320	Glutamate decarboxylase 2 OS=Mus musculus GN=Gad2 PE=1 SV=1 - [DCE2_MOUSE]									1	1			585	65.1815	6.90283
O08788	Dynactin subunit 1 OS=Mus musculus GN=Dctn1 PE=1 SV=3 - [DCTN1_MOUSE]													1281	141.588	5.89697
Q99KJ8	Dynactin subunit 2 OS=Mus musculus GN=Dctn2 PE=1 SV=3 - [DCTN2_MOUSE]													402	44.0897	5.26221
Q9JIK5	Nucleolar RNA helicase 2 OS=Mus musculus GN=Ddx21 PE=1 SV=3 - [DDX21_MOUSE]	1	1											851	93.4932	9.11475
P31001	Desmin OS=Mus musculus GN=Des PE=1 SV=3 - [DESM_MOUSE]									1	1			469	53.465	5.2749
Q99L04	Dehydrogenase/reductase SDR family member 1 OS=Mus musculus GN=Dhrs1 PE=1 SV=1 - [DHRS1_MOUSE]													313	33.9834	8.35303
P11531	Dystrophin OS=Mus musculus GN=Dmd PE=1 SV=3 - [DMD_MOUSE]	1	1											3678	425.566	5.93506
P59764	Dedicator of cytokinesis protein 4 OS=Mus musculus GN=Dock4 PE=1 SV=1 - [DOCK4_MOUSE]									1	1			1978	226.406	7.6499
Q8R1A4	Dedicator of cytokinesis protein 7 OS=Mus musculus GN=Dock7 PE=1 SV=3 - [DOCK7_MOUSE]													2130	241.286	6.7124
Q3UHQ6	Protein dopey-2 OS=Mus musculus GN=Dopey2 PE=1 SV=3 - [DOP2_MOUSE]													2295	257.321	6.12549
Q0VBN2	Dermatan-sulfate epimerase-like protein OS=Mus musculus GN=Dsel PE=2 SV=1 - [DSEL_MOUSE]													1207	138.779	7.94287
Q7TSF0	Desmoglein-1-gamma OS=Mus musculus GN=Dsg1c PE=1 SV=1 - [DSG1C_MOUSE]													911	100.452	4.95752
Q8BW94	Dynein heavy chain 3, axonemal OS=Mus musculus GN=Dnah3 PE=1 SV=2 - [DYH3_MOUSE]													4083	467.476	5.90967
Q9QZ05	Eukaryotic translation initiation factor 2-alpha kinase 4 OS=Mus musculus GN=Eif2ak4 PE=1 SV=2 - [E2AK4_MOUSE]					1	1							1648	186.37	6.31592
Q9Z2H5	Band 4.1-like protein 1 OS=Mus musculus GN=Epb41l1 PE=1 SV=2 - [E41L1_MOUSE]							1	1					879	98.254	5.61768
Q4PZA2	Endothelin-converting enzyme 1 OS=Mus musculus GN=Ece1 PE=1 SV=1 - [ECE1_MOUSE]													769	87.017	5.90967
Q6PDI5	Proteasome-associated protein ECM29 homolog OS=Mus musculus GN=Ecm29 PE=1 SV=3 - [ECM29_MOUSE]					1	1							1840	203.573	7.06396
Q8BFR5	Elongation factor Tu, mitochondrial OS=Mus musculus GN=Tufm PE=1 SV=1 - [EFTU_MOUSE]													452	49.477	7.56201
Q8R1B4	Eukaryotic translation initiation factor 3 subunit C OS=Mus musculus GN=Eif3c PE=1 SV=1 - [EIF3C_MOUSE]													911	105.465	5.78271
Q8BHL5	Engulfment and cell motility protein 2 OS=Mus musculus GN=Elmo2 PE=1 SV=1 - [ELMO2_MOUSE]													732	83.833	5.94775
Q8BQM8	Echinoderm microtubule-associated protein-like 5 OS=Mus musculus GN=Eml5 PE=2 SV=2 - [EMAL5_MOUSE]									1	1			1977	219.966	7.79639
Q5SQM0	Echinoderm microtubule-associated protein-like 6 OS=Mus musculus GN=Eml6 PE=2 SV=1 - [EMAL6_MOUSE]													1958	217.803	7.41553
Q8C9X6	Enhancer of polycomb homolog 1 OS=Mus musculus GN=Epc1 PE=1 SV=1 - [EPC1_MOUSE]													813	90.3545	8.33838
P29319	Ephrin type-A receptor 3 OS=Mus musculus GN=Epha3 PE=1 SV=1 - [EPHA3_MOUSE]													983	109.885	7.1958
P54754	Ephrin type-B receptor 3 OS=Mus musculus GN=Ephb3 PE=1 SV=2 - [EPHB3_MOUSE]			1	1									993	109.592	6.27783
Q3V1F8	Epoxide hydrolase 3 OS=Mus musculus GN=Ephx3 PE=2 SV=2 - [EPHX3_MOUSE]													367	41.8253	7.75244
Q8VEH5	EPM2A-interacting protein 1 OS=Mus musculus GN=Epm2aip1 PE=1 SV=1 - [EPMIP_MOUSE]	1	1											606	70.0519	5.87158
Q91W69	Epsin-3 OS=Mus musculus GN=Epn3 PE=1 SV=1 - [EPN3_MOUSE]											1	1	636	68.1983	5.88428
Q99KN9	Clathrin interactor 1 OS=Mus musculus GN=Clint1 PE=1 SV=2 - [EPN4_MOUSE]													631	68.4688	6.25244
Q8BHK9	DNA excision repair protein ERCC-6-like OS=Mus musculus GN=Ercc6l PE=1 SV=1 - [ERC6L_MOUSE]													1240	138.768	5.21143
Q91WL0	Epidermal growth factor receptor kinase substrate 8-like protein 3 OS=Mus musculus GN=Eps8l3 PE=2 SV=1 - [ES8L3_MOUSE]											1	1	600	68.1729	7.98682
P97366	Ecotropic viral integration site 5 protein OS=Mus musculus GN=Evi5 PE=1 SV=2 - [EVI5_MOUSE]													809	92.8839	6.16357
P70429	Ena/VASP-like protein OS=Mus musculus GN=Evl PE=1 SV=2 - [EVL_MOUSE]									1	1			414	44.3103	8.85107
Q9D952	Envoplakin OS=Mus musculus GN=Evpl PE=1 SV=3 - [EVPL_MOUSE]					1	1							2035	231.871	6.59521
Q8R313	Exocyst complex component 6 OS=Mus musculus GN=Exoc6 PE=1 SV=2 - [EXOC6_MOUSE]	1	1											802	93.0172	6.15088
Q6PGF7	Exocyst complex component 8 OS=Mus musculus GN=Exoc8 PE=1 SV=1 - [EXOC8_MOUSE]							1	1					716	80.9842	5.40186
Q0VAV2	Exophilin-5 OS=Mus musculus GN=Exph5 PE=1 SV=1 - [EXPH5_MOUSE]									1	1			1960	217.509	7.50342
Q921K8	TRPM8 channel-associated factor 2 OS=Mus musculus GN=Tcaf2 PE=1 SV=1 - [TCAF2_MOUSE]													919	101.532	6.52197
Q6P9P0	SMC5-SMC6 complex localization factor protein 2 OS=Mus musculus GN=Slf2 PE=2 SV=2 - [SLF2_MOUSE]													1278	143.881	9.27588
A2APU8	Protein FAM205A OS=Mus musculus GN=Fam205a PE=3 SV=1 - [F205A_MOUSE]													1308	146.063	8.1626
Q69ZK7	Protein FAM214A OS=Mus musculus GN=Fam214a PE=2 SV=3 - [F214A_MOUSE]													1075	119.197	7.73779
Q8C627	Protein FAM221B OS=Mus musculus GN=Fam221b PE=2 SV=1 - [F221B_MOUSE]							1	1					487	54.2576	5.64307
Q9D518	Protein FAM227B OS=Mus musculus GN=Fam227b PE=2 SV=3 - [F227B_MOUSE]													532	62.7452	8.77783
O88947	Coagulation factor X OS=Mus musculus GN=F10 PE=1 SV=1 - [FA10_MOUSE]													481	53.9832	5.65576
Q8C079	Striatin-interacting protein 1 OS=Mus musculus GN=Strip1 PE=1 SV=2 - [STRP1_MOUSE]											1	1	837	95.5237	6.25244
Q8BGR5	Protein FAM53B OS=Mus musculus GN=Fam53b PE=1 SV=1 - [FA53B_MOUSE]													422	45.9097	6.7124
Q3UFT3	GRB2-associated and regulator of MAPK protein OS=Mus musculus GN=Garem PE=1 SV=2 - [GAREM_MOUSE]													876	97.1887	6.59521
Q8BHW5	Transmembrane protein 255A OS=Mus musculus GN=Tmem255a PE=1 SV=1 - [T255A_MOUSE]							1	1					351	38.6083	8.11865
Q3UKU4	Protein FAM83F OS=Mus musculus GN=Fam83f PE=1 SV=1 - [FA83F_MOUSE]													495	54.9781	8.77783
Q3V2J0	Protein FAM92B OS=Mus musculus GN=Fam92b PE=2 SV=2 - [FA92B_MOUSE]	1	1											292	33.254	6.11279
Q922E6	FAST kinase domain-containing protein 2 OS=Mus musculus GN=Fastkd2 PE=2 SV=2 - [FAKD2_MOUSE]													689	78.8971	8.89502
P37889	Fibulin-2 OS=Mus musculus GN=Fbln2 PE=1 SV=2 - [FBLN2_MOUSE]													1221	131.746	4.67822
Q61554	Fibrillin-1 OS=Mus musculus GN=Fbn1 PE=1 SV=1 - [FBN1_MOUSE]													2871	312.051	4.91943
Q8K2I9	F-box DNA helicase 1 OS=Mus musculus GN=Fbxo18 PE=1 SV=1 - [FBH1_MOUSE]	1	1											1042	118.223	8.1333
Q80UW2	F-box only protein 2 OS=Mus musculus GN=Fbxo2 PE=1 SV=1 - [FBX2_MOUSE]					1	1							297	33.6551	4.28467
Q8BK26	F-box only protein 44 OS=Mus musculus GN=Fbxo44 PE=1 SV=1 - [FBX44_MOUSE]											1	1	255	29.7038	5.49072
Q71KU9	Fibrinogen-like protein 1 OS=Mus musculus GN=Fgl1 PE=1 SV=2 - [FGL1_MOUSE]	1	1											314	36.4164	5.70654
Q3ULZ2	FH2 domain-containing protein 1 OS=Mus musculus GN=Fhdc1 PE=1 SV=3 - [FHDC1_MOUSE]													1149	125.29	8.82178
Q2VIS4	Filaggrin-2 OS=Mus musculus GN=Flg2 PE=1 SV=2 - [FILA2_MOUSE]											1	1	2362	251.223	7.81104
Q9JL26	Formin-like protein 1 OS=Mus musculus GN=Fmnl1 PE=1 SV=1 - [FMNL1_MOUSE]													1094	121.983	5.8208
Q61850	Forkhead box protein C2 OS=Mus musculus GN=Foxc2 PE=1 SV=2 - [FOXC2_MOUSE]											1	1	494	52.8411	8.49951
P42128	Forkhead box protein K1 OS=Mus musculus GN=Foxk1 PE=1 SV=2 - [FOXK1_MOUSE]			1	1									719	74.8733	9.17334
Q9WV91	Prostaglandin F2 receptor negative regulator OS=Mus musculus GN=Ptgfrn PE=1 SV=2 - [FPRP_MOUSE]													879	98.6597	6.60986
P29391	Ferritin light chain 1 OS=Mus musculus GN=Ftl1 PE=1 SV=2 - [FRIL1_MOUSE]											1	1	183	20.7895	5.99854
Q8BWQ4	Cap-specific mRNA (nucleoside-2'-O-)-methyltransferase 2 OS=Mus musculus GN=Cmtr2 PE=2 SV=1 - [CMTR2_MOUSE]									1	1			767	87.0857	7.07861
Q8BLX4	GDP-fucose transporter 1 OS=Mus musculus GN=Slc35c1 PE=2 SV=1 - [FUCT1_MOUSE]													363	39.941	8.6167
Q9D6K8	FUN14 domain-containing protein 2 OS=Mus musculus GN=Fundc2 PE=1 SV=1 - [FUND2_MOUSE]													151	16.5538	9.70068
Q11127	Alpha-(1,3)-fucosyltransferase 4 OS=Mus musculus GN=Fut4 PE=2 SV=1 - [FUT4_MOUSE]													433	49.4503	9.92041
Q9WVR4	Fragile X mental retardation syndrome-related protein 2 OS=Mus musculus GN=Fxr2 PE=1 SV=1 - [FXR2_MOUSE]			1	1									673	73.6977	6.22705
Q5RJY2	G2/M phase-specific E3 ubiquitin-protein ligase OS=Mus musculus GN=G2e3 PE=2 SV=2 - [G2E3_MOUSE]													716	81.7316	7.37158
P97855	Ras GTPase-activating protein-binding protein 1 OS=Mus musculus GN=G3bp1 PE=1 SV=1 - [G3BP1_MOUSE]													465	51.7969	5.59229
Q3UWW6	GAS2-like protein 3 OS=Mus musculus GN=Gas2l3 PE=2 SV=1 - [GA2L3_MOUSE]													683	74.1883	9.62744
Q9WV18	Gamma-aminobutyric acid type B receptor subunit 1 OS=Mus musculus GN=Gabbr1 PE=1 SV=1 - [GABR1_MOUSE]													960	108.147	8.20654
Q9CY66	H/ACA ribonucleoprotein complex subunit 1 OS=Mus musculus GN=Gar1 PE=1 SV=1 - [GAR1_MOUSE]													231	23.4596	11.019
P27681	Gamma-aminobutyric acid receptor subunit gamma-3 OS=Mus musculus GN=Gabrg3 PE=2 SV=2 - [GBRG3_MOUSE]					1	1							467	54.2985	8.04541
Q8BX17	Gem-associated protein 5 OS=Mus musculus GN=Gemin5 PE=1 SV=2 - [GEMI5_MOUSE]													1502	166.487	6.7124
P97785	GDNF family receptor alpha-1 OS=Mus musculus GN=Gfra1 PE=2 SV=2 - [GFRA1_MOUSE]													468	51.718	7.84033
Q75N62	GTPase IMAP family member 8 OS=Mus musculus GN=Gimap8 PE=1 SV=1 - [GIMA8_MOUSE]													688	76.7951	7.26904
P50431	Serine hydroxymethyltransferase, cytosolic OS=Mus musculus GN=Shmt1 PE=1 SV=3 - [GLYC_MOUSE]													478	52.5675	6.94678
Q9R062	Glycogenin-1 OS=Mus musculus GN=Gyg1 PE=1 SV=3 - [GLYG_MOUSE]													333	37.3783	5.2876
Q99N64	Putative germ cell-less protein-like 1-like OS=Mus musculus GN=GMCL1P1 PE=2 SV=2 - [GMCLL_MOUSE]					1	1							498	57.7896	8.45557
Q91XA2	Golgi membrane protein 1 OS=Mus musculus GN=Golm1 PE=1 SV=2 - [GOLM1_MOUSE]													393	44.2994	5.2749
Q8BH60	Golgi-associated PDZ and coiled-coil motif-containing protein OS=Mus musculus GN=Gopc PE=1 SV=1 - [GOPC_MOUSE]									1	1			463	50.6309	6.25244
Q9WTK3	Glycosylphosphatidylinositol anchor attachment 1 protein OS=Mus musculus GN=Gpaa1 PE=1 SV=3 - [GPAA1_MOUSE]							1	1					621	67.9053	8.39697
Q6NXH3	Vasculin OS=Mus musculus GN=Gpbp1 PE=1 SV=1 - [GPBP1_MOUSE]									1	1			473	53.3909	6.90283
Q7TQC7	G patch domain-containing protein 2 OS=Mus musculus GN=Gpatch2 PE=1 SV=2 - [GPTC2_MOUSE]													527	58.1819	9.43701
Q8BIY1	G patch domain-containing protein 3 OS=Mus musculus GN=Gpatch3 PE=2 SV=1 - [GPTC3_MOUSE]									1	1			525	59.143	5.04639
Q61627	Glutamate receptor ionotropic, delta-1 OS=Mus musculus GN=Grid1 PE=1 SV=2 - [GRID1_MOUSE]											1	1	1009	112.139	6.69775
Q8VEF1	GRAM domain-containing protein 1A OS=Mus musculus GN=Gramd1a PE=1 SV=2 - [GRM1A_MOUSE]					1	1							722	80.649	6.85889
Q8R080	G2 and S phase-expressed protein 1 OS=Mus musculus GN=Gtse1 PE=1 SV=2 - [GTSE1_MOUSE]													741	78.7034	9.39307
Q3UWA6	Heat-stable enterotoxin receptor OS=Mus musculus GN=Gucy2c PE=2 SV=1 - [GUC2C_MOUSE]					1	1							1072	123.153	6.82959
Q4VBD9	GDNF-inducible zinc finger protein 1 OS=Mus musculus GN=Gzf1 PE=1 SV=2 - [GZF1_MOUSE]													706	79.4824	7.97217
P43276	Histone H1.5 OS=Mus musculus GN=Hist1h1b PE=1 SV=2 - [H15_MOUSE]													223	22.5624	10.9165
Q9QYK5	Heparan-sulfate 6-O-sulfotransferase 1 OS=Mus musculus GN=Hs6st1 PE=1 SV=4 - [H6ST1_MOUSE]													411	48.2712	8.70459
P01904	H-2 class II histocompatibility antigen, E-D alpha chain OS=Mus musculus GN=H2-Ea PE=1 SV=2 - [HA21_MOUSE]													255	29.098	5.12256
Q2VPA6	Helicase POLQ-like OS=Mus musculus GN=Helq PE=1 SV=2 - [HELQ_MOUSE]													1069	119.023	6.63916
Q8VEK3	Heterogeneous nuclear ribonucleoprotein U OS=Mus musculus GN=Hnrnpu PE=1 SV=1 - [HNRPU_MOUSE]													800	87.8627	6.23975
Q8BIL5	Protein Hook homolog 1 OS=Mus musculus GN=Hook1 PE=1 SV=2 - [HOOK1_MOUSE]					1	1							728	84.386	5.22412
Q8BUK6	Protein Hook homolog 3 OS=Mus musculus GN=Hook3 PE=1 SV=2 - [HOOK3_MOUSE]	1	1											718	83.1665	5.18604
Q61316	Heat shock 70 kDa protein 4 OS=Mus musculus GN=Hspa4 PE=1 SV=1 - [HSP74_MOUSE]							1	1					841	94.0733	5.23682
Q99M31	Heat shock 70 kDa protein 14 OS=Mus musculus GN=Hspa14 PE=1 SV=2 - [HSP7E_MOUSE]	1	1											509	54.6159	5.92236
Q7TMY8	E3 ubiquitin-protein ligase HUWE1 OS=Mus musculus GN=Huwe1 PE=1 SV=5 - [HUWE1_MOUSE]													4377	482.332	5.22412
P01758	Ig heavy chain V region 108A OS=Mus musculus GN=Igh-VJ558 PE=4 SV=1 - [HVM14_MOUSE]													117	12.9633	7.97217
Q80W93	Hydrocephalus-inducing protein OS=Mus musculus GN=Hydin PE=1 SV=2 - [HYDIN_MOUSE]	1	1											5154	581.154	6.37939
Q9JKR6	Hypoxia up-regulated protein 1 OS=Mus musculus GN=Hyou1 PE=1 SV=1 - [HYOU1_MOUSE]													999	111.112	5.18604
Q8K3X4	Interferon regulatory factor 2-binding protein-like OS=Mus musculus GN=Irf2bpl PE=1 SV=1 - [I2BPL_MOUSE]	1	1											775	80.514	8.23584
Q99L45	Eukaryotic translation initiation factor 2 subunit 2 OS=Mus musculus GN=Eif2s2 PE=1 SV=1 - [IF2B_MOUSE]	1	1											331	38.0682	5.79541
Q9R0T8	Inhibitor of nuclear factor kappa-B kinase subunit epsilon OS=Mus musculus GN=Ikbke PE=1 SV=2 - [IKKE_MOUSE]													717	80.9023	6.81494
Q7TNI7	Interleukin-17F OS=Mus musculus GN=Il17f PE=2 SV=1 - [IL17F_MOUSE]									1	1			161	17.9292	8.79248
Q9Z1X4	Interleukin enhancer-binding factor 3 OS=Mus musculus GN=Ilf3 PE=1 SV=2 - [ILF3_MOUSE]							1	1					898	95.9614	8.76318
Q8VEK6	Inhibitor of growth protein 3 OS=Mus musculus GN=Ing3 PE=1 SV=2 - [ING3_MOUSE]													421	46.8173	6.26514
Q9WTL4	Insulin receptor-related protein OS=Mus musculus GN=Insrr PE=1 SV=2 - [INSRR_MOUSE]													1300	144.782	6.63916
Q7TQK1	Integrator complex subunit 7 OS=Mus musculus GN=Ints7 PE=1 SV=1 - [INT7_MOUSE]													966	106.793	8.22119
Q8K0C1	Importin-13 OS=Mus musculus GN=Ipo13 PE=1 SV=1 - [IPO13_MOUSE]									1	1			963	108.16	5.30029
Q8VI75	Importin-4 OS=Mus musculus GN=Ipo4 PE=1 SV=1 - [IPO4_MOUSE]					1	1							1082	119.198	5.03369
Q7TMY7	Importin-8 OS=Mus musculus GN=Ipo8 PE=1 SV=3 - [IPO8_MOUSE]									1	1			1010	117.003	5.16064
Q811J3	Iron-responsive element-binding protein 2 OS=Mus musculus GN=Ireb2 PE=1 SV=2 - [IREB2_MOUSE]													963	104.854	6.93213
Q5RKR3	Immunoglobulin superfamily containing leucine-rich repeat protein 2 OS=Mus musculus GN=Islr2 PE=1 SV=1 - [ISLR2_MOUSE]													745	79.7085	5.49072
Q62469	Integrin alpha-2 OS=Mus musculus GN=Itga2 PE=1 SV=2 - [ITA2_MOUSE]											1	1	1178	128.874	5.21143
P05555	Integrin alpha-M OS=Mus musculus GN=Itgam PE=1 SV=2 - [ITAM_MOUSE]													1153	127.4	7.26904
Q3UHH1	Zinc finger SWIM domain-containing protein 8 OS=Mus musculus GN=Zswim8 PE=1 SV=1 - [ZSWM8_MOUSE]	1	1											1832	196.937	6.84424
Q3UZV7	UPF0577 protein KIAA1324-like homolog OS=Mus musculus PE=1 SV=1 - [K132L_MOUSE]									1	1			1028	113.585	6.13818
Q0VBV7	Centrosomal protein of 126 kDa OS=Mus musculus GN=Cep126 PE=2 SV=1 - [CE126_MOUSE]													1103	123.609	9.0708
A2AJB1	Coiled-coil domain-containing protein 183 OS=Mus musculus GN=Ccdc183 PE=2 SV=1 - [CC183_MOUSE]							1	1					534	62.0786	9.24658
P04071	Kallikrein 1-related peptidase b16 OS=Mus musculus GN=Klk1b16 PE=1 SV=2 - [K1B16_MOUSE]							1	1					261	28.7034	5.64307
Q99PS0	Keratin, type I cytoskeletal 23 OS=Mus musculus GN=Krt23 PE=1 SV=1 - [K1C23_MOUSE]	1	1											422	47.9973	6.22705
P12849	cAMP-dependent protein kinase type I-beta regulatory subunit OS=Mus musculus GN=Prkar1b PE=1 SV=2 - [KAP1_MOUSE]							1	1					381	43.1971	5.96045
P05132	cAMP-dependent protein kinase catalytic subunit alpha OS=Mus musculus GN=Prkaca PE=1 SV=3 - [KAPCA_MOUSE]	1	1											351	40.545	8.79248
Q6ZPU9	KIF1-binding protein OS=Mus musculus GN=Kif1bp PE=1 SV=2 - [KBP_MOUSE]													617	71.0069	5.47803
Q8BK63	Casein kinase I isoform alpha OS=Mus musculus GN=Csnk1a1 PE=1 SV=2 - [KC1A_MOUSE]													337	38.8899	9.56885
Q14B80	Potassium voltage-gated channel subfamily C member 2 OS=Mus musculus GN=Kcnc2 PE=1 SV=1 - [KCNC2_MOUSE]							1	1					642	70.458	7.69385
Q9ER47	Potassium voltage-gated channel subfamily H member 7 OS=Mus musculus GN=Kcnh7 PE=1 SV=2 - [KCNH7_MOUSE]	1	1											1195	134.977	8.00146
Q6ZPY7	Lysine-specific demethylase 3B OS=Mus musculus GN=Kdm3b PE=1 SV=2 - [KDM3B_MOUSE]											1	1	1562	170.768	6.91748
Q3V300	Kinesin-like protein KIF22 OS=Mus musculus GN=Kif22 PE=2 SV=2 - [KIF22_MOUSE]													660	73.1446	9.24658
Q9R008	Mevalonate kinase OS=Mus musculus GN=Mvk PE=1 SV=1 - [KIME_MOUSE]	1	1											395	41.8509	6.68311
O88448	Kinesin light chain 2 OS=Mus musculus GN=Klc2 PE=1 SV=1 - [KLC2_MOUSE]			1	1									599	66.6214	7.21045
Q60980	Krueppel-like factor 3 OS=Mus musculus GN=Klf3 PE=1 SV=1 - [KLF3_MOUSE]													344	38.5356	9.39307
Q9CZ49	Kelch-like protein 35 OS=Mus musculus GN=Klhl35 PE=2 SV=2 - [KLH35_MOUSE]							1	1					574	62.3329	7.41553
Q99N32	Beta-klotho OS=Mus musculus GN=Klb PE=1 SV=1 - [KLOTB_MOUSE]							1	1					1043	120.113	9.0415
P20444	Protein kinase C alpha type OS=Mus musculus GN=Prkca PE=1 SV=3 - [KPCA_MOUSE]					1	1							672	76.8021	7.13721
Q61595	Kinectin OS=Mus musculus GN=Ktn1 PE=1 SV=1 - [KTN1_MOUSE]													1327	152.498	5.85889
Q91YP0	L-2-hydroxyglutarate dehydrogenase, mitochondrial OS=Mus musculus GN=L2hgdh PE=1 SV=1 - [L2HDH_MOUSE]									1	1			464	50.8663	8.29443
Q8CD19	LanC-like protein 3 OS=Mus musculus GN=Lancl3 PE=2 SV=2 - [LANC3_MOUSE]							1	1					420	46.4445	7.04932
Q8K1G2	Limbin OS=Mus musculus GN=Evc2 PE=1 SV=1 - [LBN_MOUSE]									1	1			1220	137.553	6.20166
Q8C129	Leucyl-cystinyl aminopeptidase OS=Mus musculus GN=Lnpep PE=1 SV=1 - [LCAP_MOUSE]							1	1					1025	117.229	5.96045
P16301	Phosphatidylcholine-sterol acyltransferase OS=Mus musculus GN=Lcat PE=1 SV=2 - [LCAT_MOUSE]													438	49.7152	6.43018
Q8BYR1	tRNA wybutosine-synthesizing protein 4 OS=Mus musculus GN=Lcmt2 PE=2 SV=4 - [TYW4_MOUSE]			1	1									686	75.2482	6.94678
Q3U285	Ligand-dependent nuclear receptor corepressor-like protein OS=Mus musculus GN=Lcorl PE=2 SV=1 - [LCORL_MOUSE]													600	66.6534	7.82568
P70662	LIM domain-binding protein 1 OS=Mus musculus GN=Ldb1 PE=1 SV=2 - [LDB1_MOUSE]													411	46.4724	6.96143
Q8CIX8	Lengsin OS=Mus musculus GN=Lgsn PE=1 SV=1 - [LGSN_MOUSE]													563	62.1247	5.87158
Q9ERG0	LIM domain and actin-binding protein 1 OS=Mus musculus GN=Lima1 PE=1 SV=3 - [LIMA1_MOUSE]													753	84.0081	6.59521
Q5BKQ4	Inactive pancreatic lipase-related protein 1 OS=Mus musculus GN=Pnliprp1 PE=1 SV=2 - [LIPR1_MOUSE]													473	52.662	6.34131
Q9JIT0	Limb region 1 protein OS=Mus musculus GN=Lmbr1 PE=2 SV=1 - [LMBR1_MOUSE]													490	55.0791	6.03662
Q7TQ95	Protein lunapark OS=Mus musculus GN=Lnp PE=1 SV=1 - [LNP_MOUSE]											1	1	425	47.4704	5.2749
O70263	E3 ubiquitin-protein ligase LNX OS=Mus musculus GN=Lnx1 PE=1 SV=1 - [LNX1_MOUSE]													728	80.1064	6.65381
Q8K1T1	Leucine-rich repeat-containing protein 25 OS=Mus musculus GN=Lrrc25 PE=1 SV=1 - [LRC25_MOUSE]													297	32.6524	8.23584
Q8C031	Leucine-rich repeat-containing protein 4C OS=Mus musculus GN=Lrrc4c PE=1 SV=2 - [LRC4C_MOUSE]							1	1					640	71.9457	7.15186
Q8BGR2	Volume-regulated anion channel subunit LRRC8D OS=Mus musculus GN=Lrrc8d PE=1 SV=1 - [LRC8D_MOUSE]													859	98.05	7.44482
Q91ZX7	Prolow-density lipoprotein receptor-related protein 1 OS=Mus musculus GN=Lrp1 PE=1 SV=1 - [LRP1_MOUSE]											1	1	4545	504.411	5.36377
Q3UZ39	Leucine-rich repeat flightless-interacting protein 1 OS=Mus musculus GN=Lrrfip1 PE=1 SV=2 - [LRRF1_MOUSE]													729	79.2012	4.81787
O70582	Arachidonate 12-lipoxygenase, 12R-type OS=Mus musculus GN=Alox12b PE=1 SV=1 - [LX12B_MOUSE]													701	80.5254	6.7124
P17897	Lysozyme C-1 OS=Mus musculus GN=Lyz1 PE=1 SV=1 - [LYZ1_MOUSE]													148	16.7834	9.40771
Q8BPM2	Mitogen-activated protein kinase kinase kinase kinase 5 OS=Mus musculus GN=Map4k5 PE=1 SV=2 - [M4K5_MOUSE]	1	1											847	94.9845	7.82568
Q8BRK9	Alpha-mannosidase 2x OS=Mus musculus GN=Man2a2 PE=1 SV=2 - [MA2A2_MOUSE]	1	1											1152	130.566	6.87354
Q9QXZ0	Microtubule-actin cross-linking factor 1 OS=Mus musculus GN=Macf1 PE=1 SV=2 - [MACF1_MOUSE]													7354	831.362	5.42725
Q4VC33	Macrophage erythroblast attacher OS=Mus musculus GN=Maea PE=1 SV=1 - [MAEA_MOUSE]					1	1							396	45.307	8.68994
P20357	Microtubule-associated protein 2 OS=Mus musculus GN=Map2 PE=1 SV=2 - [MTAP2_MOUSE]	1	1											1828	199.01	4.90674
Q6ZQ89	E3 ubiquitin-protein ligase MARCH6 OS=Mus musculus GN=March6 PE=2 SV=2 - [MARH6_MOUSE]													909	102.206	6.30322
Q03141	MAP/microtubule affinity-regulating kinase 3 OS=Mus musculus GN=Mark3 PE=1 SV=2 - [MARK3_MOUSE]									1	1			753	84.337	9.51025
P51949	CDK-activating kinase assembly factor MAT1 OS=Mus musculus GN=Mnat1 PE=1 SV=2 - [MAT1_MOUSE]													309	35.8253	5.8208
Q8CI17	Protein mab-21-like 3 OS=Mus musculus GN=Mab21L3 PE=2 SV=2 - [MB213_MOUSE]											1	1	429	49.7448	8.88037
Q8CIV2	Membralin OS=Mus musculus GN=Tmem259 PE=1 SV=2 - [MBRL_MOUSE]													574	63.5201	5.49072
Q9D1M4	Eukaryotic translation elongation factor 1 epsilon-1 OS=Mus musculus GN=Eef1e1 PE=1 SV=1 - [MCA3_MOUSE]													174	19.8464	8.5874
P97310	DNA replication licensing factor MCM2 OS=Mus musculus GN=Mcm2 PE=1 SV=3 - [MCM2_MOUSE]							1	1					904	102.013	5.71924
P97311	DNA replication licensing factor MCM6 OS=Mus musculus GN=Mcm6 PE=1 SV=1 - [MCM6_MOUSE]											1	1	821	92.809	5.45264
Q8VII8	Mineralocorticoid receptor OS=Mus musculus GN=Nr3c2 PE=1 SV=2 - [MCR_MOUSE]											1	1	978	106.379	7.7085
Q5PSV9	Mediator of DNA damage checkpoint protein 1 OS=Mus musculus GN=Mdc1 PE=1 SV=1 - [MDC1_MOUSE]													1707	184.558	5.18604
Q5SWW4	Mediator of RNA polymerase II transcription subunit 13 OS=Mus musculus GN=Med13 PE=1 SV=1 - [MED13_MOUSE]													2171	238.439	5.66846
A2ABV5	Mediator of RNA polymerase II transcription subunit 14 OS=Mus musculus GN=Med14 PE=1 SV=1 - [MED14_MOUSE]					1	1							1459	160.863	8.52881
Q3THS6	S-adenosylmethionine synthase isoform type-2 OS=Mus musculus GN=Mat2a PE=1 SV=2 - [METK2_MOUSE]									1	1			395	43.6614	6.48096
Q3V1N1	Malignant fibrous histiocytoma-amplified sequence 1 homolog OS=Mus musculus GN=Mfhas1 PE=2 SV=2 - [MFHA1_MOUSE]													1048	116.527	7.18115
Q765H6	Alpha-1,6-mannosylglycoprotein 6-beta-N-acetylglucosaminyltransferase B OS=Mus musculus GN=Mgat5b PE=1 SV=1 - [MGT5B_MOUSE]													792	89.4151	8.29443
Q8R516	E3 ubiquitin-protein ligase MIB2 OS=Mus musculus GN=Mib2 PE=1 SV=2 - [MIB2_MOUSE]													973	105.894	8.08936
P41245	Matrix metalloproteinase-9 OS=Mus musculus GN=Mmp9 PE=1 SV=2 - [MMP9_MOUSE]			1	1									730	80.4842	6.0874
B1AUR6	Protein MMS22-like OS=Mus musculus GN=Mms22l PE=1 SV=1 - [MMS22_MOUSE]											1	1	1238	140.492	7.10791
Q99LX5	Multiple myeloma tumor-associated protein 2 homolog OS=Mus musculus GN=Mmtag2 PE=2 SV=1 - [MMTA2_MOUSE]													260	29.281	9.86182
Q8C5T4	MORN repeat-containing protein 3 OS=Mus musculus GN=Morn3 PE=2 SV=2 - [MORN3_MOUSE]													241	27.8636	8.19189
Q9WVS7	Dual specificity mitogen-activated protein kinase kinase 5 OS=Mus musculus GN=Map2k5 PE=1 SV=1 - [MP2K5_MOUSE]									1	1			448	50.0725	6.34131
Q9WV34	MAGUK p55 subfamily member 2 OS=Mus musculus GN=Mpp2 PE=1 SV=1 - [MPP2_MOUSE]													552	61.5168	6.44287
Q91ZC0	Mas-related G-protein coupled receptor member B4 OS=Mus musculus GN=Mrgprb4 PE=2 SV=1 - [MRGB4_MOUSE]	1	1											321	36.3137	6.82959
Q91ZB7	Mas-related G-protein coupled receptor member E OS=Mus musculus GN=Mrgpre PE=2 SV=1 - [MRGRE_MOUSE]													310	34.5649	6.68311
P43247	DNA mismatch repair protein Msh2 OS=Mus musculus GN=Msh2 PE=1 SV=1 - [MSH2_MOUSE]	1	1											935	104.085	5.96045
Q91XS1	Myotubularin-related protein 4 OS=Mus musculus GN=Mtmr4 PE=1 SV=1 - [MTMR4_MOUSE]													1190	132.8	6.18896
Q6P9S0	MTSS1-like protein OS=Mus musculus GN=Mtss1l PE=1 SV=1 - [MTSSL_MOUSE]											1	1	715	76.7966	6.99072
Q5HZI1	Microtubule-associated tumor suppressor 1 homolog OS=Mus musculus GN=Mtus1 PE=1 SV=2 - [MTUS1_MOUSE]													1210	134.296	6.85889
Q80Z19	Mucin-2 (Fragments) OS=Mus musculus GN=Muc2 PE=1 SV=2 - [MUC2_MOUSE]							1	1					2680	293.242	5.61768
Q5SUA5	Unconventional myosin-Ig OS=Mus musculus GN=Myo1g PE=1 SV=1 - [MYO1G_MOUSE]	1	1											1024	117.153	8.5874
Q1EG27	Myosin-IIIb OS=Mus musculus GN=Myo3b PE=2 SV=2 - [MYO3B_MOUSE]													1305	148.005	7.54736
Q9QY06	Unconventional myosin-IXb OS=Mus musculus GN=Myo9b PE=1 SV=2 - [MYO9B_MOUSE]													2114	238.685	8.63135
Q8K3I4	Rab effector MyRIP OS=Mus musculus GN=Myrip PE=1 SV=1 - [MYRIP_MOUSE]													856	94.865	6.07471
Q80UM3	N-alpha-acetyltransferase 15, NatA auxiliary subunit OS=Mus musculus GN=Naa15 PE=1 SV=1 - [NAA15_MOUSE]									1	1			865	100.897	7.62061
Q6PHQ8	N-alpha-acetyltransferase 35, NatC auxiliary subunit OS=Mus musculus GN=Naa35 PE=1 SV=1 - [NAA35_MOUSE]			1	1									725	83.2511	7.29834
Q5SWP3	NAC-alpha domain-containing protein 1 OS=Mus musculus GN=Nacad PE=1 SV=1 - [NACAD_MOUSE]							1	1					1504	156.668	4.56396
Q9R1M5	NACHT, LRR and PYD domains-containing protein 5 OS=Mus musculus GN=Nlrp5 PE=1 SV=2 - [NALP5_MOUSE]													1163	131.233	5.70654
Q3TDX8	Cytochrome b5 reductase 4 OS=Mus musculus GN=Cyb5r4 PE=2 SV=3 - [NB5R4_MOUSE]	1	1											528	59.6784	6.354
Q3UYV9	Nuclear cap-binding protein subunit 1 OS=Mus musculus GN=Ncbp1 PE=1 SV=2 - [NCBP1_MOUSE]					1	1							790	91.8677	6.63916
Q9EQQ9	Protein O-GlcNAcase OS=Mus musculus GN=Mgea5 PE=1 SV=2 - [OGA_MOUSE]											1	1	916	103.096	4.91943
Q9JHJ3	Glycosylated lysosomal membrane protein OS=Mus musculus GN=Glmp PE=1 SV=1 - [GLMP_MOUSE]													404	43.7759	6.13818
Q60867	Neurogenic differentiation factor 1 OS=Mus musculus GN=Neurod1 PE=1 SV=2 - [NDF1_MOUSE]													357	39.9733	5.33838
P48744	Norrin OS=Mus musculus GN=Ndp PE=1 SV=1 - [NDP_MOUSE]					1	1							131	14.69	8.70459
P46935	E3 ubiquitin-protein ligase NEDD4 OS=Mus musculus GN=Nedd4 PE=1 SV=3 - [NEDD4_MOUSE]			1	1									887	102.642	5.26221
Q3UGM2	Serine/threonine-protein kinase Nek10 OS=Mus musculus GN=Nek10 PE=2 SV=2 - [NEK10_MOUSE]													1111	125.979	6.56592
P97798	Neogenin OS=Mus musculus GN=Neo1 PE=1 SV=1 - [NEO1_MOUSE]													1493	163.058	6.46826
Q80YV2	Nuclear-interacting partner of ALK OS=Mus musculus GN=Zc3hc1 PE=1 SV=1 - [NIPA_MOUSE]							1	1					501	55.161	5.37646
Q6KCD5	Nipped-B-like protein OS=Mus musculus GN=Nipbl PE=1 SV=1 - [NIPBL_MOUSE]													2798	315.253	7.91357
P35436	Glutamate receptor ionotropic, NMDA 2A OS=Mus musculus GN=Grin2a PE=1 SV=2 - [NMDE1_MOUSE]													1464	165.316	7.00537
Q8R5K4	Nucleolar protein 6 OS=Mus musculus GN=Nol6 PE=2 SV=2 - [NOL6_MOUSE]											1	1	1152	129.146	6.78564
P28656	Nucleosome assembly protein 1-like 1 OS=Mus musculus GN=Nap1l1 PE=1 SV=2 - [NP1L1_MOUSE]							1	1					391	45.3169	4.4624
Q9DCJ9	N-acetylneuraminate lyase OS=Mus musculus GN=Npl PE=1 SV=1 - [NPL_MOUSE]							1	1					320	35.1083	8.03076
Q9DBP0	Sodium-dependent phosphate transport protein 2B OS=Mus musculus GN=Slc34a2 PE=1 SV=1 - [NPT2B_MOUSE]					1	1							697	76.1945	7.6792
Q99J85	Neuronal pentraxin receptor OS=Mus musculus GN=Nptxr PE=1 SV=1 - [NPTXR_MOUSE]													493	52.2517	6.12549
O54915	Nuclear receptor subfamily 1 group I member 2 OS=Mus musculus GN=Nr1i2 PE=2 SV=1 - [NR1I2_MOUSE]					1	1							431	49.5349	7.66455
P56974	Pro-neuregulin-2, membrane-bound isoform OS=Mus musculus GN=Nrg2 PE=1 SV=1 - [NRG2_MOUSE]													756	82.1619	9.0708
Q14AW5	Putative methyltransferase NSUN7 OS=Mus musculus GN=Nsun7 PE=2 SV=2 - [NSUN7_MOUSE]	1	1											724	81.9168	8.646
Q9JHL0	Linker for activation of T-cells family member 2 OS=Mus musculus GN=Lat2 PE=1 SV=1 - [NTAL_MOUSE]													203	22.8618	4.81787
P15209	BDNF/NT-3 growth factors receptor OS=Mus musculus GN=Ntrk2 PE=1 SV=1 - [NTRK2_MOUSE]													821	92.0741	6.55127
Q99P88	Nuclear pore complex protein Nup155 OS=Mus musculus GN=Nup155 PE=1 SV=1 - [NU155_MOUSE]							1	1					1391	155.019	6.15088
Q9CQ48	NudC domain-containing protein 2 OS=Mus musculus GN=Nudcd2 PE=1 SV=1 - [NUDC2_MOUSE]	1	1											157	17.6487	5.07178
O35685	Nuclear migration protein nudC OS=Mus musculus GN=Nudc PE=1 SV=1 - [NUDC_MOUSE]													332	38.3343	5.26221
P59235	Nucleoporin Nup43 OS=Mus musculus GN=Nup43 PE=1 SV=2 - [NUP43_MOUSE]							1	1					380	41.9633	5.38916
Q8VFL5	Olfactory receptor 1030 OS=Mus musculus GN=Olfr1030 PE=3 SV=1 - [O1030_MOUSE]							1	1					318	36.3569	9.20264
Q9Z2F2	2'-5'-oligoadenylate synthase-like protein 2 OS=Mus musculus GN=Oasl2 PE=1 SV=2 - [OASL2_MOUSE]											1	1	508	58.7303	6.40479
Q99PG2	Opioid growth factor receptor OS=Mus musculus GN=Ogfr PE=1 SV=1 - [OGFR_MOUSE]													633	70.636	4.76709
Q920A0	Opticin OS=Mus musculus GN=Optc PE=2 SV=2 - [OPT_MOUSE]									1	1			328	36.3995	4.98291
Q8K2C7	Protein OS-9 OS=Mus musculus GN=Os9 PE=1 SV=2 - [OS9_MOUSE]							1	1					672	76.061	4.84326
Q9CQX0	Ubiquitin thioesterase OTUB2 OS=Mus musculus GN=Otub2 PE=1 SV=1 - [OTUB2_MOUSE]							1	1					234	27.2828	6.27783
Q9CY58	Plasminogen activator inhibitor 1 RNA-binding protein OS=Mus musculus GN=Serbp1 PE=1 SV=2 - [PAIRB_MOUSE]													407	44.6873	8.54346
Q3ULB5	Serine/threonine-protein kinase PAK 6 OS=Mus musculus GN=Pak6 PE=2 SV=1 - [PAK6_MOUSE]			1	1									682	74.8197	9.43701
Q8R4K8	Pappalysin-1 OS=Mus musculus GN=Pappa PE=2 SV=2 - [PAPP1_MOUSE]													1624	181.201	6.30322
Q99NH2	Partitioning defective 3 homolog OS=Mus musculus GN=Pard3 PE=1 SV=2 - [PARD3_MOUSE]	1	1											1333	148.983	7.94287
Q9EPC1	Alpha-parvin OS=Mus musculus GN=Parva PE=1 SV=1 - [PARVA_MOUSE]	1	1											372	42.3035	5.94775
Q9ES46	Beta-parvin OS=Mus musculus GN=Parvb PE=1 SV=1 - [PARVB_MOUSE]	1	1											365	41.6431	6.32861
Q3TVI8	Pre-B-cell leukemia transcription factor-interacting protein 1 OS=Mus musculus GN=Pbxip1 PE=1 SV=2 - [PBIP1_MOUSE]											1	1	727	81.1153	5.36377
P49586	Choline-phosphate cytidylyltransferase A OS=Mus musculus GN=Pcyt1a PE=1 SV=1 - [PCY1A_MOUSE]	1	1											367	41.6407	7.03467
Q3TIU4	2',5'-phosphodiesterase 12 OS=Mus musculus GN=Pde12 PE=1 SV=2 - [PDE12_MOUSE]									1	1			608	67.471	6.91748
O89084	cAMP-specific 3',5'-cyclic phosphodiesterase 4A OS=Mus musculus GN=Pde4a PE=1 SV=2 - [PDE4A_MOUSE]							1	1					844	93.4992	5.26221
Q9QXQ1	cAMP-specific 3',5'-cyclic phosphodiesterase 7B OS=Mus musculus GN=Pde7b PE=1 SV=1 - [PDE7B_MOUSE]													446	51.3039	7.40088
P09103	Protein disulfide-isomerase OS=Mus musculus GN=P4hb PE=1 SV=2 - [PDIA1_MOUSE]			1	1									509	57.0228	4.88135
Q8QZR7	Serine/threonine-protein kinase PDIK1L OS=Mus musculus GN=Pdik1l PE=2 SV=1 - [PDK1L_MOUSE]													341	38.5247	6.87354
Q6Y7W8	PERQ amino acid-rich with GYF domain-containing protein 2 OS=Mus musculus GN=Gigyf2 PE=1 SV=2 - [PERQ2_MOUSE]													1291	149.102	5.56689
P61759	Prefoldin subunit 3 OS=Mus musculus GN=Vbp1 PE=1 SV=2 - [PFD3_MOUSE]					1	1							196	22.4214	6.27783
O70250	Phosphoglycerate mutase 2 OS=Mus musculus GN=Pgam2 PE=1 SV=3 - [PGAM2_MOUSE]							1	1					253	28.8088	8.49951
Q80TJ7	Histone lysine demethylase PHF8 OS=Mus musculus GN=Phf8 PE=1 SV=2 - [PHF8_MOUSE]													1023	113.482	8.44092
Q9QZ09	Putative homeodomain transcription factor 1 OS=Mus musculus GN=Phtf1 PE=1 SV=2 - [PHTF1_MOUSE]			1	1									761	86.7244	9.62744
Q7M6Y3	Phosphatidylinositol-binding clathrin assembly protein OS=Mus musculus GN=Picalm PE=1 SV=1 - [PICAL_MOUSE]							1	1					660	71.4983	7.91357
Q8CD54	Piezo-type mechanosensitive ion channel component 2 OS=Mus musculus GN=Piezo2 PE=1 SV=2 - [PIEZ2_MOUSE]							1	1					2822	325.418	5.65576
Q6PD26	GPI transamidase component PIG-S OS=Mus musculus GN=Pigs PE=1 SV=3 - [PIGS_MOUSE]													555	61.6715	6.93213
Q7TN88	Polycystic kidney disease protein 1-like 2 OS=Mus musculus GN=Pkd1l2 PE=2 SV=1 - [PK1L2_MOUSE]			1	1									2461	271.803	5.64307
Q6PF93	Phosphatidylinositol 3-kinase catalytic subunit type 3 OS=Mus musculus GN=Pik3c3 PE=1 SV=1 - [PK3C3_MOUSE]											1	1	887	101.423	6.72705
Q8K4S1	1-phosphatidylinositol 4,5-bisphosphate phosphodiesterase epsilon-1 OS=Mus musculus GN=Plce1 PE=1 SV=3 - [PLCE1_MOUSE]													2282	254.885	6.15088
A2AP18	1-phosphatidylinositol 4,5-bisphosphate phosphodiesterase eta-2 OS=Mus musculus GN=Plch2 PE=1 SV=2 - [PLCH2_MOUSE]	1	1											1501	164.195	7.48877
Q8CGN5	Perilipin-1 OS=Mus musculus GN=Plin1 PE=1 SV=2 - [PLIN1_MOUSE]													517	55.5614	7.00537
Q9R0E1	Procollagen-lysine,2-oxoglutarate 5-dioxygenase 3 OS=Mus musculus GN=Plod3 PE=1 SV=1 - [PLOD3_MOUSE]	1	1											741	84.8686	6.22705
P70206	Plexin-A1 OS=Mus musculus GN=Plxna1 PE=1 SV=1 - [PLXA1_MOUSE]													1894	210.965	6.90283
Q3UH93	Plexin-D1 OS=Mus musculus GN=Plxnd1 PE=1 SV=1 - [PLXD1_MOUSE]									1	1			1925	211.473	7.10791
Q9DAC9	POU domain, class 5, transcription factor 2 OS=Mus musculus GN=Pou5f2 PE=2 SV=1 - [PO5F2_MOUSE]													329	36.3873	8.90967
P52430	Serum paraoxonase/arylesterase 1 OS=Mus musculus GN=Pon1 PE=1 SV=2 - [PON1_MOUSE]													355	39.5403	5.22412
Q62009	Periostin OS=Mus musculus GN=Postn PE=1 SV=2 - [POSTN_MOUSE]									1	1			838	93.0848	7.53271
P63328	Serine/threonine-protein phosphatase 2B catalytic subunit alpha isoform OS=Mus musculus GN=Ppp3ca PE=1 SV=1 - [PP2BA_MOUSE]							1	1					521	58.6063	5.85889
Q8K2V1	Serine/threonine-protein phosphatase 4 regulatory subunit 1 OS=Mus musculus GN=Ppp4r1 PE=1 SV=2 - [PP4R1_MOUSE]													951	106.23	4.80518
P24822	Intestinal-type alkaline phosphatase OS=Mus musculus GN=Iap PE=2 SV=1 - [PPBI_MOUSE]													559	60.2474	6.7124
Q61074	Protein phosphatase 1G OS=Mus musculus GN=Ppm1g PE=1 SV=3 - [PPM1G_MOUSE]							1	1					542	58.6915	4.38623
Q9JII2	Prolactin-5A1 OS=Mus musculus GN=Prl5a1 PE=2 SV=1 - [PR5A1_MOUSE]					1	1							230	26.5387	9.17334
Q8CGZ9	Prolactin-7B1 OS=Mus musculus GN=Prl7b1 PE=2 SV=2 - [PR7B1_MOUSE]											1	1	251	28.9407	6.01123
Q3LAC4	Phosphatidylinositol 3,4,5-trisphosphate-dependent Rac exchanger 2 protein OS=Mus musculus GN=Prex2 PE=1 SV=2 - [PREX2_MOUSE]													1598	181.601	7.34229
P04925	Major prion protein OS=Mus musculus GN=Prnp PE=1 SV=2 - [PRIO_MOUSE]													254	27.9595	9.33447
Q9DC48	Pre-mRNA-processing factor 17 OS=Mus musculus GN=Cdc40 PE=2 SV=1 - [PRP17_MOUSE]													579	65.4195	7.06396
Q61136	Serine/threonine-protein kinase PRP4 homolog OS=Mus musculus GN=Prpf4b PE=1 SV=3 - [PRP4B_MOUSE]													1007	116.904	10.228
B2RU40	Proline-rich transmembrane protein 4 OS=Mus musculus GN=Prrt4 PE=1 SV=3 - [PRRT4_MOUSE]													902	93.9194	6.37939
P62334	26S protease regulatory subunit 10B OS=Mus musculus GN=Psmc6 PE=1 SV=1 - [PRS10_MOUSE]							1	1					389	44.1451	7.48877
Q8BJR6	Serine protease 27 OS=Mus musculus GN=Prss27 PE=2 SV=1 - [PRS27_MOUSE]					1	1							328	35.7663	8.27979
P62192	26S protease regulatory subunit 4 OS=Mus musculus GN=Psmc1 PE=1 SV=1 - [PRS4_MOUSE]			1	1									440	49.1537	6.21436
O88685	26S protease regulatory subunit 6A OS=Mus musculus GN=Psmc3 PE=1 SV=2 - [PRS6A_MOUSE]													442	49.5176	5.18604
P54775	26S protease regulatory subunit 6B OS=Mus musculus GN=Psmc4 PE=1 SV=2 - [PRS6B_MOUSE]													418	47.3786	5.21143
Q9Z2U0	Proteasome subunit alpha type-7 OS=Mus musculus GN=Psma7 PE=1 SV=1 - [PSA7_MOUSE]											1	1	248	27.8376	8.45557
Q9R1P3	Proteasome subunit beta type-2 OS=Mus musculus GN=Psmb2 PE=1 SV=1 - [PSB2_MOUSE]							1	1					201	22.8917	7.02002
Q9R1P1	Proteasome subunit beta type-3 OS=Mus musculus GN=Psmb3 PE=1 SV=1 - [PSB3_MOUSE]							1	1					205	22.9494	6.55127
Q60692	Proteasome subunit beta type-6 OS=Mus musculus GN=Psmb6 PE=1 SV=3 - [PSB6_MOUSE]													238	25.3625	5.10986
Q9WVJ2	26S proteasome non-ATPase regulatory subunit 13 OS=Mus musculus GN=Psmd13 PE=1 SV=1 - [PSD13_MOUSE]													376	42.7821	5.70654
Q99JF8	PC4 and SFRS1-interacting protein OS=Mus musculus GN=Psip1 PE=1 SV=1 - [PSIP1_MOUSE]													528	59.6605	9.12939
Q3TXS7	26S proteasome non-ATPase regulatory subunit 1 OS=Mus musculus GN=Psmd1 PE=1 SV=1 - [PSMD1_MOUSE]							1	1					953	105.663	5.38916
Q9CR00	26S proteasome non-ATPase regulatory subunit 9 OS=Mus musculus GN=Psmd9 PE=1 SV=1 - [PSMD9_MOUSE]							1	1					222	24.7046	6.43018
P50405	Pulmonary surfactant-associated protein B OS=Mus musculus GN=Sftpb PE=1 SV=1 - [PSPB_MOUSE]													377	41.7002	6.20166
Q0EEE2	Patched domain-containing protein 3 OS=Mus musculus GN=Ptchd3 PE=1 SV=1 - [PTHD3_MOUSE]													906	101.747	5.45264
Q60673	Receptor-type tyrosine-protein phosphatase-like N OS=Mus musculus GN=Ptprn PE=1 SV=2 - [PTPRN_MOUSE]													979	106.017	7.09326
O54724	Polymerase I and transcript release factor OS=Mus musculus GN=Ptrf PE=1 SV=1 - [PTRF_MOUSE]									1	1			392	43.927	5.51611
Q80U58	Pumilio homolog 2 OS=Mus musculus GN=Pum2 PE=1 SV=2 - [PUM2_MOUSE]													1066	114.243	7.07861
P54822	Adenylosuccinate lyase OS=Mus musculus GN=Adsl PE=1 SV=2 - [PUR8_MOUSE]			1	1									484	54.8309	7.26904
Q9JLB9	Nectin-3 OS=Mus musculus GN=Pvrl3 PE=1 SV=1 - [PVRL3_MOUSE]							1	1					549	60.5449	6.53662
Q08297	DNA repair protein RAD51 homolog 1 OS=Mus musculus GN=Rad51 PE=1 SV=1 - [RAD51_MOUSE]									1	1			339	36.9477	5.60498
Q5RI75	Ras and EF-hand domain-containing protein homolog OS=Mus musculus GN=Rasef PE=1 SV=1 - [RASEF_MOUSE]							1	1					627	70.7085	5.37646
Q60973	Histone-binding protein RBBP7 OS=Mus musculus GN=Rbbp7 PE=1 SV=1 - [RBBP7_MOUSE]													425	47.7602	5.04639
A2AWA9	Rab GTPase-activating protein 1 OS=Mus musculus GN=Rabgap1 PE=1 SV=1 - [RBGP1_MOUSE]													1064	120.722	5.24951
Q8JZV4	RNA-binding protein 41 OS=Mus musculus GN=Rbm41 PE=2 SV=1 - [RBM41_MOUSE]													413	47.4857	9.36377
Q91W59	RNA-binding motif, single-stranded-interacting protein 1 OS=Mus musculus GN=Rbms1 PE=1 SV=1 - [RBMS1_MOUSE]									1	1			403	43.9625	8.66064
Q6VN19	Ran-binding protein 10 OS=Mus musculus GN=Ranbp10 PE=1 SV=2 - [RBP10_MOUSE]	1	1											620	67.1463	6.58057
P62878	E3 ubiquitin-protein ligase RBX1 OS=Mus musculus GN=Rbx1 PE=1 SV=1 - [RBX1_MOUSE]									1	1			108	12.2657	6.96143
Q05186	Reticulocalbin-1 OS=Mus musculus GN=Rcn1 PE=1 SV=1 - [RCN1_MOUSE]									1	1			325	38.0896	4.84326
P54726	UV excision repair protein RAD23 homolog A OS=Mus musculus GN=Rad23a PE=1 SV=2 - [RD23A_MOUSE]							1	1					363	39.6818	4.57666
Q91ZS8	Double-stranded RNA-specific editase 1 OS=Mus musculus GN=Adarb1 PE=1 SV=1 - [RED1_MOUSE]									1	1			711	77.9519	8.93896
Q80XA6	RalBP1-associated Eps domain-containing protein 2 OS=Mus musculus GN=Reps2 PE=1 SV=1 - [REPS2_MOUSE]			1	1									521	57.7139	7.53271
P35601	Replication factor C subunit 1 OS=Mus musculus GN=Rfc1 PE=1 SV=2 - [RFC1_MOUSE]									1	1			1131	125.907	9.33447
Q8R323	Replication factor C subunit 3 OS=Mus musculus GN=Rfc3 PE=1 SV=1 - [RFC3_MOUSE]							1	1					356	40.4999	8.38232
Q6ZQM0	E3 ubiquitin-protein ligase rififylin OS=Mus musculus GN=Rffl PE=1 SV=1 - [RFFL_MOUSE]			1	1									377	42.2213	5.8208
Q8BIF2	RNA binding protein fox-1 homolog 3 OS=Mus musculus GN=Rbfox3 PE=1 SV=2 - [RFOX3_MOUSE]	1	1											374	40.585	7.89893
Q8CGE9	Regulator of G-protein signaling 12 OS=Mus musculus GN=Rgs12 PE=1 SV=2 - [RGS12_MOUSE]													1381	149.544	7.59131
Q5FWK3	Rho GTPase-activating protein 1 OS=Mus musculus GN=Arhgap1 PE=1 SV=1 - [RHG01_MOUSE]			1	1									439	50.3791	6.44287
Q7TNF8	Peripheral-type benzodiazepine receptor-associated protein 1 OS=Mus musculus GN=Bzrap1 PE=2 SV=2 - [RIMB1_MOUSE]													1846	199.805	5.2876
Q91VI7	Ribonuclease inhibitor OS=Mus musculus GN=Rnh1 PE=1 SV=1 - [RINI_MOUSE]							1	1					456	49.7841	4.77979
Q922Q2	Serine/threonine-protein kinase RIO1 OS=Mus musculus GN=Riok1 PE=1 SV=2 - [RIOK1_MOUSE]											1	1	567	64.8693	6.56592
Q9ERK0	Receptor-interacting serine/threonine-protein kinase 4 OS=Mus musculus GN=Ripk4 PE=1 SV=2 - [RIPK4_MOUSE]													786	86.5585	7.00537
P62717	60S ribosomal protein L18a OS=Mus musculus GN=Rpl18a PE=1 SV=1 - [RL18A_MOUSE]													176	20.7189	10.7114
P67984	60S ribosomal protein L22 OS=Mus musculus GN=Rpl22 PE=1 SV=2 - [RL22_MOUSE]													128	14.7498	9.18799
P62900	60S ribosomal protein L31 OS=Mus musculus GN=Rpl31 PE=1 SV=1 - [RL31_MOUSE]													125	14.4539	10.5356
Q91XF4	E3 ubiquitin-protein ligase RNF167 OS=Mus musculus GN=Rnf167 PE=2 SV=1 - [RN167_MOUSE]													347	37.9902	5.14795
P70336	Rho-associated protein kinase 2 OS=Mus musculus GN=Rock2 PE=1 SV=1 - [ROCK2_MOUSE]													1388	160.485	5.98584
Q9Z139	Inactive tyrosine-protein kinase transmembrane receptor ROR1 OS=Mus musculus GN=Ror1 PE=2 SV=2 - [ROR1_MOUSE]					1	1							937	104.021	7.23975
P56716	Oxygen-regulated protein 1 OS=Mus musculus GN=Rp1 PE=1 SV=2 - [RP1_MOUSE]													2095	234.241	7.53271
P70700	DNA-directed RNA polymerase I subunit RPA2 OS=Mus musculus GN=Polr1b PE=1 SV=2 - [RPA2_MOUSE]													1135	128.129	7.57666
Q80UW8	DNA-directed RNA polymerases I, II, and III subunit RPABC1 OS=Mus musculus GN=Polr2e PE=1 SV=1 - [RPAB1_MOUSE]													210	24.5547	5.94775
Q923G2	DNA-directed RNA polymerases I, II, and III subunit RPABC3 OS=Mus musculus GN=Polr2h PE=1 SV=3 - [RPAB3_MOUSE]													150	17.1324	4.67822
Q9EQZ6	Rap guanine nucleotide exchange factor 4 OS=Mus musculus GN=Rapgef4 PE=1 SV=1 - [RPGF4_MOUSE]							1	1					1011	115.418	6.91748
Q9DBE9	pre-rRNA processing protein FTSJ3 OS=Mus musculus GN=Ftsj3 PE=1 SV=1 - [SPB1_MOUSE]											1	1	838	95.4739	8.38232
Q9CSH3	Exosome complex exonuclease RRP44 OS=Mus musculus GN=Dis3 PE=1 SV=4 - [RRP44_MOUSE]	1	1											958	108.769	7.53271
P62267	40S ribosomal protein S23 OS=Mus musculus GN=Rps23 PE=1 SV=3 - [RS23_MOUSE]													143	15.7977	10.4917
P62849	40S ribosomal protein S24 OS=Mus musculus GN=Rps24 PE=1 SV=1 - [RS24_MOUSE]													133	15.4134	10.7847
P62274	40S ribosomal protein S29 OS=Mus musculus GN=Rps29 PE=3 SV=2 - [RS29_MOUSE]													56	6.6723	10.1255
P97461	40S ribosomal protein S5 OS=Mus musculus GN=Rps5 PE=1 SV=3 - [RS5_MOUSE]													204	22.875	9.71533
Q2TJ95	R-spondin-3 OS=Mus musculus GN=Rspo3 PE=1 SV=2 - [RSPO3_MOUSE]													277	31.4333	9.20264
A2RTL5	Arginine/serine-rich coiled-coil protein 2 OS=Mus musculus GN=Rsrc2 PE=2 SV=1 - [RSRC2_MOUSE]	1	1											376	43.8499	11.4585
Q8R2L5	28S ribosomal protein S18c, mitochondrial OS=Mus musculus GN=Mrps18c PE=1 SV=1 - [RT18C_MOUSE]													143	16.2643	9.40771
Q8BJZ4	28S ribosomal protein S35, mitochondrial OS=Mus musculus GN=Mrps35 PE=1 SV=2 - [RT35_MOUSE]													320	35.9525	8.5874
A2AQ19	RNA polymerase-associated protein RTF1 homolog OS=Mus musculus GN=Rtf1 PE=1 SV=1 - [RTF1_MOUSE]							1	1					715	80.7479	8.1626
P59158	Solute carrier family 12 member 3 OS=Mus musculus GN=Slc12a3 PE=1 SV=1 - [S12A3_MOUSE]													1002	110.623	7.56201
Q8BZH0	Zinc transporter ZIP13 OS=Mus musculus GN=Slc39a13 PE=2 SV=1 - [S39AD_MOUSE]													361	38.4772	5.42725
Q3V050	Multidrug and toxin extrusion protein 2 OS=Mus musculus GN=Slc47a2 PE=1 SV=1 - [S47A2_MOUSE]													573	61.7489	7.82568
Q69Z37	Sterile alpha motif domain-containing protein 9-like OS=Mus musculus GN=Samd9l PE=1 SV=2 - [SAM9L_MOUSE]													1561	180.089	6.99072
Q61180	Amiloride-sensitive sodium channel subunit alpha OS=Mus musculus GN=Scnn1a PE=1 SV=2 - [SCNNA_MOUSE]													699	78.8426	7.91357
Q3UH53	Protein sidekick-1 OS=Mus musculus GN=Sdk1 PE=1 SV=1 - [SDK1_MOUSE]			1	1									2193	240.156	6.771
Q6V4S5	Protein sidekick-2 OS=Mus musculus GN=Sdk2 PE=1 SV=1 - [SDK2_MOUSE]							1	1					2176	239.753	7.35693
Q3V172	Protein sel-1 homolog 2 OS=Mus musculus GN=Sel1l2 PE=2 SV=1 - [SE1L2_MOUSE]			1	1									688	77.9391	9.29053
Q6P1D5	Seizure 6-like protein OS=Mus musculus GN=Sez6l PE=1 SV=1 - [SE6L1_MOUSE]					1	1							963	104.76	4.69092
Q8VHE0	Translocation protein SEC63 homolog OS=Mus musculus GN=Sec63 PE=1 SV=4 - [SEC63_MOUSE]													760	87.8146	5.37646
O09126	Semaphorin-4D OS=Mus musculus GN=Sema4d PE=1 SV=2 - [SEM4D_MOUSE]											1	1	861	95.5793	7.81104
O54951	Semaphorin-6B OS=Mus musculus GN=Sema6b PE=2 SV=1 - [SEM6B_MOUSE]			1	1									886	95.4065	8.29443
Q8BUH8	Sentrin-specific protease 7 OS=Mus musculus GN=Senp7 PE=1 SV=1 - [SENP7_MOUSE]							1	1					1037	116.273	6.52197
P70274	Selenoprotein P OS=Mus musculus GN=Sepp1 PE=1 SV=3 - [SEPP1_MOUSE]													380	42.6885	7.09326
Q571I4	Tyrosine-protein kinase SgK223 OS=Mus musculus GN=Sgk223 PE=1 SV=2 - [SG223_MOUSE]							1	1					1179	126.56	7.21045
Q9ERE3	Serine/threonine-protein kinase Sgk3 OS=Mus musculus GN=Sgk3 PE=1 SV=1 - [SGK3_MOUSE]													496	57.1092	7.15186
Q9QZS8	SH2 domain-containing protein 3C OS=Mus musculus GN=Sh2d3c PE=1 SV=1 - [SH2D3_MOUSE]													854	94.2638	7.53271
Q7TPQ3	E3 ubiquitin-protein ligase SHPRH OS=Mus musculus GN=Shprh PE=1 SV=1 - [SHPRH_MOUSE]													1674	191.368	7.45947
A2ALU4	Protein Shroom2 OS=Mus musculus GN=Shroom2 PE=1 SV=1 - [SHRM2_MOUSE]											1	1	1481	164.602	6.69775
Q8CA71	Protein shisa-4 OS=Mus musculus GN=Shisa4 PE=1 SV=1 - [SHSA4_MOUSE]											1	1	197	21.4684	7.41553
Q80TE4	Signal-induced proliferation-associated 1-like protein 2 OS=Mus musculus GN=Sipa1l2 PE=1 SV=3 - [SI1L2_MOUSE]			1	1									1722	189.294	6.78564
Q60670	Serine/threonine-protein kinase SIK1 OS=Mus musculus GN=Sik1 PE=1 SV=3 - [SIK1_MOUSE]													779	85.0613	6.87354
Q60520	Paired amphipathic helix protein Sin3a OS=Mus musculus GN=Sin3a PE=1 SV=3 - [SIN3A_MOUSE]													1274	144.998	7.25439
A7XV14	Selection and upkeep of intraepithelial T-cells protein 11 OS=Mus musculus GN=Skint11 PE=2 SV=1 - [SKI11_MOUSE]													364	42.2345	5.56689
Q9WTX5	S-phase kinase-associated protein 1 OS=Mus musculus GN=Skp1 PE=1 SV=3 - [SKP1_MOUSE]							1	1					163	18.6603	4.53857
Q8BZ00	Sodium/hydrogen exchanger 9 OS=Mus musculus GN=Slc9a9 PE=2 SV=1 - [SL9A9_MOUSE]			1	1									644	72.0865	6.30322
Q8C110	SLIT and NTRK-like protein 6 OS=Mus musculus GN=Slitrk6 PE=1 SV=1 - [SLIK6_MOUSE]									1	1			840	94.995	6.49365
Q80TR4	Slit homolog 1 protein OS=Mus musculus GN=Slit1 PE=1 SV=2 - [SLIT1_MOUSE]													1531	167.31	6.80029
Q9R1B9	Slit homolog 2 protein OS=Mus musculus GN=Slit2 PE=2 SV=2 - [SLIT2_MOUSE]											1	1	1521	168.672	7.10791
Q3URD3	Sarcolemmal membrane-associated protein OS=Mus musculus GN=Slmap PE=1 SV=2 - [SLMAP_MOUSE]					1	1							845	96.8733	5.32568
Q8CH25	SAFB-like transcription modulator OS=Mus musculus GN=Sltm PE=1 SV=1 - [SLTM_MOUSE]											1	1	1031	116.85	7.72314
Q8CG47	Structural maintenance of chromosomes protein 4 OS=Mus musculus GN=Smc4 PE=1 SV=1 - [SMC4_MOUSE]									1	1			1286	146.803	7.29834
P62315	Small nuclear ribonucleoprotein Sm D1 OS=Mus musculus GN=Snrpd1 PE=1 SV=1 - [SMD1_MOUSE]													119	13.2734	11.561
Q61466	SWI/SNF-related matrix-associated actin-dependent regulator of chromatin subfamily D member 1 OS=Mus musculus GN=Smarcd1 PE=1 SV=3 - [SMRD1_MOUSE]											1	1	515	58.2079	9.24658
Q9Z0H3	SWI/SNF-related matrix-associated actin-dependent regulator of chromatin subfamily B member 1 OS=Mus musculus GN=Smarcb1 PE=1 SV=1 - [SNF5_MOUSE]													385	44.1132	6.22705
Q9EPT5	Solute carrier organic anion transporter family member 2A1 OS=Mus musculus GN=Slco2a1 PE=1 SV=2 - [SO2A1_MOUSE]									1	1			643	70.1012	8.74854
Q0P5V2	Sine oculis-binding protein homolog OS=Mus musculus GN=Sobp PE=1 SV=1 - [SOBP_MOUSE]													864	91.7251	7.97217
O54928	Suppressor of cytokine signaling 5 OS=Mus musculus GN=Socs5 PE=1 SV=2 - [SOCS5_MOUSE]													536	61.0474	8.54346
Q9JLC4	VPS10 domain-containing receptor SorCS1 OS=Mus musculus GN=Sorcs1 PE=1 SV=1 - [SORC1_MOUSE]			1	1									1167	129.55	7.54736
Q9WU03	Kunitz-type protease inhibitor 2 OS=Mus musculus GN=Spint2 PE=1 SV=1 - [SPIT2_MOUSE]			1	1									252	27.8958	8.104
O70551	SRSF protein kinase 1 OS=Mus musculus GN=Srpk1 PE=1 SV=2 - [SRPK1_MOUSE]							1	1					648	73.0428	6.18896
Q99MR6	Serrate RNA effector molecule homolog OS=Mus musculus GN=Srrt PE=1 SV=1 - [SRRT_MOUSE]	1	1											875	100.39	5.97314
O08858	Somatostatin receptor type 5 OS=Mus musculus GN=Sstr5 PE=1 SV=3 - [SSR5_MOUSE]											1	1	362	39.982	9.40771
Q924W7	Suppression of tumorigenicity 5 protein OS=Mus musculus GN=St5 PE=1 SV=1 - [ST5_MOUSE]													1134	126.782	9.11475
P42232	Signal transducer and activator of transcription 5B OS=Mus musculus GN=Stat5b PE=1 SV=1 - [STA5B_MOUSE]							1	1					786	89.9455	6.04932
Q8CJ67	Double-stranded RNA-binding protein Staufen homolog 2 OS=Mus musculus GN=Stau2 PE=1 SV=1 - [STAU2_MOUSE]													570	62.4962	9.59814
Q5DQR4	Syntaxin-binding protein 5-like OS=Mus musculus GN=Stxbp5l PE=1 SV=1 - [STB5L_MOUSE]					1	1							1185	131.76	6.85889
Q99KH8	Serine/threonine-protein kinase 24 OS=Mus musculus GN=Stk24 PE=1 SV=1 - [STK24_MOUSE]											1	1	431	47.9236	5.42725
Q924X7	Serine/threonine-protein kinase 33 OS=Mus musculus GN=Stk33 PE=1 SV=2 - [STK33_MOUSE]													491	54.4242	6.43018
O55106	Striatin OS=Mus musculus GN=Strn PE=1 SV=2 - [STRN_MOUSE]									1	1			780	85.9127	5.2749
Q8C2E7	WASH complex subunit strumpellin OS=Mus musculus GN=Kiaa0196 PE=1 SV=2 - [STRUM_MOUSE]													1159	134.025	7.12256
Q60969	Serine/threonine/tyrosine-interacting protein OS=Mus musculus GN=Styx PE=1 SV=2 - [STYX_MOUSE]													223	25.4138	6.29053
Q8C341	SUN domain-containing ossification factor OS=Mus musculus GN=Suco PE=1 SV=3 - [SUCO_MOUSE]											1	1	1250	139.082	5.021
Q80U70	Polycomb protein Suz12 OS=Mus musculus GN=Suz12 PE=1 SV=2 - [SUZ12_MOUSE]					1	1							741	82.9736	8.80713
Q8BZW2	Ankyrin repeat domain-containing protein SOWAHB OS=Mus musculus GN=Sowahb PE=1 SV=1 - [SWAHB_MOUSE]													760	83.4906	8.26514
Q9CUU3	Synaptonemal complex protein 2 OS=Mus musculus GN=Sycp2 PE=1 SV=2 - [SYCP2_MOUSE]									1	1			1500	172.014	7.92822
Q9DCD2	Pre-mRNA-splicing factor SYF1 OS=Mus musculus GN=Xab2 PE=1 SV=1 - [SYF1_MOUSE]													855	99.9243	6.22705
Q8BIJ6	Isoleucine--tRNA ligase, mitochondrial OS=Mus musculus GN=Iars2 PE=1 SV=1 - [SYIM_MOUSE]					1	1							1012	112.732	6.81494
Q80X82	Symplekin OS=Mus musculus GN=Sympk PE=1 SV=1 - [SYMPK_MOUSE]													1284	142.194	6.04932
O88935	Synapsin-1 OS=Mus musculus GN=Syn1 PE=1 SV=2 - [SYN1_MOUSE]													706	74.0516	9.80322
Q6ZWR6	Nesprin-1 OS=Mus musculus GN=Syne1 PE=1 SV=2 - [SYNE1_MOUSE]					1	1							8799	1009.29	5.59229
Q8CHC4	Synaptojanin-1 OS=Mus musculus GN=Synj1 PE=1 SV=3 - [SYNJ1_MOUSE]													1574	172.509	6.88818
O35681	Synaptotagmin-3 OS=Mus musculus GN=Syt3 PE=1 SV=2 - [SYT3_MOUSE]													587	63.2146	6.65381
Q8C092	Transcription initiation factor TFIID subunit 5 OS=Mus musculus GN=Taf5 PE=1 SV=1 - [TAF5_MOUSE]													801	86.9904	5.64307
Q6A039	TBC1 domain family member 12 OS=Mus musculus GN=Tbc1d12 PE=1 SV=2 - [TBC12_MOUSE]							1	1					696	76.7621	6.16357
Q60949	TBC1 domain family member 1 OS=Mus musculus GN=Tbc1d1 PE=1 SV=3 - [TBCD1_MOUSE]													1255	141.936	7.23975
A2A9T0	TANK-binding kinase 1-binding protein 1 OS=Mus musculus GN=Tbkbp1 PE=1 SV=1 - [TBKB1_MOUSE]							1	1					611	66.9595	5.77002
Q8K1H1	Tudor domain-containing protein 7 OS=Mus musculus GN=Tdrd7 PE=1 SV=1 - [TDRD7_MOUSE]													1086	122.096	6.69775
Q9R210	Transcription factor EB OS=Mus musculus GN=Tfeb PE=1 SV=2 - [TFEB_MOUSE]													475	52.5812	6.29053
Q8CAY6	Acetyl-CoA acetyltransferase, cytosolic OS=Mus musculus GN=Acat2 PE=1 SV=2 - [THIC_MOUSE]							1	1					397	41.2712	7.50342
Q8VCH0	3-ketoacyl-CoA thiolase B, peroxisomal OS=Mus musculus GN=Acaa1b PE=1 SV=1 - [THIKB_MOUSE]													424	43.9678	8.51416
Q99J36	THUMP domain-containing protein 1 OS=Mus musculus GN=Thumpd1 PE=1 SV=1 - [THUM1_MOUSE]													350	38.8608	6.07471
Q8BQ33	Treslin OS=Mus musculus GN=Ticrr PE=1 SV=2 - [TICRR_MOUSE]													1889	208.205	7.94287
Q0VBL1	Tigger transposable element-derived protein 2 OS=Mus musculus GN=Tigd2 PE=2 SV=1 - [TIGD2_MOUSE]			1	1									525	59.6139	9.21729
Q9CQ85	Mitochondrial import inner membrane translocase subunit Tim22 OS=Mus musculus GN=Timm22 PE=1 SV=1 - [TIM22_MOUSE]			1	1									194	20.101	8.22119
P55099	Tachykinin-3 OS=Mus musculus GN=Tac3 PE=3 SV=2 - [TKNK_MOUSE]					1	1							116	12.7286	8.14795
Q62440	Transducin-like enhancer protein 1 OS=Mus musculus GN=Tle1 PE=1 SV=2 - [TLE1_MOUSE]							1	1					770	83.0443	7.2251
P26039	Talin-1 OS=Mus musculus GN=Tln1 PE=1 SV=2 - [TLN1_MOUSE]							1	1					2541	269.653	6.17627
Q71LX4	Talin-2 OS=Mus musculus GN=Tln2 PE=1 SV=3 - [TLN2_MOUSE]											1	1	2375	253.462	5.79541
Q3UF25	Store-operated calcium entry regulator STIMATE OS=Mus musculus GN=Tmem110 PE=2 SV=1 - [STIMA_MOUSE]									1	1			288	32.4789	7.41553
Q99LQ7	Transmembrane protein 189 OS=Mus musculus GN=Tmem189 PE=1 SV=1 - [TM189_MOUSE]					1	1							271	31.1139	6.72705
Q8R4P4	Transmembrane channel-like protein 2 OS=Mus musculus GN=Tmc2 PE=2 SV=1 - [TMC2_MOUSE]							1	1					888	101.07	9.5249
Q91ZE0	Trimethyllysine dioxygenase, mitochondrial OS=Mus musculus GN=Tmlhe PE=1 SV=2 - [TMLH_MOUSE]													421	49.578	8.25049
Q9DBI0	Transmembrane protease serine 6 OS=Mus musculus GN=Tmprss6 PE=1 SV=4 - [TMPS6_MOUSE]									1	1			811	90.9193	6.34131
Q61333	Tumor necrosis factor alpha-induced protein 2 OS=Mus musculus GN=Tnfaip2 PE=1 SV=2 - [TNAP2_MOUSE]							1	1					691	78.0527	6.07471
O70157	DNA topoisomerase 3-alpha OS=Mus musculus GN=Top3a PE=2 SV=1 - [TOP3A_MOUSE]									1	1			1003	112.286	8.39697
A2AI08	Taperin OS=Mus musculus GN=Tprn PE=1 SV=1 - [TPRN_MOUSE]									1	1			749	80.0397	7.09326
Q3UDK1	TRAF-type zinc finger domain-containing protein 1 OS=Mus musculus GN=Trafd1 PE=1 SV=1 - [TRAD1_MOUSE]													580	64.2419	5.47803
P39428	TNF receptor-associated factor 1 OS=Mus musculus GN=Traf1 PE=1 SV=2 - [TRAF1_MOUSE]									1	1			409	45.4356	5.78271
Q80WG7	E3 ubiquitin-protein ligase Trim36 OS=Mus musculus GN=Trim36 PE=1 SV=2 - [TRI36_MOUSE]													729	82.7378	6.25244
Q8K243	E3 ubiquitin-protein ligase TRIM68 OS=Mus musculus GN=Trim68 PE=2 SV=1 - [TRI68_MOUSE]	1	1											485	56.0621	5.99854
Q9D0C4	tRNA (guanine(37)-N1)-methyltransferase OS=Mus musculus GN=Trmt5 PE=1 SV=1 - [TRM5_MOUSE]					1	1							501	56.7584	7.91357
Q8K424	Transient receptor potential cation channel subfamily V member 3 OS=Mus musculus GN=Trpv3 PE=1 SV=2 - [TRPV3_MOUSE]											1	1	791	90.6045	6.26514
Q80YV3	Transformation/transcription domain-associated protein OS=Mus musculus GN=Trrap PE=1 SV=2 - [TRRAP_MOUSE]									1	1			2565	291.37	8.48486
Q0HA38	Tetratricopeptide repeat protein 21B OS=Mus musculus GN=Ttc21b PE=1 SV=1 - [TT21B_MOUSE]							1	1					1315	150.698	7.13721
Q8C0Q3	Tetratricopeptide repeat protein 34 OS=Mus musculus GN=Ttc34 PE=2 SV=2 - [TTC34_MOUSE]											1	1	554	60.1822	6.60986
Q05BQ1	Protein turtle homolog A OS=Mus musculus GN=Igsf9 PE=1 SV=2 - [TUTLA_MOUSE]							1	1					1179	127.25	6.87354
Q91YR1	Twinfilin-1 OS=Mus musculus GN=Twf1 PE=1 SV=2 - [TWF1_MOUSE]					1	1							350	40.0545	6.66846
P29812	L-dopachrome tautomerase OS=Mus musculus GN=Dct PE=1 SV=2 - [TYRP2_MOUSE]													517	58.4731	6.90283
Q02053	Ubiquitin-like modifier-activating enzyme 1 OS=Mus musculus GN=Uba1 PE=1 SV=1 - [UBA1_MOUSE]					1	1							1058	117.734	5.65576
Q4G0F8	Ubinuclein-1 OS=Mus musculus GN=Ubn1 PE=2 SV=1 - [UBN1_MOUSE]			1	1									1135	122.261	9.30518
Q9JMA1	Ubiquitin carboxyl-terminal hydrolase 14 OS=Mus musculus GN=Usp14 PE=1 SV=3 - [UBP14_MOUSE]			1	1									493	55.966	5.23682
Q6ZQ93	Ubiquitin carboxyl-terminal hydrolase 34 OS=Mus musculus GN=Usp34 PE=1 SV=3 - [UBP34_MOUSE]													3582	407.953	5.68115
B1AQJ2	Ubiquitin carboxyl-terminal hydrolase 36 OS=Mus musculus GN=Usp36 PE=1 SV=1 - [UBP36_MOUSE]							1	1					1098	119.839	9.81787
Q8C5U9	Ubiquilin-3 OS=Mus musculus GN=Ubqln3 PE=1 SV=1 - [UBQL3_MOUSE]													658	70.7087	6.43018
A2AN08	E3 ubiquitin-protein ligase UBR4 OS=Mus musculus GN=Ubr4 PE=1 SV=1 - [UBR4_MOUSE]													5180	571.927	6.06201
Q8K0T7	Protein unc-13 homolog C OS=Mus musculus GN=Unc13c PE=1 SV=3 - [UN13C_MOUSE]													2210	249.687	6.07471
Q8BLN6	Protein unc-80 homolog OS=Mus musculus GN=Unc80 PE=1 SV=2 - [UNC80_MOUSE]													3261	363.275	6.88818
Q62465	Synaptic vesicle membrane protein VAT-1 homolog OS=Mus musculus GN=Vat1 PE=1 SV=3 - [VAT1_MOUSE]			1	1									406	43.069	6.3667
P50516	V-type proton ATPase catalytic subunit A OS=Mus musculus GN=Atp6v1a PE=1 SV=2 - [VATA_MOUSE]	1	1											617	68.2826	5.57959
P62814	V-type proton ATPase subunit B, brain isoform OS=Mus musculus GN=Atp6v1b2 PE=1 SV=1 - [VATB2_MOUSE]			1	1									511	56.5149	5.80811
Q62468	Villin-1 OS=Mus musculus GN=Vil1 PE=1 SV=3 - [VILI_MOUSE]	1	1											827	92.7166	6.03662
Q0KK55	Protein very KIND OS=Mus musculus GN=Kndc1 PE=1 SV=2 - [VKIND_MOUSE]													1742	191.193	6.30322
Q5KU39	Vacuolar protein sorting-associated protein 41 homolog OS=Mus musculus GN=Vps41 PE=1 SV=1 - [VPS41_MOUSE]											1	1	853	98.539	5.80811
Q8CFJ9	WD repeat-containing protein 24 OS=Mus musculus GN=Wdr24 PE=1 SV=1 - [WDR24_MOUSE]									1	1			790	88.1278	6.45557
Q8BFQ4	WD repeat-containing protein 82 OS=Mus musculus GN=Wdr82 PE=1 SV=1 - [WDR82_MOUSE]					1	1							313	35.0565	7.69385
Q571B6	WASP homolog-associated protein with actin, membranes and microtubules OS=Mus musculus GN=Whamm PE=1 SV=2 - [WHAMM_MOUSE]					1	1							793	88.9413	6.80029
Q4U4S6	Xin actin-binding repeat-containing protein 2 OS=Mus musculus GN=Xirp2 PE=1 SV=1 - [XIRP2_MOUSE]													3784	427.994	6.17627
Q9ESJ0	Exportin-4 OS=Mus musculus GN=Xpo4 PE=1 SV=2 - [XPO4_MOUSE]													1151	129.896	5.12256
Q924Z6	Exportin-6 OS=Mus musculus GN=Xpo6 PE=1 SV=2 - [XPO6_MOUSE]													1125	128.582	6.3667
Q9CRT8	Exportin-T OS=Mus musculus GN=Xpot PE=1 SV=3 - [XPOT_MOUSE]							1	1					963	109.663	5.24951
P97789	5'-3' exoribonuclease 1 OS=Mus musculus GN=Xrn1 PE=1 SV=1 - [XRN1_MOUSE]													1719	194.185	7.50342
Q9DBR1	5'-3' exoribonuclease 2 OS=Mus musculus GN=Xrn2 PE=1 SV=1 - [XRN2_MOUSE]													951	108.618	7.59131
Q68FE8	Zinc finger protein 280D OS=Mus musculus GN=Znf280d PE=1 SV=1 - [Z280D_MOUSE]	1	1											974	107.767	6.84424
O88799	Zonadhesin OS=Mus musculus GN=Zan PE=1 SV=1 - [ZAN_MOUSE]					1	1							5376	579.522	5.40186
Q8VCZ7	Zinc finger and BTB domain-containing protein 7C OS=Mus musculus GN=Zbtb7c PE=2 SV=1 - [ZBT7C_MOUSE]											1	1	619	69.042	5.2749
Q8BJ05	Zinc finger CCCH domain-containing protein 14 OS=Mus musculus GN=Zc3h14 PE=1 SV=1 - [ZC3HE_MOUSE]							1	1					735	82.3571	7.37158
Q03172	Zinc finger protein 40 OS=Mus musculus GN=Hivep1 PE=1 SV=1 - [ZEP1_MOUSE]													2688	288.165	7.62061
Q02525	Zinc finger protein 39 OS=Mus musculus GN=Zfp39 PE=2 SV=2 - [ZFP39_MOUSE]					1	1							718	84.1693	9.1001
Q8C6P8	Zinc finger protein 57 OS=Mus musculus GN=Zfp57 PE=1 SV=1 - [ZFP57_MOUSE]													421	47.928	9.83252
O88532	Zinc finger RNA-binding protein OS=Mus musculus GN=Zfr PE=1 SV=2 - [ZFR_MOUSE]			1	1									1074	116.786	9.0415
Q3V0C1	Zinc finger matrin-type protein 1 OS=Mus musculus GN=Zmat1 PE=1 SV=2 - [ZMAT1_MOUSE]													714	84.1229	7.23975
Q5RJ54	Zinc finger and SCAN domain-containing protein 26 OS=Mus musculus GN=Zscan26 PE=2 SV=1 - [ZSC26_MOUSE]			1	1									466	53.492	8.60205
Q80TS5	Zinc finger protein 423 OS=Mus musculus GN=Znf423 PE=1 SV=2 - [ZN423_MOUSE]					1	1							1292	145.256	6.94678
Q7TSH3	Zinc finger protein 516 OS=Mus musculus GN=Znf516 PE=1 SV=1 - [ZN516_MOUSE]													1157	124.71	8.51416
Q8BHZ4	Zinc finger protein 592 OS=Mus musculus GN=Znf592 PE=1 SV=3 - [ZN592_MOUSE]											1	1	1262	137.427	7.95752
Q8CJ78	Zinc finger protein 628 OS=Mus musculus GN=Znf628 PE=2 SV=2 - [ZN628_MOUSE]							1	1					1038	108.978	8.14795
Q8BZ34	Zinc finger protein 641 OS=Mus musculus GN=Znf641 PE=2 SV=1 - [ZN641_MOUSE]									1	1			422	47.3678	6.85889
Q505G8	Zinc finger protein 827 OS=Mus musculus GN=Znf827 PE=1 SV=2 - [ZN827_MOUSE]			1	1									1078	118.462	6.771
Q9R020	Zinc finger Ran-binding domain-containing protein 2 OS=Mus musculus GN=Zranb2 PE=1 SV=2 - [ZRAB2_MOUSE]							1	1					330	37.328	9.89111
E9Q5R7	NACHT, LRR and PYD domains-containing protein 12 OS=Mus musculus GN=Nlrp12 PE=2 SV=1 - [NAL12_MOUSE]													1054	119.242	7.06396
O35604	Niemann-Pick C1 protein OS=Mus musculus GN=Npc1 PE=1 SV=2 - [NPC1_MOUSE]							1	1					1277	142.791	5.70654
Q3B7Z2	Oxysterol-binding protein 1 OS=Mus musculus GN=Osbp PE=1 SV=3 - [OSBP1_MOUSE]			1	1									805	88.7411	7.1958
P49722	Proteasome subunit alpha type-2 OS=Mus musculus GN=Psma2 PE=1 SV=3 - [PSA2_MOUSE]							1	1					234	25.9103	7.43018
Q8R4D5	Transient receptor potential cation channel subfamily M member 8 OS=Mus musculus GN=Trpm8 PE=1 SV=3 - [TRPM8_MOUSE]									1	1			1104	127.628	6.91748
P97347	Repetin OS=Mus musculus GN=Rptn PE=2 SV=2 - [RPTN_MOUSE]					1	1							1118	128.544	7.60596
Q80XJ3	Tetratricopeptide repeat protein 28 OS=Mus musculus GN=Ttc28 PE=1 SV=3 - [TTC28_MOUSE]	1	1											2450	267.292	7.15186
Q3V1D3	AMP deaminase 1 OS=Mus musculus GN=Ampd1 PE=1 SV=2 - [AMPD1_MOUSE]													745	86.0498	6.91748
Q7TPD1	F-box only protein 11 OS=Mus musculus GN=Fbxo11 PE=1 SV=3 - [FBX11_MOUSE]													930	103.663	7.04932
P97402	N-acetyllactosaminide beta-1,6-N-acetylglucosaminyl-transferase OS=Mus musculus GN=Gcnt2 PE=2 SV=2 - [GCNT2_MOUSE]	1	1											401	45.6672	8.06006
Q6RHW0	Keratin, type I cytoskeletal 9 OS=Mus musculus GN=Krt9 PE=1 SV=3 - [K1C9_MOUSE]									1	1			743	72.4507	5.8335
Q99ME3	Synphilin-1 OS=Mus musculus GN=Sncaip PE=2 SV=2 - [SNCAP_MOUSE]													962	105.542	6.52197
G3X982	Aldehyde oxidase 3 OS=Mus musculus GN=Aox3 PE=1 SV=1 - [AOXC_MOUSE]													1335	146.807	6.45557
Q8C0V1	Telomere repeats-binding bouquet formation protein 1 OS=Mus musculus GN=Ccdc79 PE=1 SV=2 - [TERB1_MOUSE]													768	86.779	8.33838
E9PVB5	Tetratricopeptide repeat protein 17 OS=Mus musculus GN=Ttc17 PE=1 SV=1 - [TTC17_MOUSE]							1	1					1198	135.436	6.46826
G5E829	Plasma membrane calcium-transporting ATPase 1 OS=Mus musculus GN=Atp2b1 PE=1 SV=1 - [AT2B1_MOUSE]													1220	134.662	5.90967
A2A8L1	Chromodomain-helicase-DNA-binding protein 5 OS=Mus musculus GN=Chd5 PE=1 SV=1 - [CHD5_MOUSE]	1	1											1946	222.375	6.23975
Q8R0V5	Indoleamine 2,3-dioxygenase 2 OS=Mus musculus GN=Ido2 PE=1 SV=3 - [I23O2_MOUSE]									1	1			405	45.2264	6.68311
Q8C8B0	ALX homeobox protein 1 OS=Mus musculus GN=Alx1 PE=1 SV=1 - [ALX1_MOUSE]													326	36.908	8.57275
Q3UY34	Uncharacterized protein C12orf43 homolog OS=Mus musculus PE=2 SV=1 - [CL043_MOUSE]							1	1					256	27.6141	8.70459
Q9CX66	Uncharacterized protein C12orf45 homolog OS=Mus musculus GN=D10Wsu102e PE=1 SV=1 - [CL045_MOUSE]	1	1											185	19.9548	4.84326
P01193	Pro-opiomelanocortin OS=Mus musculus GN=Pomc PE=2 SV=1 - [COLI_MOUSE]							1	1					235	26.6903	8.06006
Q7TSA6	Proline and serine-rich protein 3 OS=Mus musculus GN=Proser3 PE=1 SV=1 - [PRSR3_MOUSE]													634	67.222	8.39697
Q9Z0Y1	Dynactin subunit 3 OS=Mus musculus GN=Dctn3 PE=1 SV=2 - [DCTN3_MOUSE]													186	20.9653	6.06201
Q80Y98	Phospholipase DDHD2 OS=Mus musculus GN=Ddhd2 PE=1 SV=3 - [DDHD2_MOUSE]			1	1									699	79.5265	5.31299
Q6PAL8	DENN domain-containing protein 5A OS=Mus musculus GN=Dennd5a PE=1 SV=1 - [DEN5A_MOUSE]	1	1											1287	146.56	6.69775
O08575	Eyes absent homolog 2 OS=Mus musculus GN=Eya2 PE=1 SV=1 - [EYA2_MOUSE]													532	58.2095	6.11279
Q9D6F4	Gamma-aminobutyric acid receptor subunit alpha-4 OS=Mus musculus GN=Gabra4 PE=2 SV=1 - [GBRA4_MOUSE]							1	1					552	60.8389	9.31982
P63137	Gamma-aminobutyric acid receptor subunit beta-2 OS=Mus musculus GN=Gabrb2 PE=1 SV=2 - [GBRB2_MOUSE]							1	1					512	59.1584	9.30518
Q8BMT9	Protein-cysteine N-palmitoyltransferase HHAT OS=Mus musculus GN=Hhat PE=2 SV=1 - [HHAT_MOUSE]									1	1			499	57.8255	7.76709
P13597	Intercellular adhesion molecule 1 OS=Mus musculus GN=Icam1 PE=1 SV=1 - [ICAM1_MOUSE]													537	58.8072	6.12549
P63073	Eukaryotic translation initiation factor 4E OS=Mus musculus GN=Eif4e PE=1 SV=1 - [IF4E_MOUSE]													217	25.0375	6.15088
Q9D0P8	Intraflagellar transport protein 27 homolog OS=Mus musculus GN=Ift27 PE=1 SV=1 - [IFT27_MOUSE]			1	1									186	20.8005	5.19873
P50096	Inosine-5'-monophosphate dehydrogenase 1 OS=Mus musculus GN=Impdh1 PE=1 SV=2 - [IMDH1_MOUSE]													514	55.2434	6.80029
Q91YA2	Serine/threonine-protein kinase H1 OS=Mus musculus GN=Pskh1 PE=2 SV=3 - [KPSH1_MOUSE]													424	48.0651	9.83252
Q9CXF0	Kynureninase OS=Mus musculus GN=Kynu PE=1 SV=3 - [KYNU_MOUSE]													464	52.2919	6.56592
Q64281	Leukocyte immunoglobulin-like receptor subfamily B member 4 OS=Mus musculus GN=Lilrb4 PE=1 SV=1 - [LIRB4_MOUSE]							1	1					335	37.5206	6.21436
Q9D1G5	Leucine-rich repeat-containing protein 57 OS=Mus musculus GN=Lrrc57 PE=1 SV=1 - [LRC57_MOUSE]													239	26.7433	8.35303
Q9ERS2	NADH dehydrogenase [ubiquinone] 1 alpha subcomplex subunit 13 OS=Mus musculus GN=Ndufa13 PE=1 SV=3 - [NDUAD_MOUSE]	1	1											144	16.8486	9.48096
P48076	Group IIC secretory phospholipase A2 OS=Mus musculus GN=Pla2g2c PE=2 SV=1 - [PA2GC_MOUSE]													150	16.9709	8.27979
Q8BHD8	Protein-L-isoaspartate O-methyltransferase domain-containing protein 2 OS=Mus musculus GN=Pcmtd2 PE=2 SV=1 - [PCMD2_MOUSE]	1	1											359	40.7298	6.45557
A6H5X4	PHD finger protein 11 OS=Mus musculus GN=Phf11 PE=2 SV=1 - [PHF11_MOUSE]													337	37.7042	6.07471
Q9DCL9	Multifunctional protein ADE2 OS=Mus musculus GN=Paics PE=1 SV=4 - [PUR6_MOUSE]	1	1											425	46.9761	7.2251
O55142	60S ribosomal protein L35a OS=Mus musculus GN=Rpl35a PE=1 SV=2 - [RL35A_MOUSE]													110	12.5457	10.8872
P50543	Protein S100-A11 OS=Mus musculus GN=S100a11 PE=1 SV=1 - [S10AB_MOUSE]													98	11.0755	5.45264
O55128	Histone deacetylase complex subunit SAP18 OS=Mus musculus GN=Sap18 PE=1 SV=1 - [SAP18_MOUSE]													153	17.584	9.34912
P10639	Thioredoxin OS=Mus musculus GN=Txn PE=1 SV=3 - [THIO_MOUSE]													105	11.6676	4.91943
E9Q6C8	XK-related protein 6 OS=Mus musculus GN=Xkr6 PE=2 SV=1 - [XKR6_MOUSE]													638	70.8814	7.97217
F2YMG0	Serine protease 56 OS=Mus musculus GN=Prss56 PE=2 SV=1 - [PRS56_MOUSE]			1	1									604	65.0926	8.23584
Q3V132	ADP/ATP translocase 4 OS=Mus musculus GN=Slc25a31 PE=1 SV=1 - [ADT4_MOUSE]			1	1									320	35.2354	9.5835
Q8CI61	BAG family molecular chaperone regulator 4 OS=Mus musculus GN=Bag4 PE=1 SV=2 - [BAG4_MOUSE]							1	1					457	49.0642	5.33838
Q99KQ4	Nicotinamide phosphoribosyltransferase OS=Mus musculus GN=Nampt PE=1 SV=1 - [NAMPT_MOUSE]	1	1											491	55.4125	7.15186
Q9JLI6	Selenocysteine lyase OS=Mus musculus GN=Scly PE=1 SV=1 - [SCLY_MOUSE]													432	47.1441	6.80029
Q99J27	Acetyl-coenzyme A transporter 1 OS=Mus musculus GN=Slc33a1 PE=1 SV=1 - [ACATN_MOUSE]			1	1									550	61.036	8.1626
Q9D7M1	Glucose-induced degradation protein 8 homolog OS=Mus musculus GN=Gid8 PE=1 SV=1 - [GID8_MOUSE]											1	1	228	26.7617	4.97021
Q8C886	Probable pleckstrin homology domain-containing family N member 1 OS=Mus musculus GN=Plekhn1 PE=1 SV=1 - [PKHN1_MOUSE]	1	1											359	39.3329	7.86963
Q9D0J8	Parathymosin OS=Mus musculus GN=Ptms PE=1 SV=3 - [PTMS_MOUSE]							1	1					101	11.4231	4.22119
Q5EBI0	Solute carrier family 26 member 10 OS=Mus musculus GN=Slc26a10 PE=2 SV=1 - [S2610_MOUSE]									1	1			492	52.823	7.81104
A1Y9I9	Transmembrane O-methyltransferase OS=Mus musculus GN=Tomt PE=1 SV=1 - [TOMT_MOUSE]							1	1					258	28.8273	8.73389
A1YIY0	Fc receptor-like protein 6 OS=Mus musculus GN=Fcrl6 PE=2 SV=2 - [FCRL6_MOUSE]							1	1					268	30.2174	6.29053

## Sheet: search summary
Search report summary of file(s):
- F:\Data Serv-spectro F\2017\171208_SV\171208_SV_ech05_rep1.msf
- F:\Data Serv-spectro F\2017\171208_SV\171208_SV_ech05_rep2.msf
- F:\Data Serv-spectro F\2017\171208_SV\171208_SV_ech05_rep3.msf
- F:\Data Serv-spectro F\2017\171208_SV\171208_SV_ech06_rep1.msf									SV165_spMouse201511_Sequences_TAF4a_AT7L2_TAD2B_BTAF1_SUPT3.fasta
- F:\Data Serv-spectro F\2017\171208_SV\171208_SV_ech06_rep2.msf									FDR5%, 1 peptide par protéine, HC, rank1
- F:\Data Serv-spectro F\2017\171208_SV\171208_SV_ech06_rep3.msf
- F:\Data Serv-spectro F\2017\171208_SV\171208_SV_ech07_rep1.msf
- F:\Data Serv-spectro F\2017\171208_SV\171208_SV_ech07_rep2.msf
- F:\Data Serv-spectro F\2017\171208_SV\171208_SV_ech07_rep3.msf
- F:\Data Serv-spectro F\2017\171208_SV\171208_SV_ech08_rep1.msf
- F:\Data Serv-spectro F\2017\171208_SV\171208_SV_ech08_rep2.msf
- F:\Data Serv-spectro F\2017\171208_SV\171208_SV_ech08_rep3.msf
Created with Discoverer version: 1.4.0.288
================================================================================
Number of filtered/unfiltered result items:
- 1443/1455 protein group(s)
- 1728/16542 merged protein(s)
- 4552/277506 peptide(s)
- 30623/756963 PSM(s)
- 373504/373504 search input(s)
================================================================================
Peptide Grouping Options
- Show peptide groups: True
- Group peptides by: Mass and Sequence
Protein Grouping Options
- Enable protein grouping: True
- Consider leucine and isoleucine as equal: True
- Consider only PSMs with confidence at least: Medium
- Consider only PSMs with delta Cn better than: 0.15
- Apply strict maximum parsimony principle: True
No filters applied for data reduction
Result filters:
- Peptide Confidence (Minimum Confidence: Medium)
- Peptide Rank (Maximum rank: 1)
- Peptides Per Protein (Minimal number of peptides: 1, Count only rank 1 peptides: True, Count peptide only in top scored proteins: True)
================================================================================
Summary of file F:\Data Serv-spectro F\2017\171208_SV\171208_SV_ech05_rep1.msf
Workflow created with Discoverer version: 1.4.0.288 (DBVersion:79)
================================================================================
Search name: 171208_SV_ech05_rep1
Search description: -
Search date: 01/09/2018 10:38:02
================================================================================
The pipeline tree:
------------------
|-(0) Spectrum Files
|-(1) Spectrum Selector
|-(2) Sequest HT
|-(3) Percolator
------------------------------------------------------------------------------
Processing node 0: Spectrum Files
------------------------------------------------------------------------------
Input Data:
-----------------------------
File Name(s): F:\Data Serv-spectro F\2017\171208_SV\171208_SV_ech05_rep1.raw
------------------------------------------------------------------------------
Processing node 1: Spectrum Selector
------------------------------------------------------------------------------
1. General Settings:
-----------------------------
Precursor Selection: Use MS1 Precursor
Use New Precursor Reevaluation: True
2. Spectrum Properties Filter:
-----------------------------
Lower RT Limit: 0
Upper RT Limit: 0
First Scan: 0
Last Scan: 0
Lowest Charge State: 0
Highest Charge State: 0
Min. Precursor Mass: 350 Da
Max. Precursor Mass: 5000 Da
Total Intensity Threshold: 0
Minimum Peak Count: 1
3. Scan Event Filters:
-----------------------------
MS Order: Is MS2
Min. Collision Energy: 0
Max. Collision Energy: 100
Scan Type: Is Full
4. Peak Filters:
-----------------------------
S/N Threshold (FT-only): 1.5
5. Replacements for Unrecognized Properties:
-----------------------------
Unrecognized Charge Replacements: Automatic
Unrecognized Mass Analyzer Replacements: ITMS
Unrecognized MS Order Replacements: MS2
Unrecognized Activation Type Replacements: CID
Unrecognized Polarity Replacements: +
6. Just for Testing:
-----------------------------
Precursor Clipping Range Before: 2.5 Da
Precursor Clipping Range After: 5.5 Da
------------------------------------------------------------------------------
Processing node 2: Sequest HT
------------------------------------------------------------------------------
1. Input Data:
-----------------------------
Protein Database: SV165_spMouse201511_Sequences_TAF4a_AT7L2_TAD2B_BTAF1_SUPT3.fasta
Enzyme Name: Trypsin (Full)
Max. Missed Cleavage Sites: 2
Min. Peptide Length: 5
Max. Peptide Length: 40
2. Scoring Options:
-----------------------------
Max. Delta Cn: 0.05
Max. Number of Peptides Reported: 10
3. Tolerances:
-----------------------------
Precursor Mass Tolerance: 10 ppm
Fragment Mass Tolerance: 0.6 Da
Use Average Precursor Mass: False
Use Average Fragment Mass: False
4. Spectrum Matching:
-----------------------------
Use Neutral Loss a Ions: False
Use Neutral Loss b Ions: True
Use Neutral Loss y Ions: True
Use Flanking Ions: True
Weight of a Ions: 0
Weight of b Ions: 1
Weight of c Ions: 0
Weight of x Ions: 0
Weight of y Ions: 1
Weight of z Ions: 0
5. Dynamic Modifications:
-----------------------------
Max. Equal Modifications Per Peptide: 2
Max. Dynamic Modifications Per Peptide: 3
1. Dynamic Modification: Oxidation / +15.995 Da (M)
2. Dynamic Modification: Deamidated / +0.984 Da (N, Q)
6. Static Modifications:
-----------------------------
1. Static Modification: Carbamidomethyl / +57.021 Da (C)
------------------------------------------------------------------------------
Processing node 3: Percolator
------------------------------------------------------------------------------
1. Input Data:
-----------------------------
Maximum Delta Cn: 0.05
2. Decoy Database Search:
-----------------------------
Target FDR (Strict): 0.01
Target FDR (Relaxed): 0.05
Validation based on: q-Value
================================================================================
Further information:
Sequest HT (2):
- Number of sequences searched: 16735
Percolator (3):
- Percolator Output: Results for Sequest HT (2):
Iteration 1 :	After the iteration step, 3301 target PSMs with q<0.01 were estimated by cross validation
Iteration 2 :	After the iteration step, 3531 target PSMs with q<0.01 were estimated by cross validation
Iteration 3 :	After the iteration step, 3598 target PSMs with q<0.01 were estimated by cross validation
Iteration 4 :	After the iteration step, 3611 target PSMs with q<0.01 were estimated by cross validation
Iteration 5 :	After the iteration step, 3624 target PSMs with q<0.01 were estimated by cross validation
Iteration 6 :	After the iteration step, 3627 target PSMs with q<0.01 were estimated by cross validation
Iteration 7 :	After the iteration step, 3627 target PSMs with q<0.01 were estimated by cross validation
Iteration 8 :	After the iteration step, 3631 target PSMs with q<0.01 were estimated by cross validation
Iteration 9 :	After the iteration step, 3630 target PSMs with q<0.01 were estimated by cross validation
Iteration 10 :	After the iteration step, 3633 target PSMs with q<0.01 were estimated by cross validation
Feature name	Raw weight	Normalized weight
XCorr	0.9854	0.596
Delta Cn From Second PSM	1.3076	0.4178
Binomial Score	0.0855	2.319
Isolation Interference [%]	0.0081	0.2062
MH+ [Da]	0.003	2.8614
Delta Mass [Da]	107.3757	1.4352
Delta Mass [ppm]	-0.2816	-1.5467
Absolute Delta Mass [Da]	-1.3767	-0.0118
Absolute Delta Mass [ppm]	-0.6451	-1.9374
Peptide Length	-0.162	-1.3913
Is z=1	0	0
Is z=2	2.1085	1.0445
Is z=3	-0.2452	-0.1202
Is z=4	-2.3427	-0.7962
Is z=5	-5.1864	-0.8619
Is z>5	-8.5099	-0.6165
# Missed Cleavages	-2.1179	-1.6879
Log Peptides Matched	0	0
Log Total Intensity	-0.6419	-0.4337
Fraction Matched Intensity [%]	0.0389	0.4557
Fragment Coverage Series A, B, C [%]	-0.0727	-1.2464
Fragment Coverage Series X, Y, Z [%]	-0.0126	-0.2348
Log Matched Fragment Series Intensities A, B, C	-0.4798	-1.6129
Log Matched Fragment Series Intensities X, Y, Z	0.8126	2.7328
Longest Sequence Series A, B, C	0.2898	0.403
Longest Sequence Series X, Y, Z	0.5296	0.8759
IQR Fragment Delta Mass [Da]	3.5562	0.5151
IQR Fragment Delta Mass [ppm]	-0.0023	-0.5948
Mean Fragment Delta Mass [Da]	-17.6416	-1.4657
Mean Fragment Delta Mass [ppm]	0.001	0.1684
Mean Absolute Fragment Delta Mass [Da]	-34.1979	-2.1777
Mean Absolute Fragment Delta Mass [ppm]	0.0036	0.625
m0	-6.7066	-10.1171
================================================================================
Processing details:
2018-09-01 15:24:00	(2):Sequest HT:	Total search time was 7 min 37 s.
2018-09-01 15:24:00	(3):Percolator:	Performing percolator for Sequest HT (2) took 10 min 5 s.
2018-09-01 15:24:00	(2):Sequest HT:	Search completed
2018-09-01 15:24:00	(2):Sequest HT:	13376 protein(s) + 13446 decoy proteins scored and inserted into result file in 13.6 s.
2018-09-01 15:24:00	(2):Sequest HT:	13376 protein(s) scored
2018-09-01 15:24:00	(2):Sequest HT:	Search result finalization started.
2018-09-01 15:23:00	(3):Percolator:	Start reading Percolator results
2018-09-01 15:23:00	(3):Percolator:	Processing took 72.78 cpu seconds or 73 seconds wall time
2018-09-01 15:23:00	(3):Percolator:	PSMId	score	q-value	posterior_error_prob	peptide	proteinIds
2018-09-01 15:23:00	(3):Percolator:	Calibrating statistics - calculating Posterior error probabilities (PEPs)
2018-09-01 15:23:00	(3):Percolator:	New pi_0 estimate on merged list gives 1381 peptides over q=0.0100
2018-09-01 15:23:00	(3):Percolator:	Calibrating statistics - calculating q values
2018-09-01 15:23:00	(3):Percolator:	Selecting pi_0=0.9480
2018-09-01 15:23:00	(3):Percolator:	Tossing out "redundant" PSMs keeping only the best scoring PSM for each unique peptide.
2018-09-01 15:23:00	(3):Percolator:	Merging results from 3 datasets
2018-09-01 15:23:00	(3):Percolator:	Found 3423 target PSMs scoring over 1.0000% FDR level on testset
2018-09-01 15:23:00	(3):Percolator:	0.9854	1.3076	0.0855	0.0081	0.0030	107.3757	-0.2816	-1.3767	-0.6451	-0.1620	0.0000	2.1085	-0.2452	-2.3427	-5.1864	-8.5099	-2.1179	0.0000	-0.6419	0.0389	-0.0727	-0.0126	-0.4798	0.8126	0.2898	0.5296	3.5562	-0.0023	-17.6416	0.0010	-34.1979	0.0036	-6.7066
2018-09-01 15:23:00	(3):Percolator:	0.596	0.4178	2.3190	0.2062	2.8614	1.4352	-1.5467	-0.0118	-1.9374	-1.3913	0.0000	1.0445	-0.1202	-0.7962	-0.8619	-0.6165	-1.6879	0.0000	-0.4337	0.4557	-1.2464	-0.2348	-1.6129	2.7328	0.4030	0.8759	0.5151	-0.5948	-1.4657	0.1684	-2.1777	0.6250	-10.1171
2018-09-01 15:23:00	(3):Percolator:	XCorr	Delta Cn From Second PSM	Binomial Score	Isolation Interference [%]	MH+ [Da]	Delta Mass [Da]	Delta Mass [ppm]	Absolute Delta Mass [Da]	Absolute Delta Mass [ppm]	Peptide Length	Is z=1	Is z=2	Is z=3	Is z=4	Is z=5	Is z>5	# Missed Cleavages	Log Peptides Matched	Log Total Intensity	Fraction Matched Intensity [%]	Fragment Coverage Series A, B, C [%]	Fragment Coverage Series X, Y, Z [%]	Log Matched Fragment Series Intensities A, B, C	Log Matched Fragment Series Intensities X, Y, Z	Longest Sequence Series A, B, C	Longest Sequence Series X, Y, Z	IQR Fragment Delta Mass [Da]	IQR Fragment Delta Mass [ppm]	Mean Fragment Delta Mass [Da]	Mean Fragment Delta Mass [ppm]	Mean Absolute Fragment Delta Mass [Da]	Mean Absolute Fragment Delta Mass [ppm]	m0
2018-09-01 15:23:00	(3):Percolator:	# first line contains normalized weights, second line the raw weights
2018-09-01 15:23:00	(3):Percolator:	Obtained weights (only showing weights of first cross validation set)
2018-09-01 15:23:00	(3):Percolator:	Iteration 10 :	After the iteration step, 3633 target PSMs with q<0.01 were estimated by cross validation
2018-09-01 15:23:00	(3):Percolator:	Iteration 9 :	After the iteration step, 3630 target PSMs with q<0.01 were estimated by cross validation
2018-09-01 15:23:00	(3):Percolator:	Iteration 8 :	After the iteration step, 3631 target PSMs with q<0.01 were estimated by cross validation
2018-09-01 15:23:00	(3):Percolator:	Iteration 7 :	After the iteration step, 3627 target PSMs with q<0.01 were estimated by cross validation
2018-09-01 15:23:00	(3):Percolator:	Iteration 6 :	After the iteration step, 3627 target PSMs with q<0.01 were estimated by cross validation
2018-09-01 15:23:00	(3):Percolator:	Iteration 5 :	After the iteration step, 3624 target PSMs with q<0.01 were estimated by cross validation
2018-09-01 15:22:00	(3):Percolator:	Iteration 4 :	After the iteration step, 3611 target PSMs with q<0.01 were estimated by cross validation
2018-09-01 15:22:00	(3):Percolator:	Iteration 3 :	After the iteration step, 3598 target PSMs with q<0.01 were estimated by cross validation
2018-09-01 15:22:00	(3):Percolator:	Iteration 2 :	After the iteration step, 3531 target PSMs with q<0.01 were estimated by cross validation
2018-09-01 15:22:00	(3):Percolator:	Iteration 1 :	After the iteration step, 3301 target PSMs with q<0.01 were estimated by cross validation
2018-09-01 15:22:00	(3):Percolator:	---Training with Cpos selected by cross validation, Cneg selected by cross validation, fdr=0.01
2018-09-01 15:22:00	(3):Percolator:	Reading in data and feature calculation took 96.509 cpu seconds or 97 seconds wall time
2018-09-01 15:22:00	(3):Percolator:	Estimating 1847 over q=0.01 in initial direction
2018-09-01 15:22:00	(3):Percolator:	Selected feature number 3 as initial search direction, could separate 1216 positives in that direction
2018-09-01 15:22:00	(3):Percolator:	Selected feature number 3 as initial search direction, could separate 1251 positives in that direction
2018-09-01 15:22:00	(3):Percolator:	Selected feature number 3 as initial search direction, could separate 1209 positives in that direction
2018-09-01 15:22:00	(3):Percolator:	selecting cneg by cross validation
2018-09-01 15:22:00	(3):Percolator:	selecting cpos by cross validation
2018-09-01 15:22:00	(3):Percolator:	Train/test set contains 47885 positives and 49353 negatives, size ratio=0.970255 and pi0=1
2018-09-01 15:21:00	(3):Percolator:	39efa907-9435-46e1-9af8-1203d547387a Delta Cn From Second PSM Binomial Score b8754504-e95e-476b-b9a4-454d4bb53aeb 1d91a87b-953a-4887-9f22-f75a497a3538 Delta Mass [Da] Delta Mass [ppm] Absolute Delta Mass [Da] Absolute Delta Mass [ppm] Peptide Length Is z=1 Is z=2 Is z=3 Is z=4 Is z=5 Is z>5 041eb6d5-e486-44a0-9bc1-19e25811c686 Log Peptides Matched Log Total Intensity Fraction Matched Intensity [%…
2018-09-01 15:21:00	(3):Percolator:	Features:
2018-09-01 15:21:00	(3):Percolator:	enzyme=Trypsin
2018-09-01 15:20:00	(3):Percolator:	Hyperparameters fdr=0.01, Cpos=0, Cneg=0, maxNiter=10
2018-09-01 15:20:00	(3):Percolator:	Started Tue Jan 09 15:20:56 2018
2018-09-01 15:20:00	(3):Percolator:	C:\Program Files\Thermo\Discoverer 1.4\Tools\Percolator\percolator.exe -X C:\ProgramData\Thermo\Discoverer 1.4\Scratch\edcc2017-8464-4847-9448-1a32d901afb6\output.xml -Z C:\ProgramData\Thermo\Discoverer 1.4\Scratch\edcc2017-8464-4847-9448-1a32d901afb6\input.xml
2018-09-01 15:20:00	(3):Percolator:	Issued command:
2018-09-01 15:20:00	(3):Percolator:	Department of Genome Sciences at the University of Washington.
2018-09-01 15:20:00	(3):Percolator:	Written by Lukas K├ñll (lukall@u.washington.edu) in the
2018-09-01 15:20:00	(3):Percolator:	Copyright (c) 2006-9 University of Washington. All rights reserved.
2018-09-01 15:20:00	(3):Percolator:	Percolator version 2.04, Build Date Feb 1 2012 03:35:34
2018-09-01 15:20:00	(3):Percolator:	Starting Percolator
2018-09-01 15:20:00	(3):Percolator:	The input file contains 47885 peptides, 49353 decoy peptides and 32 features.
2018-09-01 15:20:00	(3):Percolator:	Creating input file for Sequest HT (2) took 6 min 58 s.
2018-09-01 15:13:00	(3):Percolator:	Start calculating features for peptides of Sequest HT (2)
2018-09-01 15:13:00	(2):Sequest HT:	Reading results took 10.2 s.
2018-09-01 15:13:00	(2):Sequest HT:	Storing 5872 decoy PSMs for 4379 spectra
2018-09-01 15:13:00	(2):Sequest HT:	Storing 21067 decoy PSMs for 10000 spectra
2018-09-01 15:13:00	(2):Sequest HT:	Storing 21928 decoy PSMs for 10000 spectra
2018-09-01 15:13:00	(2):Sequest HT:	Storing 21414 decoy PSMs for 10000 spectra
2018-09-01 15:13:00	(2):Sequest HT:	Start reading results.
2018-09-01 15:13:00	(2):Sequest HT:	Performing decoy search containing 34379 spectra took 2 min 32 s.
2018-09-01 15:13:00	(2):Sequest HT:	Average search time per spectrum was 3.9 ms.
2018-09-01 15:11:00	(2):Sequest HT:	On-Disk search is performed
2018-09-01 15:11:00	(2):Sequest HT:	Workload level: #spectra loaded and processed at once: 30000
2018-09-01 15:11:00	(2):Sequest HT:	Workload level: #parallel tasks: 3
2018-09-01 15:11:00	(2):Sequest HT:	ISE (1.1.0.108, x64) started at 1/9/2018 3:11:27 PM on SERV-SPECTRO (x64) [16 CPUs] running Microsoft Windows NT 6.1.7601 Service Pack 1 (64bit) [.NET: 4.0.30319.36415]
2018-09-01 15:11:00	(2):Sequest HT:	Start Sequest HT decoy search for 34379 spectra.
2018-09-01 15:11:00	(2):Sequest HT:	There is already an adequate decoy FASTA index.
2018-09-01 15:11:00	(2):Sequest HT:	Looking for existing decoy FASTA index.
2018-09-01 15:11:00	(2):Sequest HT:	Reading results took 15.6 s.
2018-09-01 15:11:00	(2):Sequest HT:	Storing 5833 PSMs for 4379 spectra
2018-09-01 15:11:00	(2):Sequest HT:	Storing 20971 PSMs for 10000 spectra
2018-09-01 15:11:00	(2):Sequest HT:	Storing 21719 PSMs for 10000 spectra
2018-09-01 15:11:00	(2):Sequest HT:	Storing 21121 PSMs for 10000 spectra
2018-09-01 15:10:00	(2):Sequest HT:	Start reading results.
2018-09-01 15:10:00	(2):Sequest HT:	Performing target search containing 34379 spectra took 4 min 19 s.
2018-09-01 15:10:00	(2):Sequest HT:	Average search time per spectrum was 7.3 ms.
2018-09-01 15:06:00	(2):Sequest HT:	On-Disk search is performed
2018-09-01 15:06:00	(2):Sequest HT:	Workload level: #spectra loaded and processed at once: 30000
2018-09-01 15:06:00	(2):Sequest HT:	Workload level: #parallel tasks: 3
2018-09-01 15:06:00	(2):Sequest HT:	ISE (1.1.0.108, x64) started at 1/9/2018 3:06:44 PM on SERV-SPECTRO (x64) [16 CPUs] running Microsoft Windows NT 6.1.7601 Service Pack 1 (64bit) [.NET: 4.0.30319.36415]
2018-09-01 15:06:00	(2):Sequest HT:	Start Sequest HT target search for 34379 spectra.
2018-09-01 15:06:00	(2):Sequest HT:	There is already an adequate target FASTA index.
2018-09-01 15:06:00	(2):Sequest HT:	Looking for existing target FASTA index.
2018-09-01 14:59:00	(2):Sequest HT:	Sequence Database: SV165_spMouse201511_Sequences_TAF4a_AT7L2_TAD2B_BTAF1_SUPT3.fasta
2018-09-01 14:59:00	(1):Spectrum Selector:	Reading from File 1 of 1:F:\Data Serv-spectro F\2017\171208_SV\171208_SV_ech05_rep1.raw (41929 spectra total)
================================================================================
Summary of file F:\Data Serv-spectro F\2017\171208_SV\171208_SV_ech05_rep2.msf
Workflow created with Discoverer version: 1.4.0.288 (DBVersion:79)
================================================================================
Search name: 171208_SV_ech05_rep2
Search description: -
Search date: 01/09/2018 10:38:16
================================================================================
The pipeline tree:
------------------
|-(0) Spectrum Files
|-(1) Spectrum Selector
|-(2) Sequest HT
|-(3) Percolator
------------------------------------------------------------------------------
Processing node 0: Spectrum Files
------------------------------------------------------------------------------
Input Data:
-----------------------------
File Name(s): F:\Data Serv-spectro F\2017\171208_SV\171208_SV_ech05_rep2.raw
------------------------------------------------------------------------------
Processing node 1: Spectrum Selector
------------------------------------------------------------------------------
1. General Settings:
-----------------------------
Precursor Selection: Use MS1 Precursor
Use New Precursor Reevaluation: True
2. Spectrum Properties Filter:
-----------------------------
Lower RT Limit: 0
Upper RT Limit: 0
First Scan: 0
Last Scan: 0
Lowest Charge State: 0
Highest Charge State: 0
Min. Precursor Mass: 350 Da
Max. Precursor Mass: 5000 Da
Total Intensity Threshold: 0
Minimum Peak Count: 1
3. Scan Event Filters:
-----------------------------
MS Order: Is MS2
Min. Collision Energy: 0
Max. Collision Energy: 100
Scan Type: Is Full
4. Peak Filters:
-----------------------------
S/N Threshold (FT-only): 1.5
5. Replacements for Unrecognized Properties:
-----------------------------
Unrecognized Charge Replacements: Automatic
Unrecognized Mass Analyzer Replacements: ITMS
Unrecognized MS Order Replacements: MS2
Unrecognized Activation Type Replacements: CID
Unrecognized Polarity Replacements: +
6. Just for Testing:
-----------------------------
Precursor Clipping Range Before: 2.5 Da
Precursor Clipping Range After: 5.5 Da
------------------------------------------------------------------------------
Processing node 2: Sequest HT
------------------------------------------------------------------------------
1. Input Data:
-----------------------------
Protein Database: SV165_spMouse201511_Sequences_TAF4a_AT7L2_TAD2B_BTAF1_SUPT3.fasta
Enzyme Name: Trypsin (Full)
Max. Missed Cleavage Sites: 2
Min. Peptide Length: 5
Max. Peptide Length: 40
2. Scoring Options:
-----------------------------
Max. Delta Cn: 0.05
Max. Number of Peptides Reported: 10
3. Tolerances:
-----------------------------
Precursor Mass Tolerance: 10 ppm
Fragment Mass Tolerance: 0.6 Da
Use Average Precursor Mass: False
Use Average Fragment Mass: False
4. Spectrum Matching:
-----------------------------
Use Neutral Loss a Ions: False
Use Neutral Loss b Ions: True
Use Neutral Loss y Ions: True
Use Flanking Ions: True
Weight of a Ions: 0
Weight of b Ions: 1
Weight of c Ions: 0
Weight of x Ions: 0
Weight of y Ions: 1
Weight of z Ions: 0
5. Dynamic Modifications:
-----------------------------
Max. Equal Modifications Per Peptide: 2
Max. Dynamic Modifications Per Peptide: 3
1. Dynamic Modification: Oxidation / +15.995 Da (M)
2. Dynamic Modification: Deamidated / +0.984 Da (N, Q)
6. Static Modifications:
-----------------------------
1. Static Modification: Carbamidomethyl / +57.021 Da (C)
------------------------------------------------------------------------------
Processing node 3: Percolator
------------------------------------------------------------------------------
1. Input Data:
-----------------------------
Maximum Delta Cn: 0.05
2. Decoy Database Search:
-----------------------------
Target FDR (Strict): 0.01
Target FDR (Relaxed): 0.05
Validation based on: q-Value
================================================================================
Further information:
Sequest HT (2):
- Number of sequences searched: 16735
Percolator (3):
- Percolator Output: Results for Sequest HT (2):
Iteration 1 :	After the iteration step, 2519 target PSMs with q<0.01 were estimated by cross validation
Iteration 2 :	After the iteration step, 2728 target PSMs with q<0.01 were estimated by cross validation
Iteration 3 :	After the iteration step, 2788 target PSMs with q<0.01 were estimated by cross validation
[truncated: 2,616 more rows]
