# Supplementary material for: TBPL2/TFIIA complex establishes the maternal transcriptome through oocyte-specific promoter usage
Source: Nat Commun. 2020 Dec 22;11:6439. doi: 10.1038/s41467-020-20239-4 (PMC7755920; doi:10.1038/s41467-020-20239-4)
Supplement: Supplementary file 8 — Supplementary Data 5 [file 41467_2020_20239_MOESM8_ESM.xlsx]

## Sheet: Supp_Table_6_RNAseq_expression_
ensembl_gene_id	external_gene_name	P7_WT_mean	P7_WT_sd	P7_KO_mean	P7_KO_sd	P14_WT_mean	P14_WT_sd	P14_KO_mean	P14_KO_sd	baseMean	P7_log2FoldChange	P7_lfcSE	P7_stat	P7_pvalue (Wald test)	P7_padj (Benjamini Hochberg correction)	P14_log2FoldChange	P14_lfcSE	P14_stat	P14_pvalue (Wald test)	P14_padj (Benjamini Hochberg correction)	median_transcripts_length	P7_WT_mean_norm_med_kb_transcript	P7_WT_sd_norm_med_kb_transcript	P7_KO_mean_norm_med_kb_transcript	P7_KO_sd_norm_med_kb_transcript	P14_WT_mean_norm_med_kb_transcript	P14_WT_sd_norm_med_kb_transcript	P14_KO_mean_norm_med_kb_transcript	P14_KO_sd_norm_med_kb_transcript	WT_mean_norm_med_kb_transcript
ENSMUSG00000000001	Gnai3	5205.86	1259.65	5093.22	614.916	8313.59	691.354	5782.88	419.522	6098.89	-0.0316025	0.171126	-0.184674	0.853485	0.9111	-0.523692	0.170875	-3.06477	0.00217834	0.00644932	3262	1595.91	386.158	1561.38	188.509	2548.62	211.942	1772.8	128.609	2072.26
ENSMUSG00000000003	Pbsn	0	0	0	0	0	0	0	0	0	NA	NA	NA	NA	NA	NA	NA	NA	NA	NA	799.5	0	0	0	0	0	0	0	0	0
ENSMUSG00000000028	Cdc45	3376.92	189.181	2470.5	159.399	4305.39	566.408	2491.78	105.085	3161.15	-0.450888	0.122852	-3.67017	0.000242385	0.000852103	-0.789	0.122475	-6.44211	1.18e-10	9.31e-10	1615.5	2090.32	117.104	1529.25	98.6686	2665.05	350.608	1542.42	65.0478	2377.69
ENSMUSG00000000031	H19	0.681121	0.589868	0.687117	0.595418	0.357789	0.619708	0	0	0.431507	0.0172401	3.08858	0.00558188	0.995546	NA	-1.34611	3.19839	-0.42087	0.67385	NA	1178	0.578201	0.500737	0.583292	0.505449	0.303725	0.526068	0	0	0.440963
ENSMUSG00000000037	Scml2	4439.24	1213.1	414.496	38.6632	8442.28	354.95	936.549	121.031	3558.14	-3.42075	0.180769	-18.9233	7.33e-80	1.53e-77	-3.17215	0.177448	-17.8765	1.8e-71	3.91e-69	3440	1290.48	352.646	120.493	11.2393	2454.15	103.183	272.253	35.1835	1872.31
ENSMUSG00000000049	Apoh	5.77826	3.3042	1.0238	1.01033	1.43207	0.557822	0.51976	0.458214	2.18847	-2.4832	1.39092	-1.7853	0.0742127	0.144737	-1.4151	1.64424	-0.860644	0.389434	0.538268	552.5	10.4584	5.98045	1.85303	1.82866	2.59198	1.00963	0.940742	0.829346	6.52519
ENSMUSG00000000056	Narf	1714.67	437.434	1718.03	136.37	3082.14	485.179	1154.02	150.873	1917.21	0.00280592	0.186464	0.015048	0.987994	0.996479	-1.41735	0.186243	-7.61022	2.74e-14	3e-13	525	3266.03	833.207	3272.43	259.752	5870.75	924.151	2198.13	287.376	4568.39
ENSMUSG00000000058	Cav2	0	0	1.01005	1.74946	0.34579	0.598925	0.693924	1.20191	0.512442	2.43868	3.77464	0.646069	0.518235	NA	0.865287	3.7888	0.22838	0.81935	NA	974	0	0	1.03701	1.79616	0.35502	0.614913	0.712448	1.234	0.17751
ENSMUSG00000000078	Klf6	199.292	50.4545	133.936	33.8432	242.06	25.5758	168.055	7.09232	185.836	-0.571957	0.227192	-2.5175	0.011819	0.0292966	-0.525846	0.221947	-2.36924	0.0178245	0.0423933	1115	178.737	45.2507	120.122	30.3526	217.094	22.9379	150.722	6.36083	197.916
ENSMUSG00000000085	Scmh1	5068.12	764.044	5212.25	525.019	7524.34	245.857	5624.68	504.023	5857.35	0.0403995	0.136849	0.295212	0.767832	0.852266	-0.419705	0.136578	-3.07299	0.00211923	0.00628764	1334	3799.19	572.746	3907.23	393.567	5640.44	184.301	4216.4	377.828	4719.82
ENSMUSG00000000088	Cox5a	2246.91	372.97	2132.18	264.329	1241.24	40.2478	1721.05	204.695	1835.35	-0.0754988	0.154705	-0.488019	0.625536	0.748425	0.471681	0.155648	3.03043	0.00244205	0.00715764	645	3483.58	578.249	3305.71	409.812	1924.4	62.3997	2668.3	317.357	2703.99
ENSMUSG00000000093	Tbx2	3.04842	2.04458	4.09521	4.04133	1.78985	0.556944	3.78325	2.99512	3.17918	0.431618	1.20609	0.357865	0.720444	0.818127	1.08011	1.27251	0.8488	0.395992	0.544895	3626	0.840712	0.563866	1.1294	1.11454	0.493617	0.153597	1.04337	0.826012	0.667164
ENSMUSG00000000094	Tbx4	4525.83	483.042	3284.54	135.352	7630.5	124.972	6510.41	387.404	5487.82	-0.462492	0.109054	-4.24093	2.23e-05	9.19e-05	-0.22903	0.108192	-2.11689	0.0342691	0.0750375	3011	1503.1	160.426	1090.85	44.9526	2534.21	41.5052	2162.21	128.663	2018.65
ENSMUSG00000000103	Zfy2	0	0	0	0	0	0	0	0	0	NA	NA	NA	NA	NA	NA	NA	NA	NA	NA	2831	0	0	0	0	0	0	0	0	0
ENSMUSG00000000120	Ngfr	1.02135	1.76903	2.46444	2.2022	1.42007	1.57378	4.91329	2.86948	2.45478	1.26847	1.62296	0.78158	0.434461	0.582104	1.79156	1.51398	1.18334	0.236675	0.370683	3446	0.296387	0.513358	0.715159	0.639059	0.412092	0.456697	1.42579	0.8327	0.354239
ENSMUSG00000000125	Wnt3	4.73438	3.26453	5.93608	2.51678	12.3823	8.09284	26.7751	3.66486	12.4569	0.32078	0.762782	0.420539	0.674092	0.78442	1.10485	0.627085	1.76188	0.0780889	0.151332	3076	1.53913	1.06129	1.9298	0.818198	4.02544	2.63096	8.7045	1.19144	2.78229
ENSMUSG00000000126	Wnt9a	631.274	47.728	703.453	61.9361	917.834	124.897	1420.08	103.546	918.159	0.15602	0.141742	1.10073	0.271014	0.410262	0.629544	0.138486	4.54591	5.47e-06	2.5e-05	3319	190.2	14.3802	211.947	18.6611	276.539	37.631	427.863	31.198	233.37
ENSMUSG00000000127	Fer	1261.63	45.5398	562.827	37.2836	1162.05	122.688	424.506	40.3772	852.751	-1.16449	0.130297	-8.93717	3.99e-19	6.29e-18	-1.45292	0.130967	-11.0938	1.34e-28	4.03e-27	2913	433.102	15.6333	193.212	12.799	398.917	42.1173	145.728	13.861	416.01
ENSMUSG00000000131	Xpo6	2911.7	790.439	5422.24	522.745	6105.03	695.987	5241.12	150.67	4920.02	0.896966	0.1734	5.17282	2.31e-07	1.24e-06	-0.220112	0.172994	-1.27237	0.203241	0.329217	864.5	3368.08	914.33	6272.12	604.679	7061.92	805.075	6062.6	174.286	5215
ENSMUSG00000000134	Tfe3	4941.78	591.458	4515.29	273.958	8715.36	184.841	6238.22	505.548	6102.66	-0.130266	0.118605	-1.09832	0.272063	0.411467	-0.482289	0.118086	-4.08422	4.42e-05	0.000177639	3046	1622.38	194.175	1482.37	89.9401	2861.25	60.6831	2048	165.971	2241.81
ENSMUSG00000000142	Axin2	1385.85	85.9457	226.767	24.2194	1928.01	576.001	626.997	236.271	1041.91	-2.61171	0.260606	-10.0217	1.22e-23	2.66e-22	-1.61987	0.256011	-6.32736	2.49e-10	1.91e-09	1051	1318.6	81.7752	215.763	23.0442	1834.46	548.05	596.571	224.806	1576.53
ENSMUSG00000000148	Brat1	2086.47	355.034	4622.32	264.695	3295.35	333.193	4979.98	617.58	3746.03	1.14754	0.151369	7.58105	3.43e-14	3.72e-13	0.595706	0.150878	3.94826	7.87e-05	0.000304498	3256	640.808	109.04	1419.63	81.2947	1012.09	102.332	1529.48	189.674	826.447
ENSMUSG00000000149	Gna12	6041.74	679.53	10334.7	321.325	10374.5	423.646	12446.9	212.858	9799.45	0.774433	0.105405	7.34721	2.02e-13	2.04e-12	0.262767	0.105086	2.50049	0.012402	0.0307945	2361	2558.97	287.815	4377.23	136.097	4394.1	179.435	5271.89	90.1557	3476.54
ENSMUSG00000000154	Slc22a18	12.2129	8.93357	21.6241	12.7067	25.4767	8.03622	43.9799	7.79132	25.8234	0.82307	0.552797	1.48892	0.136509	0.23912	0.788075	0.507064	1.55419	0.120139	0.215911	1383	8.83073	6.45956	15.6356	9.18776	18.4213	5.81072	31.8003	5.63364	13.626
ENSMUSG00000000157	Itgb2l	225.962	104.059	403.706	48.5315	447.238	37.9185	577.977	63.4226	413.721	0.836767	0.256658	3.26024	0.00111318	0.00346373	0.36947	0.252306	1.46437	0.143092	0.248947	2581	87.5484	40.3174	156.415	18.8034	173.281	14.6914	223.935	24.5729	130.415
ENSMUSG00000000159	Igsf5	2.03712	2.70542	20.579	7.35206	0.765397	1.32571	24.253	9.032	11.9086	3.33758	0.85905	3.8852	0.000102247	0.000381548	5.05407	1.18847	4.25259	2.11e-05	8.89e-05	1554	1.31089	1.74094	13.2426	4.73105	0.492534	0.853093	15.6068	5.8121	0.901711
ENSMUSG00000000167	Pih1d2	146.006	13.4163	148.074	18.6168	108.936	25.5294	136.407	20.524	134.856	0.020962	0.219362	0.0955591	0.923871	0.95864	0.326395	0.222723	1.46548	0.142791	0.248519	1059	137.871	12.6688	139.825	17.5796	102.867	24.1071	128.807	19.3806	120.369
ENSMUSG00000000168	Dlat	2660.52	140.311	2937.87	233.396	3393.1	303.099	2399.55	558.421	2847.76	0.143088	0.158096	0.905069	0.365429	0.513524	-0.500242	0.15795	-3.16709	0.00153975	0.00470409	648	4105.74	216.529	4533.75	360.18	5236.26	467.745	3703.02	861.761	4671
ENSMUSG00000000171	Sdhd	6208	315.839	6534.64	286.725	7602.33	1079.75	6392.87	701.643	6684.46	0.0739725	0.130862	0.56527	0.57189	0.703964	-0.249955	0.130733	-1.91195	0.0558824	0.113997	1231	5043.05	256.571	5308.4	232.92	6175.74	877.131	5193.23	569.978	5609.4
ENSMUSG00000000182	Fgf23	0	0	0	0	0	0	0	0	0	NA	NA	NA	NA	NA	NA	NA	NA	NA	NA	1814	0	0	0	0	0	0	0	0	0
ENSMUSG00000000183	Fgf6	1.3618	2.35871	0	0	11.5405	3.94977	3.26903	2.24192	4.04284	-2.82768	1.73524	-1.62956	0.103194	0.190112	-1.84599	1.16202	-1.5886	0.112151	0.204156	4657	0.29242	0.506486	0	0	2.4781	0.848136	0.701961	0.481408	1.38526
ENSMUSG00000000184	Ccnd2	572.328	112.821	75.4036	12.4418	149.996	47.3089	61.7977	15.7591	214.881	-2.92491	0.264114	-11.0745	1.67e-28	4.9e-27	-1.28949	0.270934	-4.75942	1.94e-06	9.38e-06	805	710.966	140.15	93.669	15.4557	186.33	58.7688	76.7674	19.5765	448.648
ENSMUSG00000000194	Gpr107	1393.87	154.36	2001.28	91.1985	2173.85	110.785	2330.64	43.2175	1974.91	0.521803	0.112057	4.6566	3.21e-06	1.49e-05	0.100326	0.110845	0.905108	0.365408	0.514694	683	2040.8	226.003	2930.14	133.526	3182.8	162.204	3412.36	63.276	2611.8
ENSMUSG00000000197	Nalcn	178.467	31.1361	425.783	8.0413	110.319	2.32268	208.449	11.7628	230.755	1.25442	0.164154	7.64172	2.14e-14	2.38e-13	0.918884	0.175816	5.22638	1.73e-07	9.54e-07	3802	46.9404	8.1894	111.989	2.11502	29.016	0.610911	54.8263	3.09385	37.9782
ENSMUSG00000000202	Btbd17	409.895	32.265	369.118	26.3144	693.494	35.5912	657.982	34.4725	532.622	-0.151262	0.131142	-1.15342	0.248738	0.384068	-0.0754173	0.124467	-0.605921	0.544567	0.681334	677	605.457	47.6587	545.227	38.8691	1024.36	52.5719	971.909	50.9196	814.91
ENSMUSG00000000204	Slfn4	0	0	0.673368	1.16631	1.12319	1.14891	3.27317	2.97349	1.26743	1.86693	2.32065	0.804488	0.421115	0.569035	1.54685	1.94837	0.793922	0.427241	0.57644	3703	0	0	0.181844	0.314963	0.303318	0.310264	0.883924	0.802995	0.151659
ENSMUSG00000000214	Th	5853.21	646.734	4133.13	262.29	6496.73	996.07	3396.9	598.605	4969.99	-0.501984	0.157455	-3.18812	0.00143201	0.00435908	-0.935656	0.15743	-5.94331	2.79e-09	1.91e-08	1146	5107.51	564.341	3606.57	228.875	5669.05	869.171	2964.13	522.343	5388.28
ENSMUSG00000000215	Ins2	2.37846	1.5689	1.05415	1.05131	3.23392	1.00419	3.20775	2.69751	2.46857	-1.18328	1.41955	-0.833557	0.404531	0.553274	-0.0342819	1.20172	-0.0285273	0.977242	0.988502	478	4.97585	3.28222	2.20534	2.1994	6.76552	2.10082	6.71077	5.64333	5.87069
ENSMUSG00000000216	Scnn1g	0	0	0.350433	0.606968	0	0	2.98472	3.22894	0.833788	0.99577	2.92253	0.340722	0.733313	NA	3.8946	2.71097	1.43661	0.150829	NA	2991	0	0	0.117163	0.202932	0	0	0.9979	1.07955	0
ENSMUSG00000000223	Drp2	14.2538	8.03432	14.4471	6.82155	23.389	10.5008	19.7981	7.19622	17.972	0.0236056	0.581123	0.0406206	0.967598	0.992579	-0.237898	0.547512	-0.434508	0.66392	0.776555	3823	3.72843	2.10158	3.77899	1.78434	6.11797	2.74674	5.17869	1.88235	4.9232
ENSMUSG00000000244	Tspan32	0.340671	0.59006	0	0	0	0	0	0	0.0851678	-0.92781	4.40746	-0.210509	0.833271	NA	0	4.40736	0	1	NA	1488.5	0.228869	0.396412	0	0	0	0	0	0	0.114434
ENSMUSG00000000247	Lhx2	288.49	83.8928	154.78	13.4262	329.606	65.0627	213.963	25.8263	246.71	-0.897871	0.225799	-3.97641	7e-05	0.00026813	-0.621757	0.22108	-2.81236	0.00491792	0.0135153	701	411.54	119.676	220.799	19.1529	470.194	92.8141	305.226	36.8421	440.867
ENSMUSG00000000248	Clec2g	0	0	3.82777	1.27585	0.34579	0.598925	6.64399	4.32063	2.70439	4.35501	1.65859	2.62574	0.00864617	0.0221706	4.10148	1.62763	2.51991	0.0117384	0.0293775	930	0	0	4.11589	1.37188	0.371817	0.644005	7.14408	4.64583	0.185908
ENSMUSG00000000253	Gmpr	4847.11	398.952	5313	273.168	5025.83	594.078	4599.01	645.71	4946.24	0.132427	0.137211	0.965132	0.334479	0.481001	-0.12806	0.137194	-0.933424	0.350601	0.499297	776.5	6242.25	513.782	6842.24	351.794	6472.42	765.071	5922.75	831.564	6357.34
ENSMUSG00000000263	Glra1	4.3984	2.11248	5.51069	4.9199	2.19746	1.19022	8.2436	0.41993	5.08754	0.327525	0.965778	0.339131	0.734511	0.828188	1.91721	1.02821	1.86461	0.0622358	0.125004	2037	2.15925	1.03706	2.7053	2.41527	1.07877	0.584299	4.04693	0.206151	1.61901
ENSMUSG00000000266	Mid2	0.675322	0.584906	4.53669	3.40446	0.357789	0.619708	0.462616	0.801275	1.5081	2.74459	1.79726	1.5271	0.126736	0.22517	0.382427	2.13397	0.179209	0.857774	0.914324	2525	0.267454	0.231646	1.79671	1.3483	0.141698	0.245429	0.183214	0.317337	0.204576
ENSMUSG00000000275	Trim25	45.8403	36.4201	73.0932	17.199	4.57926	4.01781	28.2244	17.2526	37.9343	0.673123	0.578385	1.1638	0.244506	0.378831	2.60849	0.701439	3.71877	0.000200197	0.000727577	5566	8.23577	6.54331	13.1321	3.09002	0.82272	0.721849	5.07087	3.09964	4.52925
ENSMUSG00000000276	Dgke	1141.57	155.917	1247.88	93.2108	2016.93	250.597	2008.7	364.38	1603.77	0.128331	0.163758	0.783662	0.433238	0.581072	-0.00593052	0.162124	-0.0365802	0.97082	0.98419	5208	219.196	29.938	239.608	17.8976	387.274	48.1177	385.695	69.9654	303.235
ENSMUSG00000000278	Scpep1	967.239	195.796	1334.81	85.5838	785.59	58.408	668.129	37.692	938.942	0.464822	0.150675	3.08493	0.00203603	0.00600231	-0.233174	0.152521	-1.5288	0.126315	0.224676	2097	461.249	93.3694	636.534	40.8125	374.625	27.8531	318.612	17.9743	417.937
ENSMUSG00000000282	Mnt	240.714	56.8298	170.601	17.2002	206.273	56.349	228.474	57.7602	211.515	-0.496238	0.257564	-1.92666	0.0540222	0.11041	0.148338	0.255675	0.580183	0.561791	0.695432	777	309.799	73.14	219.563	22.1366	265.474	72.5212	294.046	74.3375	287.637
ENSMUSG00000000290	Itgb2	71.4287	13.6864	1135.05	159.155	136.95	36.4097	3534.82	364.313	1219.56	3.99001	0.205928	19.3758	1.24e-83	3.05e-81	4.69289	0.193855	24.2083	1.82e-129	2.4e-126	2411	29.6262	5.67666	470.78	66.0118	56.802	15.1015	1466.12	151.105	43.2141
ENSMUSG00000000295	Hddc2	553.448	127.548	1049.2	146.587	323.473	18.5197	625.753	155.65	637.97	0.923	0.209855	4.39828	1.09e-05	4.7e-05	0.951536	0.212923	4.46893	7.86e-06	3.52e-05	858	645.045	148.658	1222.85	170.848	377.008	21.5848	729.316	181.411	511.026
ENSMUSG00000000296	Tpd52l1	166.1	52.7248	194.018	18.7273	80.6048	6.52427	88.8385	26.3584	132.39	0.2244	0.261824	0.857065	0.391409	0.540293	0.139431	0.27653	0.504217	0.614109	0.737966	969	171.414	54.4116	200.225	19.3264	83.1835	6.733	91.6806	27.2016	127.299
ENSMUSG00000000301	Pemt	406.694	57.2357	511.262	28.7435	261.351	32.6961	292.252	30.6828	367.89	0.330283	0.160355	2.0597	0.0394272	0.0842585	0.161421	0.165642	0.974519	0.329799	0.476893	431	943.605	132.797	1186.22	66.6902	606.382	75.861	678.078	71.1898	774.994
ENSMUSG00000000303	Cdh1	6038.69	1872	7016.4	963.236	14342.4	545.779	11438.8	801.179	9709.06	0.216494	0.184286	1.17477	0.240087	0.373668	-0.326343	0.183971	-1.77388	0.0760823	0.148189	3203	1885.32	584.451	2190.57	300.729	4477.79	170.396	3571.27	250.134	3181.56
ENSMUSG00000000305	Cdh4	908.874	110.79	685.234	58.2525	1510.8	45.3172	1664.64	141.421	1192.39	-0.40748	0.132292	-3.08016	0.00206888	0.00608886	0.140137	0.128532	1.09029	0.275586	0.41677	587	1548.34	188.739	1167.35	99.2377	2573.77	77.2014	2835.85	240.922	2061.05
ENSMUSG00000000308	Ckmt1	0	0	1.37423	1.19084	0.382699	0.662853	0	0	0.439233	2.87945	3.81431	0.754907	0.450305	NA	-1.34609	3.92569	-0.342893	0.731679	NA	823	0	0	1.66979	1.44695	0.465004	0.805411	0	0	0.232502
ENSMUSG00000000317	Bcl6b	23.0022	11.2997	88.1615	26.9373	17.7151	4.23192	76.554	19.3729	51.3582	1.93698	0.403281	4.80305	1.56e-06	7.57e-06	2.11318	0.417024	5.06729	4.04e-07	2.13e-06	652	35.2794	17.3308	135.217	41.3148	27.1704	6.49067	117.414	29.7131	31.2249
ENSMUSG00000000318	Clec10a	1941.91	437.094	1658.53	374.209	1652.04	231.362	2208.3	485.159	1865.2	-0.227445	0.210419	-1.08091	0.279736	0.420352	0.41841	0.210233	1.99022	0.0465668	0.0974977	622	3122.05	702.723	2666.44	601.622	2656.02	371.965	3550.32	779.998	2889.03
ENSMUSG00000000320	Alox12	608.214	15.572	1073.64	18.4943	722.392	95.351	1226.28	84.804	907.633	0.819896	0.125945	6.50993	7.52e-11	5.95e-10	0.764403	0.124694	6.13022	8.78e-10	6.35e-09	2657.5	228.867	5.85964	404.004	6.95927	271.831	35.88	461.443	31.9112	250.349
ENSMUSG00000000325	Arvcf	1469.39	206.933	4169.96	213.045	2227.43	108.75	3494.53	254.962	2840.33	1.50471	0.124893	12.048	1.99e-33	7.9e-32	0.649605	0.124299	5.22613	1.73e-07	9.55e-07	3829	383.752	54.0437	1089.05	55.6399	581.726	28.4018	912.649	66.5872	482.739
ENSMUSG00000000326	Comt	117.922	22.6836	264.529	37.9475	69.19	16.7181	118.078	28.8978	142.43	1.1661	0.246423	4.73211	2.22e-06	1.05e-05	0.775006	0.260466	2.97546	0.00292545	0.00845117	1631.5	72.2783	13.9035	162.139	23.2593	42.4088	10.2471	72.3741	17.7124	57.3436
ENSMUSG00000000339	Rtca	902.697	39.9294	1707.73	72.1808	788.255	92.4728	1349.47	103.15	1187.04	0.919746	0.123524	7.44587	9.63e-14	1e-12	0.775971	0.124265	6.24449	4.25e-10	3.18e-09	737	1224.83	54.1783	2317.14	97.9386	1069.55	125.472	1831.03	139.959	1147.19
ENSMUSG00000000340	Dbt	117.966	22.2874	419.329	51.6448	136.535	34.7053	304.522	10.1866	244.588	1.83032	0.206475	8.86463	7.68e-19	1.17e-17	1.15477	0.205797	5.6112	2.01e-08	1.25e-07	521.5	226.206	42.7371	804.083	99.0313	261.813	66.5489	583.934	19.5333	244.009
ENSMUSG00000000346	Dazap2	18664.3	1104.09	16227	716.366	15454.7	2167.63	13401.9	1333.73	15937	-0.201883	0.128044	-1.57667	0.114873	0.207553	-0.205601	0.128083	-1.60522	0.108445	0.198861	646.5	28869.8	1707.8	25099.8	1108.07	23905.2	3352.87	20730	2062.99	26387.5
ENSMUSG00000000355	Mcts1	189.529	36.6634	211.894	34.7495	131.297	22.9648	275.61	21.7911	202.082	0.161863	0.207306	0.780792	0.434925	0.582406	1.06913	0.209042	5.11443	3.15e-07	1.68e-06	501	378.302	73.1805	422.942	69.3602	262.069	45.8379	550.12	43.4953	320.185
ENSMUSG00000000359	Rem1	0	0	1.36049	1.53856	0	0	0	0	0.340121	2.86558	4.30908	0.665011	0.506043	NA	0	4.40736	0	1	NA	1444	0	0	0.942165	1.06548	0	0	0	0	0
ENSMUSG00000000365	Rnf17	4296.59	869.879	3472.53	574.597	7099.99	864.08	2427.74	182.75	4324.21	-0.307283	0.171793	-1.78868	0.0736661	0.143848	-1.54828	0.171717	-9.01642	1.94e-19	3.23e-18	1843	2331.3	471.991	1884.17	311.773	3852.41	468.844	1317.28	99.1589	3091.86
ENSMUSG00000000374	Trappc10	1924.03	356.26	2479.71	1227.58	1858.85	904.579	2522.13	1783.06	2196.18	0.366025	0.691347	0.529437	0.596502	0.725405	0.440239	0.691331	0.6368	0.524255	0.664692	870	2211.53	409.495	2850.24	1411.02	2136.61	1039.75	2899	2049.49	2174.07
ENSMUSG00000000378	Ccm2	2307.44	126	5714.25	345.254	2832.76	369.706	6310.72	911.862	4291.29	1.30828	0.139501	9.37824	6.71e-21	1.21e-19	1.15564	0.139237	8.2998	1.04e-16	1.4e-15	1004.5	2297.1	125.435	5688.65	343.708	2820.07	368.049	6282.45	907.777	2558.59
ENSMUSG00000000381	Wap	0	0	0	0	0.357789	0.619708	0.288452	0.499613	0.16156	0	4.40746	0	1	NA	-0.384351	4.40736	-0.0872067	0.930507	NA	551	0	0	0	0	0.649344	1.1247	0.523506	0.906738	0.324672
ENSMUSG00000000384	Tbrg4	349.913	19.8675	404.182	41.2512	327.693	17.1981	334.379	37.9645	354.042	0.208079	0.148894	1.39749	0.162265	0.274218	0.0319731	0.14967	0.213624	0.83084	0.896629	667	524.608	29.7864	605.969	61.8458	491.294	25.7843	501.318	56.9183	507.951
ENSMUSG00000000385	Tmprss2	1.01041	1.00466	1.41314	2.44762	8.50567	5.02125	4.44793	3.66753	3.84429	0.466222	1.51137	0.308477	0.757719	0.845564	-0.941143	1.13677	-0.827907	0.407723	0.55689	585	1.7272	1.71738	2.41562	4.18397	14.5396	8.58333	7.60331	6.26928	8.1334
ENSMUSG00000000386	Mx1	8.78586	3.49043	5.64399	7.21868	25.1714	6.18565	24.5149	6.32069	16.029	-0.650434	0.733479	-0.88678	0.375198	0.52403	-0.0356715	0.61848	-0.0576761	0.954007	0.974775	1171.5	7.49967	2.97946	4.81775	6.16191	21.4865	5.28011	20.9261	5.39538	14.4931
ENSMUSG00000000392	Fap	1.02157	1.02135	0.706568	1.22381	0	0	0.865355	1.49884	0.648374	-0.536225	3.1221	-0.171751	0.863633	NA	2.10888	3.17696	0.663803	0.506817	NA	2211	0.46204	0.46194	0.31957	0.553511	0	0	0.391386	0.677901	0.23102
ENSMUSG00000000394	Gcg	0	0	0	0	0	0	0.319093	0.552685	0.0797732	0	4.40746	0	1	NA	0.577427	4.40736	0.131014	0.895764	NA	767	0	0	0	0	0	0	0.416027	0.72058	0
ENSMUSG00000000399	Ndufa9	8681.58	607.379	8365.47	96.0844	6386.73	689.239	7065.29	843.283	7624.77	-0.0535068	0.125321	-0.426956	0.669411	0.781134	0.145668	0.125453	1.16114	0.245584	0.38111	1238	7012.58	490.613	6757.24	77.6126	5158.91	556.736	5707.02	681.166	6085.75
ENSMUSG00000000402	Egfl6	384.926	95.7171	21.9138	11.0733	852.951	45.2169	124.597	50.9356	346.097	-4.13708	0.327112	-12.6473	1.16e-36	5.4e-35	-2.77532	0.278803	-9.95439	2.41e-23	5.25e-22	2704	142.354	35.3983	8.10423	4.09516	315.441	16.7222	46.0788	18.8371	228.897
ENSMUSG00000000409	Lck	1.33949	2.32006	0.350433	0.606968	2.17164	2.82603	4.0201	1.69085	1.97041	-1.85099	2.02434	-0.914366	0.360524	0.508447	0.88178	1.6365	0.53882	0.590011	0.718888	693.5	1.93149	3.34543	0.505311	0.875225	3.13142	4.07503	5.79683	2.43814	2.53145
ENSMUSG00000000411	Tssk3	0.34045	0.589677	1.0238	1.01033	0	0	0.808211	0.870997	0.543116	1.49601	2.92507	0.511442	0.609041	NA	2.02404	2.92701	0.691503	0.489249	NA	1280	0.265977	0.460685	0.799845	0.789323	0	0	0.631415	0.680466	0.132988
ENSMUSG00000000416	Cttnbp2	88.1582	44.6606	39.4134	7.70497	193.247	41.1776	36.3661	10.987	89.2961	-1.16094	0.375803	-3.08924	0.00200669	0.00592657	-2.42038	0.367273	-6.59015	4.39e-11	3.62e-10	3982	22.1392	11.2156	9.89788	1.93495	48.5301	10.3409	9.13261	2.75918	35.3346
ENSMUSG00000000420	Galnt1	2296.18	457.362	2235.67	210.649	2780.78	67.343	2107.94	143.853	2355.14	-0.0386406	0.147317	-0.262295	0.793094	0.869218	-0.399872	0.147035	-2.71956	0.00653689	0.0174408	899	2554.14	508.746	2486.84	234.315	3093.19	74.9088	2344.76	160.014	2823.67
ENSMUSG00000000435	Myf5	0	0	0	0	0	0	0	0	0	NA	NA	NA	NA	NA	NA	NA	NA	NA	NA	2083	0	0	0	0	0	0	0	0	0
ENSMUSG00000000439	Mkrn2	4184.73	314.876	6301.72	322.33	5845.03	700.092	5640.84	688.306	5493.08	0.590607	0.131767	4.48222	7.39e-06	3.26e-05	-0.0513101	0.131573	-0.389973	0.696557	0.803156	1080	3874.75	291.552	5834.93	298.454	5412.07	648.234	5223	637.32	4643.41
ENSMUSG00000000440	Pparg	762.141	139.46	330.984	50.5388	964.603	149.008	407.99	54.4732	616.429	-1.20334	0.188781	-6.37427	1.84e-10	1.4e-09	-1.24041	0.186382	-6.65522	2.83e-11	2.37e-10	915	832.941	152.415	361.731	55.2336	1054.21	162.85	445.89	59.5335	943.576
ENSMUSG00000000441	Raf1	4557.88	1428.87	3026.94	88.4722	10236.1	2050.35	2791.37	370.631	5153.06	-0.590513	0.204671	-2.88517	0.00391198	0.0108609	-1.87474	0.2044	-9.1719	4.65e-20	8.03e-19	745	6117.95	1917.95	4063.01	118.755	13739.7	2752.14	3746.8	497.492	9928.82
ENSMUSG00000000486	2001-09-01	38.9314	2.21182	29.421	2.54603	23.5163	2.71006	42.1195	7.59625	33.497	-0.403365	0.335414	-1.20259	0.229136	0.360464	0.845296	0.340051	2.48579	0.0129264	0.0319493	751	51.8395	2.94517	39.1757	3.39019	31.3133	3.60861	56.0845	10.1149	41.5764
ENSMUSG00000000489	Pdgfb	1936.62	179.356	1794.53	85.1488	2827.93	141.231	3234.07	104.573	2448.28	-0.109859	0.108021	-1.01701	0.309147	0.453389	0.193573	0.106531	1.81707	0.0692068	0.136854	1407.5	1375.93	127.429	1274.97	60.4965	2009.18	100.342	2297.74	74.297	1692.55
ENSMUSG00000000530	Acvrl1	18.2912	10.7728	17.7063	2.13094	17.7511	1.71152	37.3818	9.21912	22.7826	-0.0475413	0.482578	-0.0985152	0.921523	0.956814	1.07006	0.460009	2.32617	0.0200093	0.0468796	1818	10.0612	5.92566	9.73943	1.17214	9.7641	0.941428	20.5621	5.07102	9.91264
ENSMUSG00000000531	Grasp	394.593	57.5903	33.8031	10.0877	327.357	35.7313	79.1378	17.8291	208.723	-3.54156	0.25226	-14.0393	8.96e-45	6.05e-43	-2.04015	0.2239	-9.11188	8.1e-20	1.38e-18	2033	194.094	28.3277	16.6272	4.96196	161.022	17.5757	38.9266	8.76985	177.558
ENSMUSG00000000532	Acvr1b	637.845	237.577	361.463	104.066	368.43	119.274	688.373	385.026	514.028	-0.819428	0.510733	-1.60442	0.108622	0.198331	0.901801	0.510526	1.76642	0.0773258	0.150111	4418	144.374	53.7747	81.8159	23.555	83.3928	26.9973	155.811	87.1495	113.883
ENSMUSG00000000538	Tom1l2	4297.88	654.689	10678.8	905.923	8999.52	297.627	10427.4	299.959	8600.9	1.31301	0.124853	10.5165	7.26e-26	1.81e-24	0.212436	0.124484	1.70653	0.0879086	0.166829	3013	1426.44	217.288	3544.24	300.671	2986.9	98.7811	3460.8	99.555	2206.67
ENSMUSG00000000544	Gpa33	62.9645	7.64992	47.9249	15.4013	144.71	39.2992	157.026	32.325	103.156	-0.391509	0.305454	-1.28173	0.199938	0.323492	0.119181	0.27562	0.432411	0.665442	0.777914	1507	41.7814	5.07626	31.8015	10.2198	96.0252	26.0778	104.197	21.4499	68.9033
ENSMUSG00000000552	Zfp385a	545.943	107.008	336.026	10.9768	518.99	101.955	470.829	78.6822	467.947	-0.700168	0.195857	-3.57489	0.000350371	0.00119924	-0.139517	0.193921	-0.719454	0.471861	0.618314	2298	237.573	46.5656	146.225	4.7767	225.844	44.3669	204.887	34.2394	231.709
ENSMUSG00000000555	Itga5	71.6991	25.8171	38.0718	9.56582	209.782	27.8917	95.6334	22.5761	103.797	-0.912863	0.322224	-2.83301	0.00461123	0.0126043	-1.13877	0.291096	-3.91201	9.15e-05	0.00035049	2472.5	28.9986	10.4417	15.3981	3.86889	84.846	11.2808	38.6788	9.13089	56.9223
ENSMUSG00000000560	Gabra2	0.34045	0.589677	0	0	1.48097	1.28474	0.808211	0.870997	0.657409	-0.927815	2.89885	-0.320063	0.74892	NA	-0.86109	2.61775	-0.328943	0.742199	NA	2436.5	0.139729	0.242018	0	0	0.607829	0.527288	0.33171	0.357479	0.373779
ENSMUSG00000000561	Wdr77	113.809	4.54123	337.689	30.0413	60.1547	8.15889	138.408	7.9023	162.515	1.56939	0.177814	8.82598	1.09e-18	1.63e-17	1.2033	0.200023	6.01583	1.79e-09	1.25e-08	1095	103.935	4.14724	308.392	27.435	54.9358	7.45105	126.4	7.21671	79.4354
ENSMUSG00000000562	Adora3	0	0	0	0	1.86367	1.7395	2.51656	0.400987	1.09506	0	2.49502	0	1	1	0.438779	2.02184	0.21702	0.828193	0.895273	1663	0	0	0	0	1.12067	1.046	1.51326	0.241123	0.560335
ENSMUSG00000000563	Atp5f1	3969.42	194.136	6923.49	232.088	2514.29	62.457	5217.98	385.248	4656.29	0.802596	0.0971898	8.25804	1.48e-16	1.93e-15	1.05315	0.097853	10.7626	5.17e-27	1.43e-25	888.5	4467.55	218.498	7792.33	261.214	2829.82	70.2948	5872.79	433.593	3648.69
ENSMUSG00000000567	Sox9	2.3731	2.57439	1.73322	1.60908	1.39516	1.58081	4.36843	0.786296	2.46748	-0.452854	1.41974	-0.31897	0.749749	0.839704	1.62434	1.40211	1.15849	0.246663	0.382347	4135	0.573905	0.622586	0.419159	0.389135	0.337402	0.3823	1.05645	0.190156	0.455654
ENSMUSG00000000568	Hnrnpd	8295.55	1014.69	2156.91	334.518	2998.14	818.37	1703.92	168.098	3788.63	-1.9433	0.194505	-9.99101	1.67e-23	3.59e-22	-0.815259	0.19495	-4.18189	2.89e-05	0.000119483	1104	7514.09	919.103	1953.72	303.006	2715.71	741.278	1543.41	152.262	5114.9
ENSMUSG00000000579	Dynlt1c	1.02157	1.02135	1.73037	0.590196	1.76586	2.14261	1.24433	1.40994	1.44053	0.764273	1.75177	0.436287	0.662628	0.776674	-0.471996	1.68384	-0.280309	0.77924	0.864432	1632	0.625963	0.625827	1.06028	0.36164	1.08202	1.31287	0.762454	0.863932	0.853991
ENSMUSG00000000581	C1d	2800.63	633.269	3497.26	528.226	1009.04	55.2672	2400.33	423.538	2426.82	0.320548	0.186164	1.72186	0.0850949	0.16208	1.25018	0.187585	6.66459	2.65e-11	2.24e-10	625	4481	1013.23	5595.62	845.162	1614.47	88.4275	3840.53	677.662	3047.73
ENSMUSG00000000594	Gm2a	304.632	36.5591	298.262	15.2852	224.497	24.517	179.532	36.8629	251.731	-0.0306833	0.182864	-0.167793	0.866746	0.919702	-0.32457	0.187877	-1.72756	0.0840665	0.161034	4127	73.8144	8.85851	72.271	3.70371	54.3973	5.94063	43.5018	8.93214	64.1058
ENSMUSG00000000600	Krit1	1092.41	157.037	1491.48	35.0241	1380.17	62.4083	1631.64	137.755	1398.93	0.449158	0.131077	3.42668	0.000610998	0.0020004	0.241054	0.130209	1.85128	0.0641292	0.12834	3334.5	327.61	47.0945	447.288	10.5036	413.906	18.7159	489.32	41.3122	370.758
ENSMUSG00000000605	Clcn4	866.286	48.2523	1400.06	135.525	976.307	128.332	1740.05	135.293	1245.68	0.692492	0.137207	5.04707	4.49e-07	2.34e-06	0.833469	0.136392	6.11085	9.91e-10	7.12e-09	2280.5	379.867	21.1587	613.926	59.4279	428.111	56.2736	763.014	59.3259	403.989
ENSMUSG00000000606	Vmn2r88	0	0	0	0	0	0	0	0	0	NA	NA	NA	NA	NA	NA	NA	NA	NA	NA	4394	0	0	0	0	0	0	0	0	0
ENSMUSG00000000617	Grm6	1.02135	1.76903	0	0	0	0	0	0	0.255338	-2.41575	4.32766	-0.558211	0.5767	NA	0	4.40736	0	1	NA	3798	0.268918	0.465779	0	0	0	0	0	0	0.134459
ENSMUSG00000000627	Sema4f	61.2244	13.2871	74.6879	29.7003	95.3842	21.8287	32.7599	4.7484	66.0141	0.284771	0.337152	0.844636	0.398314	0.547194	-1.53768	0.343574	-4.47554	7.62e-06	3.42e-05	1839	33.2922	7.22517	40.6133	16.1502	51.8675	11.8699	17.814	2.58206	42.5798
ENSMUSG00000000628	Hk2	87.055	14.681	18.777	3.55532	131.945	21.8111	42.907	9.33611	70.1711	-2.21544	0.320831	-6.90532	5.01e-12	4.43e-11	-1.62502	0.274874	-5.91187	3.38e-09	2.29e-08	1693	51.4205	8.67156	11.091	2.10001	77.9357	12.8831	25.3438	5.51453	64.6781
ENSMUSG00000000631	Myo18a	2731.16	52.1825	3571.84	518.519	3811.93	581.449	4700.29	939.704	3703.8	0.387106	0.170994	2.26386	0.0235826	0.054108	0.302218	0.170588	1.77163	0.0764562	0.148813	5415.5	504.322	9.63577	659.559	95.7472	703.893	107.368	867.933	173.521	604.107
ENSMUSG00000000632	Sez6	19.3496	7.26034	55.5843	17.6809	19.2083	13.2213	47.5484	0.340884	35.4227	1.52304	0.449927	3.38509	0.000711548	0.00229815	1.3183	0.452445	2.91373	0.00357133	0.0101258	3226	5.99802	2.25057	17.2301	5.48074	5.95422	4.09837	14.7391	0.105668	5.97612
ENSMUSG00000000673	Haao	2.37868	2.36547	0	0	1.50588	1.76241	2.68799	2.60094	1.64314	-3.63509	2.05832	-1.76605	0.077388	0.149785	0.837263	1.81021	0.462523	0.643706	0.761214	750.5	3.16946	3.15186	0	0	2.00651	2.34831	3.5816	3.46561	2.58798
ENSMUSG00000000682	Cd52	1.02201	1.77018	0	0	0	0	0	0	0.255503	-2.41661	4.32761	-0.558417	0.57656	NA	0	4.40736	0	1	NA	506	2.01979	3.49838	0	0	0	0	0	0	1.00989
ENSMUSG00000000686	Abhd15	93.1904	15.8617	197.176	9.55098	133.801	11.7027	240.57	39.5793	166.184	1.08165	0.204699	5.2841	1.26e-07	7.02e-07	0.848413	0.196751	4.31211	1.62e-05	6.92e-05	591	157.683	26.8387	333.631	16.1607	226.397	19.8016	407.055	66.97	192.04
ENSMUSG00000000690	Hoxb6	2.04358	2.04403	0	0	0.728488	0.633314	0.781709	0.710387	0.888446	-3.4157	2.35498	-1.45041	0.146943	0.25345	0.1247	2.36248	0.0527833	0.957905	NA	1642.5	1.24419	1.24446	0	0	0.443524	0.385579	0.475926	0.432503	0.843858
ENSMUSG00000000693	Loxl3	11.5398	4.66743	6.5573	3.86998	9.24546	6.1477	10.7643	2.82212	9.52671	-0.812198	0.722732	-1.12379	0.261103	0.398521	0.227826	0.6981	0.326351	0.744159	0.839743	617	18.7031	7.56472	10.6277	6.27226	14.9845	9.96386	17.4462	4.57394	16.8438
ENSMUSG00000000701	Tcl1b5	149.193	40.9994	115.652	12.9934	316.348	17.4477	154.204	20.4372	183.849	-0.366617	0.219018	-1.67391	0.0941484	0.176174	-1.03598	0.207719	-4.98741	6.12e-07	3.15e-06	1055	141.415	38.862	109.623	12.316	299.856	16.5381	146.165	19.3718	220.635
ENSMUSG00000000706	Btn1a1	29.8502	7.73614	59.0687	8.66564	19.3795	5.05909	52.0872	19.3544	40.0964	0.98476	0.370736	2.65623	0.00790196	0.0204579	1.4203	0.389206	3.64921	0.000263048	0.000933528	1077	27.7161	7.18305	54.8456	8.04609	17.994	4.69739	48.3633	17.9707	22.855
ENSMUSG00000000708	Kat2b	25.083	5.75633	3.51004	4.37418	16.2822	1.13072	7.46743	3.53267	13.0857	-2.84759	0.716087	-3.9766	6.99e-05	0.000267958	-1.1472	0.634452	-1.80817	0.0705794	0.139088	450	55.74	12.7918	7.80008	9.72041	36.1826	2.51271	16.5943	7.85038	45.9613
ENSMUSG00000000711	Rab5b	552.067	91.9885	598.689	34.9905	720.386	85.1472	804.621	121.842	668.941	0.116744	0.167649	0.696359	0.486204	0.630185	0.159826	0.165505	0.965689	0.3342	0.48167	2404.5	229.597	38.2568	248.987	14.5521	299.599	35.4116	334.631	50.6726	264.598
ENSMUSG00000000724	Cryba1	0.681342	1.18012	1.76642	3.05953	0	0	0.638186	1.10537	0.771487	1.37377	3.33726	0.411648	0.680598	NA	1.64348	3.46558	0.474228	0.635337	NA	1077.5	0.632336	1.09524	1.63937	2.83947	0	0	0.592284	1.02587	0.316168
ENSMUSG00000000730	Dnmt3l	3294.22	463.469	739.186	34.9882	7616.71	970.93	2321.92	85.8691	3493.01	-2.15584	0.140505	-15.3435	3.91e-53	3.64e-51	-1.71367	0.13748	-12.4648	1.16e-35	5.39e-34	1365.5	2412.46	339.413	541.33	25.623	5577.96	711.044	1700.42	62.8848	3995.21
ENSMUSG00000000731	Aire	715.401	60.2944	125.502	19.1466	627.834	86.4605	200.524	49.51	417.315	-2.51005	0.19913	-12.6051	1.98e-36	9.07e-35	-1.64971	0.19241	-8.57393	1e-17	1.46e-16	1724.5	414.846	34.9634	72.7759	11.1027	364.067	50.1366	116.28	28.7098	389.456
ENSMUSG00000000732	Icosl	6052.49	1053.44	6843.78	609.089	9369.44	506.676	8618.91	314.757	7721.16	0.177227	0.134538	1.3173	0.187739	0.307822	-0.120457	0.134263	-0.897169	0.369629	0.518789	2131	2840.21	494.34	3211.53	285.823	4396.74	237.765	4044.54	147.704	3618.47
ENSMUSG00000000738	Spg7	1469.12	183.371	2383.85	76.0635	1759.88	273.03	1989.8	265.771	1900.67	0.698368	0.152718	4.57293	4.81e-06	2.18e-05	0.177148	0.152515	1.16151	0.245435	0.380958	845	1738.61	217.007	2821.13	90.016	2082.7	323.113	2354.79	314.522	1910.66
ENSMUSG00000000739	Sult5a1	1528.26	55.3928	1145.35	86.5101	1016.5	57.4299	875.219	131.502	1141.33	-0.415963	0.133612	-3.11321	0.00185063	0.00550497	-0.216191	0.134782	-1.604	0.108714	0.199299	711	2149.45	77.9083	1610.91	121.674	1429.67	80.7734	1230.97	184.953	1789.56
ENSMUSG00000000740	Rpl13	331.285	68.7287	426.569	29.4396	123.091	12.2344	328.771	40.4326	302.429	0.365112	0.183416	1.99062	0.0465226	0.0971084	1.4191	0.194189	7.30781	2.72e-13	2.75e-12	780	424.724	88.1137	546.884	37.7431	157.81	15.6852	421.501	51.8366	291.267
ENSMUSG00000000743	Chmp1a	2858.35	208.961	7600.91	447.305	2797.13	419.148	6481.23	844.073	4934.4	1.41097	0.143932	9.80304	1.09e-22	2.22e-21	1.21227	0.143993	8.41895	3.8e-17	5.27e-16	1051	2719.65	198.821	7232.07	425.599	2661.4	398.808	6166.73	803.114	2690.52
ENSMUSG00000000751	Rpa1	11097.7	1582.45	16189	621.089	18700.5	6010.11	14646.4	4766.84	15158.4	0.544749	0.231375	2.3544	0.0185525	0.043639	-0.352556	0.231314	-1.52415	0.127472	0.226242	2040	5440.05	775.71	7935.77	304.455	9166.93	2946.13	7179.6	2336.68	7303.49
ENSMUSG00000000753	Serpinf1	52.7783	18.3175	19.0297	12.5907	28.8261	12.6169	17.4778	11.5456	29.528	-1.47123	0.583976	-2.51933	0.0117578	0.0291568	-0.707115	0.590629	-1.19722	0.23122	0.364014	737.5	71.5638	24.8373	25.803	17.0722	39.0862	17.1077	23.6987	15.6551	55.325
ENSMUSG00000000759	Tubgcp3	680.745	129.581	797.315	44.5482	598.481	63.738	530.137	66.8274	651.67	0.22802	0.166419	1.37016	0.170638	0.285324	-0.175744	0.167664	-1.04819	0.29455	0.438496	2018	337.336	64.2125	395.102	22.0754	296.571	31.5847	262.704	33.1157	316.954
ENSMUSG00000000766	Oprm1	4.75067	1.58793	0.687117	0.595418	0.703578	0.609582	0.462616	0.801275	1.651	-2.78159	1.65294	-1.68281	0.092411	0.173482	-0.480015	1.92763	-0.249018	0.803347	0.879058	1440	3.29908	1.10273	0.477165	0.413485	0.488596	0.423321	0.321261	0.556441	1.89384
ENSMUSG00000000776	Polr3d	2042.84	330.703	2160.39	96.3411	1670.53	190.783	2281.9	144.314	2038.91	0.0807893	0.140294	0.575856	0.564713	0.697946	0.449616	0.14039	3.20262	0.00136183	0.00420579	603	3387.79	548.43	3582.73	159.77	2770.36	316.389	3784.25	239.327	3079.08
ENSMUSG00000000782	Tcf7	3980.73	225.037	4369.43	310.418	4309.79	188.88	3311.66	164.867	3992.9	0.134365	0.10263	1.30921	0.190463	0.311286	-0.37982	0.10267	-3.69941	0.000216097	0.00078034	2106.5	1889.74	106.83	2074.26	147.362	2045.95	89.6654	1572.12	78.2659	1967.84
ENSMUSG00000000787	Ddx3x	21201.1	3447.65	8809.04	1520.8	25207	2234.38	8527.21	2161.81	15936.1	-1.2671	0.19491	-6.50096	7.98e-11	6.28e-10	-1.56364	0.194867	-8.02414	1.02e-15	1.28e-14	802	26435.3	4298.81	10983.8	1896.27	31430.1	2786.01	10632.4	2695.52	28932.7
ENSMUSG00000000791	Il12rb1	5.0851	2.7144	7.34921	4.31412	8.90128	4.88125	6.76523	4.99116	7.02521	0.528211	0.881962	0.598904	0.549237	0.685307	-0.422579	0.843813	-0.500797	0.616514	0.740285	1216.5	4.18011	2.23132	6.04128	3.54634	7.31712	4.01253	5.56123	4.10289	5.74861
ENSMUSG00000000792	Slc5a5	116.992	55.6029	94.552	28.7524	104.937	7.39935	319.925	44.4576	159.102	-0.306777	0.303954	-1.00929	0.312836	0.457426	1.60755	0.296183	5.42754	5.71e-08	3.36e-07	2928	39.9564	18.9901	32.2923	9.81982	35.8391	2.5271	109.264	15.1836	37.8978
ENSMUSG00000000794	Kcnn3	38.5174	13.9669	196.576	58.9612	77.118	14.1277	834.432	125.119	286.661	2.35077	0.281832	8.34106	7.36e-17	9.77e-16	3.43475	0.260639	13.1782	1.17e-39	6.77e-38	5599	6.87933	2.49453	35.1091	10.5307	13.7735	2.52326	149.032	22.3467	10.3264
ENSMUSG00000000804	Usp32	1772.83	259.846	1866.05	59.5577	1204.49	377.807	1250.65	262.42	1523.51	0.0739233	0.2104	0.351347	0.725328	0.821457	0.0541032	0.211126	0.25626	0.79775	0.875907	566	3132.22	459.092	3296.91	105.226	2128.07	667.504	2209.63	463.639	2630.14
ENSMUSG00000000805	Car4	6.78266	1.6064	3.14585	2.79397	4.3322	1.83312	1.09666	1.34407	3.83934	-1.11261	1.01539	-1.09574	0.273191	0.412713	-1.97782	1.18069	-1.67514	0.0939066	0.176195	604	11.2296	2.6596	5.20837	4.62578	7.17251	3.03497	1.81567	2.22529	9.20104
ENSMUSG00000000811	Txnrd3	4142.58	585.256	7345.42	525.417	6194.57	595.488	5927.9	691.377	5902.62	0.826277	0.140575	5.87782	4.16e-09	2.74e-08	-0.0635026	0.140402	-0.452289	0.65106	0.767002	2665	1554.44	219.608	2756.25	197.155	2324.42	223.448	2224.35	259.428	1939.43
ENSMUSG00000000817	Fasl	1.70225	2.94838	0.700867	1.21394	0	0	0	0	0.600779	-1.28169	4.00386	-0.320114	0.748882	NA	0	4.16652	0	1	NA	1171.5	1.45305	2.51676	0.598264	1.03622	0	0	0	0	0.726526
ENSMUSG00000000823	Zfp512b	4127.98	496.704	5585.77	300.374	5477.41	379.379	5282.23	254.288	5118.35	0.436271	0.117938	3.69914	0.00021633	0.000765579	-0.0523467	0.117717	-0.444684	0.656548	0.770938	694	5948.09	715.712	8048.66	432.815	7892.52	546.655	7611.28	366.41	6920.3
ENSMUSG00000000826	Dnajc5	2298.24	295.745	5409.41	462.857	4567.76	275.546	7444.41	841.466	4929.96	1.23487	0.135282	9.1281	6.97e-20	1.17e-18	0.704779	0.134552	5.23796	1.62e-07	9e-07	2299	999.671	128.641	2352.94	201.33	1986.85	119.855	3238.11	366.014	1493.26
ENSMUSG00000000827	Tpd52l2	10774.7	591.635	8104.38	413.649	9733.13	414.675	8265.02	352.432	9219.31	-0.410846	0.0949923	-4.32504	1.53e-05	6.44e-05	-0.235808	0.0949572	-2.48331	0.0130168	0.0321393	877	12285.9	674.612	9241.03	471.664	11098.2	472.834	9424.19	401.861	11692
ENSMUSG00000000838	Fmr1	3100.76	401.106	3545.36	208.53	2549.17	362.646	2548.71	372.197	2936	0.193301	0.153215	1.26163	0.207082	0.332742	-0.00027839	0.153518	-0.0018134	0.998553	1	2870	1080.4	139.758	1235.32	72.6584	888.214	126.357	888.054	129.685	984.309
ENSMUSG00000000861	Bcl11a	29.4471	2.80118	2.78972	3.9893	12.1723	8.58243	7.1428	0.571488	12.888	-3.40514	0.78698	-4.32685	1.51e-05	6.4e-05	-0.760951	0.692139	-1.09942	0.271585	0.412151	2695	10.9266	1.0394	1.03515	1.48026	4.51663	3.18458	2.65039	0.212055	7.72159
ENSMUSG00000000869	Il4	45.7561	17.1281	28.8164	4.33479	17.8007	7.96554	20.0391	2.2191	28.1031	-0.667452	0.412143	-1.61947	0.105347	0.193464	0.162611	0.447581	0.363311	0.716372	0.818558	565.5	80.9126	30.2884	50.9573	7.6654	31.4779	14.0858	35.4361	3.92414	56.1952
ENSMUSG00000000876	Pxmp4	1363.04	105.329	1464.54	44.591	1017.55	56.5206	1048.02	101.739	1223.29	0.103623	0.118767	0.872486	0.382943	0.5318	0.0428202	0.119962	0.356948	0.721131	0.821737	1674.5	813.999	62.9015	874.612	26.6294	607.672	33.7537	625.873	60.7581	710.836
ENSMUSG00000000881	Dlg3	157.797	28.7708	275.496	56.6408	102.903	14.459	116.195	22.767	163.097	0.803433	0.229331	3.50338	0.0004594	0.00153644	0.171506	0.240454	0.71326	0.475685	0.621591	4288.5	36.7954	6.70883	64.2405	13.2076	23.995	3.37159	27.0945	5.30885	30.3952
ENSMUSG00000000884	Gnb1l	883.311	73.4421	1986.81	99.9224	1116.49	184.807	2095.82	230.065	1520.61	1.16948	0.148091	7.897	2.86e-15	3.39e-14	0.908935	0.147385	6.16706	6.96e-10	5.08e-09	637	1386.67	115.294	3119	156.864	1752.74	290.12	3290.14	361.17	1569.71
ENSMUSG00000000889	Dbh	159.029	62.4255	139.37	1.3916	186.94	25.0408	189.432	60.0922	168.693	-0.190523	0.291511	-0.653572	0.513388	0.653307	0.01715	0.287183	0.0597181	0.95238	0.973826	1378.5	115.364	45.2851	101.102	1.0095	135.611	18.1653	137.419	43.5924	125.488
ENSMUSG00000000901	Mmp11	29.8123	10.3301	17.0249	4.59142	16.2104	13.3271	12.9728	9.75154	19.0051	-0.808753	0.703515	-1.14959	0.250313	0.385745	-0.31378	0.721225	-0.435066	0.663515	0.776158	733	40.6716	14.0929	23.2263	6.26388	22.1151	18.1816	17.6982	13.3036	31.3933
ENSMUSG00000000902	Smarcb1	7368.65	449.244	6881.39	239.563	5792.09	489.648	6606.18	688.34	6662.08	-0.0986857	0.115919	-0.851332	0.394585	0.543755	0.189692	0.115995	1.63535	0.101977	0.188869	1641	4490.34	273.762	4193.41	145.986	3529.61	298.384	4025.7	419.464	4009.97
ENSMUSG00000000903	Vpreb3	2.04314	2.0427	6.86078	5.02782	1.76494	1.63225	13.359	1.67346	6.00696	1.75577	1.02185	1.71823	0.0857544	0.163132	2.90108	1.02822	2.82146	0.00478057	0.0131806	677	3.01794	3.01728	10.1341	7.42662	2.60701	2.411	19.7326	2.47188	2.81247
ENSMUSG00000000915	Hip1r	6136.69	855.232	12082.1	1091.23	9511.77	109.612	12603.2	504.211	10083.4	0.977301	0.122326	7.98928	1.36e-15	1.64e-14	0.405997	0.122125	3.32443	0.000886001	0.00284449	817	7511.24	1046.8	14788.3	1335.66	11642.3	134.164	15426.2	617.149	9576.78
ENSMUSG00000000916	Nsun5	550.909	17.2447	589.897	14.5796	659.942	34.823	499.595	72.8208	575.086	0.0985435	0.134943	0.730262	0.46523	0.610458	-0.402571	0.134207	-2.99962	0.00270318	0.00786371	729	755.705	23.6552	809.186	19.9995	905.27	47.7682	685.316	99.8913	830.487
ENSMUSG00000000934	Top1mt	35.8774	2.9034	401.02	26.8086	21.4332	13.0169	349.606	59.7323	201.984	3.48221	0.266371	13.0727	4.71e-39	2.52e-37	4.03123	0.293957	13.7137	8.41e-43	5.63e-41	754	47.5828	3.85066	531.857	35.5551	28.426	17.2639	463.668	79.2206	38.0044
ENSMUSG00000000938	Hoxa10	4.06441	2.04508	5.46944	5.10218	10.777	2.35794	15.4756	3.30351	8.9466	0.436493	0.836451	0.521839	0.601782	0.729608	0.514436	0.708818	0.725766	0.467982	0.614649	1573	2.58386	1.30011	3.47708	3.2436	6.85121	1.49901	9.83826	2.10013	4.71753
ENSMUSG00000000942	Hoxa4	1.01599	0.00985943	1.71377	1.14003	1.04937	1.03758	1.03952	0.916427	1.20466	0.759712	1.67236	0.454275	0.649631	0.766595	-0.00281169	1.71283	-0.00164154	0.99869	1	1594	0.637386	0.00618534	1.07514	0.715202	0.658324	0.650926	0.652145	0.574923	0.647855
ENSMUSG00000000948	Gm38393	23.696	4.75184	36.4254	19.4655	10.2235	10.0134	4.62764	2.21036	18.7432	0.621619	0.600973	1.03435	0.30097	0.444282	-1.18679	0.715727	-1.65817	0.0972841	0.18154	869	27.2681	5.46817	41.9165	22.3999	11.7647	11.5229	5.32525	2.54357	19.5164
ENSMUSG00000000957	Mmp14	35.5633	16.3622	22.7532	8.35362	29.3186	13.5773	15.9882	12.8019	25.9058	-0.642784	0.566057	-1.13555	0.256147	0.392553	-0.889249	0.575659	-1.54475	0.122407	0.219156	779	45.6525	21.0041	29.2082	10.7235	37.6362	17.4291	20.524	16.4338	41.6443
ENSMUSG00000000958	Slc7a7	156.482	19.0116	133.552	8.56124	163.194	25.4559	120.411	5.35605	143.41	-0.228807	0.194294	-1.17763	0.238943	0.372339	-0.437035	0.193057	-2.26376	0.0235887	0.0541052	687.5	227.61	27.6532	194.257	12.4527	237.373	37.0267	175.144	7.79062	232.492
ENSMUSG00000000959	Oxa1l	2568.38	77.7949	2479.55	52.4602	2199.45	171.979	2414.42	296.624	2415.45	-0.0507801	0.118303	-0.429237	0.667751	0.780017	0.135064	0.118379	1.14095	0.253892	0.390982	1059	2425.29	73.4608	2341.41	49.5375	2076.92	162.398	2279.9	280.098	2251.1
ENSMUSG00000000976	Heatr6	2922.72	301.249	2389.02	298.931	4551.1	281.839	2876.87	248.212	3184.92	-0.291019	0.134017	-2.1715	0.0298931	0.0663896	-0.661445	0.133361	-4.95982	7.06e-07	3.61e-06	709	4122.31	424.893	3369.56	421.623	6419.04	397.516	4057.64	350.087	5270.67
ENSMUSG00000000982	Ccl3	16.6195	4.2416	2.75417	1.11377	15.5648	3.48043	4.48131	1.69204	9.85494	-2.58585	0.738451	-3.50172	0.000462258	0.00154514	-1.76589	0.64544	-2.73595	0.00621996	0.0166759	766	21.6965	5.53733	3.59552	1.45401	20.3195	4.54364	5.85027	2.20893	21.008
ENSMUSG00000000983	Wfdc18	0.34045	0.589677	0	0	0.357789	0.619708	0.808211	0.870997	0.376613	-0.927812	3.68416	-0.251838	0.801166	NA	1.05996	3.59188	0.2951	0.767918	NA	534	0.637547	1.10426	0	0	0.670016	1.1605	1.5135	1.63108	0.653782
ENSMUSG00000001014	Icam4	0	0	0	0	0	0	0	0	0	NA	NA	NA	NA	NA	NA	NA	NA	NA	NA	999.5	0	0	0	0	0	0	0	0	0
ENSMUSG00000001016	Ilf2	4303.14	212.239	4453.58	68.8783	3931.86	337.484	4394.33	374.324	4270.73	0.0495952	0.10958	0.452592	0.650842	0.767431	0.160477	0.109572	1.46458	0.143036	0.248873	1864.5	2307.93	113.831	2388.62	36.942	2108.8	181.005	2356.84	200.764	2208.37
ENSMUSG00000001017	Chtop	3662.68	145.226	1989.14	196.337	3313.58	272.195	2110.89	33.2443	2769.08	-0.88069	0.112517	-7.82714	4.99e-15	5.82e-14	-0.650416	0.112284	-5.79258	6.93e-09	4.51e-08	2012	1820.42	72.1801	988.64	97.5829	1646.91	135.286	1049.15	16.523	1733.66
ENSMUSG00000001018	Snapin	3226.65	165.86	3224.05	480.834	2608.63	361.069	1893.82	521.287	2738.29	-0.00112188	0.186446	-0.00601719	0.995199	0.999089	-0.462297	0.186858	-2.47405	0.0133591	0.0329154	1575	2048.67	105.308	2047.01	305.291	1656.27	229.25	1202.42	330.976	1852.47
ENSMUSG00000001020	S100a4	0	0	0	0	0	0	0	0	0	NA	NA	NA	NA	NA	NA	NA	NA	NA	NA	417	0	0	0	0	0	0	0	0	0
ENSMUSG00000001021	S100a3	0.675322	0.584906	0.673368	1.16631	0.34579	0.598925	0.607545	0.528153	0.575506	0.00696175	2.68729	0.00259062	0.997933	NA	0.607004	2.73523	0.221921	0.824375	NA	712	0.948485	0.821497	0.945742	1.63807	0.485659	0.841187	0.853293	0.741788	0.717072
ENSMUSG00000001023	S100a5	0	0	0	0	0.765397	1.32571	0	0	0.191349	0	4.40746	0	1	NA	-2.31442	4.36207	-0.530579	0.595711	NA	426.5	0	0	0	0	1.7946	3.10834	0	0	0.8973
ENSMUSG00000001025	S100a6	8.44586	3.16775	1.36049	1.53856	15.8395	6.06561	7.08565	0.486969	8.18286	-2.61433	0.963	-2.71478	0.00663196	0.0174928	-1.15823	0.670987	-1.72616	0.0843195	0.161414	597.5	14.1353	5.30167	2.27696	2.57499	26.5096	10.1516	11.8588	0.81501	20.3224
ENSMUSG00000001027	Scn4a	0.334872	0.580014	0	0	0.703578	0.609582	1.76549	1.08937	0.700985	-0.927816	2.6186	-0.354317	0.723101	NA	1.30045	2.33968	0.555822	0.578332	NA	3520.5	0.0951204	0.164753	0	0	0.199852	0.173152	0.501488	0.309437	0.147486
ENSMUSG00000001029	Icam2	0	0	0	0	0.740487	0.642368	0.607545	0.528153	0.337008	0	3.8238	0	1	NA	-0.298852	3.71951	-0.0803472	0.935961	NA	574	0	0	0	0	1.29005	1.11911	1.05844	0.920127	0.645024
ENSMUSG00000001034	Mapk7	965.199	79.3516	1258.86	73.6755	1169.33	128.409	1274.47	74.1054	1166.97	0.383295	0.126167	3.03801	0.00238148	0.00691627	0.124639	0.12536	0.994248	0.320102	0.466428	949.5	1016.53	83.5719	1325.81	77.594	1231.53	135.238	1342.25	78.0468	1124.03
ENSMUSG00000001036	Epn2	18407.9	1668.83	10405.3	1218.43	26434.4	297.276	12433.4	2001.78	16920.3	-0.823026	0.141868	-5.80135	6.58e-09	4.24e-08	-1.08813	0.141754	-7.67621	1.64e-14	1.84e-13	821	22421.4	2032.68	12674	1484.08	32197.8	362.09	15144.2	2438.23	27309.6
ENSMUSG00000001039	B9d1	1447.13	282.396	619.605	53.1653	949.068	33.5679	701.695	129.486	929.374	-1.22356	0.174275	-7.02083	2.21e-12	2.02e-11	-0.436249	0.174193	-2.50441	0.0122657	0.0305168	627.5	2306.18	450.034	987.419	84.7256	1512.46	53.4947	1118.24	206.352	1909.32
ENSMUSG00000001052	Sec24b	2724.95	630.74	4166.32	585.698	4863.74	305.826	4489.84	527.682	4061.21	0.612471	0.172657	3.54733	0.000389157	0.00131876	-0.115307	0.17223	-0.669494	0.503181	0.646898	829	3287.03	760.844	5025.72	706.511	5866.99	368.909	5415.98	636.528	4577.01
ENSMUSG00000001053	N4bp3	15.2823	13.3253	0	0	2.85122	1.58883	2.71863	2.36751	5.21303	-6.31929	1.54456	-4.09133	4.29e-05	0.000169925	-0.115585	1.19731	-0.0965373	0.923094	0.954487	846	18.0641	15.7509	0	0	3.37024	1.87805	3.21351	2.79848	10.7172
ENSMUSG00000001054	Rmnd5b	941.15	95.4055	2201.82	14.0445	1475.6	165.277	2625.04	168.682	1810.9	1.22611	0.125245	9.7897	1.25e-22	2.52e-21	0.831255	0.123863	6.71109	1.93e-11	1.65e-10	1049.5	896.761	90.9057	2097.97	13.3821	1406	157.482	2501.23	160.726	1151.38
ENSMUSG00000001056	Nhp2	2172.84	485.744	1921	261.097	1100.11	87.6808	1603.8	342.087	1699.44	-0.177626	0.194606	-0.912745	0.361377	0.509502	0.543759	0.195498	2.7814	0.00541243	0.0147359	933.5	2327.62	520.347	2057.84	279.697	1178.48	93.9269	1718.05	366.456	1753.05
ENSMUSG00000001062	Vps9d1	2814.84	281.819	1894.49	129.608	3356.51	112.301	2148.5	369.063	2553.58	-0.571302	0.143344	-3.98553	6.73e-05	0.000258731	-0.643147	0.142868	-4.50168	6.74e-06	3.05e-05	1937	1453.19	145.492	978.055	66.9119	1732.84	57.9766	1109.19	190.533	1593.02
ENSMUSG00000001065	Zfp276	3050.4	246.213	3159.85	207.132	4020.7	149.874	3711.9	510.984	3485.71	0.0508766	0.126178	0.403213	0.686791	0.793485	-0.115632	0.12572	-0.919754	0.357701	0.507093	882.5	3456.55	278.995	3580.57	234.711	4556.03	169.829	4206.12	579.019	4006.29
ENSMUSG00000001076	C1ql4	0.340671	0.59006	1.04325	1.06024	0.728488	0.633314	0.895996	0.866981	0.752102	1.51784	2.37795	0.638296	0.523281	NA	0.274113	2.2959	0.119393	0.904964	NA	1474	0.23112	0.400312	0.70777	0.719296	0.494225	0.429657	0.607867	0.588182	0.362673
ENSMUSG00000001082	Mfsd10	1627.77	258.593	1041	79.3095	1805.27	96.4122	1058.67	33.852	1383.18	-0.644755	0.133946	-4.81355	1.48e-06	7.21e-06	-0.769923	0.133348	-5.77378	7.75e-09	5.01e-08	811	2007.11	318.857	1283.6	97.7923	2225.98	118.881	1305.39	41.7411	2116.54
ENSMUSG00000001089	Luzp1	6084.09	474.252	7886.62	1044.57	9928	1008.82	12100.4	3442.98	8999.77	0.374348	0.188904	1.98168	0.0475147	0.098799	0.285502	0.188683	1.51313	0.130246	0.230291	3775	1611.68	125.63	2089.17	276.706	2629.94	267.237	3205.39	912.048	2120.81
ENSMUSG00000001095	Slc13a2	1.01041	1.00466	3.1378	1.10974	3.35756	3.10785	1.4729	1.78739	2.24467	1.62868	1.50124	1.08489	0.277971	0.418251	-1.2102	1.39841	-0.86541	0.386814	0.535521	2412	0.418911	0.416528	1.30091	0.460091	1.39202	1.2885	0.610655	0.74104	0.905467
ENSMUSG00000001098	Kctd10	2389.44	273.078	3253.88	189.083	4062.62	753.34	4151.23	497.869	3464.29	0.445435	0.154426	2.88445	0.00392101	0.0108822	0.0311434	0.153806	0.202484	0.839538	0.902229	850	2811.11	321.268	3828.09	222.451	4779.56	886.283	4883.8	585.728	3795.33
ENSMUSG00000001100	Poldip2	2608.57	287.052	5611.28	381.025	2707.42	206.989	5557.46	429.744	4121.19	1.10508	0.124168	8.89982	5.59e-19	8.67e-18	1.03754	0.124105	8.36018	6.26e-17	8.57e-16	832.5	3133.42	344.807	6740.28	457.687	3252.16	248.635	6675.63	516.209	3192.79
ENSMUSG00000001103	Sebox	3309.04	329.075	640.938	60.1164	5210.6	689.234	683.652	55.3147	2461.06	-2.3684	0.14122	-16.771	3.97e-63	5.1e-61	-2.92906	0.139992	-20.9231	3.3e-97	1.5e-94	1325.5	2496.45	248.265	483.544	45.3537	3931.04	519.98	515.769	41.7312	3213.75
ENSMUSG00000001105	Ift20	417.476	94.1734	476.922	26.3961	231.131	5.77996	435.772	21.8143	390.325	0.192433	0.170255	1.13026	0.258366	0.395086	0.915257	0.174288	5.25139	1.51e-07	8.4e-07	909	459.269	103.601	524.667	29.0386	254.27	6.35859	479.398	23.9981	356.769
ENSMUSG00000001119	Col6a1	5.37534	6.82938	1.76357	2.20763	22.538	7.35593	12.318	10.3826	10.4987	-1.62426	1.12123	-1.44864	0.147439	0.254054	-0.856535	0.890761	-0.961577	0.336262	0.483965	2512.5	2.13944	2.71816	0.701918	0.87866	8.97035	2.92773	4.90267	4.13236	5.5549
ENSMUSG00000001120	Pcbp3	1170.09	172.173	2972.77	153.946	1304.74	95.5428	2280.51	214.877	1932.03	1.34514	0.136103	9.88329	4.92e-23	1.02e-21	0.805505	0.136057	5.92037	3.21e-09	2.18e-08	1095	1068.58	157.236	2714.86	140.59	1191.54	87.2537	2082.66	196.235	1130.06
ENSMUSG00000001123	Lgals9	44.0333	3.44136	116.41	20.8723	43.9528	14.0253	88.2744	12.8918	73.1677	1.40205	0.283918	4.93823	7.88e-07	3.98e-06	1.01208	0.286566	3.53175	0.000412822	0.00141628	1297	33.9501	2.65333	89.7535	16.0927	33.8881	10.8136	68.0605	9.9397	33.9191
ENSMUSG00000001127	Araf	1366.12	129.963	4729.55	165.397	1438.64	111.369	2782.73	252.719	2579.26	1.79157	0.1205	14.8678	5.33e-50	4.47e-48	0.951886	0.120766	7.88206	3.22e-15	3.87e-14	1497	912.57	86.8154	3159.35	110.485	961.014	74.3945	1858.87	168.817	936.792
ENSMUSG00000001128	Cfp	7.42451	4.50176	7.26336	1.70894	4.62817	3.74245	2.45941	0.632905	5.44386	-0.0321015	0.83862	-0.038279	0.969465	0.993619	-0.918343	0.951368	-0.965287	0.334401	0.481842	1018.5	7.28965	4.41999	7.13143	1.6779	4.5441	3.67447	2.41474	0.621409	5.91687
ENSMUSG00000001131	Timp1	8.13932	1.82873	1.38798	1.61056	1.50588	1.76241	0.781709	0.710387	2.95372	-2.55229	1.28638	-1.98409	0.0472461	0.0983578	-0.875804	1.5081	-0.580734	0.56142	0.695154	858	9.48639	2.13139	1.6177	1.87711	1.75511	2.05409	0.911083	0.827957	5.62075
ENSMUSG00000001134	Uxt	546.641	117.494	508.593	9.31183	268.336	39.872	378.618	59.921	425.547	-0.103954	0.188721	-0.550834	0.581747	0.71254	0.495391	0.193001	2.56677	0.010265	0.0261344	647.5	844.234	181.457	785.471	14.3812	414.419	61.5784	584.739	92.5422	629.326
ENSMUSG00000001138	Cnnm3	1641.18	234.795	2316.41	192.932	1690.68	190.056	2191.44	91.8716	1959.93	0.497151	0.139418	3.5659	0.000362613	0.00123733	0.37399	0.139311	2.68457	0.00726224	0.0191753	1006	1631.39	233.394	2302.59	191.782	1680.6	188.923	2178.37	91.3236	1656
ENSMUSG00000001143	Lman2l	1540.51	271.843	2355.74	168.543	2232.82	198.482	2202.94	226.84	2083	0.61275	0.148138	4.13634	3.53e-05	0.000141627	-0.0196376	0.14759	-0.133056	0.894149	0.936264	1843.5	835.643	147.46	1277.86	91.4254	1211.18	107.666	1194.98	123.049	1023.41
ENSMUSG00000001150	Mcm3ap	4945.12	1008.67	7304.56	989.901	11713.4	439.544	8026.3	638.787	7997.35	0.562743	0.155643	3.61561	0.000299645	0.00103608	-0.545331	0.155307	-3.51131	0.000445896	0.0015192	571.5	8652.87	1764.95	12781.4	1732.11	20495.9	769.105	14044.3	1117.74	14574.4
ENSMUSG00000001151	Pcnt	16987.6	1440.69	10858.5	307.899	23024.4	1142.3	14620.5	1830.25	16372.8	-0.645669	0.120178	-5.37261	7.76e-08	4.43e-07	-0.655113	0.12003	-5.4579	4.82e-08	2.86e-07	1897	8954.97	759.459	5724.02	162.308	12137.3	602.163	7707.19	964.812	10546.1
ENSMUSG00000001155	Ftcd	0	0	0	0	1.11119	1.14987	1.24433	1.40994	0.588878	0	3.28114	0	1	NA	0.182424	3.02216	0.0603621	0.951867	NA	1933	0	0	0	0	0.574851	0.594865	0.643728	0.729403	0.287425
ENSMUSG00000001156	Mxd1	4813.51	589.328	1837.68	48.8008	8225.53	277.689	2140.1	415.314	4254.2	-1.3892	0.149513	-9.2915	1.52e-20	2.68e-19	-1.94204	0.148924	-13.0405	7.2e-39	3.93e-37	1763.5	2729.52	334.181	1042.06	27.6727	4664.32	157.465	1213.55	235.505	3696.92
ENSMUSG00000001157	Gmcl1	4006.63	608.39	3471.83	156.648	5725.3	423.61	3945.95	260.119	4287.43	-0.206739	0.129046	-1.60206	0.109143	0.199162	-0.53695	0.128639	-4.17408	2.99e-05	0.000123378	1855	2159.91	327.973	1871.61	84.4465	3086.41	228.361	2127.2	140.226	2623.16
ENSMUSG00000001158	Snrnp27	5978.45	1821.55	1613.65	320.659	2547.01	60.881	1331.64	291.26	2867.69	-1.88934	0.22179	-8.5186	1.62e-17	2.24e-16	-0.935869	0.222168	-4.21244	2.53e-05	0.000105164	853.5	7004.63	2134.22	1890.63	375.699	2984.2	71.331	1560.21	341.254	4994.41
ENSMUSG00000001166	Oas1c	45848.4	4459.45	25832.8	1167.57	62578.5	12215.5	26910.7	3612.96	40292.6	-0.827667	0.154719	-5.34949	8.82e-08	5e-07	-1.2175	0.154688	-7.87071	3.53e-15	4.21e-14	782	58629.6	5702.62	33034.3	1493.06	80023.7	15620.9	34412.7	4620.16	69326.7
ENSMUSG00000001168	Oas1h	19174.5	455.413	16573.7	686.249	30720.1	5829.27	21993.3	2910.06	22115.4	-0.210284	0.145888	-1.44141	0.149469	0.256899	-0.48213	0.145787	-3.30708	0.00094275	0.00301281	1317	14559.2	345.796	12584.5	521.07	23325.8	4426.17	16699.5	2209.61	18942.5
ENSMUSG00000001173	Ocrl	657.087	70.5361	884.42	246.396	1295.64	200.994	615.715	131.75	863.214	0.42847	0.215907	1.98451	0.0471992	0.0982853	-1.07264	0.215064	-4.98754	6.12e-07	3.15e-06	2910	225.803	24.2392	303.925	84.672	445.235	69.0701	211.586	45.275	335.519
ENSMUSG00000001175	Calm1	27687.9	2409.71	18108.7	1280.05	22336.3	4528.11	15850.1	2320.23	20995.7	-0.612564	0.16188	-3.78406	0.000154291	0.000559664	-0.494909	0.161896	-3.05696	0.00223595	0.00660666	2284.5	12119.9	1054.81	7926.77	560.318	9777.33	1982.1	6938.09	1015.64	10948.6
ENSMUSG00000001211	Agpat3	2113.29	155.698	3528.7	41.9405	1725.18	145.464	2241.31	286.186	2402.12	0.739647	0.124473	5.94222	2.81e-09	1.88e-08	0.377021	0.125107	3.01358	0.00258187	0.00754135	788	2681.84	197.586	4478.05	53.224	2189.32	184.599	2844.31	363.181	2435.58
ENSMUSG00000001225	Slc26a3	0	0	0	0	0	0	0.288452	0.499613	0.0721129	0	4.40746	0	1	NA	0.577427	4.40736	0.131014	0.895764	NA	1307	0	0	0	0	0	0	0.220697	0.382259	0
ENSMUSG00000001227	Sema6b	8.80393	2.56529	46.9234	8.52089	10.5444	10.6762	49.9146	6.26652	29.0466	2.41346	0.524414	4.60221	4.18e-06	1.91e-05	2.2237	0.511614	4.34643	1.38e-05	5.98e-05	3446	2.55483	0.744425	13.6168	2.47269	3.0599	3.09813	14.4848	1.81849	2.80736
ENSMUSG00000001228	Uhrf1	62652.4	10400.3	57306.5	1294.98	60820	4035.71	48054.2	7440.12	57208.3	-0.128673	0.145248	-0.885889	0.375677	0.524543	-0.339904	0.14525	-2.34013	0.019277	0.0453882	3391	18476.1	3067.02	16899.6	381.888	17935.7	1190.12	14171.1	2194.08	18205.9
ENSMUSG00000001229	Dpp9	1796.43	324.497	3302.41	375.601	1761.28	187.691	2792.23	207.115	2413.09	0.878278	0.154094	5.69963	1.2e-08	7.51e-08	0.664939	0.154176	4.31286	1.61e-05	6.9e-05	3720	482.912	87.2303	887.746	100.968	473.461	50.4546	750.598	55.6761	478.187
ENSMUSG00000001240	Ramp2	63.6794	5.064	27.4146	2.09614	30.2054	5.39104	19.6615	3.91085	35.2402	-1.21646	0.327149	-3.71838	0.000200508	0.000712273	-0.609849	0.351575	-1.73462	0.0828082	0.159176	895	71.1501	5.6581	30.6309	2.34205	33.749	6.02351	21.9681	4.36967	52.4496
ENSMUSG00000001247	Lsr	1413.97	184.782	1393.48	99.0562	2013.4	168.186	1437.13	168.14	1564.49	-0.0211039	0.142131	-0.148482	0.881962	0.929703	-0.486367	0.141293	-3.44226	0.000576878	0.00192669	2021	699.638	91.4309	689.498	49.0134	996.237	83.2193	711.097	83.1963	847.937
ENSMUSG00000001248	Gramd1a	16.9218	8.88957	5.15221	2.98172	13.1968	6.75548	13.8355	8.74307	12.2766	-1.71021	0.750782	-2.27791	0.0227321	0.0523486	0.0557345	0.694407	0.080262	0.936029	0.963267	864.5	19.5741	10.2829	5.95975	3.44907	15.2652	7.81432	16.004	10.1134	17.4197
ENSMUSG00000001249	Hpn	0.681342	1.18012	1.37994	1.1961	1.42007	1.57378	6.44747	1.48173	2.4822	1.02657	1.68054	0.61086	0.541292	0.678478	2.17508	1.37107	1.58641	0.112647	0.204973	920	0.74059	1.28274	1.49993	1.30011	1.54355	1.71063	7.00812	1.61057	1.14207
ENSMUSG00000001260	Gabrg1	0	0	0.336684	0.583154	0	0	0.693924	1.20191	0.257652	0.995765	4.40746	0.225927	0.821258	NA	1.81985	4.34302	0.41903	0.675194	NA	3125	0	0	0.107739	0.186609	0	0	0.222056	0.384612	0
ENSMUSG00000001270	Ckb	33798.6	5291.45	36798.8	2875.04	26169.7	3105.08	20811.4	4174.49	29394.6	0.122699	0.166256	0.738014	0.460506	0.606215	-0.330541	0.166305	-1.98756	0.0468604	0.0980432	942	35879.6	5617.25	39064.5	3052.06	27781	3296.26	22092.7	4431.52	31830.3
ENSMUSG00000001280	Sp1	1309.59	115.372	582.543	110.414	1344.96	366.617	603.477	164.683	960.143	-1.1689	0.231973	-5.03894	4.68e-07	2.43e-06	-1.15555	0.231425	-4.9932	5.94e-07	3.06e-06	583.5	2244.37	197.723	998.36	189.228	2304.99	628.307	1034.24	282.233	2274.68
ENSMUSG00000001281	Itgb7	0.6809	1.17935	8.34786	2.86716	2.45744	3.31225	9.86689	4.38099	5.33827	3.62065	1.35636	2.66939	0.00759893	0.0197699	1.99141	1.03678	1.92077	0.054761	0.11209	449	1.51648	2.62662	18.5921	6.38566	5.47313	7.37694	21.9753	9.75721	3.49481
ENSMUSG00000001285	Myg1	1014.4	187.605	1214.78	72.9812	655.607	98.9923	826.136	134.69	927.73	0.260202	0.176951	1.47047	0.141434	0.246122	0.334227	0.178539	1.87201	0.0612057	0.123238	766.5	1323.41	244.756	1584.84	95.2136	855.325	129.148	1077.8	175.721	1089.37
ENSMUSG00000001288	Rarg	62.6399	2.11323	18.3934	1.55034	71.9581	19.6439	39.1851	5.8453	48.0441	-1.76885	0.341043	-5.18658	2.14e-07	1.16e-06	-0.879717	0.301836	-2.91456	0.00356191	0.0101063	423	148.085	4.99582	43.4832	3.66511	170.114	46.4396	92.6361	13.8187	159.099
ENSMUSG00000001289	Pfdn5	5190.1	1226.43	2410.1	179.331	2278.04	163.638	2004.63	275.008	2970.72	-1.10662	0.174222	-6.3518	2.13e-10	1.6e-09	-0.184369	0.174754	-1.05502	0.291417	0.435225	517	10038.9	2372.21	4661.7	346.869	4406.27	316.515	3877.42	531.931	7222.57
ENSMUSG00000001300	Efnb2	2633.33	213.79	1582.65	164.891	3559.71	790.443	1959.22	704.084	2433.73	-0.734591	0.233512	-3.14583	0.00165614	0.00497986	-0.861191	0.233051	-3.69529	0.000219637	0.000791433	2818	934.467	75.8659	561.622	58.5134	1263.21	280.498	695.253	249.852	1098.84
ENSMUSG00000001305	Rrp15	1177.4	151.46	877.933	80.1973	1043.9	124.359	1135.97	149.042	1058.8	-0.423292	0.15445	-2.74065	0.00613183	0.0163073	0.121787	0.153844	0.79163	0.428577	0.577748	2206.5	533.605	68.6426	397.885	36.3459	473.102	56.3602	514.828	67.5466	503.353
ENSMUSG00000001313	Rnd2	380.492	37.053	1450.39	93.0469	156.389	35.3646	779.39	66.4209	691.664	1.93066	0.158636	12.1704	4.47e-34	1.84e-32	2.3144	0.168423	13.7416	5.72e-43	3.88e-41	1394	272.95	26.5803	1040.45	66.7482	112.187	25.3692	559.104	47.6477	192.568
ENSMUSG00000001323	Srr	232.793	80.7667	315.96	29.7142	224.968	29.3773	174.578	11.7779	237.075	0.440369	0.234529	1.87767	0.0604257	0.121464	-0.366898	0.237425	-1.54532	0.122268	0.218991	2054	113.336	39.3217	153.827	14.4665	109.527	14.3025	84.9939	5.73412	111.432
ENSMUSG00000001333	Sync	61.2201	27.4184	12.2999	10.3927	22.3064	3.28956	12.0016	16.1355	26.957	-2.31141	0.745877	-3.09891	0.00194233	0.00575879	-0.921778	0.754532	-1.22165	0.221838	0.352641	2186	28.0055	12.5427	5.62666	4.75421	10.2042	1.50483	5.49019	7.38128	19.1049
ENSMUSG00000001334	Fndc5	61.9983	26.273	19.6605	8.48421	45.5911	14.7125	32.3389	4.54691	39.8972	-1.65435	0.429456	-3.85221	0.000117058	0.000432778	-0.494558	0.4133	-1.19661	0.23146	0.364296	2763	22.4387	9.50888	7.11563	3.07065	16.5006	5.32482	11.7043	1.64564	19.4697
ENSMUSG00000001348	Acp5	1621.57	105.757	1937.54	91.826	1245.56	159.132	1697.58	213.468	1625.56	0.256871	0.136585	1.88067	0.0600167	0.120772	0.44679	0.137098	3.2589	0.00111844	0.00352205	1366	1187.09	77.4207	1418.4	67.2225	911.832	116.495	1242.74	156.272	1049.46
ENSMUSG00000001349	Cnn1	557.797	60.5274	413.81	6.15191	679.297	6.20845	631.698	62.2066	570.65	-0.430573	0.13494	-3.19084	0.0014186	0.00432421	-0.10444	0.131262	-0.795662	0.426228	0.575466	868	642.623	69.732	476.739	7.08745	782.6	7.15259	727.763	71.6666	712.611
ENSMUSG00000001366	Fbxo9	2731.64	105.63	1637.51	55.9288	2100.58	123.385	1053.32	138.204	1880.76	-0.738268	0.118515	-6.22932	4.68e-10	3.41e-09	-0.996542	0.119406	-8.3458	7.07e-17	9.64e-16	657	4157.75	160.777	2492.41	85.1276	3197.23	187.801	1603.22	210.356	3677.49
ENSMUSG00000001376	Vps50	3477.36	622.691	4032.25	544.898	5836.84	394.986	3667.48	167.143	4253.48	0.213524	0.151837	1.40627	0.159643	0.270743	-0.670377	0.151527	-4.42414	9.68e-06	4.28e-05	1786	1947.01	348.651	2257.7	305.094	3268.11	221.157	2053.46	93.585	2607.56
ENSMUSG00000001380	Hars	2332.9	120.586	4061.58	136.516	1867.3	131.066	2754.42	476.925	2754.05	0.799912	0.133628	5.9861	2.15e-09	1.46e-08	0.560554	0.134132	4.17911	2.93e-05	0.000120808	624.5	3735.63	193.093	6503.73	218.601	2990.07	209.873	4410.6	763.69	3362.85
ENSMUSG00000001383	Zmat2	3166.81	616.379	1573.06	109.581	1294.18	558.262	1345.46	187.881	1844.88	-1.00942	0.252943	-3.99071	6.59e-05	0.000253376	0.0558997	0.2536	0.220424	0.825541	0.893951	1508.5	2099.31	408.604	1042.8	72.6424	857.928	370.078	891.921	124.548	1478.62
ENSMUSG00000001403	Ube2c	22534.3	3216.98	7901.38	812.066	9917.27	328.804	4723.85	669.291	11269.2	-1.51192	0.145106	-10.4194	2.02e-25	4.89e-24	-1.07005	0.14537	-7.36091	1.83e-13	1.87e-12	1579	14271.2	2037.35	5004.04	514.291	6280.73	208.236	2991.67	423.87	10276
ENSMUSG00000001415	Smg5	739.714	23.5546	3059.92	755.267	786.163	213.509	3009.28	1237.98	1898.77	2.04842	0.28012	7.31267	2.62e-13	2.62e-12	1.93639	0.280054	6.91434	4.7e-12	4.26e-11	830	891.222	28.379	3686.65	909.96	947.184	257.24	3625.64	1491.54	919.203
ENSMUSG00000001416	Cct3	12057.4	808.486	19779.3	284.529	16364.2	2239.25	17469.8	2137.2	16417.7	0.714066	0.132195	5.40163	6.6e-08	3.8e-07	0.0943173	0.132136	0.713792	0.475356	0.621305	1881.5	6408.41	429.703	10512.5	151.225	8697.45	1190.14	9285.05	1135.9	7552.93
ENSMUSG00000001418	Glmp	1289.87	72.197	2871.86	313.479	1033.7	62.0376	1917.06	527.454	1778.12	1.1548	0.176809	6.53132	6.52e-11	5.2e-10	0.890811	0.177472	5.01944	5.18e-07	2.69e-06	954	1352.06	75.6782	3010.33	328.594	1083.54	65.029	2009.5	552.887	1217.8
ENSMUSG00000001419	Mef2d	2225.63	525.362	1885.48	103.096	1786.54	272.989	1178.36	210.565	1769	-0.239295	0.187306	-1.27756	0.201405	0.32544	-0.599851	0.187881	-3.19272	0.00140941	0.00433618	1767	1259.55	297.319	1067.05	58.3451	1011.06	154.493	666.873	119.165	1135.3
ENSMUSG00000001420	Tmem79	81.3425	30.1836	138.165	17.1372	63.8066	16.5218	133.571	4.46581	104.221	0.764272	0.271035	2.81983	0.00480496	0.0130899	1.06927	0.275229	3.88501	0.000102326	0.00038838	2058	39.525	14.6665	67.1355	8.32713	31.0042	8.0281	64.9034	2.16997	35.2646
ENSMUSG00000001424	Snd1	7205.47	437.132	11657.9	256.733	8194.39	1266.37	8357.9	1374.85	8853.91	0.694141	0.14578	4.76158	1.92e-06	9.19e-06	0.0284492	0.145786	0.195143	0.845281	0.905728	406	17747.5	1076.68	28714	632.348	20183.2	3119.15	20586	3386.33	18965.3
ENSMUSG00000001435	Col18a1	153.145	94.2344	65.8877	19.084	118.933	30.6852	107.995	3.48012	111.49	-1.21613	0.365166	-3.33035	0.000867371	0.00275546	-0.139923	0.359882	-0.388803	0.697422	0.803777	4791	31.9651	19.6691	13.7524	3.98331	24.8243	6.40477	22.5411	0.726387	28.3947
ENSMUSG00000001436	Slc19a1	1176.08	76.972	1124.55	22.3193	1659.16	289.444	1007.56	128.205	1241.83	-0.0646717	0.148676	-0.434983	0.663574	0.777401	-0.719978	0.14797	-4.8657	1.14e-06	5.7e-06	826	1423.83	93.1864	1361.43	27.021	2008.66	350.416	1219.8	155.212	1716.24
ENSMUSG00000001440	Kpnb1	5664.35	316.268	3927.99	234.371	4167.93	595.033	3966.31	807.954	4431.65	-0.528139	0.159429	-3.3127	0.000924004	0.00291903	-0.0714892	0.159489	-0.448239	0.653981	0.769181	779	7271.31	405.992	5042.35	300.861	5350.36	763.842	5091.55	1037.17	6310.84
ENSMUSG00000001441	Npepps	487.271	37.3846	341.19	17.768	514.052	22.8897	390.63	104.378	433.286	-0.514205	0.183079	-2.80866	0.00497485	0.0135029	-0.39493	0.181405	-2.17706	0.0294759	0.065794	782	623.109	47.8064	436.304	22.7213	657.356	29.2707	499.526	133.476	640.232
ENSMUSG00000001444	Tbx21	0.681342	1.18012	0	0	0	0	0	0	0.170336	-1.83136	4.36731	-0.419334	0.674972	NA	0	4.40736	0	1	NA	2488	0.273851	0.474325	0	0	0	0	0	0	0.136926
ENSMUSG00000001445	Mrpl10	2363.64	316.347	2750.22	150.308	2122.66	92.8485	2774.08	56.3843	2502.65	0.218615	0.118321	1.84764	0.0646539	0.128701	0.386272	0.118338	3.26414	0.00109797	0.0034631	1226	1927.93	258.032	2243.25	122.6	1731.37	75.7329	2262.71	45.9905	1829.65
ENSMUSG00000001467	Cyp51	548.559	115.227	841.094	90.6148	666.614	77.2488	570.112	79.6516	656.595	0.616362	0.178113	3.46051	0.000539161	0.00178098	-0.224294	0.178132	-1.25915	0.207978	0.335422	737	744.313	156.346	1141.24	122.951	904.496	104.815	773.558	108.075	824.405
ENSMUSG00000001472	Tcf25	14040.2	1483.25	26155.2	2028.72	19187.1	1798	21846.8	821.866	20307.3	0.897519	0.120218	7.46575	8.28e-14	8.66e-13	0.187285	0.120169	1.55852	0.11911	0.214515	1953	7189.06	759.472	13392.3	1038.77	9824.45	920.636	11186.3	420.822	8506.75
ENSMUSG00000001473	Tubb6	50760.5	6205.28	36235	3510.78	57254	9464.27	42617.3	7309.44	46716.7	-0.486323	0.163898	-2.96723	0.00300494	0.00855484	-0.425947	0.163876	-2.5992	0.00934425	0.0240329	1334.5	38037.1	4649.89	27152.5	2630.79	42903	7092	31935	5477.29	40470
ENSMUSG00000001482	Def8	661.976	70.8185	1419.66	130.94	952.414	141.119	713.511	107.27	936.89	1.10053	0.160233	6.86833	6.5e-12	5.69e-11	-0.417003	0.160337	-2.60079	0.00930092	0.0239344	730	906.816	97.0117	1944.74	179.369	1304.68	193.314	977.412	146.945	1105.75
ENSMUSG00000001493	Meox1	0.675543	0.585102	6.30311	3.70935	7.827	4.10753	24.4437	2.93076	9.81235	3.21266	1.21405	2.64624	0.00813929	0.0210077	1.63218	0.661308	2.46811	0.0135828	0.0333838	2228	0.303206	0.262613	2.82904	1.66488	3.51302	1.84359	10.9712	1.31542	1.90811
ENSMUSG00000001494	Sost	51.5274	22.7609	14.0142	9.73878	50.2684	41.6147	66.7396	54.503	45.6374	-1.87967	1.09951	-1.70956	0.0873475	0.165607	0.409037	1.08045	0.37858	0.705	0.809466	2066	24.9407	11.0169	6.78323	4.71383	24.3313	20.1427	32.3038	26.3809	24.636
ENSMUSG00000001496	Nkx2-1	0	0	0	0	0	0	0.288452	0.499613	0.0721129	0	4.40746	0	1	NA	0.577427	4.40736	0.131014	0.895764	NA	2525.5	0	0	0	0	0	0	0.114216	0.197827	0
ENSMUSG00000001497	Pax9	7.11841	3.70095	27.3288	5.31104	11.2711	8.71927	24.6416	3.3075	17.59	1.94197	0.601906	3.22637	0.00125373	0.00386218	1.11802	0.571421	1.95656	0.0503991	0.10446	4166	1.70869	0.88837	6.55996	1.27485	2.70549	2.09296	5.91493	0.793927	2.20709
ENSMUSG00000001504	Irx2	209.707	38.0743	221.812	23.2301	68.0371	10.7416	170.082	25.4626	167.409	0.0814475	0.204302	0.398662	0.690142	0.796074	1.32106	0.222744	5.93086	3.01e-09	2.05e-08	559	375.147	68.1114	396.801	41.5566	121.712	19.2158	304.261	45.5503	248.43
ENSMUSG00000001506	Col1a1	2.38404	2.12717	4.13411	1.98096	4.36819	4.89597	4.84927	5.22598	3.9339	0.79828	1.38004	0.578448	0.562961	0.696487	0.157821	1.31375	0.12013	0.90438	0.942679	428	5.57018	4.97003	9.65913	4.6284	10.2061	11.4392	11.3301	12.2102	7.88812
ENSMUSG00000001507	Itga3	15.8677	12.0454	10.7934	3.57015	109.9	22.3145	106.448	38.2754	60.7523	-0.560154	0.535632	-1.04578	0.295663	0.438596	-0.044185	0.433421	-0.101945	0.918801	0.951767	2731	5.81022	4.41064	3.95216	1.30727	40.2415	8.17082	38.9778	14.0152	23.0259
ENSMUSG00000001508	Sgca	213.232	36.6045	182.48	12.6966	217.263	17.7269	224.381	33.2957	209.339	-0.224647	0.189448	-1.18579	0.235703	0.368396	0.0442815	0.186245	0.23776	0.812067	0.884782	1428	149.322	25.6334	127.787	8.89118	152.145	12.4138	157.13	23.3163	150.733
ENSMUSG00000001510	Dlx3	3.39959	2.57798	4.13696	2.69922	0.34579	0.598925	7.05228	3.71987	3.73365	0.287422	1.09458	0.262587	0.792869	0.869128	4.17551	1.51211	2.76138	0.00575577	0.015567	2607	1.30402	0.988868	1.58687	1.03537	0.132639	0.229737	2.70513	1.42688	0.71833
ENSMUSG00000001517	Foxm1	4518.47	1048.48	6169.34	680.238	9776.29	813.46	8264.6	1064.46	7182.18	0.449235	0.169149	2.65586	0.00791059	0.0204781	-0.24233	0.168777	-1.4358	0.15106	0.260296	1014	4456.09	1034	6084.16	670.846	9641.31	802.229	8150.5	1049.77	7048.7
ENSMUSG00000001518	Itfg2	387.96	26.8016	506.393	40.8127	540.247	42.0894	479.826	38.8758	478.606	0.38399	0.137857	2.78542	0.00534587	0.0144106	-0.172054	0.135531	-1.26948	0.204268	0.330587	1059	366.345	25.3084	478.18	38.5389	510.149	39.7445	453.093	36.7099	438.247
ENSMUSG00000001520	Nrip2	29.8221	23.3362	13.8809	4.4328	14.6914	6.31984	28.8149	4.82643	21.8023	-1.10356	0.581625	-1.89737	0.0577797	0.116983	0.968279	0.577877	1.67558	0.0938205	0.176075	1121	26.6032	20.8173	12.3826	3.95433	13.1056	5.63768	25.7046	4.30547	19.8544
ENSMUSG00000001521	Tulp3	1015.62	163.321	395.259	44.9805	745.104	143.981	367.08	68.9979	630.766	-1.3617	0.194685	-6.99435	2.66e-12	2.43e-11	-1.01955	0.194868	-5.23201	1.68e-07	9.27e-07	1841.5	551.519	88.6892	214.64	24.426	404.618	78.187	199.338	37.4683	478.068
ENSMUSG00000001524	Gtf2h4	741.127	28.8941	1775.01	77.6552	888.712	46.4584	1508.34	146.687	1228.3	1.26002	0.115607	10.8992	1.16e-27	3.21e-26	0.764162	0.115067	6.64104	3.11e-11	2.6e-10	779	951.382	37.0912	2278.57	99.6858	1140.84	59.6385	1936.25	188.301	1046.11
ENSMUSG00000001525	Tubb5	7342.32	891.566	4403.69	234.67	7075.66	745.054	5472.15	385.043	6073.46	-0.737542	0.127549	-5.78243	7.36e-09	4.71e-08	-0.370663	0.127364	-2.91026	0.00361125	0.0102279	870.5	8434.6	1024.2	5058.8	269.581	8128.27	855.892	6286.22	442.324	8281.43
ENSMUSG00000001542	Ell2	3514.98	420.32	4507.76	246.416	2154.74	288.538	3736.31	431.681	3478.45	0.358901	0.143212	2.50608	0.0122077	0.0301284	0.793981	0.143716	5.52464	3.3e-08	2e-07	586	5998.26	717.269	7692.43	420.504	3677.02	492.386	6375.96	736.656	4837.64
ENSMUSG00000001552	Jup	3628.3	45.2363	6585.26	500.195	3213.28	160.489	6581.31	132.032	5002.04	0.859913	0.095419	9.01197	2.02e-19	3.27e-18	1.03451	0.0955188	10.8304	2.47e-27	6.95e-26	742	4889.89	60.9654	8875.01	674.118	4330.56	216.292	8869.69	177.941	4610.22
ENSMUSG00000001555	Fkbp10	37.9507	6.96645	14.817	5.94319	22.0104	2.79333	13.4564	4.15833	22.0586	-1.35298	0.441408	-3.06515	0.00217558	0.00637673	-0.723002	0.452985	-1.59608	0.11047	0.201693	853	44.4908	8.167	17.3704	6.9674	25.8035	3.27471	15.7754	4.87495	35.1472
ENSMUSG00000001558	Klhl10	79.8786	8.61973	77.7883	18.3573	28.4277	6.9178	32.8139	24.3768	54.7271	-0.0379123	0.406941	-0.0931641	0.925773	0.960369	0.196667	0.438065	0.448944	0.653472	0.768888	1474.5	54.1733	5.84587	52.7557	12.4498	19.2796	4.69163	22.2542	16.5322	36.7265
ENSMUSG00000001566	Mnx1	0	0	3.42754	2.28006	0	0	1.9968	0.776954	1.35608	4.19956	1.96079	2.14177	0.0322123	0.07078	3.31121	1.9817	1.67089	0.0947433	0.177512	2131.5	0	0	1.60804	1.0697	0	0	0.936804	0.36451	0
ENSMUSG00000001569	Nom1	2113.76	389.582	2061.67	273.386	2165.92	132.18	2821.83	231.992	2290.79	-0.0359203	0.156161	-0.23002	0.818076	0.886485	0.381372	0.155747	2.44867	0.0143385	0.0350196	4875	433.592	79.9143	422.907	56.0792	444.29	27.1138	578.836	47.5881	438.941
ENSMUSG00000001576	Ergic1	910.717	76.6096	1573.02	470.775	1055.62	46.4211	1251.9	160.534	1197.81	0.788311	0.189889	4.15143	3.3e-05	0.000133037	0.246561	0.189745	1.29943	0.193796	0.317295	1370.5	664.514	55.899	1147.77	343.506	770.243	33.8716	913.46	117.135	717.379
ENSMUSG00000001583	Tnk1	1.02179	1.02201	5.53299	2.13909	2.86413	1.11564	14.8012	3.85888	6.05503	2.44473	1.10844	2.20556	0.0274146	0.0616069	2.36264	0.84029	2.8117	0.00492806	0.0135385	1798	0.568294	0.568417	3.0773	1.1897	1.59295	0.620492	8.23204	2.14621	1.08062
ENSMUSG00000001588	Acap1	33.8653	12.2737	2.05045	1.72318	65.2248	15.4295	1.1273	0.538899	25.567	-4.02906	0.726011	-5.54958	2.86e-08	1.73e-07	-5.88452	0.830388	-7.08647	1.38e-12	1.31e-11	2284	14.8272	5.37379	0.897747	0.754459	28.5573	6.75548	0.493566	0.235945	21.6922
ENSMUSG00000001604	Tcea3	4470.59	1019.26	438.012	129.615	2363.13	192.257	602.444	381.141	1968.54	-3.35128	0.409815	-8.17754	2.9e-16	3.68e-15	-1.97263	0.40918	-4.82093	1.43e-06	7.03e-06	896	4989.5	1137.56	488.853	144.66	2637.42	214.572	672.371	425.381	3813.46
ENSMUSG00000001622	Csn3	0	0	0	0	0	0	0	0	0	NA	NA	NA	NA	NA	NA	NA	NA	NA	NA	1178.5	0	0	0	0	0	0	0	0	0
ENSMUSG00000001627	Ifrd1	2784.89	199.63	3523.97	269.831	4055.47	475.726	3952.55	74.756	3579.22	0.339558	0.120399	2.82027	0.00479832	0.0130776	-0.0369645	0.119879	-0.308347	0.757818	0.848763	638.5	4361.61	312.655	5519.13	422.602	6351.57	745.069	6190.37	117.081	5356.59
ENSMUSG00000001630	Stk38l	875.031	114.19	1960.26	180.673	1810.38	91.9313	2169.32	76.9039	1703.75	1.16343	0.127709	9.10997	8.24e-20	1.37e-18	0.260775	0.125779	2.07328	0.0381459	0.0821825	2274	384.798	50.2157	862.033	79.4514	796.12	40.4271	953.968	33.8188	590.459
ENSMUSG00000001632	Brpf1	916.034	155.649	1329.28	214.017	1316.15	49.625	1681.39	186.798	1310.71	0.536913	0.161914	3.31605	0.000913011	0.0028873	0.353179	0.160692	2.19786	0.0279591	0.0628355	4424.5	207.037	35.1789	300.436	48.3708	297.47	11.216	380.017	42.219	252.253
ENSMUSG00000001642	Akr1b3	3775	113.655	1746.14	15.7581	4190.81	485.997	1561.35	105.419	2818.32	-1.11229	0.114462	-9.71761	2.54e-22	5.02e-21	-1.42411	0.114252	-12.4647	1.16e-35	5.39e-34	1116	3382.62	101.841	1564.64	14.1202	3755.21	435.481	1399.06	94.4613	3568.91
ENSMUSG00000001655	Hoxc13	2.02619	0.996018	7.25531	1.92222	13.5793	4.78239	9.33612	3.25902	8.04922	1.83936	0.863423	2.13031	0.033146	0.0725834	-0.544102	0.645174	-0.843341	0.399038	0.547932	2461	0.823318	0.404721	2.94812	0.781071	5.51778	1.94327	3.79363	1.32427	3.17055
ENSMUSG00000001656	Hoxc11	0	0	0	0	0	0	0	0	0	NA	NA	NA	NA	NA	NA	NA	NA	NA	NA	2021	0	0	0	0	0	0	0	0	0
ENSMUSG00000001657	Hoxc8	12.8958	4.20791	1.01005	1.74946	1.08628	0.0564814	0.982376	1.04581	3.99362	-3.64739	1.25246	-2.91219	0.00358903	0.010035	-0.0501373	1.43392	-0.0349651	0.972108	0.984971	2045.5	6.30447	2.05716	0.493792	0.855273	0.531057	0.0276125	0.480262	0.511273	3.41776
ENSMUSG00000001661	Hoxc6	5.43135	3.30094	0.689968	0.598049	11.2326	1.78505	3.20775	2.69751	5.14041	-2.97024	1.32248	-2.24596	0.0247069	0.0563222	-1.83751	0.910111	-2.019	0.0434872	0.0919967	896	6.06177	3.68409	0.770054	0.667465	12.5363	1.99224	3.58008	3.01062	9.29905
ENSMUSG00000001663	Gstt1	6.10756	2.0789	4.52579	1.65748	4.74072	2.4022	10.3254	3.70123	6.42486	-0.434181	0.801585	-0.541653	0.588057	0.717998	1.1408	0.763199	1.49476	0.134978	0.237238	1037	5.88964	2.00473	4.36431	1.59834	4.57157	2.31649	9.95696	3.56917	5.2306
ENSMUSG00000001665	Gstt3	17.2576	13.0099	14.4518	9.76268	167.669	12.9959	28.1728	15.2806	56.8878	-0.253473	0.614236	-0.412663	0.679854	0.78876	-2.56549	0.55821	-4.59592	4.31e-06	1.99e-05	728	23.7055	17.8707	19.8513	13.4103	230.314	17.8515	38.6989	20.9898	127.01
ENSMUSG00000001666	Ddt	593.593	102.494	419.857	47.7375	217.007	6.62021	295.677	33.2551	381.534	-0.49933	0.168053	-2.97126	0.00296584	0.0084524	0.445532	0.175421	2.53979	0.011092	0.0279637	611.5	970.717	167.611	686.602	78.0662	354.877	10.8262	483.527	54.3828	662.797
ENSMUSG00000001670	Tat	0	0	0	0	0.765397	1.32571	0.576903	0.999226	0.335575	0	4.40746	0	1	NA	-0.404383	4.31866	-0.0936362	0.925398	NA	1566.5	0	0	0	0	0.488603	0.846286	0.368275	0.637871	0.244302
ENSMUSG00000001672	Marveld3	60.2657	20.1132	119.392	31.6881	94.937	26.5399	174.938	52.7026	112.383	0.987006	0.328921	3.00074	0.00269328	0.00773617	0.881077	0.3189	2.76287	0.00572961	0.0155069	1330	45.3125	15.1227	89.7684	23.8256	71.3812	19.9548	131.532	39.626	58.3469
ENSMUSG00000001674	Ddx18	1103.73	99.3193	873.33	61.8	1178.78	145.255	986.861	40.3572	1035.68	-0.337679	0.132959	-2.53972	0.0110942	0.0276826	-0.256345	0.132067	-1.94102	0.052256	0.10766	567	1946.62	175.166	1540.26	108.995	2078.98	256.181	1740.5	71.1768	2012.8
ENSMUSG00000001687	Ubl3	4469.84	307.525	2982.65	383.837	4762.77	180.959	3113.8	96.7184	3832.27	-0.583534	0.116924	-4.9907	6.02e-07	3.08e-06	-0.613264	0.11669	-5.25548	1.48e-07	8.23e-07	2001	2233.81	153.686	1490.58	191.823	2380.2	90.4345	1556.12	48.335	2307
ENSMUSG00000001700	Gramd3	19.9966	2.72851	65.9673	6.65139	8.95019	3.04564	19.0887	3.92109	28.5007	1.72208	0.370876	4.64329	3.43e-06	1.58e-05	1.09542	0.452732	2.41958	0.0155384	0.0375362	2605	7.67623	1.04741	25.3234	2.55332	3.43577	1.16915	7.32773	1.50522	5.556
ENSMUSG00000001707	Eef1e1	4298.59	672.583	802.576	57.993	2400.77	23.23	655.333	75.9419	2039.32	-2.42099	0.142881	-16.9441	2.13e-64	2.82e-62	-1.87207	0.143358	-13.0586	5.67e-39	3.13e-37	822	5229.43	818.227	976.369	70.5511	2920.65	28.2604	797.242	92.3867	4075.04
ENSMUSG00000001729	Akt1	5851.33	758.792	8116.88	533.746	9397.4	744.06	9488.44	469.269	8213.51	0.472161	0.123259	3.83064	0.000127808	0.00046911	0.0139201	0.122983	0.113187	0.909883	0.945828	803	7286.84	944.946	10108.2	664.689	11702.9	926.601	11816.2	584.395	9494.85
ENSMUSG00000001739	Cldn15	253.163	21.891	174.598	12.138	834.657	206.715	213.517	10.2006	368.984	-0.53596	0.191717	-2.79558	0.0051807	0.0140087	-1.96514	0.182915	-10.7434	6.36e-27	1.75e-25	1850	136.845	11.833	94.3772	6.56107	451.166	111.738	115.415	5.51384	294.005
ENSMUSG00000001741	Il16	0.681342	1.18012	2.72382	2.88949	0.357789	0.619708	2.69213	2.04793	1.61377	2.00888	1.82221	1.10244	0.27027	0.409415	2.77094	1.90394	1.45537	0.145566	0.252607	2615	0.260552	0.451289	1.04161	1.10497	0.136822	0.236982	1.02949	0.783145	0.198687
ENSMUSG00000001750	Tcirg1	13.1579	9.57072	108.042	11.8741	30.6474	11.2764	73.9335	13.1649	56.4453	3.03522	0.425042	7.14098	9.27e-13	8.84e-12	1.27385	0.391163	3.25656	0.00112772	0.00354749	994.5	13.2307	9.62365	108.64	11.9398	30.8169	11.3388	74.3424	13.2377	22.0238
ENSMUSG00000001751	Naglu	863.743	166.454	1098.76	84.8089	1314.26	145.964	908.904	63.0696	1046.42	0.347033	0.159046	2.18197	0.0291115	0.0648898	-0.531611	0.158227	-3.35981	0.00077997	0.00253533	919	939.873	181.125	1195.61	92.2839	1430.1	158.829	989.014	68.6286	1184.99
ENSMUSG00000001755	Coasy	2206.55	213.535	3888.32	308.707	3241.41	238.49	3866.18	178.048	3300.62	0.817315	0.117568	6.95187	3.6e-12	3.25e-11	0.254492	0.117047	2.17427	0.0296852	0.0661927	1539	1433.76	138.749	2526.52	200.589	2106.18	154.964	2512.14	115.691	1769.97
ENSMUSG00000001761	Smo	43.0721	16.7386	13.5556	2.11828	21.2812	9.50264	19.5138	4.64214	24.3557	-1.66907	0.469889	-3.55206	0.000382226	0.00129826	-0.112431	0.465035	-0.24177	0.808959	0.882416	3140.5	13.7151	5.32992	4.31637	0.674503	6.77638	3.02584	6.21361	1.47815	10.2457
ENSMUSG00000001763	Tspan33	2920.44	536.065	5810.69	1317.42	5373.06	506.863	9087.32	949.425	5797.88	0.992547	0.182446	5.44022	5.32e-08	3.1e-07	0.75806	0.182004	4.16508	3.11e-05	0.000127967	1994	1464.61	268.839	2914.09	660.692	2694.61	254.194	4557.33	476.141	2079.61
ENSMUSG00000001767	Crnkl1	18802.5	1241.81	11751.2	494.559	19527.5	1475.12	14311.1	659.257	16098.1	-0.678131	0.10266	-6.60559	3.96e-11	3.22e-10	-0.44835	0.102564	-4.3714	1.23e-05	5.38e-05	680	27650.8	1826.19	17281.2	727.293	28716.9	2169.3	21045.7	969.496	28183.8
ENSMUSG00000001768	Rin2	842.189	128.828	785.239	85.0996	800.958	64.0306	844.76	104.158	818.286	-0.10129	0.157047	-0.644969	0.518947	0.65798	0.0770643	0.156642	0.491977	0.622736	0.744662	1668	504.909	77.2352	470.767	51.0189	480.191	38.3876	506.451	62.4446	492.55
ENSMUSG00000001773	Folh1	7.07135	7.03263	10.0422	3.65424	10.8499	1.82772	11.5698	2.81614	9.88329	0.503759	0.763661	0.659663	0.50947	0.650017	0.0856695	0.729145	0.117493	0.906469	0.943792	2516	2.81055	2.79516	3.99133	1.4524	4.31234	0.72644	4.59848	1.11929	3.56145
ENSMUSG00000001774	Chordc1	3163.05	382.608	2250.78	76.8654	2640.65	180.304	2132.72	33.6883	2546.8	-0.490886	0.116229	-4.22344	2.41e-05	9.89e-05	-0.308186	0.116292	-2.65011	0.00804658	0.0210447	647	4888.8	591.356	3478.8	118.803	4081.38	278.677	3296.33	52.0685	4485.09
ENSMUSG00000001783	Rtcb	5591.67	826.435	8310.61	77.1625	7425.31	783.901	9285.38	1051.4	7653.24	0.571661	0.139135	4.10869	3.98e-05	0.000158311	0.322478	0.138959	2.32066	0.0203051	0.0474787	1500.5	3726.54	550.773	5538.56	51.4245	4948.56	522.427	6188.19	700.702	4337.55
ENSMUSG00000001785	Pwp1	2057.48	273.415	3433.38	129.586	2167.04	200.648	3137.37	491.767	2698.82	0.738719	0.147134	5.02073	5.15e-07	2.66e-06	0.533806	0.147067	3.62967	0.00028378	0.00100245	899	2288.63	304.132	3819.11	144.144	2410.51	223.191	3489.84	547.016	2349.57
ENSMUSG00000001786	Fbxo7	1718.55	113.41	2694.31	153.418	2262.77	315.542	2858.23	400.01	2383.47	0.648724	0.142846	4.54143	5.59e-06	2.51e-05	0.336991	0.14235	2.36734	0.0179165	0.0425697	1655	1038.4	68.5258	1627.98	92.6995	1367.23	190.66	1727.03	241.698	1202.82
ENSMUSG00000001794	Capns1	1816.88	441.952	782.238	78.1978	670.013	178.109	654.03	127.851	980.791	-1.2157	0.221655	-5.48464	4.14e-08	2.45e-07	-0.0345841	0.223234	-0.154923	0.876882	0.926194	1174.5	1546.94	376.289	666.018	66.5796	570.467	151.647	556.858	108.856	1058.7
ENSMUSG00000001802	Lrp3	52.4463	7.67385	208.414	33.2206	54.1646	9.28267	121.563	9.13636	109.147	1.99033	0.234909	8.47274	2.4e-17	3.3e-16	1.16752	0.238748	4.8902	1.01e-06	5.06e-06	2983	17.5817	2.57253	69.8672	11.1366	18.1578	3.11186	40.7518	3.06281	17.8697
ENSMUSG00000001804	Dsg4	0.681342	1.18012	0	0	0	0	0	0	0.170336	-1.83136	4.36731	-0.419334	0.674972	NA	0	4.40736	0	1	NA	3478	0.195901	0.33931	0	0	0	0	0	0	0.0979503
ENSMUSG00000001815	Evx2	1.70313	2.1276	0	0	0.357789	0.619708	0	0	0.515231	-3.15348	3.64146	-0.865994	0.386493	NA	-1.34609	3.7727	-0.356799	0.721242	NA	2809.5	0.606206	0.757287	0	0	0.12735	0.220576	0	0	0.366778
ENSMUSG00000001819	Hoxd13	23.3941	16.775	18.4185	5.21	59.3684	22.4147	66.7555	19.3454	41.9841	-0.345648	0.502893	-0.68732	0.491881	0.635653	0.16736	0.452742	0.369658	0.711638	0.814759	2483	9.42172	6.75595	7.41786	2.09827	23.9099	9.02725	26.885	7.79113	16.6658
ENSMUSG00000001823	Hoxd12	6.09016	0.961679	0	0	13.3664	7.08894	1.93965	1.01076	5.34905	-4.99274	1.42166	-3.5119	0.000444917	0.00149209	-2.79321	0.934421	-2.98925	0.00279667	0.00811773	2534	2.40338	0.37951	0	0	5.27481	2.79753	0.765452	0.39888	3.83909
ENSMUSG00000001827	Folr1	16.5562	6.02778	187.635	74.6077	11.7518	5.73293	45.2002	13.8792	65.2859	3.50174	0.411117	8.51761	1.63e-17	2.26e-16	1.9554	0.447297	4.37158	1.23e-05	5.38e-05	747	22.1636	8.06932	251.185	99.8764	15.732	7.67461	60.509	18.5799	18.9478
ENSMUSG00000001829	Clpb	4946.37	194.981	4813.4	258.797	6000.39	898.05	3868.11	355.887	4907.07	-0.0393364	0.128954	-0.305043	0.760333	0.847474	-0.633461	0.12889	-4.91475	8.89e-07	4.5e-06	1170	4227.66	166.65	4114.01	221.194	5128.54	767.564	3306.08	304.177	4678.1
ENSMUSG00000001833	2007-09-01	10187.4	1280.24	11180.8	1051.07	6616.51	129.647	8364.55	594.077	9087.32	0.134254	0.123186	1.08985	0.275779	0.41553	0.338128	0.123388	2.74037	0.00613692	0.0164831	1989	5121.89	643.658	5621.3	528.442	3326.55	65.1819	4205.41	298.681	4224.22
ENSMUSG00000001844	Zdhhc4	971.677	74.7615	1315.36	66.3924	638.71	85.089	831.512	75.548	939.315	0.43689	0.135659	3.2205	0.00127969	0.00393667	0.380735	0.137872	2.76152	0.00575334	0.0155622	848	1145.84	88.1621	1551.13	78.2929	753.196	100.341	980.557	89.0897	949.521
ENSMUSG00000001847	Rac1	7015.4	701.51	6567.3	291.898	6935.28	438.849	6610.22	783.14	6782.05	-0.0952149	0.124425	-0.765241	0.444128	0.59101	-0.06925	0.12437	-0.556808	0.577659	0.708818	1455	4821.58	482.137	4513.61	200.617	4766.51	301.614	4543.11	538.24	4794.05
ENSMUSG00000001855	Nup214	21531.4	6156.13	18329	2825.74	47741.2	1398.73	17463.9	2013.21	26266.4	-0.232329	0.185349	-1.25347	0.210034	0.336554	-1.45084	0.185287	-7.83025	4.87e-15	5.74e-14	667	32281	9229.58	27479.8	4236.49	71575.9	2097.05	26182.8	3018.3	51928.5
ENSMUSG00000001864	Aif1l	76.0047	27.6837	112.768	15.4907	30.4434	9.66058	160.813	20.8064	95.0073	0.570268	0.291362	1.95725	0.0503181	0.103779	2.40137	0.312409	7.68662	1.51e-14	1.7e-13	566.5	134.165	48.868	199.061	27.3446	53.7394	17.0531	283.871	36.728	93.9524
ENSMUSG00000001865	Cpa3	1.02157	1.02135	0.350433	0.606968	0	0	0	0	0.343001	-1.45421	4.19589	-0.346579	0.728908	NA	0	4.27807	0	1	NA	923.5	1.1062	1.10596	0.379462	0.657248	0	0	0	0	0.553098
ENSMUSG00000001870	Ltbp1	22.0212	19.4357	18.6987	10.4884	23.7858	8.84629	33.1655	7.70567	24.4178	-0.235564	0.649234	-0.362835	0.716728	0.815295	0.48068	0.632596	0.759853	0.447343	0.595855	3195.5	6.89131	6.08222	5.85158	3.28224	7.44352	2.76836	10.3788	2.41141	7.16741
ENSMUSG00000001891	Ugp2	689.977	82.8781	1107.67	45.131	747.803	67.5388	741.319	19.1387	821.692	0.682845	0.128662	5.30728	1.11e-07	6.23e-07	-0.0133165	0.12912	-0.103133	0.917858	0.951164	1301	530.344	63.7034	851.397	34.6895	574.791	51.913	569.807	14.7108	552.568
ENSMUSG00000001901	Kcnh6	3.39467	2.37073	9.98148	5.13693	1.49389	1.76694	24.3573	5.07446	9.80683	1.56085	0.795068	1.96317	0.0496268	0.102553	4.06479	0.944561	4.30336	1.68e-05	7.18e-05	2887.5	1.17564	0.821031	3.45679	1.77902	0.517363	0.611928	8.43543	1.75739	0.846503
ENSMUSG00000001909	Trmt1	2234.67	235.099	2592.43	275.917	2777.78	197.035	2431.58	225.569	2509.12	0.214139	0.132935	1.61085	0.107211	0.196298	-0.19189	0.132621	-1.4469	0.147925	0.255914	843	2650.85	278.883	3075.25	327.303	3295.11	233.731	2884.44	267.579	2972.98
ENSMUSG00000001910	Nacc1	949.076	103.123	1430.29	213.905	1170.31	260.046	1698.04	364.497	1311.93	0.591602	0.200194	2.95514	0.00312525	0.00885706	0.536969	0.199541	2.69102	0.00712335	0.0188464	4300	220.715	23.982	332.627	49.7453	272.166	60.4758	394.894	84.7668	246.441
ENSMUSG00000001911	Nfix	472.031	49.7468	538.659	13.1255	327.478	21.1368	200.326	25.8525	384.624	0.19063	0.145763	1.30781	0.190937	0.311934	-0.708798	0.153637	-4.61345	3.96e-06	1.84e-05	1434	329.171	34.691	375.634	9.15307	228.367	14.7398	139.698	18.0282	278.769
ENSMUSG00000001918	Slc1a5	14.9164	2.47773	61.0722	4.97769	24.4928	6.44545	84.3562	13.9408	46.2094	2.03415	0.352954	5.7632	8.25e-09	5.26e-08	1.7776	0.321034	5.53709	3.08e-08	1.87e-07	733	20.3498	3.38025	83.3181	6.79085	33.4144	8.79325	115.083	19.0188	26.8821
ENSMUSG00000001924	Uba1	11568.5	1954.47	18209.4	2076.51	18408.4	505.961	12530.6	435.732	15179.2	0.654457	0.137152	4.77177	1.83e-06	8.76e-06	-0.554893	0.137104	-4.04725	5.18e-05	0.000205827	806.5	14344.1	2423.4	22578.3	2574.72	22825.1	627.355	15537	540.276	18584.6
ENSMUSG00000001930	Vwf	13.8489	5.619	29.2863	11.2	25.7136	9.13163	46.9621	19.4399	28.9527	1.07728	0.499024	2.15877	0.030868	0.0682379	0.86704	0.463736	1.86968	0.0615278	0.123813	2184	6.34106	2.5728	13.4095	5.12821	11.7736	4.18115	21.5028	8.90104	9.05733
ENSMUSG00000001942	Siae	872.766	253.16	1096.91	112.6	1705.04	81.1253	1019.67	32.593	1173.6	0.329565	0.177823	1.85334	0.0638342	0.127319	-0.741503	0.176544	-4.20011	2.67e-05	0.000110881	2306	378.476	109.783	475.678	48.8291	739.392	35.1801	442.18	14.134	558.934
ENSMUSG00000001943	Vsig2	0	0	0	0	0	0	0	0	0	NA	NA	NA	NA	NA	NA	NA	NA	NA	NA	760	0	0	0	0	0	0	0	0	0
ENSMUSG00000001946	Esam	2.72537	4.72048	0	0	2.27128	3.05197	0	0	1.24916	-3.83173	2.95476	-1.2968	0.194701	0.316769	-3.88668	2.96728	-1.30984	0.190248	0.312809	586	4.6508	8.05542	0	0	3.87591	5.20814	0	0	4.26335
ENSMUSG00000001948	Spa17	652.929	162.123	296.7	45.1119	151.877	15.1128	190.716	48.7393	323.055	-1.1375	0.225561	-5.04297	4.58e-07	2.38e-06	0.325787	0.235326	1.3844	0.166235	0.281041	696	938.116	232.936	426.293	64.8159	218.214	21.7139	274.017	70.0278	578.165
ENSMUSG00000001962	Fam50a	8595.42	807.797	5780.9	90.6248	6074.26	429.017	3707.67	395.163	6039.56	-0.572268	0.118734	-4.81976	1.44e-06	7e-06	-0.712327	0.119045	-5.98366	2.18e-09	1.51e-08	1383	6215.05	584.091	4179.97	65.5277	4392.09	310.207	2680.89	285.729	5303.57
ENSMUSG00000001964	Emd	323.215	84.0235	466.854	176.845	306.044	46.1877	349.332	53.1552	361.361	0.530236	0.262436	2.02044	0.0433378	0.0914701	0.191962	0.263194	0.729358	0.465783	0.612508	884.5	365.422	94.9955	527.816	199.938	346.008	52.219	394.949	60.0963	355.715
ENSMUSG00000001983	Taco1	286.176	3.98126	300.277	37.7663	251.116	19.2208	275.518	33.4256	278.272	0.0699593	0.160752	0.435201	0.663416	0.777336	0.133675	0.161507	0.827673	0.407856	0.557007	1383	206.924	2.87871	217.12	27.3075	181.574	13.8979	199.218	24.1689	194.249
ENSMUSG00000001985	Grik3	24.6167	16.2221	235.037	28.1131	15.3075	5.01228	137.992	41.5149	103.238	3.25296	0.362879	8.96431	3.12e-19	4.96e-18	3.17513	0.391967	8.1005	5.47e-16	7e-15	8973	2.74342	1.80787	26.1938	3.13308	1.70595	0.558595	15.3786	4.62665	2.22469
ENSMUSG00000001986	Gria3	0.340671	0.59006	0	0	0	0	0	0	0.0851678	-0.92781	4.40746	-0.210509	0.833271	NA	0	4.40736	0	1	NA	3645	0.0934626	0.161882	0	0	0	0	0	0	0.0467313
ENSMUSG00000001988	Npas1	2.3673	2.11933	4.83212	1.48653	2.55525	0.770768	4.85755	0.908582	3.65306	1.03049	1.02989	1.00059	0.317027	0.462057	0.940861	1.01427	0.927623	0.353603	0.502666	2025	1.16904	1.04658	2.38623	0.734087	1.26185	0.380626	2.39879	0.448682	1.21544
ENSMUSG00000001995	Sipa1l2	2132.75	526.558	3174.01	228.972	3916.04	680.759	3618.58	581.737	3210.34	0.573528	0.188857	3.03683	0.00239078	0.0069408	-0.113992	0.188315	-0.605325	0.544963	0.681617	6475.5	329.356	81.3154	490.156	35.3598	604.747	105.128	558.811	89.8366	467.052
ENSMUSG00000001998	Ap4e1	389.23	147.033	459.571	5.7641	456.295	25.1975	303.637	25.347	402.183	0.239626	0.226619	1.0574	0.29033	0.432605	-0.586639	0.227022	-2.58406	0.00976454	0.0249918	2116.5	183.903	69.4699	217.137	2.72341	215.589	11.9053	143.462	11.9759	199.746
ENSMUSG00000001999	Blvra	2822.92	303.034	2108.72	122.638	2621.5	221.952	2042.65	209.219	2398.95	-0.420775	0.129315	-3.25387	0.00113844	0.00353334	-0.360031	0.129239	-2.78578	0.00533988	0.0145635	772	3656.63	392.531	2731.5	158.858	3395.73	287.502	2645.92	271.009	3526.18
ENSMUSG00000002006	Pdzd4	4.07579	2.71756	5.16596	2.66554	0.357789	0.619708	3.93091	1.85045	3.38261	0.345755	1.0423	0.331723	0.740098	0.832372	3.35614	1.51884	2.20968	0.0271276	0.0611745	3797.5	1.07328	0.715618	1.36036	0.70192	0.0942169	0.163188	1.03513	0.487282	0.58375
ENSMUSG00000002007	Srpk3	27.3599	14.7544	24.9445	3.60384	46.9053	7.79675	48.124	6.51475	36.8334	-0.134191	0.415556	-0.32292	0.746756	0.83762	0.0335553	0.3823	0.0877721	0.930058	0.959486	1248	21.923	11.8224	19.9876	2.88769	37.5844	6.24739	38.5609	5.22015	29.7537
ENSMUSG00000002010	Idh3g	2283.1	110.262	5686.49	412.38	1586.95	81.7724	3294.12	263.216	3212.66	1.31656	0.109469	12.0267	2.57e-33	1.02e-31	1.05361	0.110451	9.53919	1.44e-21	2.76e-20	702	3252.28	157.068	8100.41	587.435	2260.61	116.485	4692.48	374.951	2756.44
ENSMUSG00000002012	Pnck	9.84826	4.65332	16.9139	4.84792	3.02468	4.37139	4.34333	2.87219	8.53253	0.782046	0.784266	0.99717	0.318682	0.464082	0.52812	0.944008	0.559444	0.575859	0.707305	1492	6.60071	3.11885	11.3364	3.24927	2.02727	2.92989	2.91108	1.92506	4.31399
ENSMUSG00000002014	Ssr4	1268.97	169.098	1699.05	8.88874	701.989	31.5756	1010.53	122.839	1170.14	0.42114	0.136164	3.09288	0.00198227	0.00586438	0.525522	0.138596	3.79175	0.000149588	0.000553752	756	1678.53	223.675	2247.42	11.7576	928.557	41.7666	1336.69	162.485	1303.55
ENSMUSG00000002015	Bcap31	7770.55	475.998	11810	1307.09	6197.34	747.582	9122.38	1221.07	8725.06	0.603938	0.141422	4.27046	1.95e-05	8.12e-05	0.557773	0.141541	3.94071	8.12e-05	0.000313567	1219	6374.53	390.482	9688.24	1072.26	5083.95	613.275	7483.49	1001.7	5729.24
ENSMUSG00000002017	Fam98a	5856.31	683.545	6509.14	665.761	4503.6	1784.16	6833.93	2054.11	5925.75	0.152475	0.248787	0.612874	0.539959	0.677128	0.601567	0.248829	2.41759	0.0156237	0.0377194	663	8833.04	1030.99	9817.7	1004.16	6792.77	2691.03	10307.6	3098.21	7812.9
ENSMUSG00000002020	Ltbp2	2712.7	217.76	3049.42	120.541	2360.83	210.584	2292.33	547.969	2603.82	0.168807	0.160858	1.04941	0.293989	0.436683	-0.0427515	0.161096	-0.265379	0.790718	0.871739	4015	675.643	54.2367	759.506	30.0228	588.003	52.4494	570.942	136.481	631.823
ENSMUSG00000002028	Kmt2a	82.6934	30.0086	12.6153	11.1633	28.1212	12.7878	7.7713	4.64656	32.8003	-2.71729	0.570048	-4.76678	1.87e-06	8.97e-06	-1.84529	0.599544	-3.07782	0.0020852	0.006196	4208.5	19.6491	7.13046	2.99757	2.65257	6.68199	3.03855	1.84657	1.10409	13.1656
ENSMUSG00000002031	Ift46	4043.14	372.316	3325.51	52.2775	5626.78	691.464	2959.78	247.461	3988.8	-0.281929	0.125673	-2.24335	0.0248744	0.0566352	-0.926913	0.125431	-7.38984	1.47e-13	1.52e-12	754	5362.25	493.788	4410.49	69.3336	7462.57	917.061	3925.43	328.198	6412.41
ENSMUSG00000002032	Tmem25	23.2953	12.9776	7.69445	6.18699	13.1968	6.75548	11.0611	9.03901	13.8119	-1.60246	0.755209	-2.12187	0.0338484	0.0739555	-0.272925	0.746035	-0.365834	0.714489	0.817155	1545.5	15.073	8.39702	4.97861	4.00323	8.53884	4.37106	7.15697	5.8486	11.8059
ENSMUSG00000002033	Cd3g	0	0	0.336684	0.583154	0	0	0.288452	0.499613	0.156284	0.995765	4.40746	0.225927	0.821258	NA	0.577436	4.40736	0.131016	0.895762	NA	1023	0	0	0.329114	0.570043	0	0	0.281966	0.48838	0
ENSMUSG00000002043	Trappc6a	484.397	73.2437	586.793	68.4064	282.412	14.0875	521.991	215.996	468.898	0.276846	0.24333	1.13774	0.255229	0.391713	0.885252	0.245576	3.6048	0.000312388	0.00109551	719	673.709	101.869	816.124	95.1411	392.785	19.5932	725.996	300.412	533.247
ENSMUSG00000002052	Supt6	5238.91	973.756	5263.95	751.147	9209.07	1175.07	5629.8	1804.63	6335.43	0.0068503	0.217219	0.0315363	0.974842	0.996168	-0.709891	0.21702	-3.27108	0.00107136	0.00338547	5172	1012.94	188.275	1017.78	145.233	1780.56	227.199	1088.52	348.923	1396.75
ENSMUSG00000002055	Spag5	1746.36	118.419	814.89	26.779	2984.1	147.67	737.058	18.2332	1570.6	-1.09979	0.10482	-10.4922	9.38e-26	2.32e-24	-2.01743	0.103625	-19.4685	2.03e-84	6.6e-82	640.5	2726.56	184.885	1272.27	41.8096	4659.01	230.554	1150.75	28.4671	3692.79
ENSMUSG00000002057	Foxn1	4.04679	2.63535	6.92953	0.514655	9.42979	3.33485	6.42651	3.05971	6.70815	0.773302	0.801477	0.964847	0.334622	0.481149	-0.560878	0.731422	-0.766832	0.443181	0.591716	3214	1.25911	0.819959	2.15604	0.160129	2.93397	1.0376	1.99954	0.951995	2.09654
ENSMUSG00000002058	Unc119	608.173	97.4014	798.401	120.365	587.478	78.1532	866.602	126.372	715.163	0.392892	0.177255	2.21654	0.0266547	0.0601277	0.561062	0.176948	3.17077	0.00152038	0.0046518	933	651.847	104.396	855.735	129.009	629.665	83.7655	928.834	135.447	640.756
ENSMUSG00000002059	Rab34	44.4647	27.0463	9.7226	2.73491	15.8395	6.06561	5.12364	2.94077	18.7876	-2.19378	0.587191	-3.73606	0.000186925	0.000667909	-1.61938	0.643445	-2.51673	0.0118448	0.0296033	880	50.5281	30.7344	11.0484	3.10786	17.9994	6.89274	5.82231	3.34179	34.2637
ENSMUSG00000002064	Sdf2	4178.5	736.184	2855.53	132.2	3233.79	132.23	3238.64	278.602	3376.62	-0.549175	0.13788	-3.98299	6.81e-05	0.000261305	0.00217583	0.137848	0.0157842	0.987407	0.994225	964	4334.55	763.677	2962.16	137.137	3354.55	137.168	3359.59	289.006	3844.55
ENSMUSG00000002068	Ccne1	1781.25	198.131	917.458	99.3489	2142.17	265.917	1147.05	130.948	1496.98	-0.957024	0.150577	-6.35573	2.07e-10	1.57e-09	-0.901003	0.149498	-6.02684	1.67e-09	1.17e-08	628	2836.38	315.495	1460.92	158.199	3411.1	423.434	1826.52	208.516	3123.74
ENSMUSG00000002076	Hsf2bp	4734.14	228.691	5527.61	70.7631	5445.83	672.193	4806.6	775.71	5128.55	0.223546	0.137899	1.62109	0.104998	0.192898	-0.180212	0.137826	-1.30753	0.191033	0.313773	1479.5	3199.82	154.573	3736.14	47.8291	3680.86	454.338	3248.8	524.306	3440.34
ENSMUSG00000002083	Bbc3	2.03176	1.02121	12.786	4.74611	3.8895	3.86733	16.926	6.0109	8.90832	2.65472	0.887163	2.99237	0.00276825	0.00793656	2.10992	0.780652	2.70277	0.00687637	0.0182418	683	2.97476	1.49518	18.7203	6.94892	5.69473	5.66227	24.7819	8.80073	4.33475
ENSMUSG00000002100	Mybpc3	4.73841	4.60268	0.350433	0.606968	9.31906	3.56999	4.05074	1.84649	4.61466	-3.66868	1.53182	-2.39498	0.0166213	0.0396148	-1.22289	1.01774	-1.20157	0.22953	0.362003	4154	1.14069	1.10801	0.0843605	0.146117	2.24339	0.859409	0.975142	0.444509	1.69204
ENSMUSG00000002102	Psmc3	8150.02	756.187	10509.6	382.196	5768.23	448.557	7296.26	1212.48	7931.02	0.366839	0.136728	2.68299	0.00729664	0.0190565	0.338967	0.136929	2.47549	0.0133054	0.0327937	858.5	9493.32	880.823	12241.8	445.19	6718.96	522.489	8498.85	1412.33	8106.14
ENSMUSG00000002103	Acp2	176.616	41.5017	165.484	14.4593	250.353	30.8993	96.8329	18.1396	172.321	-0.0943399	0.220369	-0.428099	0.668579	0.780462	-1.37497	0.221878	-6.19698	5.76e-10	4.25e-09	966	182.832	42.9625	171.308	14.9682	259.165	31.9869	100.241	18.778	220.998
ENSMUSG00000002104	Rapsn	252.747	77.74	263.503	49.8742	184.738	26.364	340.449	66.4912	260.359	0.0606817	0.24576	0.246915	0.804974	0.877235	0.881719	0.246286	3.58006	0.000343515	0.00119424	1454	173.829	53.4663	181.226	34.3014	127.055	18.1321	234.146	45.7299	150.442
ENSMUSG00000002105	Slc39a13	246.266	20.3955	402.662	24.2783	169.652	23.0004	180.941	34.1921	249.88	0.709341	0.176434	4.02043	5.81e-05	0.000225355	0.0885766	0.184735	0.479479	0.631598	0.751527	861	286.023	23.6882	467.668	28.1978	197.041	26.7135	210.152	39.7121	241.532
ENSMUSG00000002107	Celf2	6897.25	142.954	6286.1	320.843	6029.17	407.063	4467.48	342.886	5920	-0.133882	0.10282	-1.3021	0.192882	0.314441	-0.432533	0.103006	-4.1991	2.68e-05	0.000111338	2200	3135.12	64.9789	2857.32	145.838	2740.53	185.028	2030.67	155.857	2937.82
ENSMUSG00000002108	Nr1h3	2.70686	2.56718	7.6143	3.93572	5.75135	3.40355	5.05681	4.03357	5.28233	1.49203	1.0424	1.43134	0.152332	0.260627	-0.159769	0.987272	-0.161829	0.871441	0.923039	1705	1.5876	1.50568	4.46586	2.30834	3.37323	1.99622	2.96587	2.36573	2.48042
ENSMUSG00000002109	Ddb2	1575.24	74.9025	2465.7	123.341	1716.54	191.228	2121.85	171.57	1969.83	0.646441	0.120056	5.38451	7.26e-08	4.16e-07	0.30589	0.119943	2.55028	0.0107635	0.0272339	1698	927.703	44.1122	1452.12	72.6389	1010.92	112.619	1249.62	101.042	969.312
ENSMUSG00000002111	Spi1	0	0	0.673368	1.16631	0	0	0	0	0.168342	1.85409	4.3711	0.424169	0.671442	NA	0	4.40736	0	1	NA	578.5	0	0	1.16399	2.01609	0	0	0	0	0
ENSMUSG00000002129	Sf3a1	6209.28	896.384	6342	529.692	9173.13	289.856	6812.01	215.101	7134.11	0.0304634	0.123627	0.246415	0.805361	0.877579	-0.42932	0.123385	-3.47952	0.000502309	0.00169606	1241	5003.45	722.308	5110.4	426.827	7391.73	233.567	5489.13	173.329	6197.59
ENSMUSG00000002147	Stat6	5279.78	264.206	10013.2	553.097	5979.17	109.804	12775.5	590.588	8511.93	0.923384	0.0927621	9.95432	2.41e-23	5.13e-22	1.09535	0.0925787	11.8315	2.68e-32	1e-30	698	7564.15	378.519	14345.6	792.403	8566.14	157.312	18303.1	846.115	8065.15
ENSMUSG00000002190	Clgn	9.15979	6.23654	30.6435	12.0423	77.5169	17.9645	68.5182	14.7328	46.4596	1.74641	0.467613	3.73474	0.000187908	0.00067093	-0.17296	0.3692	-0.468473	0.639446	0.757802	3097.5	2.95715	2.01341	9.89297	3.88775	25.0256	5.79967	22.1205	4.75634	13.9914
ENSMUSG00000002204	Napsa	12.2158	6.26422	13.1335	3.39576	11.8116	6.90329	20.6772	6.75198	14.4595	0.106763	0.595988	0.179136	0.857831	0.913856	0.811887	0.577912	1.40486	0.160062	0.272672	603	20.2583	10.3884	21.7803	5.63144	19.588	11.4482	34.2906	11.1973	19.9232
ENSMUSG00000002205	Vrk3	3254.47	87.3174	13701.4	560.673	2353.24	360.309	13474.2	1473.17	8195.84	2.07383	0.130467	15.8954	6.82e-57	7.2e-55	2.51772	0.130828	19.2445	1.57e-82	4.89e-80	732	4445.99	119.286	18717.8	765.947	3214.8	492.225	18407.4	2012.52	3830.4
ENSMUSG00000002210	Smg9	624.814	97.1352	1338.38	57.9789	730.383	52.9028	1640.48	106.775	1083.51	1.09906	0.135065	8.1373	4.04e-16	5.08e-15	1.16707	0.134019	8.70827	3.09e-18	4.67e-17	833	750.077	116.609	1606.69	69.6025	876.81	63.5087	1969.37	128.181	813.444
ENSMUSG00000002221	Paxip1	2472.73	369.151	3312.84	96.2786	4331.78	490.266	3726.52	100.325	3460.97	0.421908	0.131871	3.19939	0.00137718	0.00420848	-0.217093	0.131214	-1.65449	0.0980282	0.182711	736	3359.68	501.564	4501.14	130.813	5885.57	666.122	5063.21	136.311	4622.62
ENSMUSG00000002222	Rmnd5a	4158.71	252.9	2993.2	361.855	4869.9	1236.75	3345.12	1102.23	3841.73	-0.474479	0.227394	-2.08659	0.036925	0.0796365	-0.541752	0.227214	-2.38433	0.0171104	0.040892	3086	1347.61	81.9506	969.929	117.257	1578.06	400.761	1083.97	357.171	1462.83
ENSMUSG00000002227	Mov10	325.5	112.657	263.711	8.38239	290.246	21.4896	240.768	20.5815	280.056	-0.303621	0.218644	-1.38865	0.164938	0.277815	-0.268791	0.218888	-1.22798	0.219453	0.349671	3460	94.075	32.5598	76.2169	2.42266	83.8862	6.21085	69.586	5.94842	88.9806
ENSMUSG00000002228	Ppm1j	6.10667	3.55679	82.269	13.6037	4.45675	4.21957	83.1228	16.7377	43.9888	3.75429	0.476217	7.88359	3.18e-15	3.77e-14	4.24878	0.530945	8.0023	1.22e-15	1.52e-14	1065.5	5.73127	3.33814	77.2117	12.7674	4.18277	3.96018	78.013	15.7087	4.95702
ENSMUSG00000002233	Rhoc	37.2316	15.2168	36.4913	14.7641	17.7631	1.54649	31.3622	8.35813	30.7121	-0.0269835	0.425932	-0.0633518	0.949486	0.978892	0.813548	0.451421	1.80219	0.071515	0.140651	730	51.0022	20.845	49.9881	20.2248	24.3331	2.11848	42.9619	11.4495	37.6676
ENSMUSG00000002240	Prr27	28.7548	5.33427	26.0233	6.6756	12.9486	2.39279	16.4662	5.05909	21.0482	-0.144826	0.421443	-0.343643	0.731114	0.826037	0.334459	0.467673	0.715156	0.474513	0.620568	1325	21.7017	4.02586	19.6402	5.03819	9.77252	1.80588	12.4274	3.81818	15.7371
ENSMUSG00000002249	Tead3	179.063	56.9354	42.8012	16.1926	141.931	52.353	46.6206	17.9912	102.604	-2.06585	0.369758	-5.58704	2.31e-08	1.41e-07	-1.59957	0.365498	-4.37642	1.21e-05	5.27e-05	2448	73.1465	23.2579	17.4841	6.61463	57.9785	21.386	19.0444	7.34933	65.5625
ENSMUSG00000002250	Ppard	142.496	49.1128	59.6339	2.07737	68.9896	5.34379	73.3634	8.1955	86.1206	-1.2564	0.274486	-4.57728	4.71e-06	2.13e-05	0.0916486	0.277658	0.330078	0.741341	0.8378	1433	99.4386	34.2727	41.6147	1.44966	48.1434	3.72909	51.1957	5.71912	73.791
ENSMUSG00000002257	Def6	396.431	43.8912	327.182	53.7593	501.817	31.2412	666.01	86.8749	472.86	-0.276374	0.168317	-1.64199	0.100593	0.186008	0.40792	0.163469	2.49539	0.0125817	0.0312147	513	772.77	85.5579	637.782	104.794	978.2	60.8991	1298.27	169.347	875.485
ENSMUSG00000002265	Peg3	6517.64	1995.5	3403.9	291.774	1190.79	607.779	1914.73	781.049	3256.76	-0.937168	0.427243	-2.19353	0.0282694	0.0632846	0.685111	0.427963	1.60086	0.109407	0.200346	4034	1615.68	494.67	843.802	72.3287	295.188	150.664	474.648	193.617	955.433
ENSMUSG00000002266	Zim1	34.6136	22.221	1.39654	1.62463	96.6574	38.0239	5.89707	1.79092	34.6412	-4.63951	0.866652	-5.35337	8.63e-08	4.9e-07	-4.01917	0.56167	-7.15576	8.32e-13	8.1e-12	2400	14.4223	9.25873	0.58189	0.676929	40.2739	15.8433	2.45711	0.746215	27.3481
ENSMUSG00000002274	Metrn	8.79122	4.0741	19.5391	9.08782	3.88859	2.56216	19.0192	6.54844	12.8095	1.14951	0.633907	1.81338	0.0697736	0.137324	2.27809	0.711491	3.20185	0.0013655	0.0042157	1010	8.70418	4.03377	19.3456	8.99784	3.85009	2.5368	18.8309	6.48361	6.27713
ENSMUSG00000002279	Lmf1	442.862	16.9343	687.056	32.8118	329.272	21.6454	543.194	19.8419	500.596	0.633404	0.120393	5.26112	1.43e-07	7.9e-07	0.722561	0.123326	5.85893	4.66e-09	3.1e-08	1932	229.225	8.76517	355.619	16.9833	170.431	11.2036	281.156	10.2701	199.828
ENSMUSG00000002280	Narfl	597.949	37.6603	1656.21	96.4595	671.398	86.543	1602.83	250.097	1132.1	1.4698	0.148634	9.8887	4.66e-23	9.65e-22	1.25524	0.148199	8.46997	2.45e-17	3.45e-16	1991.5	300.25	18.9105	831.64	48.4356	337.132	43.4562	804.837	125.582	318.691
ENSMUSG00000002289	Angptl4	24.7489	19.0239	98.4939	8.94511	16.4572	8.46152	22.968	4.79227	40.667	1.99301	0.465922	4.27756	1.89e-05	7.88e-05	0.4806	0.502038	0.957299	0.338416	0.486416	1217	20.336	15.6318	80.9317	7.35013	13.5228	6.95277	18.8727	3.93777	16.9294
ENSMUSG00000002297	Dbf4	11085.6	657.799	6014.61	95.5336	15068.7	1470.84	9373.81	399.578	10385.7	-0.882147	0.104395	-8.45008	2.91e-17	3.99e-16	-0.684828	0.104052	-6.58159	4.65e-11	3.82e-10	2098	5283.9	313.536	2866.83	45.5355	7182.4	701.068	4467.97	190.457	6233.15
ENSMUSG00000002307	Daxx	1207.72	84.7917	1246.73	281.782	2082.9	322.345	1916.42	671.736	1613.44	0.0457621	0.235895	0.193994	0.846181	0.906036	-0.119925	0.234838	-0.51067	0.609582	0.734231	658	1835.44	128.863	1894.73	428.24	3165.51	489.886	2912.5	1020.88	2500.48
ENSMUSG00000002308	Cd320	2315.32	205.569	3137.23	50.6476	2345.81	160.229	3055.6	186.439	2713.49	0.438281	0.109674	3.9962	6.44e-05	0.000248198	0.381411	0.10957	3.48099	0.000499568	0.00168751	1304	1775.55	157.645	2405.85	38.8402	1798.93	122.875	2343.25	142.975	1787.24
ENSMUSG00000002319	Ipo4	944.187	64.0767	2369.46	287.696	1107.73	83.4373	1263.39	50.0212	1421.19	1.32726	0.126438	10.4974	8.88e-26	2.2e-24	0.18981	0.126791	1.49703	0.134386	0.236372	605	1560.64	105.912	3916.45	475.531	1830.97	137.913	2088.24	82.6797	1695.8
ENSMUSG00000002320	Tm9sf1	643.721	163.842	1677.44	80.6283	777.105	23.221	1445.86	88.3621	1136.03	1.38155	0.1603	8.61851	6.78e-18	9.66e-17	0.895838	0.159822	5.60524	2.08e-08	1.29e-07	2089	308.148	78.4308	802.986	38.5966	371.999	11.1159	692.129	42.2988	340.073
ENSMUSG00000002324	Rec8	3.72998	4.13483	0.700867	1.21394	1.04937	1.03758	1.44499	1.80598	1.7313	-2.41852	1.95572	-1.23664	0.216222	0.344366	0.488415	1.92347	0.253925	0.799554	0.877074	781	4.77591	5.29428	0.897397	1.55434	1.34362	1.32852	1.85018	2.31239	3.05976
ENSMUSG00000002325	Irf9	56.2534	31.4107	48.2388	7.40823	21.4903	6.84333	31.5362	12.0247	39.3796	-0.221866	0.433318	-0.512016	0.60864	0.734528	0.555764	0.462094	1.20271	0.22909	0.361483	2343	24.0091	13.4062	20.5885	3.16185	9.17211	2.92076	13.4598	5.13218	16.5906
ENSMUSG00000002326	Gmpr2	54.1267	10.1887	139.802	34.5722	71.6399	15.8625	133.216	16.244	99.6961	1.36774	0.268174	5.10022	3.39e-07	1.79e-06	0.895086	0.261934	3.41722	0.00063265	0.00209584	1215.5	44.5304	8.38231	115.016	28.4428	58.9386	13.0502	109.597	13.3641	51.7345
ENSMUSG00000002329	Mdp1	317.469	30.0128	368.51	24.8622	308.903	44.3865	214.763	8.11842	302.411	0.215425	0.155741	1.38323	0.166595	0.28008	-0.523635	0.158803	-3.2974	0.000975857	0.00311106	1730	183.508	17.3484	213.012	14.3712	178.557	25.6569	124.14	4.69273	181.032
ENSMUSG00000002332	Dhrs1	2268.92	120.752	2570.13	329.846	2597.55	217.753	2429.19	113.804	2466.45	0.17971	0.124984	1.43787	0.15047	0.258129	-0.0963119	0.124735	-0.772129	0.440038	0.588613	993.5	2283.77	121.542	2586.94	332.004	2614.54	219.178	2445.08	114.549	2449.15
ENSMUSG00000002341	Ncan	6.78177	4.84092	10.4538	3.35425	2.92595	1.76688	9.75542	4.58366	7.47924	0.623053	0.764125	0.815381	0.414854	0.563445	1.74149	0.854096	2.03899	0.041451	0.0883714	7195	0.942567	0.672818	1.45293	0.466192	0.406665	0.24557	1.35586	0.637062	0.674616
ENSMUSG00000002342	Tmem161a	587.046	27.4691	810.528	75.9566	713.153	32.1692	914.165	105.349	756.223	0.465621	0.133693	3.48277	0.000496248	0.00165062	0.357894	0.132193	2.70737	0.00678197	0.0180176	714	822.194	38.4721	1135.19	106.382	998.814	45.0549	1280.34	147.548	910.504
ENSMUSG00000002343	Armc6	459.726	140.24	1100.06	49.1032	277.405	32.4937	1239.09	209.912	769.07	1.25882	0.200989	6.26312	3.77e-10	2.78e-09	2.15911	0.203449	10.6126	2.61e-26	6.9e-25	936	491.161	149.829	1175.28	52.4607	296.372	34.7155	1323.81	224.265	393.766
ENSMUSG00000002345	Borcs8	826.601	102.19	740.931	31.8865	433.686	12.2089	586.744	80.7744	646.991	-0.157661	0.1443	-1.09259	0.274574	0.414366	0.435695	0.147387	2.95612	0.00311532	0.00895604	756	1093.39	135.172	980.068	42.178	573.658	16.1493	776.116	106.844	833.523
ENSMUSG00000002346	Slc25a42	142.669	46.6224	148.339	18.542	115.816	12.2295	72.0828	8.64814	119.727	0.0558943	0.246068	0.227149	0.820308	0.888075	-0.688163	0.255564	-2.69272	0.0070872	0.0187613	3081	46.306	15.1322	48.1463	6.01816	37.5903	3.96933	23.3959	2.80693	41.9481
ENSMUSG00000002365	Snx9	11006.2	1232.19	4242.18	97.2584	13793	566.384	5155.79	372.966	8549.28	-1.37546	0.111605	-12.3243	6.7e-35	2.86e-33	-1.41963	0.111306	-12.7543	2.95e-37	1.48e-35	1977.5	5565.7	623.106	2145.23	49.1825	6974.96	286.414	2607.22	188.605	6270.33
ENSMUSG00000002372	Ranbp3	8140.46	783.746	13411.6	610.207	12946.9	1532.52	17050.7	1714.25	12887.4	0.7203	0.129127	5.57824	2.43e-08	1.48e-07	0.39723	0.12894	3.08072	0.00206499	0.00614768	1319.5	6169.35	593.972	10164.2	462.453	9811.96	1161.44	12922.1	1299.17	7990.65
ENSMUSG00000002379	Ndufa11	6341.88	1590.73	4391.14	769.76	2166.49	180.796	3131.01	764.175	4007.63	-0.530275	0.212759	-2.49237	0.0126893	0.0311595	0.531147	0.213365	2.48938	0.0127966	0.0316674	519	12219.4	3065	8460.77	1483.16	4174.35	348.355	6032.77	1472.4	8196.89
ENSMUSG00000002384	Bmp8b	2.38337	3.28304	9.12938	7.49468	10.457	4.66326	23.8461	8.25796	11.454	1.93728	0.928425	2.08663	0.0369213	0.0796355	1.19194	0.763131	1.56191	0.118309	0.213367	2133	1.11738	1.53917	4.28007	3.51368	4.90248	2.18625	11.1796	3.87153	3.00993
ENSMUSG00000002393	Nr2f6	562.387	96.4115	1173.63	64.8707	289.626	9.69337	982.242	99.333	751.97	1.06156	0.14826	7.1601	8.06e-13	7.72e-12	1.76162	0.152663	11.5393	8.36e-31	2.87e-29	739.5	760.497	130.374	1587.05	87.7224	391.651	13.108	1328.25	134.325	576.074
ENSMUSG00000002395	Use1	2758.99	317.538	1186.8	51.1161	1863.38	182.402	1003.37	167.152	1703.14	-1.217	0.149288	-8.15202	3.58e-16	4.52e-15	-0.893068	0.149691	-5.96609	2.43e-09	1.67e-08	874.5	3154.94	363.108	1357.11	58.4517	2130.8	208.579	1147.37	191.14	2642.87
ENSMUSG00000002396	Ocel1	262.042	48.4165	542.82	40.1495	121.141	26.2301	426.368	47.7823	338.092	1.05083	0.187229	5.61255	1.99e-08	1.22e-07	1.81205	0.196485	9.2223	2.91e-20	5.11e-19	1895	138.28	25.5496	286.448	21.1871	63.9264	13.8418	224.996	25.2149	101.103
ENSMUSG00000002409	Dyrk1b	877.206	131.944	537.913	29.0184	766.366	66.2335	462.261	56.5344	660.937	-0.705529	0.15319	-4.60557	4.11e-06	1.88e-05	-0.727844	0.153492	-4.74189	2.12e-06	1.02e-05	2523	347.684	52.2965	213.204	11.5016	303.752	26.2519	183.219	22.4076	325.718
ENSMUSG00000002413	Braf	560.25	126.419	859.175	112.531	446.363	98.5714	569.507	123.064	608.824	0.616741	0.218821	2.81848	0.0048252	0.0131391	0.351649	0.22021	1.59688	0.110293	0.20147	2253	248.669	56.1114	381.347	49.947	198.12	43.7512	252.777	54.6221	223.394
ENSMUSG00000002416	Ndufb2	773.012	243.517	692.033	87.5559	245.742	23.8083	471.693	83.5377	545.62	-0.159436	0.224741	-0.709424	0.478061	0.622874	0.940647	0.229897	4.09161	4.28e-05	0.000172485	572	1351.42	425.728	1209.85	153.07	429.618	41.6229	824.638	146.045	890.519
ENSMUSG00000002428	Hltf	1091.46	282.491	435.453	24.8386	2011.22	231.053	360.294	10.0047	974.609	-1.3259	0.177875	-7.45415	9.04e-14	9.42e-13	-2.48055	0.176983	-14.0157	1.25e-44	9.05e-43	3240	336.871	87.1885	134.399	7.66623	620.748	71.3125	111.202	3.08788	478.81
ENSMUSG00000002455	Prpf6	7315.21	926.958	8666.82	316.351	13109.6	932.267	10821	439.513	9978.15	0.244582	0.11735	2.0842	0.0371419	0.0800406	-0.276814	0.117059	-2.36474	0.0180428	0.0428224	2747	2662.98	337.444	3155.01	115.162	4772.33	339.377	3939.2	159.997	3717.65
ENSMUSG00000002458	Rgs19	78.5652	5.08598	59.3716	14.6097	278.751	15.1317	150.561	11.229	141.812	-0.401361	0.224199	-1.7902	0.0734218	0.143428	-0.889065	0.188994	-4.70421	2.55e-06	1.21e-05	971.5	80.87	5.23518	61.1134	15.0383	286.928	15.5756	154.978	11.5584	183.899
ENSMUSG00000002459	Rgs20	0	0	0	0	0.357789	0.619708	0.576903	0.999226	0.233673	0	4.40746	0	1	NA	0.56394	4.36439	0.129214	0.897188	NA	883	0	0	0	0	0.405197	0.701821	0.653345	1.13163	0.202598
ENSMUSG00000002475	Abhd3	488.893	59.3493	34.7055	4.60651	459.464	50.5153	42.1044	8.09415	256.292	-3.81722	0.225055	-16.9613	1.59e-64	2.15e-62	-3.45808	0.209381	-16.5157	2.83e-61	4.27e-59	1247	392.055	47.5936	27.8312	3.69407	368.455	40.5095	33.7645	6.4909	380.255
ENSMUSG00000002477	Snrpd1	5187.37	1472.72	1812.24	289.438	1906.42	86.3763	1658.18	119.822	2641.05	-1.51713	0.192691	-7.87337	3.45e-15	4.09e-14	-0.201297	0.19324	-1.04169	0.297556	0.441965	578	8974.69	2547.96	3135.37	500.757	3298.3	149.44	2868.82	207.305	6136.5
ENSMUSG00000002486	Tchp	581.43	6.11915	618.709	16.1753	465.498	59.8375	591.844	70.168	564.37	0.0896637	0.139727	0.641707	0.521063	0.660046	0.343921	0.140518	2.44753	0.0143838	0.0350976	1815.5	320.259	3.3705	340.793	8.90954	256.402	32.9592	325.995	38.6494	288.331
ENSMUSG00000002489	Tiam1	6947.05	940.556	2888.73	1250.8	6487.45	1950.35	3138.99	1430.16	4865.56	-1.26599	0.417861	-3.02969	0.00244801	0.00709176	-1.04729	0.417801	-2.50668	0.0121871	0.0303564	1465	4742.02	642.018	1971.83	853.789	4428.29	1331.29	2142.65	976.219	4585.15
ENSMUSG00000002496	Tsc2	3058.28	423.09	7103.43	1653.22	3724.21	338.043	4058.85	341.951	4486.19	1.21574	0.173381	7.01193	2.35e-12	2.15e-11	0.124138	0.173421	0.715822	0.474101	0.620178	740.5	4130.02	571.357	9592.75	2232.57	5029.31	456.507	5481.23	461.784	4579.67
ENSMUSG00000002500	Rpl3l	0.681121	0.589868	1.71092	1.55259	0	0	0.838853	0.133662	0.807723	1.33579	2.16865	0.615954	0.537925	NA	2.06361	2.30791	0.894143	0.371245	NA	1033	0.659362	0.571025	1.65626	1.50299	0	0	0.812055	0.129393	0.329681
ENSMUSG00000002504	Slc9a3r2	379.213	76.9732	589.391	49.3515	260.72	36.0037	411.657	111.636	410.245	0.636383	0.211446	3.00968	0.00261527	0.00752981	0.658892	0.214314	3.07442	0.0021091	0.00626073	1717	220.858	44.8301	343.268	28.7429	151.846	20.969	239.754	65.0179	186.352
ENSMUSG00000002524	Puf60	14967.4	779.075	19323.8	1359.36	15507.5	2221.48	16876	3138.12	16668.7	0.368561	0.151145	2.43846	0.0147499	0.0356377	0.121982	0.15114	0.807076	0.419623	0.568884	769	19463.4	1013.1	25128.5	1767.69	20165.9	2888.79	21945.4	4080.79	19814.6
ENSMUSG00000002546	Golga2	5156.83	891.787	5168.87	534.442	8599.8	213.692	5097.59	249.362	6005.77	0.00330661	0.136204	0.0242769	0.980632	0.996479	-0.754482	0.13593	-5.55051	2.85e-08	1.74e-07	847	6088.34	1052.88	6102.57	630.983	10153.2	252.293	6018.41	294.407	8120.79
ENSMUSG00000002550	Uck1	60.3917	29.225	110.732	11.4679	32.2206	15.8014	69.5909	33.4381	68.2338	0.875225	0.406379	2.15371	0.0312626	0.0689915	1.11099	0.422825	2.62754	0.00860054	0.0223456	798	75.6789	36.6228	138.762	14.3708	40.3766	19.8013	87.2066	41.9024	58.0278
ENSMUSG00000002565	Scin	173.142	44.0215	89.3967	6.11533	802.108	70.6876	353.631	46.304	354.57	-0.953286	0.207372	-4.59699	4.29e-06	1.95e-05	-1.1806	0.182869	-6.45601	1.08e-10	8.52e-10	2824.5	61.3002	15.5856	31.6505	2.1651	283.982	25.0266	125.201	16.3937	172.641
ENSMUSG00000002578	Ikzf4	107.718	57.9621	39.8857	1.35194	595.915	61.6252	136.137	30.5559	219.914	-1.43408	0.333724	-4.29721	1.73e-05	7.25e-05	-2.12889	0.303747	-7.00878	2.4e-12	2.25e-11	1351.5	79.7028	42.8872	29.5122	1.00033	440.929	45.5977	100.73	22.6088	260.316
ENSMUSG00000002580	Mien1	936.479	179.931	1728.7	162.298	563.283	36.0287	1637.05	185.103	1216.38	0.884548	0.159702	5.53874	3.05e-08	1.83e-07	1.5394	0.161331	9.54183	1.4e-21	2.69e-20	747	1253.65	240.871	2314.19	217.267	754.06	48.2312	2191.49	247.795	1003.86
ENSMUSG00000002588	Pon1	0.6809	1.17935	2.42034	1.18797	2.48143	1.52843	6.04199	1.55988	2.90617	1.83668	1.47135	1.24829	0.211924	0.338982	1.27238	1.10674	1.14966	0.250283	0.386876	1159	0.587489	1.01756	2.0883	1.025	2.14101	1.31875	5.21311	1.34588	1.36425
ENSMUSG00000002602	Axl	88.0405	21.4291	55.5197	17.8408	47.8136	16.3106	32.4323	5.84691	55.9515	-0.6636	0.342494	-1.93755	0.0526776	0.107979	-0.559864	0.360478	-1.55312	0.120395	0.21629	689.5	127.687	31.0792	80.5217	25.875	69.3454	23.6557	47.0374	8.47992	98.5164
ENSMUSG00000002603	Tgfb1	1.68574	1.15018	3.43324	3.10955	2.22146	1.92711	5.05821	1.89579	3.09966	1.02729	1.29325	0.794347	0.426993	0.574718	1.2089	1.22549	0.986462	0.323906	0.47053	700	2.40819	1.64311	4.90463	4.44221	3.17352	2.75301	7.22602	2.70827	2.79086
ENSMUSG00000002608	Ccdc97	2259.39	340.615	2112.42	87.1565	3302.49	178.536	2131.07	173.398	2451.34	-0.0970737	0.131825	-0.736382	0.461498	0.606902	-0.631995	0.131246	-4.81536	1.47e-06	7.22e-06	771	2930.47	441.783	2739.85	113.043	4283.38	231.564	2764.04	224.9	3606.93
ENSMUSG00000002617	Zfp40	329.623	88.3563	757.916	14.6132	565.378	26.5588	502.333	32.5872	538.813	1.20087	0.171732	6.99268	2.7e-12	2.45e-11	-0.171169	0.169977	-1.00702	0.313928	0.459805	1747.5	188.625	50.5615	433.714	8.36237	323.536	15.1982	287.458	18.6479	256.081
ENSMUSG00000002625	Akap8l	1925.71	74.9449	2039.07	100.867	1863.66	265.624	1678.55	330.427	1876.75	0.0825408	0.154985	0.532572	0.59433	0.723629	-0.151107	0.155085	-0.974348	0.329884	0.476957	916	2102.31	81.8176	2226.06	110.117	2034.56	289.982	1832.47	360.728	2068.43
ENSMUSG00000002633	Shh	14.9432	10.2742	2.08365	1.06555	32.0818	13.8687	9.6163	8.4089	14.6812	-2.84318	0.894626	-3.17807	0.0014826	0.00449794	-1.73867	0.700074	-2.48355	0.0130079	0.0321208	2847	5.24875	3.60876	0.731877	0.374271	11.2686	4.87132	3.37769	2.9536	8.25868
ENSMUSG00000002635	Pdcd2l	6866.39	1006.39	3829.52	235.305	5360.28	402.461	3858.45	241.487	4978.66	-0.842342	0.129107	-6.52436	6.83e-11	5.44e-10	-0.474175	0.129108	-3.6727	0.000240002	0.000859543	673.5	10195.1	1494.26	5686	349.376	7958.84	597.566	5728.96	358.555	9076.96
ENSMUSG00000002658	Gtf2f1	11112.6	1738.21	7609.27	429.272	7149.98	590.548	5963.53	657.613	7958.85	-0.546355	0.140367	-3.89233	9.93e-05	0.00037141	-0.261801	0.140526	-1.863	0.0624619	0.125373	1717	6472.12	1012.35	4431.73	250.013	4164.23	343.942	3473.23	383.001	5318.18
ENSMUSG00000002660	Clpp	1412.71	220.444	2394.21	271.161	842.802	39.477	2069.4	397.435	1679.78	0.761185	0.166749	4.56487	5e-06	2.26e-05	1.29594	0.167869	7.71996	1.16e-14	1.32e-13	708.5	1993.95	311.142	3379.26	382.726	1189.56	55.7191	2920.82	560.952	1591.75
ENSMUSG00000002661	Alkbh7	3004.99	619.365	1867.47	117.776	1789.81	76.1759	1761.66	309.859	2105.98	-0.686222	0.168921	-4.06238	4.86e-05	0.00019077	-0.0231211	0.169306	-0.136564	0.891376	0.934838	736	4082.87	841.528	2537.33	160.022	2431.8	103.5	2393.56	421.004	3257.34
ENSMUSG00000002664	Pspn	8.80349	0.553485	10.4287	2.89763	5.80208	1.34807	16.7199	2.29924	10.4385	0.242663	0.587721	0.412888	0.679689	0.788752	1.52432	0.600718	2.53749	0.011165	0.0281268	474	18.5728	1.16769	22.0014	6.11315	12.2407	2.84403	35.2741	4.85071	15.4067
ENSMUSG00000002668	Dennd1c	172.468	23.4701	265.949	46.4146	266.502	25.0162	549.317	38.4133	313.559	0.625276	0.180411	3.46583	0.000528593	0.00174938	1.04312	0.172139	6.05974	1.36e-09	9.65e-09	814	211.877	28.833	326.719	57.0204	327.398	30.7325	674.836	47.1908	269.637
ENSMUSG00000002679	Med6	6050.82	513.432	2804.99	165.716	4155.12	432.601	2735.42	150.879	3936.59	-1.10907	0.119524	-9.27911	1.71e-20	2.99e-19	-0.603167	0.119608	-5.04285	4.59e-07	2.4e-06	766.5	7894.1	669.839	3659.47	216.199	5420.9	564.385	3568.72	196.842	6657.5
ENSMUSG00000002688	Prkd1	3454.72	955.527	7293.72	958.718	6602.87	737.913	8053.19	402.181	6351.13	1.07804	0.18166	5.93437	2.95e-09	1.97e-08	0.286471	0.181339	1.57975	0.114164	0.207358	3653	945.721	261.573	1996.64	262.447	1807.52	202.002	2204.54	110.096	1376.62
ENSMUSG00000002699	Lcp2	26.0118	10.4899	24.8591	5.78472	45.586	11.8655	65.52	18.228	40.4942	-0.0645796	0.408581	-0.158058	0.874411	0.924458	0.522993	0.369204	1.41654	0.156617	0.267997	1465.5	17.7494	7.15792	16.9629	3.94727	31.1061	8.09654	44.7083	12.4381	24.4278
ENSMUSG00000002718	Cse1l	3240.09	889.274	7360.15	894.191	4879.29	610.244	4938.8	245.056	5104.58	1.18365	0.181384	6.52565	6.77e-11	5.39e-10	0.0174911	0.181265	0.0964947	0.923128	0.954487	848.5	3818.61	1048.05	8674.31	1053.85	5750.49	719.204	5820.62	288.81	4784.55
ENSMUSG00000002728	Naa20	4872.34	629.074	3262.03	519.62	3164.67	285.899	3068.75	618.761	3591.95	-0.578774	0.171299	-3.37874	0.000728198	0.00234633	-0.0445679	0.171479	-0.259902	0.794939	0.874197	477	10214.5	1318.81	6838.64	1089.35	6634.52	599.37	6433.45	1297.19	8424.54
ENSMUSG00000002731	Prkra	124.352	14.4021	195.6	30.3082	69.4377	7.15033	151.13	10.807	135.13	0.653068	0.199568	3.27241	0.00106634	0.0033316	1.12017	0.212505	5.27125	1.35e-07	7.58e-07	1160	107.2	12.4156	168.621	26.1277	59.8601	6.16408	130.284	9.31635	83.5302
ENSMUSG00000002732	Fkbp7	7.10615	0.953155	5.21576	1.1361	3.30774	1.97187	7.0912	2.98356	5.68021	-0.4484	0.788889	-0.568395	0.569767	0.701918	1.09913	0.834728	1.31676	0.18792	0.309977	725	9.80159	1.3147	7.19415	1.56704	4.5624	2.71982	9.78096	4.11526	7.18199
ENSMUSG00000002733	Plekha3	7036	310.319	3335.86	275.769	6958.93	313.861	2582.21	36.9929	4978.25	-1.07662	0.0993234	-10.8395	2.24e-27	6.09e-26	-1.43031	0.0994088	-14.3881	6.14e-47	5.06e-45	1643	4282.41	188.873	2030.35	167.845	4235.5	191.029	1571.64	22.5155	4258.96
ENSMUSG00000002741	Ykt6	646.334	48.1677	964.062	295.274	659.302	128.951	1228.59	513.222	874.572	0.576722	0.283991	2.03078	0.0422775	0.0894722	0.898173	0.283598	3.16707	0.00153985	0.00470409	1666	387.956	28.9122	578.669	177.235	395.739	77.4018	737.449	308.057	391.848
ENSMUSG00000002748	Baz1b	5178.65	501.375	3318.51	183.327	6710.15	626.527	4251.74	941.011	4864.76	-0.642067	0.161293	-3.98074	6.87e-05	0.000263578	-0.658132	0.160969	-4.08856	4.34e-05	0.000174529	3018	1715.92	166.128	1099.57	60.7446	2223.38	207.597	1408.79	311.799	1969.65
ENSMUSG00000002763	Pex6	1670.11	154.989	5003.13	395.841	1462.14	110.898	4499.37	273.095	3158.69	1.58288	0.119222	13.2768	3.16e-40	1.76e-38	1.62137	0.11955	13.5623	6.7e-42	4.28e-40	2326.5	717.866	66.6188	2150.49	170.144	628.472	47.6674	1933.96	117.384	673.169
ENSMUSG00000002767	Mrpl2	4228.84	666.04	4933.18	299.485	3086.42	307.211	4042.38	722.698	4072.71	0.222288	0.158359	1.4037	0.160408	0.271663	0.389215	0.158596	2.45413	0.0141224	0.0345702	991	4267.25	672.089	4977.98	302.205	3114.45	310.001	4079.09	729.261	3690.85
ENSMUSG00000002768	Mea1	11647.7	1793.6	7231.1	446.099	7121.1	393.635	6828.32	985.395	8207.06	-0.687737	0.145824	-4.71621	2.4e-06	1.14e-05	-0.0605792	0.145929	-0.415127	0.678049	0.788256	748	15571.8	2397.85	9667.25	596.389	9520.19	526.25	9128.77	1317.37	12546
ENSMUSG00000002769	Gnmt	128.702	24.631	279.271	25.5523	169.555	27.1784	253.181	44.6683	207.677	1.11754	0.209297	5.33949	9.32e-08	5.27e-07	0.576655	0.206117	2.79771	0.00514667	0.0140868	855	150.528	28.8082	326.633	29.8857	198.31	31.7877	296.118	52.2436	174.419
ENSMUSG00000002771	Grin2d	32.8817	6.45401	40.8848	1.80451	19.7548	12.8833	48.1532	4.14261	35.4186	0.314809	0.403024	0.781117	0.434734	0.582182	1.28047	0.416458	3.07466	0.00210741	0.0062573	5244	6.27034	1.23074	7.7965	0.344109	3.76712	2.45677	9.18254	0.789972	5.01873
ENSMUSG00000002778	Kdelr1	430.203	184.771	531.009	317.362	371.514	142.294	415.014	224.696	436.935	0.303643	0.627167	0.484151	0.628279	0.750545	0.160049	0.627511	0.255053	0.798682	0.876483	832	517.071	222.081	638.232	381.445	446.531	171.026	498.815	270.068	481.801
ENSMUSG00000002781	Tmem143	418.136	90.7012	438.703	63.6864	255.249	32.1539	390.19	76.2955	375.569	0.0692086	0.207417	0.333669	0.738629	0.831409	0.612398	0.21007	2.91521	0.00355449	0.0100876	1502	278.386	60.3869	292.079	42.4011	169.94	21.4074	259.78	50.796	224.163
ENSMUSG00000002791	Pdxk-ps	0	0	0.353284	0.611906	0.382699	0.662853	0	0	0.183996	0.995765	4.40746	0.225927	0.821258	NA	-1.34609	4.40736	-0.305419	0.760047	NA	815	0	0	0.433477	0.750805	0.469569	0.813317	0	0	0.234784
ENSMUSG00000002797	Ggct	10092.3	2142.75	2755.26	295.288	5287.72	26.9801	3010.56	290.864	5286.47	-1.87294	0.158424	-11.8223	2.99e-32	1.11e-30	-0.812761	0.158437	-5.12989	2.9e-07	1.55e-06	671.5	15029.5	3190.99	4103.14	439.744	7874.49	40.1788	4483.33	433.155	11452
ENSMUSG00000002799	Jag2	14052.3	1744.71	14676.2	1647.26	21352.2	660.827	14832.9	1364.07	16228.4	0.0626463	0.131172	0.47759	0.632942	0.753864	-0.52554	0.131077	-4.0094	6.09e-05	0.000239144	739	19015.4	2360.91	19859.5	2229.04	28893.4	894.218	20071.6	1845.83	23954.4
ENSMUSG00000002803	Btbd6	125.553	35.5772	547.207	69.0841	39.2203	12.1471	312.571	27.5511	256.138	2.12352	0.228188	9.30602	1.33e-20	2.35e-19	2.99678	0.257373	11.6437	2.47e-31	8.74e-30	800	156.941	44.4715	684.009	86.3551	49.0254	15.1839	390.714	34.4388	102.983
ENSMUSG00000002804	Nudt14	1693.5	299.831	1886.78	149.165	920.021	30.5021	1458.91	253.924	1489.8	0.156012	0.161325	0.967069	0.33351	0.480031	0.664932	0.162619	4.08891	4.33e-05	0.000174329	770	2199.35	389.391	2450.36	193.72	1194.83	39.6131	1894.69	329.771	1697.09
ENSMUSG00000002808	Epdr1	32.1778	4.19419	24.5116	5.88965	13.3046	8.02507	10.2849	9.25105	20.0697	-0.391557	0.578115	-0.6773	0.498215	0.640345	-0.391228	0.629607	-0.621385	0.534347	0.673124	698	46.1	6.00886	35.1168	8.43789	19.061	11.4972	14.7348	13.2537	32.5805
ENSMUSG00000002812	Flii	6558.71	805.29	7826.14	755.332	9530.71	377.942	7239.51	278.795	7788.77	0.254842	0.121289	2.10111	0.0356312	0.0771803	-0.396727	0.121123	-3.2754	0.00105513	0.00333952	744	8815.47	1082.38	10519	1015.23	12810.1	507.987	9730.53	374.725	10812.8
ENSMUSG00000002814	Top3a	2558.38	739.603	2669.65	280.422	6029.33	386.019	2983.18	167.673	3560.13	0.0613315	0.175715	0.34904	0.72706	0.822789	-1.01515	0.175071	-5.79851	6.69e-09	4.36e-08	2625	974.62	281.753	1017.01	106.827	2296.89	147.055	1136.45	63.8755	1635.75
ENSMUSG00000002820	Atg4d	143.964	6.37075	404.625	15.2317	43.0931	8.5199	149.04	20.3441	185.181	1.49111	0.176854	8.43129	3.42e-17	4.65e-16	1.78033	0.214245	8.30979	9.59e-17	1.29e-15	1204	119.572	5.29132	336.067	12.6509	35.7916	7.07633	123.787	16.8971	77.6817
ENSMUSG00000002825	Qtrt1	330.988	20.7473	662.142	86.8441	339.869	35.3752	615.534	100.553	487.133	1.00069	0.165352	6.05186	1.43e-09	9.9e-09	0.856515	0.165181	5.1853	2.16e-07	1.17e-06	517	640.208	40.1302	1280.74	167.977	657.388	68.4239	1190.59	194.492	648.798
ENSMUSG00000002831	Plin4	3.38931	3.5918	1.39369	0.629089	0	0	2.10968	1.00204	1.72317	-1.28453	1.59059	-0.807582	0.419331	0.567442	3.41542	1.86088	1.83538	0.0664498	0.132236	5755.5	0.588882	0.624063	0.242149	0.109302	0	0	0.36655	0.174102	0.294441
ENSMUSG00000002833	Hdgfl2	4335.31	462.404	4703.06	958.574	4208.04	452.431	4760.75	1049.91	4501.79	0.117511	0.182777	0.642918	0.520277	0.65929	0.177941	0.182737	0.973757	0.330177	0.477265	683	6347.45	677.019	6885.89	1403.48	6161.11	662.418	6970.34	1537.2	6254.28
ENSMUSG00000002835	Chaf1a	11531.5	2008.47	14335.2	413.234	21300.9	1487.14	17285.5	318.639	16113.3	0.31396	0.128937	2.43498	0.0148925	0.0359474	-0.301345	0.128773	-2.34013	0.0192768	0.0453882	5535	2083.38	362.866	2589.91	74.6584	3848.4	268.68	3122.95	57.568	2965.89
ENSMUSG00000002844	Adprh	12274.7	1298.18	12520.2	1321.76	8009.85	736.594	10991.7	1848.23	10949.1	0.0285929	0.149679	0.191029	0.848503	0.907492	0.456537	0.149786	3.04794	0.0023042	0.00678886	1738.5	7060.51	746.723	7201.75	760.286	4607.34	423.695	6322.54	1063.12	5833.92
ENSMUSG00000002845	Tmem39a	2665.41	267.924	1005.68	75.101	3689.39	118.316	1356.91	111.254	2179.35	-1.40614	0.120703	-11.6496	2.31e-31	8.12e-30	-1.44271	0.119247	-12.0985	1.08e-33	4.37e-32	692.5	3848.97	386.894	1452.24	108.449	5327.64	170.853	1959.43	160.655	4588.3
ENSMUSG00000002846	Timmdc1	320.129	84.4657	130.104	15.7229	162.664	33.5541	73.5002	26.771	171.599	-1.29903	0.274958	-4.72449	2.31e-06	1.09e-05	-1.14055	0.283436	-4.02401	5.72e-05	0.000225354	1125.5	284.433	75.0472	115.597	13.9697	144.526	29.8126	65.3045	23.7859	214.479
ENSMUSG00000002847	Pla1a	4617.57	367.588	1391.19	46.1954	2601.17	729.095	1074.12	253.124	2421.01	-1.7308	0.199794	-8.66294	4.6e-18	6.63e-17	-1.27605	0.200194	-6.37408	1.84e-10	1.43e-09	1194.5	3865.69	307.734	1164.66	38.6734	2177.62	610.377	899.222	211.908	3021.66
ENSMUSG00000002870	Mcm2	5619.84	1203.71	8501.3	605.196	11547	2030.59	8931.87	674.518	8650	0.597128	0.167155	3.57229	0.00035387	0.00121003	-0.370486	0.166916	-2.21959	0.0264464	0.059775	653	8606.18	1843.35	13018.8	926.793	17683	3109.63	13678.2	1032.95	13144.6
ENSMUSG00000002871	Tpra1	9989.02	894.087	4150.15	316.814	11766.3	857.286	4447.92	212.417	7588.34	-1.26721	0.114186	-11.0977	1.29e-28	3.79e-27	-1.40327	0.113968	-12.3128	7.73e-35	3.34e-33	742	13462.3	1204.97	5593.19	426.973	15857.5	1155.37	5994.51	286.276	14659.9
ENSMUSG00000002881	Nab1	1841.1	398.951	1924.61	56.8287	2564.93	346.183	1905.56	160.395	2059.05	0.0639366	0.161537	0.395801	0.692251	0.797527	-0.428797	0.161045	-2.66259	0.00775421	0.0203542	1371	1342.89	290.993	1403.8	41.4506	1870.85	252.504	1389.9	116.991	1606.87
ENSMUSG00000002885	Adgre5	4.04746	3.63458	0.353284	0.611906	5.13541	2.55517	1.07016	0.278939	2.65158	-3.4424	1.65588	-2.07889	0.0376272	0.0809578	-2.24113	1.36398	-1.64307	0.100368	0.186298	1794	2.25611	2.02596	0.196925	0.341085	2.86255	1.42429	0.596522	0.155484	2.55933
ENSMUSG00000002897	Il17ra	1108.05	154.03	1831.45	326.621	1707.86	528.29	3870.16	563.975	2129.38	0.725	0.212737	3.40796	0.000654507	0.00213077	1.17986	0.211704	5.57318	2.5e-08	1.54e-07	4804	230.652	32.0628	381.235	67.9894	355.508	109.969	805.611	117.397	293.08
ENSMUSG00000002900	Lamb1	34981.4	8781.85	13055.3	1759.24	85206.6	8372.41	15792.5	2779.41	37258.9	-1.42197	0.186929	-7.60703	2.8e-14	3.07e-13	-2.43171	0.186849	-13.0143	1.01e-38	5.49e-37	2478	14116.8	3543.93	5268.47	709.944	34385.2	3378.7	6373.07	1121.63	24251
ENSMUSG00000002908	Kcnn1	119.435	59.1756	448.25	69.8488	54.9572	10.2909	311.698	14.6268	233.585	1.90839	0.270254	7.06147	1.65e-12	1.53e-11	2.50136	0.284727	8.78515	1.56e-18	2.42e-17	2068	57.7539	28.6149	216.755	33.776	26.5751	4.97627	150.724	7.07291	42.1645
ENSMUSG00000002910	Arrdc2	7551.43	1022.69	5757.09	244.857	10241.1	1538.84	6977.38	665.68	7631.75	-0.391402	0.144067	-2.71682	0.0065913	0.0173988	-0.553598	0.143852	-3.84838	0.0001189	0.000446852	855	8832.08	1196.13	6733.44	286.383	11977.9	1799.81	8160.67	778.573	10405
ENSMUSG00000002930	Ppp1r17	0	0	0	0	0.34579	0.598925	0	0	0.0864474	0	4.40746	0	1	NA	-1.3461	4.40736	-0.305421	0.760045	NA	1757	0	0	0	0	0.196807	0.340879	0	0	0.0984034
ENSMUSG00000002944	Cd36	1807.39	220.882	1698.98	142.656	3841.91	749.081	747.965	61.6641	2024.06	-0.0893207	0.158121	-0.564889	0.57215	0.704162	-2.36138	0.158623	-14.8868	4.02e-50	3.87e-48	2692.5	671.267	82.036	631.004	52.9829	1426.89	278.21	277.796	22.9022	1049.08
ENSMUSG00000002948	Map2k7	525.2	50.7667	485.163	59.0224	323.294	163.056	582.136	36.4244	478.948	-0.114258	0.262586	-0.435125	0.663471	0.777363	0.847108	0.263532	3.21444	0.00130697	0.0040538	1568	334.949	32.3767	309.415	37.6419	206.183	103.99	371.26	23.2298	270.566
ENSMUSG00000002949	Timm44	2525.1	208.623	2719.63	194.881	2619.11	132.992	2516.22	155.156	2595.02	0.107049	0.112478	0.951733	0.341233	0.488013	-0.0574927	0.112364	-0.511665	0.608885	0.733699	875	2885.83	238.426	3108.15	222.722	2993.27	151.99	2875.68	177.321	2939.55
ENSMUSG00000002957	Ap2a2	757.969	146.958	2308.54	260.286	1066.35	76.4105	1327.52	146.749	1365.09	1.60658	0.15899	10.1049	5.26e-24	1.17e-22	0.315938	0.158683	1.991	0.0464809	0.0973439	1549	489.328	94.8727	1490.34	168.035	688.414	49.3289	857.015	94.7376	588.871
ENSMUSG00000002963	Pnkp	571.108	43.5616	1029.71	85.4656	750.231	70.2249	1012.16	127.522	840.803	0.850232	0.142321	5.97406	2.31e-09	1.57e-08	0.432333	0.141064	3.06479	0.0021782	0.00644932	933	612.12	46.6898	1103.66	91.603	804.106	75.2678	1084.85	136.679	708.113
ENSMUSG00000002968	Med25	3236.96	208.466	5612.53	539.724	3956.81	692.684	4145.51	707.529	4237.95	0.793994	0.161796	4.90738	9.23e-07	4.62e-06	0.0672349	0.161748	0.415677	0.677646	0.787983	789.5	4100.01	264.049	7108.96	683.627	5011.79	877.371	5250.81	896.174	4555.9
ENSMUSG00000002980	Bcam	13.1979	6.34455	45.8744	6.88828	11.4697	10.9854	34.266	12.0126	26.202	1.79673	0.584217	3.07544	0.00210189	0.00617781	1.58647	0.596114	2.66136	0.00778257	0.0204128	807	16.3542	7.8619	56.8456	8.53567	14.2127	13.6126	42.461	14.8855	15.2835
ENSMUSG00000002981	Clptm1	5848.43	996.323	16067.5	1099.7	7725.23	271.577	11009.6	525.12	10162.7	1.458	0.129758	11.2363	2.71e-29	8.38e-28	0.5111	0.1297	3.94063	8.13e-05	0.000313622	717	8156.8	1389.57	22409.4	1533.75	10774.4	378.769	15355.1	732.385	9465.59
ENSMUSG00000002983	Relb	1141.17	43.6291	1103.87	88.7142	695.831	44.0243	898.673	169.653	959.886	-0.04782	0.147095	-0.325096	0.745108	0.836387	0.368537	0.148647	2.47928	0.0131646	0.0324738	2201.5	518.359	19.8179	501.418	40.2972	316.072	19.9974	408.209	77.0623	417.215
ENSMUSG00000002984	Tomm40	2771.2	362.411	3930.95	817.58	1833.33	220.186	3711.23	980.76	3061.68	0.504427	0.199498	2.52849	0.0114555	0.028494	1.01737	0.199823	5.09136	3.56e-07	1.89e-06	1098.5	2522.72	329.915	3578.47	744.27	1668.94	200.442	3378.45	892.818	2095.83
ENSMUSG00000002985	Apoe	657.643	109.088	277.185	27.7435	1115.47	160.158	981.585	171.142	757.972	-1.2461	0.185252	-6.72651	1.74e-11	1.46e-10	-0.184509	0.178637	-1.03287	0.301664	0.446394	817	804.949	133.523	339.272	33.9578	1365.33	196.032	1201.45	209.476	1085.14
ENSMUSG00000002992	Apoc2	6.10131	1.79276	13.5504	3.95126	0.715577	1.23942	2.60434	1.22065	5.7429	1.15096	0.780853	1.47398	0.140488	0.244801	1.81409	1.30795	1.38697	0.165451	0.280067	631	9.66928	2.84114	21.4744	6.26191	1.13404	1.96421	4.12733	1.93448	5.40166
ENSMUSG00000002996	Hbp1	3242.78	807.229	6187.17	398.705	6009.24	1032.76	5772.71	833.639	5302.97	0.932012	0.183995	5.06543	4.07e-07	2.13e-06	-0.0579516	0.183701	-0.315466	0.752408	0.845319	979	3312.33	824.544	6319.89	407.258	6138.14	1054.91	5896.53	851.521	4725.24
ENSMUSG00000002997	Prkar2b	1492.92	117.922	1785.51	129.565	843.921	67.1149	659.05	84.1792	1195.35	0.258146	0.131904	1.95707	0.0503391	0.103805	-0.357997	0.13527	-2.64654	0.00813192	0.0212515	3133	476.516	37.6386	569.905	41.3549	269.365	21.4219	210.358	26.8686	372.94
ENSMUSG00000003031	Cdkn1b	253.019	115.829	54.6505	9.22236	66.6035	25.9711	40.8641	1.5784	103.784	-2.21014	0.354834	-6.22866	4.7e-10	3.42e-09	-0.706603	0.367968	-1.92028	0.0548225	0.112206	2393	105.733	48.4033	22.8377	3.85389	27.8327	10.8529	17.0765	0.659592	66.7829
ENSMUSG00000003032	Klf4	160.306	19.8829	39.4907	5.18015	130.278	29.3191	43.056	5.02163	93.2827	-2.02063	0.262703	-7.69167	1.45e-14	1.62e-13	-1.59518	0.255955	-6.23227	4.6e-10	3.42e-09	859	186.62	23.1466	45.9728	6.03045	151.662	34.1316	50.1234	5.84591	169.141
ENSMUSG00000003033	Ap1m1	5906.79	390.245	8199.87	473.552	6958.96	892.167	7297.06	1060.46	7090.67	0.473211	0.137999	3.4291	0.000605585	0.00198374	0.0683997	0.137929	0.495906	0.61996	0.742696	715.5	8255.48	545.416	11460.3	661.848	9726.01	1246.91	10198.5	1482.13	8990.74
ENSMUSG00000003037	Rab8a	5338.14	120.83	4121.39	425.341	5614.49	226.946	4073.5	551.134	4786.88	-0.373155	0.125151	-2.98165	0.00286704	0.00819092	-0.463089	0.125031	-3.70381	0.000212387	0.00076788	542	9848.96	222.934	7604.04	784.762	10358.8	418.719	7515.67	1016.85	10103.9
ENSMUSG00000003038	Hmgn2	383.21	105.546	302.033	60.6031	209.92	10.6384	198.405	15.0097	273.392	-0.3428	0.212177	-1.61563	0.106174	0.194716	-0.082391	0.217505	-0.378801	0.704836	0.809356	711	538.973	148.447	424.8	85.2364	295.247	14.9626	279.051	21.1106	417.11
ENSMUSG00000003039	Fam32a	5441.03	493.112	4874.56	200.232	4039.46	586.08	4433.73	401.256	4697.19	-0.158592	0.13483	-1.17624	0.239499	0.373014	0.134482	0.134979	0.996322	0.319094	0.46533	2975.5	1828.61	165.724	1638.23	67.2937	1357.57	196.969	1490.08	134.853	1593.09
ENSMUSG00000003051	Elf3	332.244	91.5793	833.184	171.074	901.725	55.2225	1305.1	97.2417	843.064	1.32664	0.197815	6.70646	1.99e-11	1.67e-10	0.53343	0.193454	2.75739	0.00582641	0.0157329	1901	174.773	48.1743	438.287	89.9913	474.343	29.0492	686.534	51.1529	324.558
ENSMUSG00000003053	Cyp2c29	806.792	186.111	371.593	190.056	340.806	58.2261	103.25	32.9714	405.61	-1.1188	0.301307	-3.71315	0.000204696	0.000726832	-1.72238	0.30952	-5.56467	2.63e-08	1.61e-07	1783	452.491	104.381	208.409	106.593	191.142	32.6563	57.9083	18.4921	321.817
ENSMUSG00000003062	Stard3nl	4775.91	221.446	3932.21	141.895	3822.32	238.764	3110.32	229.679	3910.19	-0.280431	0.102927	-2.72455	0.00643894	0.0170298	-0.297445	0.103185	-2.88265	0.00394351	0.0110776	1101	4337.8	201.132	3571.49	128.878	3471.68	216.861	2825	208.61	3904.74
ENSMUSG00000003068	Stk11	1106.58	351.669	934.289	395.357	673.514	221.066	862.096	362.065	894.121	-0.244223	0.452141	-0.540148	0.589095	0.718905	0.356303	0.452566	0.787295	0.431109	0.579975	1093.5	1011.97	321.599	854.402	361.552	615.925	202.164	788.382	331.107	813.945
ENSMUSG00000003070	Efna2	1152.1	161.24	800.993	165.123	1002.68	116.989	687.692	142.438	910.865	-0.524165	0.191652	-2.73499	0.00623824	0.016551	-0.544435	0.191873	-2.83748	0.00454717	0.0126075	2131	540.636	75.664	375.876	77.4862	470.52	54.8987	322.709	66.8408	505.578
ENSMUSG00000003072	Atp5d	2452.71	414.426	4752.72	465.91	1254.38	83.4738	2978.79	521.622	2859.65	0.954427	0.162563	5.87113	4.33e-09	2.85e-08	1.24775	0.163657	7.62421	2.46e-14	2.71e-13	902	2719.2	459.452	5269.09	516.53	1390.67	92.543	3302.43	578.294	2054.93
ENSMUSG00000003099	Ppp5c	1000.43	101.402	2055.57	95.3829	1344.32	114.817	1913.26	218.327	1578.4	1.03895	0.131463	7.90297	2.72e-15	3.24e-14	0.508889	0.130735	3.89254	9.92e-05	0.000377787	657	1522.73	154.34	3128.71	145.179	2046.15	174.759	2912.12	332.31	1784.44
ENSMUSG00000003119	Cdk12	1756.07	139.236	1382.93	293.062	1726.46	365.766	1874.76	844.079	1685.05	-0.344684	0.279095	-1.23501	0.216828	0.344926	0.119088	0.278778	0.427177	0.66925	0.781184	4242.5	413.923	32.8194	325.97	69.0778	406.943	86.2147	441.899	198.958	410.433
ENSMUSG00000003123	Lipe	252.3	32.2167	134.521	41.4471	277.918	97.1168	130.138	68.9903	198.719	-0.90794	0.354234	-2.56311	0.0103739	0.0260506	-1.09394	0.352834	-3.10044	0.00193232	0.00578304	1956	128.988	16.4707	68.7735	21.1897	142.085	49.6507	66.5325	35.2711	135.536
ENSMUSG00000003131	Pafah1b2	3546.5	246.216	3392.25	203.776	2597.82	347.728	2365.06	326.65	2975.41	-0.0641252	0.139028	-0.46124	0.644626	0.763273	-0.13552	0.139475	-0.971641	0.331229	0.478463	456	7777.42	539.947	7439.14	446.878	5696.98	762.56	5186.54	716.337	6737.2
ENSMUSG00000003134	Tbc1d8	13253.8	2641.73	13729.1	579.221	25313	2686.45	18715.8	924.191	17752.9	0.0508176	0.144945	0.350598	0.72589	0.82177	-0.43563	0.144791	-3.00869	0.00262374	0.00765327	3434	3859.57	769.287	3997.98	168.672	7371.29	782.309	5450.14	269.13	5615.43
ENSMUSG00000003135	Cnot11	14946.8	819.421	6967.99	71.3573	15178.9	1073.16	10718.1	649.707	11953	-1.10101	0.0995966	-11.0547	2.08e-28	6.05e-27	-0.501892	0.0993613	-5.05119	4.39e-07	2.31e-06	2629.5	5684.26	311.626	2649.93	27.1372	5772.55	408.122	4076.11	247.084	5728.4
ENSMUSG00000003153	Slc2a3	3.05334	1.7784	5.62739	6.2337	10.5797	4.24628	11.6798	3.82267	7.73507	0.876186	0.920764	0.951585	0.341307	0.48803	0.154008	0.780147	0.197409	0.843507	0.904445	574	5.3194	3.09825	9.80382	10.8601	18.4315	7.39769	20.3482	6.65971	11.8755
ENSMUSG00000003154	Foxj2	2353.43	413.807	2958.95	129.905	2538.6	318.495	2073.85	61.8514	2481.21	0.330266	0.144962	2.2783	0.0227089	0.0523002	-0.291816	0.145079	-2.01144	0.0442795	0.0934434	4620	509.4	89.5685	640.466	28.118	549.482	68.9382	448.885	13.3878	529.441
ENSMUSG00000003161	Sri	534.621	79.7604	571.491	67.6466	361.949	29.7736	244.827	31.4642	428.222	0.0965531	0.16409	0.588415	0.556254	0.691273	-0.564543	0.1697	-3.3267	0.000878804	0.00282291	1111	481.207	71.7915	514.394	60.8881	325.786	26.7989	220.367	28.3206	403.497
ENSMUSG00000003166	Dgcr2	2170.88	293.377	3482.65	219.046	3901.17	319.726	4839.14	130.652	3598.46	0.681833	0.124315	5.48474	4.14e-08	2.45e-07	0.3109	0.123433	2.51879	0.011776	0.0294468	2491.5	871.316	117.751	1397.81	87.9172	1565.79	128.327	1942.26	52.439	1218.55
ENSMUSG00000003184	Irf3	1675.32	114.685	1809.82	69.5086	1539	175.764	1615.73	135.834	1659.97	0.111485	0.124698	0.894041	0.3713	0.519709	0.0705754	0.124818	0.565425	0.571785	0.703906	774	2164.5	148.172	2338.27	89.8045	1988.37	227.086	2087.51	175.496	2076.43
ENSMUSG00000003190	Bcl2l12	382.983	101.513	308.708	63.1438	152.102	9.74528	312.28	76.4777	289.018	-0.310571	0.242403	-1.28122	0.200117	0.323702	1.03851	0.247784	4.19121	2.77e-05	0.000114902	777	492.9	130.647	397.308	81.2662	195.755	12.5422	401.905	98.4269	344.327
ENSMUSG00000003198	Zfp959	362.218	45.7524	230.772	18.5251	428.297	52.8512	176.022	17.5223	299.327	-0.650787	0.16881	-3.85514	0.000115663	0.000427944	-1.28455	0.168768	-7.61136	2.71e-14	2.97e-13	895	404.712	51.12	257.846	20.6985	478.544	59.0516	196.673	19.5779	441.628
ENSMUSG00000003199	Mpnd	4179.54	522.739	5513.19	610.052	2830.76	279.073	5661.65	1160.11	4546.29	0.399579	0.163957	2.43709	0.0148059	0.0357596	1	0.164169	6.09128	1.12e-09	8.01e-09	924	4523.31	565.735	5966.66	660.229	3063.59	302.027	6127.33	1255.53	3793.45
ENSMUSG00000003200	Sh3gl1	4790.74	189.948	3214.81	80.6486	5715.65	341.297	2963.33	126.762	4171.13	-0.575485	0.094168	-6.11126	9.89e-10	6.97e-09	-0.947628	0.0939365	-10.088	6.25e-24	1.41e-22	2073	2311.02	91.6296	1550.8	38.9043	2757.19	164.639	1429.49	61.1491	2534.1
ENSMUSG00000003206	Ebi3	4.75111	2.14891	7.63895	1.68881	8.05954	4.28929	7.32251	2.8273	6.94303	0.685664	0.778653	0.880577	0.378547	0.527251	-0.143176	0.732689	-0.195411	0.845071	0.905548	1154	4.11708	1.86214	6.61954	1.46344	6.98401	3.71689	6.34533	2.45	5.55054
ENSMUSG00000003208	Yju2	390.252	32.3725	797.533	155.338	454.021	59.6879	866.708	289.534	627.129	1.03092	0.230889	4.46501	8.01e-06	3.51e-05	0.934039	0.230063	4.05993	4.91e-05	0.000195747	1630.5	239.345	19.8543	489.134	95.2701	278.455	36.6071	531.56	177.574	258.9
ENSMUSG00000003226	Ranbp2	1851.32	388.137	2096.78	456.262	2328.29	637.837	2469.7	962.061	2186.52	0.179563	0.273931	0.655503	0.512144	0.652099	0.0851384	0.273628	0.311146	0.755689	0.847349	2609	709.589	148.768	803.671	174.88	892.407	244.476	946.61	368.747	800.998
ENSMUSG00000003227	Edar	21.6531	3.93464	4.86532	0.714891	152.557	16.5117	17.6648	5.99199	49.1851	-2.1575	0.504565	-4.27597	1.9e-05	7.93e-05	-3.12366	0.333684	-9.36112	7.89e-21	1.44e-19	3637	5.95356	1.08184	1.33773	0.196561	41.9458	4.53994	4.85696	1.64751	23.9497
ENSMUSG00000003228	Grk5	148.912	66.081	100.795	4.60321	389.846	20.5275	136.634	12.8006	194.047	-0.563423	0.25587	-2.20199	0.0276663	0.0620997	-1.51214	0.24446	-6.18564	6.19e-10	4.54e-09	634	234.877	104.229	158.982	7.26059	614.899	32.3778	215.511	20.1902	424.888
ENSMUSG00000003233	Dvl3	5374.95	310.648	5248.85	306.954	6715.37	651.91	5525.79	502.582	5716.24	-0.0342837	0.117536	-0.291687	0.770526	0.854042	-0.2813	0.117318	-2.39776	0.0164956	0.0396146	2727.5	1970.65	113.895	1924.42	112.54	2462.1	239.014	2025.95	184.265	2216.37
ENSMUSG00000003234	Abcf3	18722.3	2760.09	22250.9	811.977	26735.2	2092.12	24708.2	1512.24	23104.1	0.249094	0.125131	1.99068	0.0465165	0.0971041	-0.113763	0.125057	-0.909684	0.362989	0.512383	713.5	26240.1	3868.38	31185.6	1138.02	37470.4	2932.19	34629.6	2119.47	31855.3
ENSMUSG00000003235	Eif2b5	1154.28	117.043	3770.33	341.724	1236.89	72.0034	2172.04	128.673	2083.38	1.7076	0.122946	13.8891	7.38e-44	4.8e-42	0.812459	0.12325	6.59195	4.34e-11	3.58e-10	1213	951.588	96.4903	3108.27	281.718	1019.69	59.3597	1790.63	106.079	985.64
ENSMUSG00000003269	Cyth2	6408.4	626.621	5209.78	309.365	6664.29	836.628	6406.91	677.989	6172.34	-0.298714	0.134046	-2.22844	0.025851	0.0585583	-0.0568243	0.13388	-0.424444	0.671242	0.782687	1510	4243.97	414.981	3450.18	204.877	4413.43	554.058	4242.99	448.999	4328.7
ENSMUSG00000003271	Sult2b1	11.5443	5.67367	10.0341	1.37968	20.8641	8.08479	26.0016	0.993007	17.111	-0.199469	0.551916	-0.361412	0.717792	0.816072	0.31652	0.47955	0.660036	0.509231	0.651955	1217.5	9.48194	4.6601	8.24159	1.13321	17.1369	6.64049	21.3566	0.815611	13.3094
ENSMUSG00000003273	Car11	35.9361	9.67547	14.4935	5.25309	39.4995	9.9507	45.7733	8.58501	33.9256	-1.30641	0.416365	-3.13766	0.00170303	0.00510574	0.207647	0.368491	0.563507	0.573089	0.704963	706	50.901	13.7046	20.5291	7.44064	55.9483	14.0945	64.8348	12.1601	53.4247
ENSMUSG00000003279	Dlgap1	1315.8	247.94	2003.26	130.256	508.848	70.3836	886.847	143.554	1178.69	0.606433	0.169875	3.56989	0.000357135	0.00122034	0.801028	0.17349	4.61714	3.89e-06	1.81e-05	2878	457.192	86.1501	696.059	45.2594	176.806	24.4557	308.147	49.8798	316.999
ENSMUSG00000003282	Plag1	216.752	5.17745	87.5024	14.1788	243.522	79.6623	124.081	59.1913	167.964	-1.30903	0.313419	-4.17661	2.96e-05	0.000120134	-0.9715	0.307404	-3.16033	0.00157591	0.00480372	2359	91.8829	2.19476	37.093	6.01051	103.231	33.7695	52.5992	25.0917	97.5569
ENSMUSG00000003283	Hck	45.7962	16.6781	125.398	26.4372	124.897	5.80243	745.259	101.824	260.338	1.45539	0.248227	5.86312	4.54e-09	2.98e-08	2.57737	0.217433	11.8536	2.06e-32	7.81e-31	2091	21.9016	7.97615	59.9703	12.6433	59.7307	2.77496	356.413	48.6964	40.8161
ENSMUSG00000003299	Mrpl4	4073.33	640.893	4701.48	338.345	3100.69	245.28	4512.71	730.322	4097.05	0.206946	0.154239	1.34172	0.179687	0.297298	0.541426	0.154387	3.50695	0.000453274	0.00154234	765	5324.62	837.769	6145.72	442.281	4053.18	320.628	5898.97	954.669	4688.9
ENSMUSG00000003308	Keap1	877.341	67.0545	1244.56	126.181	1104.79	171.48	880.708	145.955	1026.85	0.504277	0.163161	3.09067	0.00199703	0.00590445	-0.326185	0.163033	-2.00073	0.0454213	0.095462	2824.5	310.618	23.7403	440.631	44.6736	391.146	60.7117	311.81	51.6746	350.882
ENSMUSG00000003309	Ap1m2	4252.62	165.647	5535.37	253.081	5244.98	774.178	5678.58	516.584	5177.89	0.38031	0.129099	2.94588	0.00322037	0.00908467	0.114604	0.128905	0.889059	0.373971	0.523366	1706	2492.74	97.0967	3244.65	148.348	3074.43	453.797	3328.6	302.804	2783.59
ENSMUSG00000003316	Glg1	2533.76	482.46	3022.53	441.677	3469.9	626.619	3006.34	938.204	3008.13	0.254424	0.224431	1.13364	0.256947	0.393483	-0.2068	0.224194	-0.922415	0.356312	0.505517	3184.5	795.654	151.503	949.138	138.696	1089.62	196.772	944.054	294.616	942.639
ENSMUSG00000003341	Atp8b3	1.68016	2.08851	9.86293	11.0195	2.45652	2.17757	4.45067	2.25858	4.61257	2.55181	1.27259	2.00522	0.0449397	0.0943128	0.855141	1.24935	0.684471	0.493678	0.638109	3823	0.439487	0.546301	2.57989	2.88242	0.642564	0.569598	1.16418	0.590788	0.541026
ENSMUSG00000003344	Btbd2	2065.17	343.854	3777.86	141.181	2037.23	257.943	4430.62	252.21	3077.72	0.871349	0.142245	6.1257	9.03e-10	6.4e-09	1.12079	0.142135	7.88539	3.14e-15	3.77e-14	1876	1100.83	183.291	2013.79	75.2563	1085.94	137.496	2361.74	134.441	1093.39
ENSMUSG00000003345	Csnk1g2	2566.47	433.765	3858.25	513.392	2814.96	376.64	3857.27	185.874	3274.24	0.588184	0.158204	3.71789	0.000200894	0.000713539	0.454241	0.158067	2.87372	0.00405668	0.0113538	570.5	4498.64	760.324	6762.93	899.898	4934.2	660.192	6761.21	325.808	4716.42
ENSMUSG00000003346	Abhd17a	4002.05	515.263	7213.07	503.691	3363.51	146.125	5137.1	424.146	4928.93	0.849907	0.124076	6.84988	7.39e-12	6.43e-11	0.610969	0.124322	4.9144	8.91e-07	4.5e-06	1090.5	3669.92	472.502	6614.46	461.89	3084.37	133.998	4710.77	388.946	3377.15
ENSMUSG00000003348	Mob3a	153.986	16.9186	308.36	12.7943	316.622	63.3318	373.572	37.4759	288.135	1.00145	0.183178	5.46709	4.57e-08	2.69e-07	0.239684	0.174855	1.37076	0.170451	0.286803	530.5	290.266	31.8918	581.262	24.1175	596.837	119.381	704.188	70.6426	443.552
ENSMUSG00000003352	Cacnb3	562.677	105.187	374.736	71.4471	691.744	45.5977	469.302	50.0458	524.615	-0.586791	0.180946	-3.2429	0.00118318	0.00365917	-0.558835	0.178574	-3.12943	0.00175146	0.00528784	2477	227.161	42.4654	151.286	28.8442	279.267	18.4084	189.464	20.2042	253.214
ENSMUSG00000003354	Ccdc65	19.0053	11.8642	18.8131	6.20662	29.8411	16.4126	21.9843	2.7465	22.411	-0.0157121	0.549889	-0.0285732	0.977205	0.996479	-0.445649	0.527762	-0.844411	0.39844	0.547391	1233	15.4139	9.62222	15.258	5.03376	24.202	13.3111	17.83	2.2275	19.8079
ENSMUSG00000003355	Fkbp11	2.04292	2.70211	3.85527	2.46413	1.81476	0.651548	4.39634	2.61015	3.02732	0.915149	1.24973	0.732278	0.463999	0.6094	1.26167	1.25602	1.0045	0.315138	0.460922	1314	1.55473	2.0564	2.934	1.87529	1.3811	0.495851	3.34576	1.98641	1.46792
ENSMUSG00000003360	Ddx23	176.28	45.0868	121.355	4.30691	55.0326	19.0125	101.65	39.765	113.579	-0.538546	0.302519	-1.78021	0.0750422	0.146019	0.881506	0.317697	2.77467	0.00552571	0.0150167	889	198.29	50.7163	136.507	4.84466	61.904	21.3864	114.341	44.73	130.097
ENSMUSG00000003363	Pld3	4227.99	295.641	10655	707.829	5346.15	674.859	9270.77	1519.83	7374.97	1.33349	0.144902	9.20269	3.49e-20	5.97e-19	0.794209	0.144796	5.48501	4.13e-08	2.47e-07	674.5	6268.34	438.312	15796.9	1049.41	7926.09	1000.53	13744.6	2253.27	7097.21
ENSMUSG00000003378	Grik5	514.392	84.1791	366.179	24.4347	521.013	65.465	458.563	63.5122	465.037	-0.490114	0.17095	-2.86701	0.00414368	0.0114416	-0.182349	0.169101	-1.07834	0.280883	0.422903	880	584.536	95.658	416.112	27.7667	592.06	74.392	521.094	72.1729	588.298
ENSMUSG00000003379	Cd79a	0.34045	0.589677	0.687117	0.595418	0	0	0.576903	0.999226	0.401118	0.918819	3.6029	0.255022	0.798706	NA	1.523	3.59767	0.423329	0.672055	NA	1457	0.233665	0.40472	0.471597	0.408661	0	0	0.395953	0.68581	0.116833
ENSMUSG00000003380	Rabac1	3597.29	661.762	3079.69	70.9109	1981.28	60.7371	2229.86	412.508	2722.03	-0.224103	0.163276	-1.37254	0.169895	0.284355	0.170534	0.16392	1.04035	0.29818	0.442426	591	6086.78	1119.73	5210.98	119.985	3352.42	102.77	3773.02	697.983	4719.6
ENSMUSG00000003382	Etv3	262.243	46.6147	433.003	19.2645	128.054	26.3573	424.477	99.5093	311.945	0.723635	0.211288	3.42488	0.000615079	0.00201241	1.72943	0.218029	7.93211	2.15e-15	2.63e-14	5127	51.1495	9.092	84.4555	3.75746	24.9764	5.14089	82.7926	19.4089	38.0629
ENSMUSG00000003402	Prkcsh	1732.32	189.453	1814.5	69.1269	1373.41	100.97	1448.74	95.2267	1592.24	0.066852	0.120379	0.555344	0.578659	0.709862	0.077318	0.12098	0.639096	0.522761	0.663378	2012	860.995	94.1616	901.839	34.3573	682.607	50.184	720.05	47.3294	771.801
ENSMUSG00000003410	Elavl3	1462.31	438.515	992.15	388.021	767.683	119.312	1258.11	605.745	1120.06	-0.559672	0.444516	-1.25906	0.208009	0.334011	0.712843	0.44478	1.60269	0.109004	0.199716	3037	481.499	144.391	326.688	127.765	252.777	39.2863	414.261	199.455	367.138
ENSMUSG00000003411	Rab3b	1143.48	454.063	1007.79	143.322	1275.03	23.5999	1354.63	182.533	1195.23	-0.182125	0.226892	-0.802694	0.422151	0.569993	0.0876532	0.226203	0.387499	0.698387	0.804433	1065.5	1073.19	426.151	945.841	134.511	1196.65	22.1491	1271.36	171.312	1134.92
ENSMUSG00000003418	St8sia6	101.939	2.82715	220.494	44.4141	122.151	26.396	117.821	22.318	140.601	1.1136	0.235028	4.73818	2.16e-06	1.02e-05	-0.0592151	0.236966	-0.249889	0.802673	0.878748	4214	24.1906	0.670895	52.3241	10.5397	28.987	6.26389	27.9595	5.29616	26.5888
ENSMUSG00000003420	Fcgrt	5.05097	5.02331	7.24961	1.89797	10.1085	4.27728	8.9458	5.50857	7.83871	0.520177	0.889415	0.584853	0.558646	0.693258	-0.174416	0.831606	-0.209734	0.833875	0.898466	1057.5	4.77633	4.75017	6.85542	1.79477	9.55882	4.04471	8.45939	5.20905	7.16758
ENSMUSG00000003421	Nosip	5349.85	547.1	2884.33	174.576	4853.07	585.057	2698.32	449.023	3946.39	-0.891222	0.149014	-5.98078	2.22e-09	1.51e-08	-0.846876	0.148977	-5.68461	1.31e-08	8.28e-08	638.5	8378.78	856.852	4517.35	273.415	7600.73	916.299	4226.03	703.246	7989.76
ENSMUSG00000003423	Pih1d1	1906.75	415.939	2919.29	355.869	1158	93.0333	2357.06	698.9	2085.28	0.614557	0.206949	2.96961	0.00298174	0.00849572	1.02525	0.207626	4.93798	7.89e-07	4.01e-06	531	3590.87	783.313	5497.73	670.187	2180.8	175.204	4438.92	1316.2	2885.83
ENSMUSG00000003429	Rps11	2712.18	831.122	2062.64	240.184	738.011	148.497	1427.17	173.429	1735	-0.394897	0.217448	-1.81605	0.069362	0.136602	0.951145	0.219322	4.33675	1.45e-05	6.23e-05	503.5	5386.65	1650.69	4096.61	477.029	1465.76	294.93	2834.49	344.447	3426.21
ENSMUSG00000003435	Supt5	4644.36	722.768	9851.21	964.329	6314	378.88	7792.44	135.69	7150.5	1.08478	0.131864	8.2265	1.93e-16	2.48e-15	0.303539	0.131746	2.30397	0.0212245	0.0494237	2561.5	1813.14	282.166	3845.87	376.47	2464.96	147.913	3042.14	52.973	2139.05
ENSMUSG00000003436	Dll3	555.024	106.077	420.229	57.2246	258.488	20.1385	333.394	36.4726	391.784	-0.400893	0.178623	-2.24435	0.02481	0.056515	0.366256	0.183235	1.99883	0.045627	0.0958095	855	649.151	124.067	491.496	66.9294	302.325	23.5538	389.935	42.658	475.738
ENSMUSG00000003437	Paf1	5385.16	302.634	4240.2	134.457	5639.74	714.865	4183.03	252.592	4862.03	-0.344851	0.117976	-2.92307	0.00346603	0.00972123	-0.43101	0.117855	-3.65711	0.000255074	0.000907538	601.5	8952.89	503.132	7049.38	223.535	9376.12	1188.47	6954.33	419.936	9164.5
ENSMUSG00000003438	Timm50	3181.04	171.849	5200.36	68.2844	3083.69	335.586	3948.36	657.468	3853.36	0.709116	0.136684	5.18798	2.13e-07	1.15e-06	0.356467	0.136799	2.60577	0.00916675	0.0236199	540.5	5885.37	317.944	9621.38	126.336	5705.26	620.88	7305.02	1216.41	5795.31
ENSMUSG00000003444	Med29	922.25	267.977	441.632	68.8451	466.707	59.4436	400.261	64.7141	557.713	-1.062	0.21525	-4.93381	8.06e-07	4.07e-06	-0.221829	0.2168	-1.02319	0.306217	0.451132	1281	719.946	209.194	344.755	53.7432	364.33	46.4041	312.46	50.5184	542.138
ENSMUSG00000003452	Bicd1	51.0919	15.0666	29.5191	15.6251	12.6175	5.68691	13.4399	6.39149	26.6671	-0.792093	0.488398	-1.62182	0.104842	0.19264	0.0828353	0.550637	0.150435	0.880421	0.928526	3998	12.7794	3.76853	7.38346	3.90823	3.15596	1.42244	3.36165	1.59867	7.96766
ENSMUSG00000003458	Ncstn	8211.86	1424.52	12466.8	579.603	10499	1214.35	10909.4	1228.1	10521.8	0.602301	0.147501	4.08338	4.44e-05	0.000175422	0.055303	0.147438	0.375094	0.707591	0.811615	1804	4552.03	789.644	6910.66	321.288	5819.82	673.142	6047.32	680.765	5185.92
ENSMUSG00000003464	Pex19	2842.4	167.256	3595.04	209.337	3958.66	115.585	3618.79	463.678	3503.72	0.338916	0.118371	2.86317	0.00419431	0.0115645	-0.129756	0.117958	-1.10002	0.271324	0.411887	748.5	3797.46	223.455	4802.99	279.675	5288.78	154.423	4834.72	619.477	4543.12
ENSMUSG00000003469	Phyhip	3.74114	3.87571	3.84722	3.0935	1.80185	1.22948	11.5098	2.68314	5.22501	0.0378428	0.996177	0.037988	0.969697	0.993619	2.67756	1.04055	2.57321	0.0100759	0.0256834	1598	2.34114	2.42535	2.40752	1.93585	1.12757	0.769388	7.20264	1.67906	1.73435
ENSMUSG00000003476	Crhr2	0.681121	0.589868	0	0	0	0	0.319093	0.552685	0.250054	-1.83095	4.36734	-0.419235	0.675044	NA	0.577445	4.40736	0.131018	0.895761	NA	1440	0.473001	0.409631	0	0	0	0	0.221592	0.383809	0.2365
ENSMUSG00000003477	Inmt	0	0	1.0238	1.01033	0.715577	1.23942	0	0	0.434845	2.45595	3.90059	0.629635	0.528933	NA	-2.22837	3.94478	-0.564891	0.572148	NA	998	0	0	1.02585	1.01236	0.717011	1.2419	0	0	0.358506
ENSMUSG00000003484	Cyp4f18	1.01577	1.0214	1.0238	1.01033	0	0	2.74787	0.139977	1.19686	0.0198704	1.91481	0.0103772	0.99172	0.997027	3.78268	1.9674	1.92267	0.054521	0.111724	603	1.68453	1.69386	1.69785	1.67551	0	0	4.55699	0.232134	0.842265
ENSMUSG00000003500	Impdh1	216.826	47.045	531.799	83.2614	176.549	30.8072	250.897	59.9036	294.018	1.29393	0.226069	5.72362	1.04e-08	6.57e-08	0.507194	0.230408	2.20129	0.0277155	0.0623875	1775.5	122.121	26.4967	299.52	46.8946	99.4361	17.3513	141.31	33.739	110.779
ENSMUSG00000003505	Psg18	1.01621	1.02206	0	0	0.357789	0.619708	0	0	0.343501	-2.40902	4.19316	-0.574512	0.565621	NA	-1.34608	4.275	-0.314873	0.752858	NA	1245	0.816236	0.820934	0	0	0.28738	0.497757	0	0	0.551808
ENSMUSG00000003518	Dusp3	2.35526	2.52608	5.62689	4.97892	0.357789	0.619708	0.607545	0.528153	2.23687	1.25224	1.60312	0.781129	0.434727	0.582182	0.578067	2.12707	0.271767	0.785801	0.868945	4084	0.576704	0.618531	1.37779	1.21913	0.0876074	0.15174	0.148762	0.129322	0.332156
ENSMUSG00000003526	Prodh	2230.58	128.217	2226.32	112.584	2979.35	106.512	1628.32	123.024	2266.14	-0.00280724	0.105372	-0.0266412	0.978746	0.996479	-0.871874	0.105229	-8.28551	1.18e-16	1.57e-15	797.5	2796.97	160.773	2791.62	141.171	3735.87	133.557	2041.78	154.262	3266.42
ENSMUSG00000003527	Ess2	5429.99	231.72	5777.97	159.157	7330.55	563.595	5924.37	451.928	6115.72	0.0895919	0.10418	0.859973	0.389804	0.538748	-0.307313	0.103922	-2.95716	0.00310491	0.00893152	914	5940.91	253.523	6321.63	174.132	8020.29	616.625	6481.81	494.45	6980.6
ENSMUSG00000003528	Slc25a1	3852.78	196.392	7017.12	650.209	3644.08	315.733	5517.99	1203.73	5007.99	0.864986	0.157311	5.49857	3.83e-08	2.27e-07	0.598564	0.157395	3.80294	0.000142992	0.00053116	752.5	5119.98	260.986	9325.07	864.065	4842.63	419.579	7332.88	1599.64	4981.3
ENSMUSG00000003531	Dgcr6	3818.35	756.87	4241.25	566.79	2795.34	188.26	3650.45	750.476	3626.34	0.151592	0.17904	0.846692	0.397167	0.546049	0.384982	0.179247	2.14777	0.0317318	0.0702343	988	3864.72	766.063	4292.76	573.674	2829.29	190.546	3694.78	759.591	3347.01
ENSMUSG00000003534	Ddr1	1028.43	86.871	888.045	45.7174	1449.69	132.718	1069.29	110.393	1108.86	-0.211667	0.13182	-1.60573	0.108334	0.197965	-0.438446	0.130159	-3.36853	0.000755693	0.00246385	2284.5	450.177	38.0263	388.726	20.012	634.577	58.0951	468.063	48.3226	542.377
ENSMUSG00000003541	Ier3	10.8482	6.82647	3.12406	1.07149	2.81522	2.95251	1.88251	1.63101	4.66749	-1.79649	1.01372	-1.77218	0.0763651	0.148182	-0.585885	1.14035	-0.513778	0.607408	0.732468	1131	9.59167	6.03578	2.76221	0.947387	2.48915	2.61053	1.66447	1.4421	6.04041
ENSMUSG00000003545	Fosb	22.4078	9.84929	2.78452	0.662128	13.5184	7.2848	7.34346	1.47641	11.5135	-3.01165	0.752483	-4.00228	6.27e-05	0.000242485	-0.881622	0.639409	-1.37881	0.167954	0.283326	3629	6.17466	2.71405	0.767297	0.182455	3.72509	2.00738	2.02355	0.406837	4.94988
ENSMUSG00000003546	Klc4	817.561	24.8689	1320.19	69.2964	1045.25	80.0904	1269.88	90.0654	1113.22	0.691412	0.114559	6.03544	1.59e-09	1.09e-08	0.280669	0.11355	2.47177	0.0134447	0.0330889	2317.5	352.777	10.7309	569.661	29.9013	451.024	34.5589	547.955	38.8632	401.9
ENSMUSG00000003549	Ercc1	788.624	56.0502	818.83	29.0212	613.181	71.7988	695.352	155.184	728.997	0.0542899	0.166661	0.32575	0.744613	0.836062	0.181082	0.167531	1.08089	0.279745	0.421569	648	1217.01	86.4972	1263.63	44.7858	946.267	110.801	1073.07	239.482	1081.64
ENSMUSG00000003555	Cyp17a1	3.40025	2.58021	0.336684	0.583154	0.765397	1.32571	2.0233	1.38695	1.63141	-3.18864	1.85501	-1.71893	0.0856266	0.162952	1.43005	1.77457	0.80586	0.420324	0.569571	1192	2.85256	2.16461	0.282453	0.489223	0.642112	1.11217	1.6974	1.16355	1.74733
ENSMUSG00000003559	As3mt	108.875	27.2385	553.47	19.1082	86.2647	12.8093	223.027	38.1524	242.909	2.3464	0.20795	11.2834	1.58e-29	4.99e-28	1.36717	0.216329	6.31987	2.62e-10	2e-09	1620	67.2067	16.8139	341.648	11.7952	53.2498	7.907	137.671	23.5509	60.2282
ENSMUSG00000003573	Homer3	9.11582	4.55226	2.0808	0.053258	2.45744	3.31225	3.84453	1.20472	4.37465	-2.13237	1.04576	-2.03906	0.0414439	0.0879292	0.626503	1.05931	0.591428	0.554234	0.689209	866	10.5264	5.25665	2.40278	0.0614988	2.83769	3.82477	4.43941	1.39113	6.68202
ENSMUSG00000003575	Crtc1	3497.61	729.081	3398.75	148.708	2582.84	145.336	3322.08	483.634	3200.32	-0.0413638	0.158367	-0.26119	0.793946	0.869684	0.363307	0.158534	2.29167	0.0219245	0.0508489	870	4020.25	838.025	3906.61	170.929	2968.78	167.053	3818.48	555.902	3494.51
ENSMUSG00000003581	Rnf215	992.741	69.4964	1198.13	133.51	1412.96	221.277	1976.41	68.3459	1395.06	0.271449	0.141226	1.92209	0.0545943	0.111394	0.484116	0.139499	3.4704	0.000519676	0.00175094	717	1384.58	96.9266	1671.03	186.206	1970.66	308.615	2756.5	95.322	1677.62
ENSMUSG00000003585	Sec14l2	42.8689	21.7713	15.2413	4.68875	47.6347	4.55898	28.7412	4.00502	33.6215	-1.49246	0.432108	-3.45389	0.000552561	0.00182252	-0.727972	0.398629	-1.82619	0.0678217	0.134579	1054.5	40.6533	20.6461	14.4536	4.44642	45.1728	4.32336	27.2558	3.79802	42.9131
ENSMUSG00000003604	Aven	7775.77	646.353	8905	93.7055	7322.76	796.507	6994.94	489.675	7749.62	0.195634	0.117134	1.67017	0.0948855	0.177358	-0.0659677	0.117195	-0.562886	0.573512	0.705324	791	9830.31	817.135	11257.9	118.465	9257.59	1006.96	8843.16	619.059	9543.95
ENSMUSG00000003617	Cp	0.6809	1.17935	0.336684	0.583154	0.34579	0.598925	0	0	0.340843	-0.868702	4.26871	-0.203504	0.838741	NA	-1.34608	4.30961	-0.312343	0.75478	NA	1224.5	0.556064	0.963131	0.274956	0.476238	0.282392	0.489118	0	0	0.419228
ENSMUSG00000003623	Crot	1132.72	118.963	1756.6	148.373	1332.8	166.117	1114.69	231.329	1334.2	0.632893	0.167651	3.77506	0.000159971	0.000578134	-0.257865	0.167813	-1.53662	0.124386	0.221952	2746	412.498	43.3224	639.694	54.0326	485.362	60.4942	405.931	84.2421	448.93
ENSMUSG00000003644	Rps6ka1	2294.61	421.784	7091.47	390.043	4007.13	736.041	7456.09	1195.6	5212.33	1.62782	0.17538	9.28167	1.67e-20	2.93e-19	0.895865	0.174972	5.12004	3.05e-07	1.63e-06	2296	999.393	183.704	3088.62	169.879	1745.27	320.575	3247.43	520.731	1372.33
ENSMUSG00000003657	Calb2	2.01503	2.65469	7.96188	2.35362	9.06091	1.42969	15.4491	3.3883	8.62173	1.97474	0.866316	2.27947	0.022639	0.0521637	0.765044	0.658042	1.16261	0.244989	0.380436	1255.5	1.60496	2.11445	6.3416	1.87465	7.21698	1.13874	12.3051	2.69877	4.41097
ENSMUSG00000003660	Snrnp200	4232.04	754.466	10240	2311.07	8233.58	709.759	7332.6	1504	7509.55	1.27475	0.196563	6.4852	8.86e-11	6.94e-10	-0.167169	0.196395	-0.851187	0.394666	0.543755	733	5773.58	1029.29	13969.9	3152.9	11232.7	968.294	10003.6	2051.84	8503.15
ENSMUSG00000003662	Ciao1	4386.84	228.815	4021.13	227.057	4501.02	604.796	3488.88	380.103	4099.47	-0.12556	0.131797	-0.952679	0.340753	0.487581	-0.367483	0.131774	-2.78874	0.00529133	0.0144493	581	7550.49	393.829	6921.05	390.805	7747.02	1040.96	6004.96	654.222	7648.76
ENSMUSG00000003665	Has1	0	0	0	0	0	0	0	0	0	NA	NA	NA	NA	NA	NA	NA	NA	NA	NA	2818	0	0	0	0	0	0	0	0	0
ENSMUSG00000003680	Taf6l	2329.7	303.78	3465.77	227.454	3446.81	370.018	3250.36	298.551	3123.16	0.573043	0.138239	4.1453	3.39e-05	0.000136444	-0.0846006	0.137829	-0.613808	0.539342	0.677012	1831.5	1272.02	165.864	1892.31	124.19	1881.96	202.03	1774.7	163.009	1576.99
ENSMUSG00000003721	Insig2	482.39	79.0569	598.155	78.3276	544.394	83.4031	721.642	91.908	586.645	0.310399	0.177766	1.74611	0.0807919	0.155326	0.405106	0.176417	2.2963	0.0216585	0.050322	517.5	932.155	152.767	1155.86	151.358	1051.97	161.165	1394.48	177.6	992.062
ENSMUSG00000003731	Kpna6	1511.51	128.986	1524.57	201.636	1260.49	305.18	1209.84	403.821	1376.6	0.0123711	0.234051	0.0528563	0.957846	0.985222	-0.0589215	0.234347	-0.251429	0.801483	0.878025	629	2403.04	205.065	2423.8	320.565	2003.96	485.182	1923.44	642.004	2203.5
ENSMUSG00000003746	Man1a	125.105	31.862	534.079	46.6911	62.3025	16.9666	183.42	18.254	226.227	2.0935	0.214996	9.73737	2.09e-22	4.16e-21	1.56302	0.233515	6.69344	2.18e-11	1.85e-10	2609	47.9514	12.2123	204.707	17.8962	23.8798	6.50312	70.3028	6.99657	35.9156
ENSMUSG00000003752	Itpkc	85.5016	26.9184	137.429	13.8148	105.753	17.7864	210.994	13.1193	134.919	0.683523	0.237025	2.88376	0.00392959	0.0109023	0.998509	0.229291	4.35476	1.33e-05	5.77e-05	1780.5	48.0211	15.1184	77.1855	7.75893	59.3949	9.98955	118.503	7.36832	53.708
ENSMUSG00000003762	Coq8b	573.943	96.3703	427.693	56.9787	783.132	134.893	379.371	61.7523	541.034	-0.42438	0.191946	-2.21094	0.0270403	0.0608513	-1.04561	0.190847	-5.47881	4.28e-08	2.55e-07	1987	288.849	48.5004	215.245	28.6757	394.128	67.888	190.926	31.0782	341.488
ENSMUSG00000003778	Brd8	1837.55	207.488	3524.32	153.818	2872.13	267.712	4526.5	410.151	3190.12	0.939499	0.126846	7.40663	1.3e-13	1.33e-12	0.656233	0.126065	5.20551	1.93e-07	1.06e-06	3597	510.856	57.6835	979.793	42.763	798.479	74.4263	1258.41	114.026	654.667
ENSMUSG00000003779	Kif20a	4420.22	899.711	3487.43	446.134	8175.55	1071.68	3642.73	151.721	4931.48	-0.342023	0.162064	-2.11042	0.0348226	0.0757179	-1.16632	0.16171	-7.21242	5.5e-13	5.42e-12	3026	1460.75	297.327	1152.49	147.434	2701.77	354.157	1203.81	50.1391	2081.26
ENSMUSG00000003808	Farsa	4928.4	376.199	4338.18	388.105	4920.57	424.216	3971.63	381.382	4539.7	-0.184012	0.125387	-1.46756	0.142224	0.247075	-0.309194	0.125348	-2.46669	0.0136369	0.0334925	1810.5	2722.12	207.787	2396.12	214.363	2717.8	234.309	2193.66	210.65	2719.96
ENSMUSG00000003809	Gcdh	1827.2	121.356	1219.56	26.7799	1594.09	103.893	975.464	144.091	1404.08	-0.583263	0.130592	-4.4663	7.96e-06	3.49e-05	-0.708745	0.130941	-5.41271	6.21e-08	3.63e-07	680.5	2685.08	178.333	1792.16	39.3532	2342.53	152.672	1433.45	211.743	2513.81
ENSMUSG00000003810	Mast2	6537.87	728.316	14293	2473.93	7398.38	634.289	9325.6	1959.72	9388.7	1.12839	0.176015	6.41077	1.45e-10	1.11e-09	0.33403	0.176032	1.89756	0.0577544	0.117366	822	7953.62	886.03	17388	3009.64	9000.47	771.641	11345	2384.08	8477.04
ENSMUSG00000003812	Dnase2a	6.43751	4.6134	17.1211	7.85362	7.34579	5.24167	8.38165	6.00046	9.82152	1.40981	0.811574	1.73713	0.0823635	0.157802	0.183377	0.824506	0.222409	0.823996	0.893058	678	9.49486	6.80442	25.2524	11.5835	10.8345	7.73108	12.3623	8.85024	10.1647
ENSMUSG00000003813	Rad23a	317.909	11.7971	958.86	23.4579	240.116	9.79822	641.185	101.66	539.518	1.59259	0.144185	11.0455	2.3e-28	6.68e-27	1.41636	0.147858	9.57918	9.78e-22	1.9e-20	725	438.495	16.2718	1322.57	32.3557	331.194	13.5148	884.393	140.221	384.845
ENSMUSG00000003814	Calr	33144.8	1250.92	17599.9	1023.11	23329.5	681.858	15044.6	785.829	22279.7	-0.913224	0.0921036	-9.91518	3.58e-23	7.49e-22	-0.632865	0.0921508	-6.86771	6.52e-12	5.83e-11	898.5	36889.1	1392.23	19588.1	1138.69	25964.9	758.885	16744.1	874.601	31427
ENSMUSG00000003824	Syce2	20276.6	2485.03	10706.2	1474.82	14694.3	1495.41	8690.87	1565.3	13592	-0.921352	0.162309	-5.67653	1.37e-08	8.56e-08	-0.757723	0.162359	-4.66697	3.06e-06	1.44e-05	807	25125.9	3079.34	13266.7	1827.53	18208.5	1853.05	10769.4	1939.66	21667.2
ENSMUSG00000003847	Nfat5	148.039	57.5089	138.217	12.3206	79.2762	17.6205	87.3383	26.7075	113.218	-0.0988796	0.302402	-0.326981	0.743682	0.835286	0.147611	0.312406	0.472498	0.636572	0.755339	5067	29.2163	11.3497	27.2779	2.43154	15.6456	3.47751	17.2367	5.27087	22.431
ENSMUSG00000003848	Nob1	1414.68	25.5182	2109.49	81.7146	1205.14	20.5685	2555.45	212.895	1821.19	0.576386	0.102152	5.64243	1.68e-08	1.04e-07	1.08486	0.102212	10.6138	2.57e-26	6.81e-25	1059	1335.86	24.0965	1991.97	77.162	1138	19.4226	2413.08	201.034	1236.93
ENSMUSG00000003849	Nqo1	357.722	37.2291	478.706	41.1844	415.776	69.118	708.153	20.8423	490.089	0.420641	0.155976	2.69683	0.00700026	0.0183473	0.769756	0.153247	5.02297	5.09e-07	2.65e-06	1553	230.343	23.9724	308.246	26.5192	267.724	44.5061	455.99	13.4207	249.033
ENSMUSG00000003863	Ppfia3	2.72426	2.57047	0.706568	1.22381	3.36956	3.44672	0.869494	0.969279	1.91747	-1.95806	1.92416	-1.01762	0.308859	0.45305	-1.9757	1.8212	-1.08483	0.277995	0.419595	4232	0.64373	0.60739	0.166958	0.289181	0.796209	0.814442	0.205457	0.229036	0.719969
ENSMUSG00000003865	Gys1	3373.33	795.491	6459.85	386.197	6104.34	409.429	7176.49	191.389	5778.5	0.937278	0.152969	6.12723	8.94e-10	6.34e-09	0.233479	0.152589	1.53012	0.125987	0.224212	952	3543.41	835.6	6785.56	405.669	6412.12	430.073	7538.33	201.038	4977.76
ENSMUSG00000003868	Ruvbl2	8248.5	2125.19	4099.81	413.587	6445.12	678.758	4817.71	485.833	5902.78	-1.00854	0.17413	-5.79187	6.96e-09	4.47e-08	-0.419842	0.174062	-2.41203	0.0158641	0.0382413	655	12593.1	3244.57	6259.25	631.431	9839.87	1036.27	7355.28	741.73	11216.5
ENSMUSG00000003872	Lin7b	186.103	39.3925	141.877	17.2065	127.434	19.4465	151.753	14.6743	151.792	-0.390672	0.214023	-1.82537	0.0679449	0.134204	0.250914	0.216043	1.16141	0.245476	0.380968	403.5	461.223	97.6271	351.616	42.6432	315.821	48.1946	376.091	36.3675	388.522
ENSMUSG00000003873	Bax	969.486	201.03	989.995	206.601	368.167	26.6436	392.415	46.6272	680.016	0.030481	0.190041	0.160392	0.872572	0.923074	0.0914129	0.195414	0.46779	0.639935	0.758267	674.5	1437.34	298.042	1467.75	306.302	545.836	39.5013	581.786	69.1285	991.589
ENSMUSG00000003882	Il7r	5.11007	8.8509	0	0	1.77694	2.24024	1.41576	1.03062	2.07569	-4.73855	2.19979	-2.15409	0.031233	0.0689386	-0.340129	2.03655	-0.167012	0.867361	0.920403	2532	2.01819	3.49562	0	0	0.701795	0.884772	0.559145	0.407039	1.35999
ENSMUSG00000003923	Tfam	4410.67	333.287	3127.48	162.618	4883.81	192.337	2586.77	161.07	3752.18	-0.496069	0.104949	-4.72679	2.28e-06	1.08e-05	-0.91674	0.104894	-8.7397	2.34e-18	3.58e-17	779	5661.97	427.839	4014.74	208.753	6269.33	246.903	3320.63	206.765	5965.65
ENSMUSG00000003929	Zfp81	1017.82	119.949	779.951	98.2302	1341.32	67.9674	999.883	45.5316	1034.74	-0.384296	0.136267	-2.82016	0.00479998	0.0130807	-0.424045	0.134514	-3.15241	0.00161928	0.00492326	1477	689.115	81.2111	528.064	66.5065	908.139	46.0172	676.969	30.8271	798.627
ENSMUSG00000003934	Efnb3	1.67994	2.08861	1.0404	0.026629	1.45698	1.26663	0.869494	0.969279	1.2617	-0.694756	1.7911	-0.387894	0.698095	0.801723	-0.77277	1.81484	-0.425807	0.670248	0.78199	3183	0.527784	0.656177	0.326862	0.00836601	0.457737	0.397935	0.273168	0.304517	0.49276
ENSMUSG00000003948	Mmd	284.188	31.1126	207.565	15.0028	119.997	21.687	121.847	10.2103	183.399	-0.453123	0.182333	-2.48515	0.0129498	0.0317445	0.0163971	0.195748	0.0837661	0.933242	0.961677	2165.5	131.234	14.3674	95.851	6.92809	55.4131	10.0148	56.2673	4.71498	93.3237
ENSMUSG00000003949	Hlf	28.8668	13.9919	67.9415	9.36764	19.7908	9.72259	87.8726	42.4135	51.1179	1.23578	0.456944	2.70445	0.00684184	0.0179842	2.15059	0.467288	4.60227	4.18e-06	1.94e-05	1686	17.1215	8.29885	40.2974	5.55613	11.7383	5.76666	52.119	25.1563	14.4299
ENSMUSG00000003955	Fam162a	3801.25	802.576	2384.76	348.909	2031.13	182.752	2122.56	312.016	2584.92	-0.672546	0.179375	-3.74938	0.000177269	0.000635268	0.0635701	0.179812	0.353536	0.723687	0.823937	551.5	6892.56	1455.26	4324.13	632.655	3682.91	331.372	3848.7	565.759	5287.73
ENSMUSG00000003970	Rpl8	2013.47	519.175	2613.33	127.265	776.629	55.9668	1885.63	192.83	1822.26	0.37627	0.174828	2.15223	0.0313795	0.0692182	1.27978	0.176684	7.24332	4.38e-13	4.36e-12	851	2366	610.076	3070.9	149.547	912.608	65.766	2215.78	226.592	1639.31
ENSMUSG00000003974	Grm3	0.675543	0.585102	28.4052	2.63968	1.1481	1.98856	6.56589	0.456131	9.19869	5.39087	1.17143	4.60196	4.19e-06	1.91e-05	2.5849	1.03951	2.48665	0.0128952	0.0318823	3049	0.221562	0.1919	9.31624	0.865752	0.376548	0.652201	2.15346	0.1496	0.299055
ENSMUSG00000003992	Ssbp2	3011.43	248.234	3866.75	50.7157	3089.79	440.799	3274.83	302.803	3310.7	0.360658	0.131041	2.75225	0.00591866	0.0158166	0.0839056	0.131044	0.640285	0.521987	0.662819	851	3538.7	291.697	4543.77	59.5954	3630.78	517.977	3848.21	355.821	3584.74
ENSMUSG00000004018	Fancl	647.906	67.1549	768.165	44.5919	515.429	86.066	647.316	70.1982	644.704	0.245617	0.156294	1.5715	0.116066	0.209384	0.330717	0.157354	2.10174	0.0355764	0.0774635	1065	608.362	63.0562	721.282	41.8703	483.971	80.8132	607.808	65.9138	546.167
ENSMUSG00000004031	Brinp2	96.2393	19.3272	180.161	15.7207	203.319	5.42223	451.874	110.416	232.898	0.904508	0.21893	4.13149	3.6e-05	0.000144387	1.15217	0.203938	5.64961	1.61e-08	1.01e-07	4094.5	23.5045	4.72029	44.0008	3.83947	49.6566	1.32427	110.361	26.967	36.5806
ENSMUSG00000004032	Gstm5	5481.25	553.246	1628.16	141.045	4994.93	525.083	1964.07	78.4804	3517.1	-1.75117	0.126184	-13.8779	8.62e-44	5.58e-42	-1.34653	0.125688	-10.7133	8.82e-27	2.41e-25	839.5	6529.18	659.018	1939.44	168.011	5949.88	625.471	2339.57	93.4846	6239.53
ENSMUSG00000004035	Gstm7	36.5902	14.4701	25.6544	4.35676	29.0824	4.88026	32.7904	12.2417	31.0293	-0.512145	0.414663	-1.23509	0.216798	0.344924	0.166261	0.410227	0.405291	0.685263	0.793842	743	49.2466	19.4752	34.5281	5.86374	39.1419	6.56832	44.1324	16.476	44.1942
ENSMUSG00000004038	Gstm3	0.334872	0.580014	0	0	0.382699	0.662853	0.576903	0.999226	0.323618	-0.92781	4.39372	-0.211167	0.832757	NA	0.563913	4.35051	0.12962	0.896867	NA	1311	0.255432	0.442421	0	0	0.291914	0.505609	0.440048	0.762186	0.273673
ENSMUSG00000004040	Stat3	25502.7	2704.18	47239.8	2421.29	18862.7	1785.21	34608.9	1827.09	31553.5	0.889349	0.118508	7.50452	6.17e-14	6.52e-13	0.875608	0.118567	7.38494	1.53e-13	1.58e-12	749	34049	3610.39	63070.5	3232.7	25183.8	2383.46	46206.7	2439.37	29616.4
ENSMUSG00000004043	Stat5a	131.403	48.5728	180.124	27.9314	313.294	34.5152	496.813	68.0557	280.409	0.455539	0.243489	1.87088	0.061362	0.123072	0.665172	0.231283	2.87601	0.00402732	0.0112783	3605	36.4501	13.4737	49.9651	7.74795	86.9054	9.57426	137.812	18.8781	61.6778
ENSMUSG00000004044	Cavin1	164.8	58.3062	254.026	113.481	94.6562	5.27781	224.326	113.515	184.452	0.624845	0.355159	1.75934	0.0785196	0.151639	1.24269	0.359966	3.45223	0.000555973	0.00186054	2074.5	79.441	28.1062	122.452	54.7028	45.6285	2.54414	108.135	54.719	62.5348
ENSMUSG00000004054	Map3k11	7348.72	376.126	10966.4	451.443	8101.78	637.387	13793.3	491.935	10052.5	0.577528	0.0993399	5.81366	6.11e-09	3.96e-08	0.767589	0.0992062	7.7373	1.02e-14	1.17e-13	670	10968.2	561.382	16367.7	673.796	12092.2	951.324	20587.1	734.231	11530.2
ENSMUSG00000004056	Akt2	1199.75	95.2412	1944.36	231.775	970.81	30.7269	1288.62	86.6904	1350.88	0.696499	0.12496	5.57378	2.49e-08	1.51e-07	0.409158	0.12603	3.24652	0.00116826	0.00366237	961.5	1247.79	99.0548	2022.21	241.056	1009.68	31.9573	1340.22	90.1617	1128.74
ENSMUSG00000004069	Dnaja3	6003.65	972.316	10365.3	409.373	8990.43	1616.64	9135.72	1313.5	8623.76	0.787832	0.164352	4.79358	1.64e-06	7.91e-06	0.0231259	0.164231	0.140813	0.888018	0.932885	1483	4048.31	655.641	6989.38	276.044	6062.32	1090.11	6160.29	885.706	5055.32
ENSMUSG00000004070	Hmox2	2105.14	81.9156	3932.53	253.352	2150.51	274.481	3528.79	380.785	2929.24	0.90159	0.129701	6.9513	3.62e-12	3.26e-11	0.714572	0.129689	5.50988	3.59e-08	2.16e-07	1071.5	1964.67	76.4495	3670.12	236.446	2007.01	256.165	3293.32	355.375	1985.84
ENSMUSG00000004071	Cdip1	3548.33	399.426	6793.04	303.517	5309.94	511.013	6677.76	663.083	5582.27	0.936886	0.128365	7.2986	2.91e-13	2.89e-12	0.33066	0.128069	2.58188	0.00982635	0.0251265	2554	1389.32	156.392	2659.77	118.84	2079.07	200.084	2614.63	259.625	1734.19
ENSMUSG00000004085	Map3k20	1075.11	185.053	611.8	58.6701	1206.59	167.818	522.629	31.7183	854.032	-0.813445	0.162478	-5.00651	5.54e-07	2.85e-06	-1.20644	0.162171	-7.43931	1.01e-13	1.06e-12	1576	682.175	117.42	388.198	37.2272	765.603	106.483	331.617	20.1258	723.889
ENSMUSG00000004096	Cwc15	5635.95	985.097	2616.88	138.324	2568	233.137	2042.52	208.248	3215.84	-1.10676	0.148217	-7.46718	8.19e-14	8.57e-13	-0.330307	0.148814	-2.21959	0.0264465	0.059775	746.5	7549.84	1319.62	3505.53	185.297	3440.06	312.307	2736.13	278.966	5494.95
ENSMUSG00000004098	Col5a3	1.02201	1.77018	3.53284	6.11906	0	0	0.895996	0.866981	1.36271	1.78927	2.58025	0.693451	0.488027	0.631642	2.1466	2.79399	0.768293	0.442313	0.590823	5023	0.203467	0.352415	0.703333	1.21821	0	0	0.178379	0.172602	0.101733
ENSMUSG00000004099	Dnmt1	228921	31830.2	46797.8	3768.21	257648	60753.8	49763	10267.5	145782	-2.29034	0.191311	-11.9718	4.99e-33	1.95e-31	-2.37225	0.191301	-12.4006	2.59e-35	1.16e-33	5248	43620.7	6065.21	8917.27	718.029	49094.5	11576.6	9482.28	1956.45	46357.6
ENSMUSG00000004100	Ppan	10532	1325.18	7764.92	740.181	8487.17	636.101	7721.6	84.7652	8626.42	-0.439701	0.124086	-3.54351	0.000394842	0.00133627	-0.136346	0.124104	-1.09864	0.271923	0.412505	1157	9102.84	1145.35	6711.26	639.741	7335.5	549.785	6673.81	73.2629	8219.17
ENSMUSG00000004105	Angptl2	4087.56	242.437	2498.17	243.951	3986.93	260.246	2750.36	182.688	3330.75	-0.710392	0.115889	-6.12991	8.79e-10	6.24e-09	-0.535581	0.115627	-4.63199	3.62e-06	1.69e-05	2822.5	1448.2	85.8945	885.092	86.4309	1412.55	92.2041	974.442	64.7256	1430.38
ENSMUSG00000004110	Cacna1e	25.3782	6.06239	86.5559	14.892	49.1332	11.2594	59.737	8.85681	55.2011	1.76987	0.319389	5.54144	3e-08	1.8e-07	0.282758	0.301553	0.937672	0.348413	0.497017	4528.5	5.6041	1.33872	19.1136	3.2885	10.8498	2.48633	13.1914	1.95579	8.22693
ENSMUSG00000004113	Cacna1b	12.8454	5.12359	54.2365	10.1186	8.24661	2.74965	16.8523	5.47637	23.0452	2.07624	0.460397	4.50968	6.49e-06	2.89e-05	1.03701	0.518419	2.00033	0.0454642	0.0955183	3966.5	3.23846	1.29171	13.6737	2.55102	2.07906	0.693217	4.24867	1.38065	2.65876
ENSMUSG00000004127	Trmt10a	362.157	27.6254	661.28	48.5528	190.768	6.2426	353.939	23.9615	392.036	0.868986	0.13511	6.4317	1.26e-10	9.73e-10	0.889626	0.144243	6.16756	6.93e-10	5.07e-09	2306.5	157.016	11.9772	286.703	21.0504	82.7087	2.70653	153.453	10.3887	119.862
ENSMUSG00000004151	Etv1	62.3321	6.18648	126.244	18.2747	114.282	13.3855	96.2588	18.8994	99.7792	1.01906	0.239002	4.2638	2.01e-05	8.35e-05	-0.250708	0.229644	-1.09172	0.274954	0.416091	1865	33.422	3.31715	67.691	9.79874	61.2774	7.17719	51.6133	10.1337	47.3497
ENSMUSG00000004187	Kifc2	524.335	119.256	440.063	130.808	141.549	26.2223	191.609	40.5468	324.389	-0.25241	0.245817	-1.02682	0.304507	0.448254	0.432603	0.256512	1.68648	0.0917024	0.172784	3063.5	171.155	38.9279	143.647	42.6988	46.205	8.55959	62.5459	13.2354	108.68
ENSMUSG00000004207	Psap	1310.33	649.702	2647.45	1785.31	1263.12	417.835	1527.76	1086.25	1687.17	1.01466	0.786577	1.28997	0.19706	0.319648	0.274477	0.786683	0.348905	0.727161	0.826701	2654	493.719	244.801	997.533	672.686	475.931	157.436	575.643	409.286	484.825
ENSMUSG00000004221	Ikbkg	1599.2	351.073	3793.12	158.555	2314.19	161.063	3825	428.302	2882.88	1.24595	0.155346	8.02052	1.05e-15	1.29e-14	0.724812	0.154852	4.68069	2.86e-06	1.35e-05	1405.5	1137.81	249.785	2698.77	112.81	1646.52	114.595	2721.45	304.733	1392.17
ENSMUSG00000004231	Pax2	15.2524	5.45482	22.5882	3.67936	65.2473	21.341	85.4718	44.7712	47.1399	0.56594	0.472976	1.19655	0.231481	0.363497	0.38862	0.404761	0.960121	0.336994	0.484813	3095	4.92807	1.76246	7.29829	1.18881	21.0815	6.89533	27.6161	14.4657	13.0048
ENSMUSG00000004233	Wars2	292.873	60.5535	567.337	66.779	402.729	10.5949	749.276	25.358	503.054	0.953356	0.16125	5.91229	3.37e-09	2.24e-08	0.895316	0.158018	5.66592	1.46e-08	9.19e-08	1840	159.17	32.9095	308.336	36.293	218.874	5.7581	407.215	13.7815	189.022
ENSMUSG00000004263	Atn1	3.7291	0.619431	5.56384	3.74454	3.46989	5.10874	6.76375	5.79705	4.88165	0.576698	1.11194	0.518642	0.604011	0.73122	0.964408	1.10289	0.87444	0.381878	0.531107	769	4.84928	0.805502	7.23517	4.86937	4.51222	6.64335	8.79551	7.53842	4.68075
ENSMUSG00000004264	Phb2	9904.83	751.945	8371.87	844.238	9661.81	1468.88	7621.7	652.176	8890.05	-0.242559	0.140453	-1.72697	0.0841725	0.160548	-0.342154	0.140442	-2.43626	0.0148402	0.0360591	663.5	14928.2	1133.3	12617.7	1272.4	14561.9	2213.83	11487.1	982.932	14745
ENSMUSG00000004266	Ptpn6	750.072	57.9927	437.906	19.8492	1576.22	159.37	974.406	48.8471	934.652	-0.776549	0.127949	-6.06921	1.29e-09	8.95e-09	-0.692978	0.121891	-5.68524	1.31e-08	8.25e-08	421	1781.64	137.75	1040.16	47.1477	3744	378.552	2314.5	116.026	2762.82
ENSMUSG00000004267	Eno2	1.70269	1.56028	0	0	0	0	0	0	0.425673	-3.15329	4.29561	-0.734071	0.462905	NA	0	4.40736	0	1	NA	736.5	2.31187	2.11851	0	0	0	0	0	0	1.15594
ENSMUSG00000004268	Emg1	5979.24	636.482	3379.89	100.968	5227.15	544.701	2999.22	147.815	4396.37	-0.822952	0.12048	-6.8306	8.46e-12	7.31e-11	-0.80142	0.120508	-6.65035	2.92e-11	2.45e-10	975.5	6129.41	652.468	3464.77	103.503	5358.43	558.381	3074.55	151.528	5743.92
ENSMUSG00000004270	Lpcat3	506.126	26.0901	2212.61	234.254	383.95	45.3936	727.457	79.6414	957.535	2.12804	0.141452	15.0443	3.76e-51	3.34e-49	0.922278	0.145095	6.35636	2.07e-10	1.6e-09	732	691.428	35.6422	3022.69	320.02	524.521	62.0131	993.793	108.8	607.975
ENSMUSG00000004285	Atp6v1f	2358.62	530.727	2231.62	208.09	884.116	22.0317	1614.91	232.332	1772.32	-0.0797621	0.17112	-0.466119	0.64113	0.760251	0.868906	0.172836	5.02735	4.97e-07	2.59e-06	703	3355.08	754.946	3174.42	296.003	1257.63	31.3396	2297.16	330.487	2306.36
ENSMUSG00000004296	Il12b	2.72493	3.12245	3.45219	2.15923	3.9255	1.48004	2.5207	2.40336	3.15583	0.345498	1.26851	0.272365	0.785342	0.863748	-0.653833	1.25051	-0.522855	0.601075	0.727533	1902.5	1.43229	1.64123	1.81455	1.13495	2.06334	0.777944	1.32494	1.26327	1.74781
ENSMUSG00000004317	Clcn5	2222.39	530.49	3694.01	512.729	3698.23	552.593	4252.67	695.72	3466.82	0.733019	0.192955	3.7989	0.000145338	0.000529786	0.201529	0.192509	1.04685	0.295168	0.439112	3052	728.175	173.817	1210.36	167.998	1211.74	181.059	1393.4	227.955	969.956
ENSMUSG00000004319	Clcn3	1008.18	234.187	1673.14	360.194	1795.67	166.981	1624.09	293.481	1525.27	0.730643	0.20606	3.54578	0.000391455	0.00132573	-0.144612	0.205202	-0.704729	0.480979	0.626375	3933.5	256.305	59.5365	425.356	91.5709	456.506	42.451	412.888	74.6107	356.405
ENSMUSG00000004328	Hif3a	358.133	32.2191	785.377	96.7045	495.009	34.5049	562.735	79.7557	550.314	1.13262	0.156718	7.22709	4.93e-13	4.83e-12	0.185531	0.155653	1.19195	0.233279	0.366527	1333.5	268.566	24.1613	588.959	72.5193	371.211	25.8754	421.998	59.8093	319.888
ENSMUSG00000004341	Gpx6	838.875	131.669	181.485	9.1356	2229.27	512.109	1071.41	102.251	1080.26	-2.2084	0.187707	-11.7652	5.9e-32	2.14e-30	-1.05674	0.176913	-5.97323	2.33e-09	1.6e-08	907.5	924.381	145.089	199.984	10.0668	2456.5	564.307	1180.61	112.673	1690.44
ENSMUSG00000004344	Gpx5	0.675543	0.585102	0.350433	0.606968	0.34579	0.598925	0.838853	0.133662	0.552655	-0.859453	2.54291	-0.337981	0.735378	NA	1.10291	2.47338	0.445914	0.655659	NA	1674	0.40355	0.349523	0.209339	0.362586	0.206565	0.357781	0.501107	0.0798462	0.305057
ENSMUSG00000004347	Pde1c	613.439	24.2526	1033.86	53.9681	751.978	70.5735	1585.29	178.339	996.141	0.752994	0.130102	5.7877	7.14e-09	4.58e-08	1.07549	0.128249	8.38599	5.03e-17	6.92e-16	3107.5	197.406	7.80453	332.698	17.3671	241.988	22.7107	510.149	57.3898	219.697
ENSMUSG00000004356	Utp20	1232.6	294.254	1118.84	232.665	2728.59	496.539	1649.46	540.159	1682.37	-0.139844	0.246321	-0.567728	0.57022	0.702298	-0.72604	0.245125	-2.96192	0.00305723	0.00880611	729	1690.81	403.64	1534.76	319.157	3742.92	681.123	2262.64	740.959	2716.87
ENSMUSG00000004359	Spic	0.340671	0.59006	1.37709	0.556887	1.76586	2.14261	1.55928	1.37464	1.26072	1.92277	2.04511	0.940179	0.347126	0.493804	-0.167964	1.74994	-0.0959832	0.923534	0.954623	1559.5	0.218449	0.378365	0.88303	0.357093	1.13232	1.37391	0.999858	0.881463	0.675386
ENSMUSG00000004360	9330159F19Rik	2.68455	3.79974	2.45639	3.41738	2.54234	1.64194	1.21368	1.42026	2.22424	-0.134844	1.60117	-0.084216	0.932885	0.965669	-1.00908	1.66203	-0.607136	0.54376	0.68072	3309	0.811288	1.1483	0.742336	1.03275	0.768311	0.496205	0.366783	0.42921	0.789799
ENSMUSG00000004364	Cul3	6862.64	801.344	8681.72	397.944	5504.79	177.554	7822.14	389.935	7217.82	0.3392	0.111549	3.0408	0.00235948	0.00685891	0.506922	0.111663	4.53973	5.63e-06	2.57e-05	640.5	10714.5	1251.12	13554.6	621.303	8594.52	277.211	12212.5	608.797	9654.51
ENSMUSG00000004366	Sst	0.6809	1.17935	0	0	0	0	0	0	0.170225	-1.83053	4.36738	-0.419136	0.675116	NA	0	4.40736	0	1	NA	721	0.944383	1.63572	0	0	0	0	0	0	0.472192
ENSMUSG00000004371	Il11	0.34045	0.589677	0.350433	0.606968	1.07428	1.03934	0	0	0.44129	0.0339778	3.50905	0.00968289	0.992274	NA	-2.81388	3.40971	-0.825255	0.409227	NA	1059	0.321483	0.556824	0.33091	0.573152	1.01443	0.981432	0	0	0.667955
ENSMUSG00000004383	Large1	586.988	42.0973	1017.76	117.013	451.437	56.4518	535.586	62.8203	647.941	0.793781	0.151535	5.23827	1.62e-07	8.89e-07	0.248271	0.154293	1.60909	0.107598	0.197551	4158	141.171	10.1244	244.771	28.1418	108.571	13.5767	128.808	15.1083	124.871
ENSMUSG00000004393	Ddx56	4728.98	233.478	5082.65	221.266	8220.47	1052.77	5918.39	684.36	5987.62	0.104039	0.129055	0.806165	0.420148	0.568168	-0.474062	0.128662	-3.68454	0.000229118	0.000823595	692.5	6828.86	337.152	7339.56	319.517	11870.7	1520.25	8546.42	988.245	9349.79
ENSMUSG00000004394	Tmed4	766.164	137.856	1769.42	177.308	580.435	24.2426	1011.24	155.687	1031.81	1.20773	0.163041	7.40755	1.29e-13	1.33e-12	0.800604	0.164705	4.86082	1.17e-06	5.83e-06	886	864.744	155.594	1997.09	200.122	655.118	27.3618	1141.36	175.719	759.931
ENSMUSG00000004415	Col26a1	2.37868	2.36547	0.706568	1.22381	3.59262	1.52547	4.04793	3.12355	2.68145	-1.76734	1.5559	-1.1359	0.255999	0.392485	0.19356	1.20017	0.161278	0.871875	0.923292	899	2.64591	2.63122	0.785949	1.3613	3.99624	1.69686	4.5027	3.47447	3.32108
ENSMUSG00000004446	Bid	119.549	9.78368	1738.97	96.9949	67.1139	4.96666	559.983	178.869	621.404	3.8626	0.211595	18.2547	1.9e-74	3.43e-72	3.05876	0.2252	13.5824	5.09e-42	3.29e-40	563	212.342	17.3778	3088.76	172.282	119.208	8.82178	994.641	317.706	165.775
ENSMUSG00000004451	Ralb	133.113	6.07315	249.232	21.0445	48.1173	12.1481	133.887	34.0865	141.087	0.905143	0.22312	4.05675	4.98e-05	0.000195083	1.47814	0.248283	5.95342	2.63e-09	1.8e-08	2289	58.1534	2.65319	108.883	9.19375	21.0211	5.30718	58.4915	14.8914	39.5872
ENSMUSG00000004455	Ppp1cc	92.1091	0.274808	156.766	17.6653	77.952	7.21749	125.368	12.8173	113.049	0.767775	0.202239	3.79637	0.000146831	0.00053483	0.683864	0.207252	3.29968	0.000967939	0.00308956	981.5	93.8452	0.279988	159.721	17.9982	79.4212	7.35353	127.731	13.0588	86.6332
ENSMUSG00000004460	Dnajb11	7916.74	574.262	5095.21	376.014	5510.95	500.377	4416.16	568.825	5734.77	-0.635732	0.129672	-4.9026	9.46e-07	4.72e-06	-0.319606	0.129818	-2.46195	0.0138183	0.0339028	1777.5	4453.86	323.073	2866.5	211.541	3100.39	281.506	2484.48	320.014	3777.13
ENSMUSG00000004462	Tbccd1	1628.98	203.884	2355.64	10.3275	2847.24	326.598	2604.35	203.549	2359.05	0.532102	0.132297	4.02202	5.77e-05	0.000223912	-0.128421	0.131345	-0.97774	0.328203	0.475252	1619.5	1005.85	125.893	1454.55	6.37696	1758.1	201.666	1608.12	125.687	1381.97
ENSMUSG00000004473	Clec11a	26.7634	6.30277	16.6957	5.73432	11.0233	5.40848	24.4341	2.92889	19.7291	-0.682417	0.466132	-1.464	0.143194	0.248399	1.16023	0.490132	2.36718	0.0179241	0.0425835	2978	8.98703	2.11644	5.60635	1.92556	3.70158	1.81615	8.20486	0.98351	6.34431
ENSMUSG00000004500	Zfp324	25.7409	2.6193	54.7164	3.58112	11.7396	5.51788	43.7402	10.553	33.9843	1.08831	0.363458	2.99432	0.00275059	0.00788872	1.87565	0.410359	4.57075	4.86e-06	2.23e-05	4312.5	5.96891	0.607374	12.6879	0.830404	2.72222	1.27951	10.1426	2.44707	4.34557
ENSMUSG00000004508	Gab2	1741.57	14.0042	2280.84	458.722	2963.28	159.968	2844.37	804.219	2457.51	0.389097	0.193838	2.00733	0.0447142	0.0939041	-0.0590047	0.19316	-0.305471	0.760008	0.850541	4116.5	423.07	3.40198	554.073	111.435	719.855	38.8603	690.967	195.365	571.462
ENSMUSG00000004530	Coro1c	10141.1	1442.95	17247.5	940.035	12744	1873.86	15446.5	1251.83	13894.8	0.766161	0.141787	5.40361	6.53e-08	3.77e-07	0.27747	0.141736	1.95766	0.0502698	0.10422	748	13557.6	1929.08	23058.2	1256.73	17037.5	2505.16	20650.5	1673.57	15297.6
ENSMUSG00000004535	Tax1bp1	18729.7	2469.72	14889	490.669	19722.5	2783.88	12956.7	1770.49	16574.5	-0.33109	0.147255	-2.24841	0.0245502	0.0560169	-0.606188	0.147245	-4.11686	3.84e-05	0.000155991	936	20010.4	2638.59	15907.1	524.219	21071.1	2974.23	13842.7	1891.54	20540.7
ENSMUSG00000004540	Psg17	728.367	172.731	1572.54	59.1288	1106.74	110.668	1385.76	178.697	1198.35	1.11024	0.170534	6.51037	7.5e-11	5.94e-10	0.324226	0.169576	1.91198	0.0558793	0.113997	2100	346.841	82.2527	748.831	28.1566	527.019	52.6991	659.883	85.0938	436.93
ENSMUSG00000004542	Psg19	0.669743	1.16003	3.12976	3.18073	1.48097	1.28474	3.6745	1.02214	2.23874	2.21397	1.67659	1.32052	0.186662	0.306407	1.31787	1.48546	0.887176	0.374984	0.52433	1608	0.416507	0.721411	1.94637	1.97806	0.921004	0.798966	2.28514	0.635662	0.668755
ENSMUSG00000004552	Ctse	2.70686	2.56718	4.23941	7.34287	1.07428	1.03934	1.64706	0.849588	2.4169	0.643533	1.65449	0.388961	0.697305	0.801174	0.612877	1.83211	0.33452	0.737987	0.835483	1837	1.47352	1.39748	2.30779	3.99721	0.5848	0.565779	0.896605	0.462486	1.02916
ENSMUSG00000004558	Ndrg2	4.74531	1.20144	1.0513	1.82091	14.0969	10.7977	9.77911	4.69354	7.41816	-2.18511	1.16788	-1.87101	0.0613432	0.123044	-0.511904	0.797635	-0.641778	0.521017	0.662004	508	9.34117	2.36504	2.06949	3.58446	27.7498	21.2554	19.2502	9.23926	18.5455
ENSMUSG00000004561	Mettl17	836.288	41.0026	787.879	43.7289	500.127	56.4855	497.825	40.9209	655.53	-0.0859065	0.129716	-0.662264	0.507802	0.648484	-0.00674438	0.133194	-0.0506359	0.959616	0.978139	865	966.806	47.4019	910.843	50.5537	578.181	65.3011	575.52	47.3074	772.494
ENSMUSG00000004562	Arhgef40	8.49049	5.2689	6.95468	3.28916	3.92459	3.25958	15.5998	12.7878	8.74239	-0.288156	0.835904	-0.344724	0.730302	0.825463	1.97802	0.86018	2.29954	0.0214744	0.0499468	824.5	10.2977	6.39042	8.43503	3.98928	4.75996	3.9534	18.9203	15.5098	7.52885
ENSMUSG00000004565	Pnpla6	3080.39	195.697	5389.85	165.923	3467.94	287.745	3237.88	346.276	3794.01	0.807102	0.116513	6.92712	4.29e-12	3.83e-11	-0.099206	0.11666	-0.850383	0.395112	0.544081	606	5083.15	322.932	8894.14	273.8	5722.67	474.827	5343.04	571.412	5402.91
ENSMUSG00000004567	Mcoln1	3268.45	282.257	7242.76	441.974	3525.09	497.889	4596.94	659.477	4658.31	1.1479	0.145907	7.86736	3.62e-15	4.28e-14	0.383071	0.145993	2.6239	0.00869283	0.0225507	621	5263.21	454.521	11663.1	711.714	5676.47	801.754	7402.47	1061.96	5469.84
ENSMUSG00000004568	Arhgef18	1816.1	372.518	4383.31	284.038	3295.91	80.6164	5228.43	80.1464	3680.94	1.27108	0.138705	9.16393	5e-20	8.46e-19	0.665741	0.137936	4.82646	1.39e-06	6.85e-06	2505.5	724.846	148.68	1749.47	113.366	1315.47	32.1758	2086.78	31.9882	1020.16
ENSMUSG00000004591	Pkn2	3183.23	770.321	2253.41	117.967	6306.59	664.851	2822.49	222.502	3641.43	-0.498447	0.164368	-3.0325	0.0024254	0.00703376	-1.15986	0.16371	-7.08484	1.39e-12	1.33e-11	2741	1161.34	281.036	822.112	43.0381	2300.84	242.558	1029.73	81.1755	1731.09
ENSMUSG00000004609	Cd33	0.340671	0.59006	0	0	0	0	0	0	0.0851678	-0.92781	4.40746	-0.210509	0.833271	NA	0	4.40736	0	1	NA	1876.5	0.181546	0.314447	0	0	0	0	0	0	0.090773
ENSMUSG00000004610	Etfb	691.68	143.91	487.201	83.0315	364.729	21.9796	377.474	100.143	480.271	-0.505272	0.210927	-2.39548	0.0165988	0.0395727	0.0480595	0.213537	0.225064	0.82193	0.891838	551	1255.32	261.18	884.212	150.692	661.94	39.8904	685.071	181.748	958.629
ENSMUSG00000004612	Nkg7	0.340671	0.59006	0	0	0	0	0	0	0.0851678	-0.92781	4.40746	-0.210509	0.833271	NA	0	4.40736	0	1	NA	686	0.496605	0.860146	0	0	0	0	0	0	0.248303
ENSMUSG00000004626	Stxbp2	2513.74	160.026	3602.03	277.204	2499.52	321.114	2174.25	368.956	2697.39	0.518942	0.147178	3.52596	0.000421958	0.00142056	-0.201341	0.147477	-1.36523	0.172181	0.289098	605	4154.95	264.505	5953.76	458.188	4131.44	530.767	3593.8	609.845	4143.19
ENSMUSG00000004630	Pcp2	0.6809	1.17935	1.05985	1.83572	0	0	1.18445	1.31286	0.7313	0.635843	3.04304	0.20895	0.834487	NA	2.5583	3.06954	0.833445	0.404594	NA	524	1.29943	2.25067	2.02262	3.50328	0	0	2.2604	2.50545	0.649714
ENSMUSG00000004631	Sgce	58.4403	23.1665	27.8945	10.9522	61.3378	7.59343	75.7017	9.2642	55.8436	-1.07068	0.362717	-2.95184	0.00315888	0.00893782	0.306586	0.33695	0.909885	0.362883	0.512295	1696	34.4577	13.6595	16.4472	6.45766	36.1662	4.47726	44.6354	5.46238	35.312
ENSMUSG00000004633	Chn2	1298.16	102.642	800.309	61.7101	1481.64	122.55	567.211	40.4383	1036.83	-0.69807	0.12595	-5.54246	2.98e-08	1.79e-07	-1.38539	0.126298	-10.9692	5.37e-28	1.57e-26	825	1573.53	124.415	970.071	74.8001	1795.93	148.545	687.529	49.0161	1684.73
ENSMUSG00000004637	Wwox	577.033	4.39803	687.13	149.934	645.459	57.4145	701.694	43.4014	652.829	0.252326	0.160092	1.57613	0.114997	0.207732	0.120277	0.15923	0.755365	0.45003	0.598164	1715	336.463	2.56445	400.659	87.4251	376.361	33.4778	409.151	25.307	356.412
ENSMUSG00000004642	Slbp	67334.2	2934.31	11703.4	1425.17	55473.9	9633.03	17124.4	2953.88	37909	-2.5244	0.160876	-15.6916	1.73e-55	1.76e-53	-1.6958	0.1608	-10.546	5.3e-26	1.36e-24	1128	59693.5	2601.34	10375.3	1263.45	49179	8539.92	15181.2	2618.69	54436.2
ENSMUSG00000004651	Tyr	4.75559	4.72673	2.43409	0.646912	4.34511	0.225926	1.90901	0.175597	3.36095	-0.966987	1.05934	-0.912824	0.361335	0.509473	-1.18126	1.07322	-1.10067	0.27104	0.411561	2333	2.0384	2.02603	1.04333	0.277288	1.86245	0.0968392	0.818266	0.0752668	1.95043
ENSMUSG00000004654	Ghrhr	0	0	0	0	0	0	0	0	0	NA	NA	NA	NA	NA	NA	NA	NA	NA	NA	1550	0	0	0	0	0	0	0	0	0
ENSMUSG00000004655	Aqp1	1.01577	1.0214	1.04325	1.06024	4.55617	5.0628	9.24693	4.69467	3.96553	0.0356235	1.52602	0.0233441	0.981376	0.996479	1.01631	1.08091	0.940231	0.347099	0.49562	2627	0.386666	0.388807	0.397127	0.403594	1.73436	1.92722	3.51996	1.78708	1.06051
ENSMUSG00000004661	Arid3b	2004.64	262.091	4025.96	357.749	3388.44	177.059	6363	200.207	3945.51	1.006	0.124261	8.09587	5.69e-16	7.06e-15	0.908974	0.123384	7.36701	1.74e-13	1.8e-12	1956.5	1024.61	133.959	2057.74	182.851	1731.89	90.4977	3252.24	102.329	1378.25
ENSMUSG00000004665	Cnn2	17.6396	7.80282	81.0636	8.29238	10.4441	2.98767	23.6259	2.06953	33.1933	2.20151	0.379157	5.80632	6.39e-09	4.12e-08	1.17465	0.437358	2.6858	0.00723566	0.0191115	1693	10.4191	4.60887	47.8817	4.89804	6.16897	1.76472	13.955	1.2224	8.29404
ENSMUSG00000004667	Polr2e	5220.63	865.503	5078.36	181.634	3076.86	242.628	3731.06	252.829	4276.73	-0.0398246	0.135968	-0.292896	0.769602	0.853205	0.278183	0.136422	2.03913	0.0414372	0.0883498	1148	4547.58	753.922	4423.66	158.218	2680.19	211.348	3250.05	220.234	3613.89
ENSMUSG00000004668	Abca13	930.853	241.792	885.431	60.1725	888.089	63.51	927.359	118.315	907.933	-0.0722102	0.183323	-0.393897	0.693657	0.79881	0.0622714	0.183058	0.340172	0.733727	0.83217	3956	235.302	61.1203	223.82	15.2104	224.492	16.0541	234.418	29.9078	229.897
ENSMUSG00000004677	Myo9b	5310.36	653.88	3347.82	140.791	4149.59	754.431	3909.66	692.041	4179.36	-0.665591	0.1674	-3.97605	7.01e-05	0.000268498	-0.0858341	0.167347	-0.512912	0.608013	0.733085	6699	792.71	97.6086	499.75	21.0167	619.435	112.618	583.619	103.305	706.072
ENSMUSG00000004698	Hdac9	428.864	22.8542	184.318	37.022	434.481	25.3836	124.326	21.7306	292.997	-1.21929	0.182138	-6.69436	2.17e-11	1.8e-10	-1.80105	0.184371	-9.76863	1.54e-22	3.16e-21	3138	136.668	7.28305	58.7374	11.7979	138.458	8.08909	39.6195	6.92497	137.563
ENSMUSG00000004707	Ly9	0.675322	0.584906	0.350433	0.606968	0	0	0	0	0.256439	-0.85818	4.36825	-0.196459	0.844251	NA	0	4.40736	0	1	NA	2155	0.313374	0.271418	0.162614	0.281656	0	0	0	0	0.156687
ENSMUSG00000004709	Cd244a	6.0616	5.29016	49.2426	14.4214	32.9316	12.8534	39.7328	8.97295	31.9921	3.01734	0.542368	5.56327	2.65e-08	1.6e-07	0.271087	0.448538	0.604379	0.545591	0.682112	2298.5	2.6372	2.30157	21.4238	6.27427	14.3274	5.59206	17.2864	3.90383	8.48231
ENSMUSG00000004730	Adgre1	0	0	0.353284	0.611906	0	0	0.957279	1.65806	0.327641	0.995765	4.40746	0.225927	0.821258	NA	2.2475	4.31863	0.520419	0.602772	NA	917	0	0	0.385261	0.667291	0	0	1.04392	1.80813	0
ENSMUSG00000004748	Mtfp1	19.9395	6.2225	23.4133	9.53134	16.9968	3.04239	19.1487	1.85849	19.8746	0.233658	0.45581	0.512622	0.608216	0.734234	0.167803	0.465101	0.36079	0.718257	0.819882	910.5	21.8995	6.83416	25.7148	10.4683	18.6676	3.34145	21.031	2.04118	20.2835
ENSMUSG00000004768	Rab23	2052.85	397.445	1880.87	175.878	2695.14	190.971	2185.95	333.061	2203.7	-0.126321	0.165334	-0.764032	0.444848	0.591764	-0.301972	0.164785	-1.83252	0.0668733	0.132967	2006.5	1023.1	198.079	937.388	87.6542	1343.2	95.1761	1089.43	165.991	1183.15
ENSMUSG00000004771	Rab11a	15313.6	623.441	16483.7	925.319	11826.1	650.953	12834.4	601.755	14114.4	0.106243	0.0956625	1.11061	0.266738	0.405278	0.118031	0.095763	1.23253	0.217751	0.347736	595	25737.1	1047.8	27703.8	1555.16	19875.8	1094.04	21570.4	1011.35	22806.4
ENSMUSG00000004788	Eif2b2	2239.23	164.414	2523.66	213.389	2215.7	340.393	2127.82	359.648	2276.6	0.172546	0.157533	1.0953	0.273385	0.41293	-0.0584338	0.157574	-0.370834	0.710761	0.814227	793	2823.75	207.332	3182.43	269.091	2794.07	429.247	2683.26	453.529	2808.91
ENSMUSG00000004789	Dlst	7085.15	1222.44	9224.16	1109.05	11133.9	448.07	9957.02	598.296	9350.05	0.380583	0.142939	2.66256	0.00775498	0.0201073	-0.161142	0.142758	-1.12877	0.258993	0.397187	770	9201.49	1587.58	11979.4	1440.33	14459.6	581.909	12931.2	777.008	11830.5
ENSMUSG00000004791	Pgf	0.340671	0.59006	0	0	0	0	0	0	0.0851678	-0.92781	4.40746	-0.210509	0.833271	NA	0	4.40736	0	1	NA	1404	0.242643	0.420271	0	0	0	0	0	0	0.121322
ENSMUSG00000004798	Ulk2	812.761	224.07	1015.12	129.508	1114.06	122.406	778.35	47.6876	930.073	0.320549	0.192814	1.66248	0.0964175	0.1798	-0.517528	0.192413	-2.68968	0.00715211	0.018914	3151	257.938	71.1106	322.159	41.1005	353.557	38.8466	247.017	15.1341	305.747
ENSMUSG00000004814	Ccl24	0.34045	0.589677	0.350433	0.606968	1.39516	1.58081	1.32797	1.29907	0.853503	0.0339779	2.58799	0.013129	0.989525	NA	-0.072397	2.21182	-0.0327318	0.973888	NA	928	0.366864	0.635428	0.377622	0.654061	1.5034	1.70346	1.431	1.39986	0.935133
ENSMUSG00000004815	Dgkq	85.5946	14.9958	140.39	21.9534	72.0869	10.9449	100.569	4.73239	99.66	0.71344	0.229149	3.11342	0.0018493	0.00550167	0.479506	0.235235	2.03842	0.0415083	0.0884593	4529	18.8992	3.31105	30.998	4.84729	15.9167	2.41662	22.2055	1.04491	17.408
ENSMUSG00000004821	Tmed11	0	0	0	0	0	0	0.288452	0.499613	0.0721129	0	4.40746	0	1	NA	0.577427	4.40736	0.131014	0.895764	NA	763	0	0	0	0	0	0	0.378049	0.654801	0
ENSMUSG00000004837	Grap	3.72932	1.19603	1.72752	0.579686	4.04914	2.50595	1.79059	1.55329	2.82414	-1.10728	1.19108	-0.929643	0.352556	0.49978	-1.12308	1.1455	-0.980429	0.326874	0.473745	919	4.05802	1.30144	1.87978	0.630779	4.40603	2.72682	1.94841	1.6902	4.23202
ENSMUSG00000004842	Pou1f1	0	0	0	0	0	0	0	0	0	NA	NA	NA	NA	NA	NA	NA	NA	NA	NA	1310	0	0	0	0	0	0	0	0	0
ENSMUSG00000004843	Chmp2b	4040.51	182.739	4010.28	140.13	3223.11	238.751	3683.33	49.9107	3739.31	-0.0108308	0.0967099	-0.111993	0.910829	0.949685	0.192705	0.0969025	1.98865	0.0467399	0.0978257	1797	2248.48	101.691	2231.66	77.9797	1793.61	132.861	2049.71	27.7744	2021.04
ENSMUSG00000004846	Plod3	181.674	35.9239	343.276	14.4647	155.835	16.4969	298.746	23.4338	244.883	0.917632	0.177649	5.16544	2.4e-07	1.29e-06	0.938611	0.17989	5.21771	1.81e-07	9.98e-07	1647	110.306	21.8117	208.425	8.78244	94.6173	10.0163	181.388	14.2282	102.462
ENSMUSG00000004849	Ap1s1	2084.96	377.504	3476.07	527.328	1688.7	162.087	2774.48	644.938	2506.05	0.737502	0.188502	3.91244	9.14e-05	0.000343841	0.716255	0.188794	3.79384	0.000148333	0.000549536	683	3052.65	552.714	5089.41	772.075	2472.47	237.316	4062.2	944.272	2762.56
ENSMUSG00000004864	Mapk13	657.036	67.3446	919.884	35.4086	286.137	18.6741	348.066	61.6652	552.781	0.485609	0.152696	3.18024	0.00147153	0.00446826	0.284875	0.160496	1.77497	0.0759027	0.147954	1127	582.996	59.7556	816.223	31.4185	253.893	16.5697	308.843	54.7162	418.444
ENSMUSG00000004865	Srpk1	14957	396.66	10495.2	404.975	14103.4	1368.96	8115.01	250.27	11917.7	-0.511101	0.100563	-5.08242	3.73e-07	1.96e-06	-0.797353	0.100608	-7.92531	2.28e-15	2.77e-14	1091	13709.5	363.574	9619.83	371.196	12927	1254.78	7438.14	229.395	13318.2
ENSMUSG00000004872	Pax3	1.36268	2.36024	0	0	4.34511	0.225926	2.48865	2.81987	2.04911	-2.8297	2.06517	-1.3702	0.170623	0.285319	-0.78172	1.662	-0.470348	0.638107	0.756592	3271	0.416596	0.721565	0	0	1.32837	0.0690693	0.760823	0.862083	0.872484
ENSMUSG00000004880	Lbr	12655.4	2564.07	2982.68	263.368	18493.3	919.958	4194.16	492.19	9581.36	-2.08509	0.155023	-13.4502	3.07e-41	1.77e-39	-2.14055	0.154641	-13.8421	1.42e-43	9.9e-42	627	20184	4089.42	4757.07	420.044	29494.8	1467.24	6689.24	784.992	24839.4
ENSMUSG00000004885	Crabp2	391.886	39.8545	435.367	61.4262	439.227	9.54271	817.197	31.0946	520.919	0.15241	0.143509	1.06202	0.288225	0.430283	0.895666	0.139875	6.40331	1.52e-10	1.19e-09	794.5	493.249	50.163	547.976	77.3143	552.834	12.011	1028.57	39.1373	523.042
ENSMUSG00000004891	Nes	1506.57	18.6437	2214.13	54.5507	1012.01	372.236	1483.15	441.834	1553.96	0.555483	0.235942	2.35432	0.0185568	0.0436438	0.551055	0.236668	2.32839	0.0198915	0.0466357	5958	252.865	3.12919	371.624	9.15588	169.857	62.4767	248.934	74.1581	211.361
ENSMUSG00000004892	Bcan	3.74114	3.87571	4.83497	1.06131	4.68998	2.45092	6.18552	2.08438	4.8629	0.374429	0.941837	0.397551	0.690961	0.796755	0.406154	0.896025	0.453284	0.650344	0.766502	1020.5	3.66599	3.79785	4.73785	1.03999	4.59577	2.40169	6.06126	2.04251	4.13088
ENSMUSG00000004894	Hapln2	3.39356	3.28993	5.84503	2.81069	2.55525	0.770768	1.73485	0.96372	3.38217	0.788427	1.03388	0.762588	0.445709	0.592589	-0.585459	1.17228	-0.499418	0.617485	0.740945	1184.5	2.86498	2.77749	4.93459	2.37289	2.15724	0.650712	1.46463	0.813609	2.51111
ENSMUSG00000004895	Prcc	1290.34	278.817	1156.19	65.4358	1016.74	125.099	1413.5	125.17	1219.19	-0.158359	0.163856	-0.966455	0.333816	0.480331	0.475564	0.1638	2.90331	0.00369236	0.0104364	2099	614.741	132.833	550.83	31.1748	484.393	59.5991	673.416	59.6332	549.567
ENSMUSG00000004896	Rrnad1	577.509	42.0712	477.695	24.2658	624.97	109.702	600.149	98.6087	570.081	-0.273695	0.167158	-1.63735	0.101558	0.187481	-0.0583914	0.165486	-0.352848	0.724203	0.82423	2056	280.889	20.4626	232.342	11.8024	303.974	53.3571	291.901	47.9614	292.432
ENSMUSG00000004897	Hdgf	6058.7	124.089	6590.11	310.31	4749.88	321.229	5173.8	431.505	5643.12	0.121306	0.104314	1.16289	0.244874	0.379309	0.123327	0.10453	1.17982	0.238072	0.37228	672.5	9009.21	184.519	9799.43	461.427	7063.02	477.663	7693.39	641.643	8036.12
ENSMUSG00000004902	Slc25a18	38.6943	14.6283	29.4243	7.27902	13.9131	6.06218	22.0817	8.65948	26.0283	-0.394098	0.462625	-0.851874	0.394284	0.543432	0.660652	0.501352	1.31774	0.18759	0.309584	1911	20.2482	7.65481	15.3973	3.80901	7.28051	3.17225	11.5551	4.53139	13.7643
ENSMUSG00000004929	Thop1	6129.62	450.571	12125.9	350.999	6769.05	478.66	12666.8	337.961	9422.85	0.984227	0.0999683	9.84539	7.18e-23	1.47e-21	0.904075	0.099882	9.05143	1.41e-19	2.37e-18	935	6555.74	481.894	12968.9	375.4	7239.63	511.936	13547.4	361.456	6897.68
ENSMUSG00000004931	Apba3	689.717	81.8825	1300.93	107.094	763.209	143.732	968.371	232.893	930.558	0.9155	0.189262	4.8372	1.32e-06	6.46e-06	0.343243	0.189294	1.81329	0.0697878	0.137757	680	1014.29	120.415	1913.14	157.492	1122.37	211.371	1424.08	342.49	1068.33
ENSMUSG00000004933	Matk	95.7641	11.0387	94.4493	14.1129	47.9076	4.86337	122.386	6.78641	90.1268	-0.0194101	0.223997	-0.0866536	0.930947	0.964137	1.35173	0.235809	5.73232	9.91e-09	6.33e-08	1841	52.0174	5.99604	51.3033	7.66588	26.0226	2.6417	66.4781	3.68626	39.02
ENSMUSG00000004934	Pias4	5907.47	317.415	5268.44	474.598	6708.83	299.565	5972.26	356.329	5964.25	-0.165125	0.107775	-1.53213	0.12549	0.223478	-0.167782	0.107558	-1.55992	0.118779	0.214035	797	7412.13	398.263	6610.34	595.48	8417.61	375.866	7493.42	447.088	7914.87
ENSMUSG00000004936	Map2k1	10841.8	1250.63	14395	465.341	14869.2	1614.88	17903.2	1385.81	14502.3	0.408963	0.125923	3.24771	0.00116337	0.0036045	0.267913	0.125796	2.12974	0.0331935	0.0730262	766	14153.8	1632.68	18792.4	607.495	19411.5	2108.2	23372.3	1809.15	16782.6
ENSMUSG00000004937	Sgta	7173.62	1374.1	10094.9	1450.68	8453.11	1428.17	9647.4	2518.36	8842.25	0.492854	0.203564	2.42113	0.0154724	0.037178	0.190622	0.203514	0.936655	0.348936	0.497554	775	9256.29	1773.03	13025.6	1871.85	10907.2	1842.8	12448.3	3249.49	10081.8
ENSMUSG00000004939	Nmrk2	0.34045	0.589677	0	0	0	0	0	0	0.0851125	-0.92781	4.40746	-0.210509	0.833271	NA	0	4.40736	0	1	NA	1854	0.18363	0.318057	0	0	0	0	0	0	0.091815
ENSMUSG00000004945	Tmem242	227.394	26.0256	374.938	22.644	152.678	24.2202	214.518	19.0633	242.382	0.721559	0.169435	4.25862	2.06e-05	8.53e-05	0.491336	0.176949	2.77671	0.00549116	0.0149314	822	276.635	31.6614	456.128	27.5475	185.74	29.4649	260.971	23.1914	231.188
ENSMUSG00000004947	Dtx2	16326.9	9.86878	16165.7	2233.86	21867.8	614.459	17105.5	3932.48	17866.5	-0.0143298	0.164094	-0.0873268	0.930412	0.963706	-0.354275	0.164035	-2.15975	0.0307921	0.0684064	2545	6415.3	3.87771	6351.94	877.745	8592.47	241.438	6721.23	1545.18	7503.88
ENSMUSG00000004948	Zp3	323945	14867.2	81681.4	9734.63	206719	25190.8	73213.9	15365.5	171390	-1.98767	0.160164	-12.4102	2.3e-35	1.01e-33	-1.49749	0.160166	-9.34959	8.8e-21	1.6e-19	1028.5	314968	14455.2	79418	9464.88	200991	24492.8	71185.1	14939.7	257980
ENSMUSG00000004951	Hspb1	56.5389	4.73832	1.41029	1.61989	47.5229	18.5486	4.2249	1.3153	27.4242	-5.34663	0.823206	-6.49489	8.31e-11	6.52e-10	-3.51862	0.547904	-6.42198	1.35e-10	1.05e-09	916.5	61.69	5.17002	1.53877	1.76748	51.8526	20.2385	4.60983	1.43513	56.7713
ENSMUSG00000004952	Rasa4	22422.8	4445.1	11801.6	482.581	14584.3	974.747	12135.3	1289	15236	-0.925972	0.149446	-6.19603	5.79e-10	4.18e-09	-0.265201	0.14947	-1.77428	0.0760168	0.148152	2660	8429.61	1671.09	4436.69	181.421	5482.8	366.446	4562.14	484.586	6956.21
ENSMUSG00000004961	Syt5	573.807	78.9987	749.656	36.5678	561.405	26.1685	568.534	90.5337	613.351	0.385531	0.155446	2.48015	0.0131326	0.0321508	0.0182432	0.156002	0.116942	0.906906	0.944116	444	1292.36	177.925	1688.41	82.36	1264.43	58.938	1280.48	203.905	1278.39
ENSMUSG00000004980	Hnrnpa2b1	19982.8	2506.45	9580.16	860.059	7251.95	1140.91	5074.29	861.583	10472.3	-1.06062	0.162325	-6.53395	6.41e-11	5.11e-10	-0.515104	0.162657	-3.1668	0.00154125	0.00470776	1554	12859	1612.9	6164.84	553.448	4666.64	734.174	3265.31	554.429	8762.8
ENSMUSG00000004988	Fxyd4	6.11938	4.69902	7.56165	4.09244	6.41893	2.60588	8.38439	2.57996	7.12109	0.311079	0.795248	0.391172	0.69567	0.800257	0.372941	0.779755	0.478279	0.632451	0.75222	586	10.4426	8.0188	12.9038	6.98368	10.9538	4.44689	14.3078	4.40267	10.6982
ENSMUSG00000004994	Ccdc130	6138.42	430.794	5566.98	532.164	6455.32	1077.94	5839.91	1123.04	6000.16	-0.14095	0.163385	-0.862686	0.38831	0.536988	-0.144589	0.163299	-0.885425	0.375928	0.525204	736	8340.24	585.318	7563.83	723.049	8770.82	1464.6	7934.66	1525.88	8555.53
ENSMUSG00000004996	Mri1	364.933	34.4978	887.631	168.518	353.852	63.4069	612.272	162.521	554.672	1.28253	0.213516	6.00671	1.89e-09	1.29e-08	0.791031	0.214302	3.69119	0.000223205	0.000803557	804	453.897	42.9078	1104.02	209.599	440.115	78.8643	761.532	202.141	447.006
ENSMUSG00000005034	Prkacb	2298.24	366.786	4416.08	583.336	2187.64	144.744	2804.82	141.309	2926.69	0.942149	0.144726	6.50988	7.52e-11	5.95e-10	0.358575	0.145008	2.47279	0.0134062	0.0330183	3736	615.16	98.1761	1182.03	156.139	585.556	38.7429	750.756	37.8236	600.358
ENSMUSG00000005043	Sgsh	115.656	30.5031	306.522	30.8846	71.3143	8.93623	150.528	24.0152	161.005	1.40645	0.223824	6.28373	3.31e-10	2.45e-09	1.07709	0.236796	4.54859	5.4e-06	2.47e-05	2838	40.7528	10.7481	108.006	10.8825	25.1284	3.14878	53.04	8.46203	32.9406
ENSMUSG00000005045	Chd5	269.668	83.28	144.355	16.9122	1024.38	149.007	675.352	312.225	528.439	-0.901436	0.307133	-2.935	0.00333549	0.00938096	-0.600446	0.297178	-2.0205	0.0433321	0.0917217	9122	29.5624	9.12958	15.8249	1.854	112.298	16.3349	74.0355	34.2277	70.9302
ENSMUSG00000005054	Cstb	449.078	58.7615	357.026	61.3677	109.2	14.3192	120.212	36.4466	258.879	-0.3305	0.217517	-1.51942	0.128657	0.227672	0.133848	0.23549	0.568382	0.569775	0.702162	603	744.74	97.4486	592.082	101.771	181.094	23.7466	199.356	60.4422	462.917
ENSMUSG00000005057	Sh2b2	58.8361	13.5801	230.624	34.1149	105.181	10.3834	626.359	41.1256	255.25	1.97045	0.206362	9.54852	1.32e-21	2.47e-20	2.5739	0.188611	13.6466	2.12e-42	1.39e-40	2296	25.6255	5.91469	100.446	14.8584	45.8104	4.52237	272.804	17.9118	35.7179
ENSMUSG00000005069	Pex5	4475.37	457.316	6763.05	313.138	5776.75	436.063	11182.4	559.857	7049.39	0.595654	0.113316	5.25657	1.47e-07	8.09e-07	0.952914	0.112955	8.43624	3.28e-17	4.57e-16	3062	1461.58	149.352	2208.7	102.266	1886.59	142.411	3651.99	182.84	1674.09
ENSMUSG00000005078	Jkamp	3592.61	295.439	4088.85	318.68	2963.53	250.199	4011.38	450.515	3664.09	0.186722	0.127969	1.45913	0.14453	0.250137	0.436747	0.128073	3.41015	0.000649264	0.00214667	721	4982.81	409.763	5671.09	441.997	4110.31	347.017	5563.63	624.848	4546.56
ENSMUSG00000005087	Cd44	0.34045	0.589677	1.01005	1.74946	0	0	0	0	0.337626	1.47579	4.33026	0.340809	0.733248	NA	0	4.40736	0	1	NA	1981	0.171858	0.297666	0.50987	0.88312	0	0	0	0	0.0859288
ENSMUSG00000005089	Slc1a2	2.72382	3.86662	3.13495	1.09323	2.22237	2.29975	2.77023	3.6626	2.71284	0.203149	1.496	0.135795	0.891983	0.936579	0.328132	1.5163	0.216403	0.828673	0.89543	538.5	5.05816	7.18036	5.82164	2.03014	4.12697	4.27066	5.14434	6.80149	4.59257
ENSMUSG00000005102	Eif2ak4	1485.43	344.555	1079.82	176.909	3968.32	88.3078	1343.37	311.739	1969.23	-0.46027	0.197288	-2.33299	0.0196486	0.0459107	-1.56241	0.195965	-7.97289	1.55e-15	1.91e-14	4906.5	302.747	70.2242	220.079	36.056	808.788	17.9981	273.794	63.5359	555.767
ENSMUSG00000005103	Wdr1	7363.93	1280.88	12010.8	1419.12	11625.8	740.56	10590.1	186.176	10397.7	0.705754	0.139748	5.0502	4.41e-07	2.3e-06	-0.134617	0.139619	-0.964177	0.334957	0.482527	682	10797.5	1878.12	17611.1	2080.83	17046.7	1085.87	15528	272.986	13922.1
ENSMUSG00000005107	Slc2a9	8.06569	9.66769	3.39719	4.0558	37.959	11.9157	31.3135	4.94652	20.1838	-1.23577	0.828978	-1.49071	0.136037	0.238466	-0.275183	0.65438	-0.420525	0.674102	0.785055	2098	3.84447	4.60805	1.61925	1.93317	18.0929	5.67955	14.9254	2.35773	10.9687
ENSMUSG00000005124	Ccn4	9.43374	7.76468	25.3803	8.20938	21.1352	7.76986	50.6686	17.1762	26.6544	1.42382	0.556181	2.55999	0.0104675	0.0262666	1.26104	0.503316	2.50546	0.0122293	0.030439	943.5	9.99866	8.22965	26.9001	8.70099	22.4009	8.23514	53.7028	18.2047	16.1998
ENSMUSG00000005125	Ndrg1	14.511	12.6381	40.0564	12.7875	10.2219	4.78102	17.7899	14.3092	20.6448	1.46366	0.76855	1.90444	0.0568525	0.115373	0.814346	0.793946	1.02569	0.305036	0.449923	591	24.5534	21.3843	67.7773	21.637	17.296	8.08971	30.1014	24.2119	20.9247
ENSMUSG00000005131	4930550C14Rik	912.078	76.4358	838.24	40.5086	1252.32	94.8589	713.572	34.7953	929.052	-0.121656	0.120322	-1.01109	0.311976	0.456495	-0.810578	0.119411	-6.78814	1.14e-11	9.92e-11	1146	795.879	66.6979	731.449	35.3478	1092.77	82.7739	622.664	30.3624	944.325
ENSMUSG00000005142	Man2b1	1019.07	115.298	936.143	57.6846	612.392	69.3168	525.739	90.2685	773.336	-0.12249	0.157681	-0.776818	0.437266	0.584355	-0.219958	0.160428	-1.37107	0.170354	0.286701	2080.5	489.819	55.4183	449.96	27.7263	294.349	33.3174	252.698	43.3879	392.084
ENSMUSG00000005148	Klf5	46.1288	11.3444	18.7054	3.48877	21.3548	1.4701	22.8761	4.24003	27.2663	-1.30121	0.388759	-3.3471	0.00081661	0.00260676	0.109651	0.397098	0.27613	0.782448	0.866815	3102	14.8707	3.65711	6.03012	1.12468	6.88422	0.473919	7.37463	1.36687	10.8774
ENSMUSG00000005150	Wdr83	506.313	58.9503	471.069	32.9195	356.413	49.0775	369.996	61.6915	425.948	-0.103873	0.171277	-0.60646	0.544209	0.681162	0.0545667	0.173485	0.314534	0.753116	0.845761	870.5	581.635	67.72	541.148	37.8168	409.435	56.3785	425.038	70.8691	495.535
ENSMUSG00000005161	Prdx2	24576.4	2676.52	11636.4	727.549	18372.8	1167.09	10776.5	1076.16	16340.5	-1.07861	0.123374	-8.74261	2.28e-18	3.35e-17	-0.769721	0.123391	-6.23805	4.43e-10	3.31e-09	1084	22672	2469.11	10734.7	671.171	16949.1	1076.65	9941.4	992.769	19810.5
ENSMUSG00000005198	Polr2a	3403.23	835.894	3914.89	747.135	2361.26	576.778	3605.69	1161.77	3321.27	0.202051	0.249571	0.809595	0.418173	0.566534	0.610734	0.249749	2.44539	0.0144696	0.0352888	3244	1049.08	257.674	1206.81	230.313	727.885	177.798	1111.49	358.128	888.484
ENSMUSG00000005202	Shbg	8.4695	4.61562	1.73322	1.60908	6.60439	3.2597	3.03491	2.32829	4.96051	-2.28873	1.06117	-2.15679	0.031022	0.0685348	-1.07197	0.962203	-1.11408	0.265243	0.404703	998.5	8.48222	4.62255	1.73582	1.61149	6.61431	3.2646	3.03947	2.33178	7.54827
ENSMUSG00000005204	Senp3	2615.57	229.423	3396.42	197.845	2101.23	188.428	2843.04	604.927	2739.06	0.376895	0.156933	2.40163	0.016322	0.0390274	0.436283	0.157191	2.77549	0.00551183	0.0149842	693	3774.27	331.058	4901.03	285.49	3032.08	271.902	4102.51	872.911	3403.18
ENSMUSG00000005220	Corin	133.317	49.3089	503.271	38.5117	160.687	14.1434	382.253	63.1645	294.882	1.91617	0.236372	8.10659	5.21e-16	6.48e-15	1.25035	0.235291	5.31407	1.07e-07	6.09e-07	2943	45.2998	16.7546	171.006	13.0859	54.5997	4.80579	129.886	21.4626	49.9497
ENSMUSG00000005225	Plekha8	4854.53	1095.3	5326.07	355.827	8513.73	1093.28	5009.52	673.324	5925.96	0.133705	0.170818	0.782731	0.433785	0.581454	-0.765115	0.170595	-4.48497	7.29e-06	3.28e-05	4288.5	1131.99	255.404	1241.94	82.9724	1985.25	254.933	1168.13	157.007	1558.62
ENSMUSG00000005232	G6pc2	9.12096	3.56035	37.4384	5.48872	12.4665	5.64746	82.8901	15.4284	35.479	2.03512	0.445462	4.56857	4.91e-06	2.22e-05	2.74208	0.412163	6.65291	2.87e-11	2.41e-10	1143	7.97984	3.11491	32.7545	4.80203	10.9068	4.94091	72.5198	13.4982	9.44332
ENSMUSG00000005233	Spc25	6236.87	497.857	5108.16	253.53	4978.93	617.19	4622.76	536.967	5236.68	-0.287999	0.131766	-2.18569	0.0288386	0.0643757	-0.107156	0.131853	-0.81269	0.416396	0.565606	1162	5367.36	428.449	4396.01	218.184	4284.79	531.145	3978.28	462.106	4826.08
ENSMUSG00000005237	Dnah2	167.82	36.8506	127.096	35.6606	464.895	56.8455	311.851	60.7296	267.915	-0.401981	0.240578	-1.67089	0.0947425	0.17715	-0.575659	0.226889	-2.53718	0.0111748	0.0281425	1770	94.8136	20.8195	71.8057	20.1472	262.652	32.1161	176.187	34.3105	178.733
ENSMUSG00000005251	Ripk4	933.913	96.3752	2543.95	86.1609	1396.33	27.9529	3201.84	241.772	2019.01	1.44563	0.114589	12.6157	1.73e-36	7.93e-35	1.19711	0.113197	10.5754	3.87e-26	1.01e-24	3591	260.07	26.838	708.425	23.9936	388.842	7.78416	891.629	67.3271	324.456
ENSMUSG00000005262	Ufd1	1375.1	41.4496	1625.05	107.054	1008.61	126.952	1097.81	160.536	1276.64	0.241021	0.140097	1.72038	0.085363	0.16254	0.122267	0.141236	0.865694	0.386658	0.535398	775	1774.33	53.4834	2096.83	138.134	1301.44	163.809	1416.53	207.143	1537.88
ENSMUSG00000005267	Zfp287	1.67994	2.08861	20.7416	3.65012	4.23529	4.45973	30.7224	20.6578	14.3448	3.61892	0.919451	3.93596	8.29e-05	0.000314066	2.83574	0.766866	3.69783	0.000217454	0.000784165	2811.5	0.597523	0.742882	7.37743	1.29828	1.50642	1.58625	10.9274	7.3476	1.05197
ENSMUSG00000005268	Prlr	306.421	49.2623	449.201	50.4282	534.612	20.4567	774.15	193.093	516.096	0.552118	0.19456	2.83777	0.00454292	0.0124501	0.534379	0.190018	2.81226	0.00491945	0.0135179	1243.5	246.418	39.6158	361.239	40.5534	429.925	16.4509	622.557	155.282	338.172
ENSMUSG00000005299	Letm1	3036.44	301.99	5686.99	174.66	4124.04	314.434	4466.16	395.288	4328.41	0.905244	0.118267	7.65425	1.94e-14	2.16e-13	0.114944	0.118072	0.973509	0.3303	0.477414	1612.5	1883.06	187.281	3526.82	108.316	2557.54	194.998	2769.71	245.14	2220.3
ENSMUSG00000005312	Ubqln1	12776.8	2122.36	12307.5	728.379	23887.1	1021.12	15462.9	1787.18	16108.6	-0.0540064	0.138196	-0.390796	0.695948	0.800539	-0.627396	0.138034	-4.54522	5.49e-06	2.5e-05	2578.5	4955.11	823.1	4773.11	282.482	9263.95	396.014	5996.86	693.11	7109.53
ENSMUSG00000005320	Fgfr4	2.02083	2.00933	1.70002	2.0948	2.27128	3.05197	2.74373	2.19366	2.18396	-0.242799	1.61465	-0.150373	0.880471	0.928862	0.292099	1.54395	0.189189	0.849945	0.909249	590	3.42513	3.40564	2.88139	3.55051	3.84963	5.17283	4.65038	3.71806	3.63738
ENSMUSG00000005338	Cadm3	0	0	0	0	0	0	0	0	0	NA	NA	NA	NA	NA	NA	NA	NA	NA	NA	2518	0	0	0	0	0	0	0	0	0
ENSMUSG00000005339	Fcer1a	2.34968	3.22593	0	0	0.740487	0.642368	0	0	0.772542	-3.61937	2.89499	-1.25022	0.21122	NA	-2.26742	3.01728	-0.751478	0.452365	NA	912	2.5764	3.5372	0	0	0.811938	0.704351	0	0	1.69417
ENSMUSG00000005354	Txn2	8258.89	816.984	9931.64	666.066	6777.29	322.827	9229.3	1073.72	8549.28	0.266106	0.12428	2.14118	0.0322593	0.070877	0.445512	0.124345	3.58287	0.000339838	0.00118215	676	12217.3	1208.56	14691.8	985.305	10025.6	477.554	13652.8	1588.34	11121.4
ENSMUSG00000005355	Casp14	0	0	0	0	0.382699	0.662853	0	0	0.0956747	0	4.40746	0	1	NA	-1.3461	4.40736	-0.305421	0.760045	NA	2268	0	0	0	0	0.168738	0.292263	0	0	0.0843692
ENSMUSG00000005357	Slc1a6	1.69756	2.1303	4.14216	1.75453	2.53125	2.22031	3.40842	3.05495	2.94485	1.28987	1.3226	0.975252	0.329435	0.475823	0.421004	1.27605	0.329929	0.741454	0.837887	1333.5	1.27301	1.59752	3.10623	1.31573	1.8982	1.66502	2.55599	2.29093	1.58561
ENSMUSG00000005360	Slc1a3	1.36224	1.17974	1.76642	3.05953	5.36956	1.67083	9.17438	3.19633	4.41815	0.365726	1.32151	0.276749	0.781973	0.861771	0.766443	1.00908	0.75955	0.447523	0.596002	1108	1.22946	1.06474	1.59424	2.76131	4.84618	1.50797	8.28012	2.88477	3.03782
ENSMUSG00000005362	Crbn	5208.93	1329.34	8607.55	1216.5	8781.03	1413.18	8240.84	529.099	7709.59	0.724583	0.18608	3.89394	9.86e-05	0.000369174	-0.0915957	0.185911	-0.492686	0.622235	0.744303	2084	2499.49	637.881	4130.3	583.734	4213.55	678.107	3954.34	253.886	3356.52
ENSMUSG00000005364	Il5ra	0	0	0.673368	1.16631	1.77694	2.24024	0.288452	0.499613	0.684691	1.85882	3.12189	0.595414	0.551567	NA	-2.57925	3.01735	-0.854804	0.392659	NA	2271	0	0	0.296507	0.513566	0.78245	0.986456	0.127015	0.219997	0.391225
ENSMUSG00000005370	Msh6	6504.57	1574.44	8691.68	671.627	12673.5	612.05	10092.8	490.934	9490.65	0.418147	0.154617	2.7044	0.00684271	0.0179846	-0.328465	0.154377	-2.12769	0.033363	0.0733447	578	11253.6	2723.94	15037.5	1161.98	21926.6	1058.91	17461.6	849.367	16590.1
ENSMUSG00000005371	Fbxo11	4488.39	451.499	1296.48	256.952	4218.32	228.862	1696.14	478.716	2924.83	-1.79171	0.196763	-9.10595	8.55e-20	1.42e-18	-1.31414	0.196274	-6.69543	2.15e-11	1.83e-10	2339.5	1918.52	192.989	554.17	109.832	1803.09	97.825	724.999	204.623	1860.81
ENSMUSG00000005373	Mlxipl	1617.22	295.413	1126.19	144.284	1753.3	209.928	1091.58	158.631	1397.07	-0.521902	0.170289	-3.06479	0.00217821	0.00638367	-0.683983	0.169955	-4.0245	5.71e-05	0.000224996	2508.5	644.696	117.765	448.95	57.5182	698.943	83.6865	435.154	63.2373	671.819
ENSMUSG00000005374	Tbl2	600.764	139.362	1879.16	141.038	1140.27	112.63	1037.16	144.49	1164.34	1.64505	0.176927	9.2979	1.43e-20	2.53e-19	-0.136953	0.175977	-0.778247	0.436423	0.585198	840	715.195	165.907	2237.09	167.903	1357.46	134.083	1234.72	172.011	1036.33
ENSMUSG00000005378	Bud23	1244.42	189.173	698.556	137.181	1023.54	152.133	831.846	240.692	949.591	-0.832797	0.213343	-3.90356	9.48e-05	0.000355949	-0.29974	0.21296	-1.4075	0.15928	0.271631	806	1543.95	234.706	866.695	170.2	1269.9	188.751	1032.07	298.626	1406.92
ENSMUSG00000005397	Nid1	27.9753	20.7801	15.6421	3.0791	58.2188	14.3637	15.6122	3.59104	29.3621	-0.841443	0.51003	-1.64979	0.0989855	0.183565	-1.89161	0.488465	-3.87255	0.000107703	0.000407287	3803	7.35611	5.46415	4.11309	0.809651	15.3086	3.77695	4.10522	0.944266	11.3324
ENSMUSG00000005410	Mcm5	8804.85	1292.81	13878.3	498.115	15502.3	2210.77	12764.1	776.557	12737.4	0.656442	0.138561	4.73758	2.16e-06	1.03e-05	-0.280343	0.138424	-2.02525	0.0428418	0.0908463	2604	3381.28	496.472	5329.6	191.288	5953.27	848.99	4901.74	298.217	4667.27
ENSMUSG00000005413	Hmox1	102.243	37.2092	138.159	149.184	37.7809	40.5572	125.825	11.9525	101.002	0.43463	0.959798	0.452834	0.650668	0.767336	1.73361	0.966249	1.79417	0.0727859	0.142736	1171.5	87.2752	31.762	117.934	127.344	32.25	34.6199	107.405	10.2027	59.7626
ENSMUSG00000005417	Mprip	7786.26	911.259	10871.8	1368.59	10740.7	241.706	9199.18	968.556	9649.49	0.481559	0.135377	3.55716	0.000374879	0.00127526	-0.223448	0.13529	-1.65162	0.0986124	0.183571	4021	1936.4	226.625	2703.76	340.362	2671.14	60.111	2287.78	240.874	2303.77
ENSMUSG00000005442	Cic	2009.95	338.909	2124.28	327.383	1617.24	571.284	2546.6	1025.09	2074.52	0.0797955	0.282657	0.282306	0.777709	0.859083	0.654989	0.282663	2.3172	0.0204926	0.0478559	596	3372.4	568.64	3564.23	549.3	2713.49	958.53	4272.82	1719.95	3042.95
ENSMUSG00000005447	Pafah1b3	2739.53	436.853	1464.16	43.7173	1464.13	57.7142	1064.73	194.518	1683.14	-0.903808	0.156197	-5.78632	7.19e-09	4.61e-08	-0.45981	0.157189	-2.92521	0.00344229	0.00979856	833	3288.75	524.433	1757.69	52.4817	1757.66	69.2847	1278.18	233.514	2523.2
ENSMUSG00000005465	Il27ra	10.1771	2.77168	35.1039	9.07741	16.6279	1.40171	62.0407	29.2831	30.9874	1.7867	0.486651	3.67141	0.000241212	0.0008481	1.90299	0.448971	4.23855	2.25e-05	9.43e-05	2664	3.82023	1.04042	13.1771	3.40744	6.24172	0.526167	23.2885	10.9922	5.03098
ENSMUSG00000005469	Prkaca	1893.94	90.8153	2489.54	95.7222	1838.19	123.978	2199.45	103.826	2105.28	0.394468	0.102324	3.85509	0.000115689	0.000427974	0.25905	0.102383	2.5302	0.0113996	0.0286326	1837.5	1030.72	49.4233	1354.85	52.0937	1000.38	67.471	1196.98	56.5041	1015.55
ENSMUSG00000005470	Asf1b	9082.06	448.08	7636.64	434.66	10741.6	2320.36	8089.25	1211.72	8887.38	-0.250079	0.160229	-1.56076	0.118581	0.213086	-0.409151	0.160136	-2.55503	0.010618	0.0269152	812	11184.8	551.823	9404.73	535.296	13228.5	2857.59	9962.13	1492.27	12206.7
ENSMUSG00000005474	Myl10	0	0	0	0	0	0	0.231308	0.400637	0.057827	0	4.40746	0	1	NA	0.577427	4.40736	0.131014	0.895764	NA	602.5	0	0	0	0	0	0	0.383914	0.664958	0
ENSMUSG00000005481	Ddx39	4394.27	170.198	4644.18	329.67	4519.52	508.013	3945.34	589.121	4375.83	0.0798133	0.135477	0.589128	0.555776	0.690749	-0.196129	0.135471	-1.44775	0.147686	0.255556	1794	2449.42	94.8709	2588.73	183.763	2519.24	283.174	2199.18	328.384	2484.33
ENSMUSG00000005483	Dnajb1	11995.8	1518.2	4766.62	128.204	12559.2	646.026	5715.75	369.83	8759.34	-1.33148	0.116043	-11.4741	1.78e-30	5.92e-29	-1.13571	0.115834	-9.80459	1.08e-22	2.24e-21	2925	4101.11	519.041	1629.61	43.8305	4293.75	220.864	1954.1	126.437	4197.43
ENSMUSG00000005493	Msh4	1804.62	438.226	1277.27	156.595	3602.02	171.812	1479.02	267.736	2040.73	-0.498777	0.184252	-2.70704	0.00678856	0.0178615	-1.28396	0.183291	-7.00505	2.47e-12	2.3e-11	2652	680.475	165.243	481.626	59.0479	1358.23	64.7857	557.699	100.956	1019.35
ENSMUSG00000005501	Usp40	364.779	37.1617	686.938	97.0352	369.287	40.2968	298.024	20.271	429.757	0.912899	0.157766	5.78641	7.19e-09	4.61e-08	-0.309394	0.160926	-1.92258	0.0545327	0.111729	2335	156.222	15.9151	294.192	41.5569	158.153	17.2577	127.634	8.68135	157.188
ENSMUSG00000005503	Evx1	3406.58	563.695	1995.16	269.429	4263.79	351.748	3976.26	128.14	3410.45	-0.771711	0.147701	-5.22481	1.74e-07	9.52e-07	-0.100829	0.146868	-0.686526	0.492381	0.636885	1955.5	1742.05	288.261	1020.28	137.78	2180.41	179.876	2033.37	65.5282	1961.23
ENSMUSG00000005505	Kbtbd4	644.184	102.885	848.437	35.9101	1233.81	186.573	871.646	100.613	899.519	0.397164	0.161024	2.46649	0.0136443	0.033247	-0.501344	0.15894	-3.15429	0.00160886	0.00489537	632	1019.28	162.793	1342.46	56.8198	1952.23	295.211	1379.19	159.198	1485.76
ENSMUSG00000005506	Celf1	7582.22	841.115	6740.77	615.449	9899.58	736.809	7693.61	1374.8	7979.04	-0.169737	0.149956	-1.13191	0.257673	0.394258	-0.363662	0.149795	-2.42773	0.0151938	0.0368164	4559.5	1662.95	184.475	1478.4	134.982	2171.2	161.599	1687.38	301.525	1917.07
ENSMUSG00000005510	Ndufs3	1862.32	321.657	2130.07	99.4538	1069.8	39.6133	1581.39	220.344	1660.89	0.19387	0.149863	1.29365	0.195787	0.318133	0.564044	0.151042	3.73434	0.000188208	0.00068685	698.5	2666.17	460.497	3049.49	142.382	1531.56	56.712	2263.98	315.454	2098.87
ENSMUSG00000005514	Por	4125.56	230.907	7280.7	585.023	5879.87	756.97	7086.95	1269.34	6093.27	0.819489	0.148758	5.50888	3.61e-08	2.15e-07	0.269327	0.148557	1.81295	0.069839	0.137846	747	5522.83	309.113	9746.58	783.163	7871.31	1013.35	9487.21	1699.24	6697.07
ENSMUSG00000005533	Igf1r	890.872	210.867	967.613	287.388	383.621	135.93	551.816	271.854	698.48	0.11918	0.442419	0.269383	0.787635	0.86553	0.52456	0.444089	1.18121	0.237521	0.371713	1997.5	445.994	105.566	484.412	143.874	192.051	68.0501	276.253	136.097	319.022
ENSMUSG00000005534	Insr	397.375	48.5895	454.724	125.879	169.443	81.6219	170.205	68.6459	297.937	0.19432	0.325687	0.596647	0.550743	0.686067	0.00792598	0.332508	0.023837	0.980983	0.990791	1675	237.239	29.0087	271.477	75.1514	101.16	48.7295	101.615	40.9826	169.199
ENSMUSG00000005540	Fcer2a	1.69734	1.18536	0	0	0.691579	1.19785	0	0	0.597229	-3.14879	3.06109	-1.02865	0.303645	NA	-2.19122	3.16752	-0.691779	0.489076	NA	991.5	1.71189	1.19553	0	0	0.697508	1.20812	0	0	1.2047
ENSMUSG00000005547	Cyp2a5	0	0	0	0	0.382699	0.662853	0.231308	0.400637	0.153502	0	4.40746	0	1	NA	-0.384351	4.40736	-0.0872067	0.930507	NA	797	0	0	0	0	0.480174	0.831686	0.290224	0.502682	0.240087
ENSMUSG00000005553	Atp4a	135.395	12.7631	435.164	56.3536	177.3	29.5105	140.131	33.3504	221.998	1.68402	0.210244	8.00984	1.15e-15	1.4e-14	-0.33904	0.213856	-1.58536	0.112884	0.205348	2601	52.0551	4.90699	167.306	21.6661	68.1663	11.3458	53.8758	12.8222	60.1107
ENSMUSG00000005566	Trim28	5952.75	1140.48	8284.98	704.291	7204.6	649.033	11422.2	1894.93	8216.14	0.476935	0.164699	2.8958	0.00378197	0.0105311	0.664895	0.164547	4.04075	5.33e-05	0.000210975	814.5	7308.48	1400.22	10171.9	864.691	8845.43	796.849	14023.6	2326.49	8076.95
ENSMUSG00000005575	Ube2m	1996.44	352.398	1683.48	192.157	1173.81	150.607	1353.31	178.98	1551.76	-0.24587	0.166478	-1.47689	0.139704	0.243826	0.204904	0.167346	1.22443	0.220791	0.351282	826	2416.99	426.632	2038.11	232.636	1421.07	182.333	1638.39	216.683	1919.03
ENSMUSG00000005580	Adcy9	684.409	106.433	691.176	109.234	519.789	116.505	1000.12	330.097	723.873	0.0141214	0.24224	0.058295	0.953514	0.982007	0.944134	0.24215	3.89896	9.66e-05	0.000368565	4507	151.855	23.615	153.356	24.2365	115.329	25.8498	221.903	73.2409	133.592
ENSMUSG00000005583	Mef2c	7.79776	4.84372	16.7209	4.87934	0.740487	0.642368	10.0273	5.55634	8.82161	1.09974	0.709762	1.54945	0.121274	0.217157	3.78519	1.21045	3.12709	0.00176547	0.00532607	1185	6.58039	4.08753	14.1104	4.11758	0.624884	0.542083	8.46187	4.68889	3.60264
ENSMUSG00000005609	Ctr9	1649.43	319.538	4232.59	565.619	2459.29	183.059	4084.03	190.96	3106.34	1.35947	0.155704	8.7311	2.52e-18	3.7e-17	0.731815	0.155225	4.71453	2.42e-06	1.16e-05	765	2156.12	417.697	5532.8	739.372	3214.76	239.293	5338.61	249.621	2685.44
ENSMUSG00000005610	Eif4g2	24951.9	5963.56	19858.6	3641.1	37306.5	2620.02	17729.5	2687.77	24961.6	-0.3294	0.188414	-1.74828	0.0804162	0.154702	-1.07326	0.188384	-5.69723	1.22e-08	7.71e-08	579.5	43057.6	10290.9	34268.4	6283.18	64377.1	4521.18	30594.4	4638.09	53717.4
ENSMUSG00000005611	Mrvi1	2155.82	369.353	2264.59	143.597	1837.32	287.135	1964.63	181.728	2055.59	0.0709325	0.156235	0.454012	0.64982	0.766781	0.0970304	0.156429	0.620286	0.53507	0.673791	917	2350.94	402.784	2469.56	156.595	2003.62	313.125	2142.46	198.176	2177.28
ENSMUSG00000005615	Pcyt1a	1643.56	188.04	2193.76	167.185	3098.36	83.6511	2914.61	31.7309	2462.57	0.416474	0.11519	3.61553	0.000299737	0.00103625	-0.0881482	0.113814	-0.77449	0.438641	0.587308	1407	1168.13	133.646	1559.18	118.824	2202.11	59.4535	2071.5	22.5522	1685.12
ENSMUSG00000005621	Zfp592	9073.24	1304.54	7629.64	1367.06	17482.9	1018.06	9498.23	1927.51	10921	-0.250036	0.176835	-1.41395	0.157376	0.267568	-0.880175	0.176643	-4.98279	6.27e-07	3.22e-06	604	15021.9	2159.83	12631.9	2263.35	28945.3	1685.54	15725.6	3191.24	21983.6
ENSMUSG00000005625	Psmd4	14985.4	1538.23	13115.9	638.436	14489.1	2166.77	11029.7	1174.37	13405	-0.192228	0.139287	-1.38008	0.167562	0.28128	-0.393572	0.139297	-2.82541	0.00472203	0.0130405	1304	11491.8	1179.63	10058.2	489.598	11111.3	1661.64	8458.39	900.587	11301.6
ENSMUSG00000005628	Tmod4	22.9821	7.23315	35.4178	3.57584	22.1184	6.71535	19.9792	5.65839	25.1244	0.622387	0.413534	1.50504	0.132313	0.233025	-0.13116	0.427493	-0.306811	0.758987	0.84984	853.5	26.9269	8.47469	41.4971	4.18962	25.9149	7.86802	23.4085	6.62964	26.4209
ENSMUSG00000005640	Insrr	2.72537	4.72048	57.0685	16.1373	2.54234	1.64194	35.6054	17.0188	24.4854	4.39309	0.768851	5.71384	1.1e-08	6.94e-08	3.80579	0.795158	4.78621	1.7e-06	8.28e-06	3652	0.746268	1.29257	15.6266	4.41876	0.69615	0.449601	9.74956	4.66012	0.721209
ENSMUSG00000005649	Cabp5	14.2114	5.35287	4.87337	3.06407	0.382699	0.662853	0.751068	0.700947	5.05464	-1.54618	0.892411	-1.73259	0.083169	0.159119	1.04468	1.64396	0.635463	0.525127	0.665406	1258	11.2968	4.25507	3.8739	2.43567	0.304212	0.526911	0.597033	0.557192	5.80052
ENSMUSG00000005656	Snx6	7369.48	415.74	8266.34	321.289	6602.28	1096.72	5769.63	833.537	7001.93	0.165677	0.146351	1.13205	0.257612	0.394232	-0.194529	0.14646	-1.3282	0.184111	0.305238	420	17546.4	989.857	19681.8	764.975	15719.7	2611.23	13737.2	1984.61	16633.1
ENSMUSG00000005667	Mthfd2	5428.58	101.321	3351.63	119.332	5729.67	474.716	3713.78	165.862	4555.92	-0.695687	0.0993374	-7.00327	2.5e-12	2.28e-11	-0.625309	0.0990497	-6.31309	2.74e-10	2.08e-09	612	8870.23	165.557	5476.53	194.986	9362.21	775.679	6068.26	271.016	9116.22
ENSMUSG00000005672	Kit	24249.6	6912.53	40357.1	4284.93	40638.6	3617.24	33124.9	1148.2	34592.6	0.734851	0.178801	4.10987	3.96e-05	0.000157583	-0.294937	0.178771	-1.6498	0.0989835	0.184117	1973	12290.7	3503.57	20454.7	2171.78	20597.4	1833.37	16789.1	581.957	16444.1
ENSMUSG00000005674	Tomm40l	14.202	5.2944	10.404	0.26629	9.94813	6.12203	8.7689	3.18328	10.8308	-0.449715	0.633995	-0.709335	0.478116	0.622912	-0.186049	0.652539	-0.285116	0.775555	0.86216	1433	9.9107	3.69463	7.2603	0.185827	6.94217	4.27217	6.11926	2.22141	8.42643
ENSMUSG00000005677	Nr1i3	0.340671	0.59006	3.06051	3.47264	0.34579	0.598925	0.638186	1.10537	1.09629	3.07508	2.26445	1.35798	0.174469	0.290357	0.641409	2.41786	0.26528	0.790794	0.871752	1430	0.238232	0.412629	2.14021	2.42842	0.241811	0.418829	0.446284	0.772986	0.240021
ENSMUSG00000005681	Apoa2	0	0	0	0	0	0	0.288452	0.499613	0.0721129	0	4.40746	0	1	NA	0.577427	4.40736	0.131014	0.895764	NA	481	0	0	0	0	0	0	0.599692	1.0387	0
ENSMUSG00000005682	Pan2	7010.84	1445.08	3855.47	113.7	12003.7	1863.51	4106.41	270.303	6744.09	-0.862683	0.16056	-5.37296	7.75e-08	4.42e-07	-1.54758	0.160301	-9.65423	4.72e-22	9.38e-21	4379	1601.01	330.003	880.445	25.9649	2741.19	425.557	937.751	61.7271	2171.1
ENSMUSG00000005683	Cs	11551.5	1388.98	15083.8	1504.11	16256.6	243.501	14418.6	601.51	14327.6	0.384906	0.119405	3.22353	0.0012662	0.00389764	-0.17308	0.119312	-1.45064	0.146879	0.254401	2964.5	3896.6	468.539	5088.16	507.372	5483.74	82.1391	4863.76	202.904	4690.17
ENSMUSG00000005686	Ampd3	6263.26	983.858	2211.18	251.284	10476.6	818.48	2149.4	349.214	5275.12	-1.50217	0.159219	-9.43462	3.92e-21	7.18e-20	-2.28485	0.158916	-14.3777	7.14e-47	5.84e-45	1247	5022.67	788.98	1773.2	201.511	8401.48	656.359	1723.66	280.043	6712.07
ENSMUSG00000005687	Bcas2	3760.65	316.331	4674.15	248.301	1574.13	124.791	3026.6	405.747	3258.88	0.313762	0.13018	2.41022	0.0159429	0.0381957	0.943203	0.131438	7.17602	7.18e-13	7.02e-12	1436	2618.84	220.287	3254.98	172.911	1096.19	86.9021	2107.66	282.554	1857.51
ENSMUSG00000005696	Sh2d1a	1.36246	1.56122	1.01005	1.74946	0	0	0	0	0.593129	-0.426127	3.45985	-0.123164	0.901978	NA	0	3.67633	0	1	NA	883	1.54299	1.76809	1.14389	1.98127	0	0	0	0	0.771497
ENSMUSG00000005698	Ctcf	4284.7	301.674	2545.07	74.4301	6010.64	404.132	2969.41	66.5551	3952.45	-0.75149	0.100491	-7.47816	7.54e-14	7.91e-13	-1.01723	0.099858	-10.1868	2.27e-24	5.3e-23	790	5423.67	381.866	3221.6	94.2153	7608.41	511.559	3758.75	84.2469	6516.04
ENSMUSG00000005699	Pard6a	1364.2	90.0394	2156.78	120.062	1433.65	84.5646	1967.83	63.1647	1730.61	0.660879	0.106068	6.23072	4.64e-10	3.38e-09	0.457348	0.105925	4.31765	1.58e-05	6.76e-05	1234	1105.51	72.9655	1747.8	97.2951	1161.79	68.5288	1594.67	51.187	1133.65
ENSMUSG00000005705	Agrp	1.69667	2.12881	1.34674	2.33262	1.78985	0.556944	2.86489	1.99607	1.92454	-0.316557	1.6488	-0.191992	0.847748	0.907117	0.686956	1.54691	0.444082	0.656983	0.77122	674	2.51732	3.15847	1.99812	3.46085	2.65557	0.826327	4.25057	2.96152	2.58644
ENSMUSG00000005716	Pvalb	3.38241	2.11535	1.40744	1.2189	2.18455	1.09564	7.10942	4.48157	3.52095	-1.2777	1.22865	-1.03993	0.298374	0.44149	1.69995	1.10095	1.54408	0.12257	0.219377	965	3.50509	2.19207	1.45848	1.26311	2.26379	1.13538	7.36728	4.64411	2.88444
ENSMUSG00000005718	Tfap4	41.7483	16.0895	17.555	11.2323	11.8768	12.4877	32.3586	2.92664	25.8847	-1.24787	0.676558	-1.84444	0.0651188	0.129437	1.43422	0.693279	2.06874	0.0385702	0.0830106	809	51.6048	19.8881	21.6997	13.8842	14.6809	15.436	39.9982	3.61761	33.1428
ENSMUSG00000005732	Ranbp1	3307.96	732.391	3261.37	582.675	1230.82	79.4953	2513.28	397.291	2578.36	-0.0203851	0.184921	-0.110237	0.912222	0.950554	1.02979	0.186025	5.53575	3.1e-08	1.88e-07	774.5	4271.09	945.631	4210.93	752.323	1589.18	102.641	3245.04	512.964	2930.14
ENSMUSG00000005763	Cd247	3.38777	3.58936	5.60224	3.28666	5.08559	0.831952	19.7534	2.7246	8.45725	0.720281	0.854876	0.842555	0.399477	0.548421	1.96331	0.755725	2.59791	0.00937924	0.024115	1632	2.07584	2.19936	3.43275	2.01388	3.11617	0.509774	12.1038	1.66949	2.596
ENSMUSG00000005774	Rfx5	2682.47	626.126	1488.66	49.7247	4954.75	424.798	1784.8	73.5611	2727.67	-0.849629	0.155194	-5.47464	4.38e-08	2.58e-07	-1.47317	0.154323	-9.54606	1.35e-21	2.59e-20	882	3041.35	709.893	1687.82	56.3772	5617.63	481.631	2023.58	83.4026	4329.49
ENSMUSG00000005779	Psmb4	4429.57	619.404	4821.81	83.0623	3008.36	21.736	3830.49	315.213	4022.56	0.122443	0.121433	1.00832	0.313301	0.457974	0.348735	0.121817	2.86277	0.00419954	0.0117231	651	6804.25	951.466	7406.78	127.592	4621.14	33.3886	5884.01	484.197	5712.7
ENSMUSG00000005800	Mmp8	0	0	0	0	0	0	0.231308	0.400637	0.057827	0	4.40746	0	1	NA	0.577427	4.40736	0.131014	0.895764	NA	2425	0	0	0	0	0	0	0.0953848	0.165211	0
ENSMUSG00000005802	Slc30a4	1536.55	358.033	1245.92	143.834	2301.01	258.608	1164.68	226.446	1562.04	-0.302607	0.192975	-1.56811	0.116855	0.210434	-0.981967	0.192427	-5.10306	3.34e-07	1.78e-06	4314	356.178	82.9933	288.808	33.3411	533.383	59.9462	269.977	52.491	444.78
ENSMUSG00000005803	Sqor	12.5377	2.41164	6.21491	1.94163	2.91304	0.734595	7.22785	4.25332	7.22338	-1.01	0.72497	-1.39317	0.16357	0.275964	1.29627	0.833216	1.55574	0.11977	0.215412	741	16.92	3.25458	8.38719	2.62028	3.93123	0.991356	9.75418	5.73997	10.4256
ENSMUSG00000005804	Bloc1s6	387.642	17.074	1406.42	76.6877	281.5	47.585	823.779	133.978	724.834	1.85923	0.157325	11.8178	3.16e-32	1.17e-30	1.54963	0.160639	9.64668	5.08e-22	1.01e-20	785	493.812	21.7503	1791.61	97.6914	358.599	60.6178	1049.4	170.672	426.205
ENSMUSG00000005813	Metap1	1075.11	84.1323	1769.71	185.772	1076.9	39.9495	1409.62	137.185	1332.83	0.718859	0.128914	5.57628	2.46e-08	1.49e-07	0.389179	0.129102	3.0145	0.00257402	0.00752027	763	1409.05	110.265	2319.41	243.475	1411.41	52.3585	1847.47	179.797	1410.23
ENSMUSG00000005823	Gpr108	2907.27	331.827	3512.14	172.794	3409.2	480.38	2658.61	646.043	3121.8	0.27269	0.173416	1.57246	0.115843	0.209059	-0.358965	0.173393	-2.07024	0.0384296	0.0827561	2115	1374.59	156.892	1660.59	81.6993	1611.92	227.13	1257.03	305.457	1493.26
ENSMUSG00000005824	Tnfsf14	0	0	0	0	0	0	0	0	0	NA	NA	NA	NA	NA	NA	NA	NA	NA	NA	1847	0	0	0	0	0	0	0	0	0
ENSMUSG00000005836	Gata6	134.717	45.1337	31.8195	6.13629	97.0253	5.67851	74.0017	6.37396	84.3909	-2.08017	0.300229	-6.9286	4.25e-12	3.79e-11	-0.390642	0.279018	-1.40006	0.161494	0.274589	734	183.538	61.49	43.3508	8.36007	132.187	7.7364	100.82	8.68387	157.863
ENSMUSG00000005846	Rsl1d1	26595.5	1200.53	22349.4	628.939	27422.9	3464.29	24969.3	591.872	25334.3	-0.250945	0.111269	-2.2553	0.0241143	0.0551621	-0.13521	0.111233	-1.21556	0.224151	0.355484	764	34810.9	1571.38	29253.1	823.219	35893.9	4534.41	32682.3	774.702	35352.4
ENSMUSG00000005864	Cnga2	25.7612	17.6642	191.885	52.9487	147.595	13.458	193.673	17.8296	139.729	2.89804	0.33681	8.60437	7.67e-18	1.09e-16	0.391211	0.300692	1.30103	0.193247	0.316575	1716	15.0124	10.2938	111.821	30.8559	86.0111	7.84266	112.863	10.3902	50.5117
ENSMUSG00000005871	Apc	3606.6	523.225	3548.01	788.944	6445.12	1353.14	3768.81	1491.43	4342.14	-0.0236675	0.259035	-0.0913679	0.9272	0.961359	-0.77401	0.258788	-2.9909	0.00278158	0.00807494	2633	1369.77	198.718	1347.52	299.637	2447.82	513.916	1431.38	566.436	1908.8
ENSMUSG00000005873	Reep5	2597.42	400.696	4834.26	230.461	1828.77	94.2051	3368.93	219.367	3157.35	0.896253	0.128081	6.99753	2.61e-12	2.37e-11	0.881411	0.12872	6.84751	7.51e-12	6.68e-11	430	6040.51	931.852	11242.5	535.956	4252.96	219.082	7834.71	510.156	5146.74
ENSMUSG00000005881	Ergic3	14797	1741.31	18812.5	838.398	10945.7	865.396	13702.2	1677.68	14564.4	0.34639	0.13048	2.65474	0.00793706	0.0205379	0.324051	0.130577	2.48168	0.0130764	0.0322696	651.5	22712.3	2672.77	28875.7	1286.87	16800.7	1328.31	21031.8	2575.1	19756.5
ENSMUSG00000005882	Uqcc1	1939.35	126.245	3438.55	132.481	3416.47	336.558	3100.18	236.268	2973.64	0.826216	0.116668	7.08179	1.42e-12	1.33e-11	-0.140126	0.115958	-1.20842	0.226886	0.358717	808	2400.19	156.244	4255.64	163.962	4228.31	416.532	3836.86	292.411	3314.25
ENSMUSG00000005883	Spo11	2.70129	2.33962	14.3589	8.68962	2.96286	2.45704	8.06943	0.978958	7.02312	2.40579	0.913883	2.63249	0.00847606	0.021771	1.45923	0.92389	1.57944	0.114235	0.207456	1625	1.66233	1.43977	8.83624	5.34746	1.8233	1.51203	4.96581	0.602436	1.74281
ENSMUSG00000005886	Ncoa2	9957.96	750.801	4144.87	382.208	10453.6	2908.6	4882.37	2124.75	7359.69	-1.26453	0.25961	-4.87091	1.11e-06	5.5e-06	-1.09828	0.259506	-4.23218	2.31e-05	9.7e-05	2944	3382.46	255.028	1407.9	129.826	3550.8	987.977	1658.41	721.722	3466.63
ENSMUSG00000005891	Prl4a1	0	0	0.350433	0.606968	0	0	0.462616	0.801275	0.203262	0.995765	4.40746	0.225927	0.821258	NA	1.24819	4.38835	0.284433	0.776079	NA	876	0	0	0.400038	0.692886	0	0	0.528101	0.914697	0
ENSMUSG00000005892	Trh	257.387	91.6333	221.871	59.7826	126.895	6.57683	115.294	36.3113	180.362	-0.213542	0.280874	-0.760278	0.447088	0.593903	-0.141345	0.289629	-0.48802	0.625535	0.746692	1384	185.973	66.209	160.311	43.1955	91.6872	4.75205	83.3051	26.2365	138.83
ENSMUSG00000005893	Nr2c2	544.718	111.119	620.45	27.5431	575.287	45.5978	558.652	86.6628	574.777	0.187642	0.1736	1.08089	0.279747	0.420352	-0.0422796	0.173291	-0.24398	0.807246	0.881393	2107.5	258.466	52.7256	294.401	13.0691	272.971	21.636	265.078	41.1211	265.719
ENSMUSG00000005897	Nr2c1	758.837	168.793	1479.56	106.167	1061.38	164.649	1136.55	106.601	1109.08	0.963201	0.176001	5.47269	4.43e-08	2.61e-07	0.0986581	0.175448	0.562322	0.573897	0.705655	2413	314.479	69.9516	613.16	43.998	439.859	68.2342	471.013	44.178	377.169
ENSMUSG00000005899	Smpd4	2068.7	358.851	3198.25	371.79	4188.21	523.982	3270.28	203.998	3181.36	0.628465	0.154399	4.07039	4.69e-05	0.000184709	-0.356955	0.153722	-2.32208	0.0202287	0.0473373	1672	1237.26	214.624	1912.83	222.362	2504.91	313.386	1955.91	122.008	1871.09
ENSMUSG00000005907	Pex1	2225.15	434.554	2014.87	141.124	4098.84	312.808	1790.95	35.7456	2532.45	-0.143313	0.143033	-1.00196	0.316364	0.461285	-1.19451	0.14245	-8.38549	5.05e-17	6.95e-16	666	3341.07	652.483	3025.32	211.898	6154.42	469.682	2689.11	53.672	4747.74
ENSMUSG00000005917	Otx1	1437.34	194.162	691.623	19.1753	1054	56.7493	488.313	105.427	917.818	-1.0554	0.16373	-6.44597	1.15e-10	8.88e-10	-1.11055	0.164861	-6.73632	1.62e-11	1.4e-10	2789	515.361	69.6172	247.982	6.87535	377.912	20.3476	175.085	37.8009	446.636
ENSMUSG00000005936	Kctd20	2627.75	459.098	3451.93	162.53	5043.23	328.636	3670.33	408.083	3698.31	0.393514	0.142784	2.75601	0.00585117	0.0156534	-0.458642	0.14219	-3.22556	0.00125725	0.00391652	1861	1412.01	246.694	1854.88	87.3349	2709.96	176.591	1972.23	219.282	2060.98
ENSMUSG00000005947	Itgae	55.6157	16.9091	9.6894	2.03427	69.9227	22.2671	23.7567	6.20132	39.7461	-2.5192	0.440953	-5.71307	1.11e-08	6.97e-08	-1.56136	0.377556	-4.13544	3.54e-05	0.000144627	3835	14.5021	4.40916	2.52657	0.530449	18.2328	5.80629	6.19471	1.61703	16.3675
ENSMUSG00000005949	Ctns	1063	160.704	1402.61	89.1787	1720.51	184.215	1209.81	61.5227	1348.98	0.399809	0.139158	2.87307	0.00406506	0.0112424	-0.508121	0.138224	-3.67606	0.000236865	0.000849381	715	1486.71	224.761	1961.7	124.725	2406.3	257.643	1692.04	86.0458	1946.51
ENSMUSG00000005950	P2rx5	16.9883	8.63771	11.508	4.00049	11.7896	7.93902	14.7706	4.7498	13.7641	-0.563411	0.633006	-0.890057	0.373435	0.522248	0.335465	0.632319	0.530531	0.595744	0.723333	1076	15.7884	8.02761	10.6951	3.71793	10.9569	7.37828	13.7273	4.41431	13.3727
ENSMUSG00000005951	Shpk	39.8972	11.3188	136.409	14.4483	37.7088	11.4886	105.988	23.8103	80.0009	1.77304	0.299695	5.91615	3.3e-09	2.19e-08	1.4911	0.303737	4.90917	9.15e-07	4.62e-06	2832	14.088	3.99676	48.1671	5.10182	13.3152	4.05672	37.4252	8.4076	13.7016
ENSMUSG00000005952	Trpv1	4.40912	5.24776	0.350433	0.606968	0	0	0.288452	0.499613	1.262	-3.56441	2.47571	-1.43975	0.149937	0.257396	0.577452	2.71232	0.212899	0.831405	0.896987	2340	1.88424	2.24263	0.149758	0.259388	0	0	0.12327	0.21351	0.942119
ENSMUSG00000005958	Ephb3	51.1052	23.1161	33.5854	2.49293	51.7475	4.06594	125.29	18.2138	65.4321	-0.60527	0.341716	-1.77127	0.0765163	0.148416	1.27804	0.31732	4.02762	5.63e-05	0.00022229	2116.5	24.1461	10.9219	15.8684	1.17786	24.4496	1.92107	59.1969	8.60563	24.2978
ENSMUSG00000005968	Tuft1	1860.45	67.9734	2161.2	75.1475	2239.61	84.3233	2539.56	50.4379	2200.2	0.216166	0.0913733	2.36575	0.0179938	0.042463	0.181518	0.090563	2.00433	0.0450345	0.0948088	1383	1345.23	49.1492	1562.69	54.3366	1619.38	60.9713	1836.27	36.4699	1482.3
ENSMUSG00000005973	Rcn1	46.0523	15.8829	30.7929	5.13428	14.1114	6.68299	11.4486	5.87795	25.6013	-0.580134	0.468685	-1.23779	0.215794	0.343819	-0.320507	0.534353	-0.599803	0.548637	0.684656	2464	18.6901	6.44598	12.4971	2.08372	5.72704	2.71225	4.64635	2.38553	12.2085
ENSMUSG00000005980	Dnase1	269.654	75.8851	232.689	28.2487	40.1209	12.1729	108.453	19.7603	162.729	-0.212501	0.24733	-0.85918	0.390241	0.539109	1.43146	0.281964	5.07675	3.84e-07	2.03e-06	917	294.061	82.7536	253.75	30.8056	43.7524	13.2747	118.269	21.5488	168.907
ENSMUSG00000005981	Trap1	4918.5	356.534	9609.11	896.269	5904.98	714.269	7674.03	334.812	7026.66	0.966153	0.124163	7.78132	7.18e-15	8.29e-14	0.378136	0.124103	3.04695	0.00231175	0.00681026	535	9193.46	666.419	17960.9	1675.27	11037.3	1335.08	14344	625.817	10115.4
ENSMUSG00000005982	Naa60	976.03	80.5491	1470.86	97.4309	1367.36	18.3077	1268.07	13.0116	1270.58	0.591498	0.108468	5.4532	4.95e-08	2.9e-07	-0.108628	0.107526	-1.01025	0.312376	0.458211	872.5	1118.66	92.3199	1685.8	111.669	1567.17	20.983	1453.38	14.913	1342.92
ENSMUSG00000005983	1700037C18Rik	84.9228	27.5847	123.819	24.1307	51.4486	9.47295	67.2585	8.23826	81.8622	0.54306	0.287121	1.8914	0.058571	0.118242	0.384398	0.302574	1.27043	0.203933	0.330134	754.5	112.555	36.5602	164.107	31.9824	68.189	12.5553	89.1432	10.9188	90.372
ENSMUSG00000005986	Ankrd13d	135.724	60.2005	196.152	8.85028	245.894	8.14921	152.439	25.7928	182.552	0.53123	0.273235	1.94422	0.0518688	0.106581	-0.691394	0.269562	-2.56487	0.0103214	0.0262553	928	146.254	64.8712	211.371	9.53694	264.972	8.78148	164.267	27.7939	205.613
ENSMUSG00000005994	Tyrp1	0	0	0	0	0	0	0	0	0	NA	NA	NA	NA	NA	NA	NA	NA	NA	NA	1838	0	0	0	0	0	0	0	0	0
ENSMUSG00000006005	Tpr	6316.12	337.31	5648.75	598.966	5399.61	168.981	4779.03	300.916	5535.88	-0.161149	0.111956	-1.4394	0.150037	0.257548	-0.175976	0.112054	-1.57046	0.116308	0.210452	755	8365.72	446.768	7481.79	793.333	7151.8	223.816	6329.84	398.564	7758.76
ENSMUSG00000006007	Pdc	0	0	0	0	0	0	0	0	0	NA	NA	NA	NA	NA	NA	NA	NA	NA	NA	1240.5	0	0	0	0	0	0	0	0	0
ENSMUSG00000006010	Odr4	1189.1	105.691	1643.32	132.833	956.1	35.1	963.366	64.0344	1187.97	0.466636	0.119661	3.89965	9.63e-05	0.000361409	0.0115545	0.121153	0.0953711	0.92402	0.954853	1716	692.948	61.5913	957.647	77.4088	557.168	20.4546	561.402	37.3161	625.058
ENSMUSG00000006014	Prg4	40.0081	10.8368	11.1072	6.01562	34.2418	7.79912	9.59393	4.61596	23.7378	-1.8493	0.493896	-3.7443	0.000180896	0.000647477	-1.83064	0.493404	-3.71022	0.000207077	0.000749939	2682	14.9173	4.04058	4.1414	2.24296	12.7673	2.90795	3.57716	1.72109	13.8423
ENSMUSG00000006019	Dhx34	1095.82	185.025	3156.15	202.236	1793.72	62.314	2654.13	251.181	2174.95	1.52609	0.140809	10.838	2.27e-27	6.17e-26	0.565356	0.139981	4.03881	5.37e-05	0.000212624	3880	282.427	47.6868	813.439	52.1227	462.3	16.0603	684.053	64.7373	372.363
ENSMUSG00000006021	Kptn	540.309	131.359	820.945	55.2476	461.434	92.8484	467.366	144.31	572.513	0.603578	0.229857	2.62588	0.00864249	0.0221635	0.0179132	0.231365	0.0774241	0.938286	0.964324	660	818.651	199.028	1243.86	83.7084	699.142	140.679	708.13	218.651	758.896
ENSMUSG00000006024	Napa	3979.68	103.908	6952.17	407.804	4823.76	832.287	5090.34	886.878	5211.49	0.804821	0.153753	5.2345	1.65e-07	9.05e-07	0.0775987	0.153719	0.504808	0.613694	0.737646	525	7580.34	197.92	13242.2	776.769	9188.11	1585.31	9695.88	1689.29	8384.22
ENSMUSG00000006050	Sra1	2424.44	566.171	2056.75	56.9992	1119.7	59.5263	1747.32	251.89	1837.05	-0.237231	0.169488	-1.39969	0.161607	0.273315	0.641927	0.17056	3.76364	0.000167455	0.000615379	815.5	2972.95	694.263	2522.07	69.8948	1373.03	72.9936	2142.64	308.879	2172.99
ENSMUSG00000006056	Calcoco2	0.340671	0.59006	0.350433	0.606968	0	0	1.01302	1.04201	0.42603	0.0339778	3.55922	0.00954639	0.992383	NA	2.35433	3.44228	0.683945	0.49401	NA	1294.5	0.263168	0.455821	0.270709	0.468883	0	0	0.782555	0.804948	0.131584
ENSMUSG00000006057	Atp5g1	619.386	112.874	492.119	29.9889	309.427	11.9236	365.61	17.5375	446.636	-0.331513	0.154134	-2.15081	0.0314915	0.0694339	0.240544	0.158672	1.51598	0.129525	0.22932	2675.5	231.503	42.188	183.935	11.2087	115.652	4.4566	136.651	6.55483	173.578
ENSMUSG00000006058	Snf8	1389.62	292.711	1152.52	386.608	530.995	234.547	1118.36	60.7428	1047.87	-0.26976	0.285364	-0.94532	0.344495	0.491207	1.07383	0.286771	3.74456	0.00018071	0.000661424	764	1818.87	383.129	1508.53	506.032	695.019	306.998	1463.83	79.5063	1256.95
ENSMUSG00000006095	Tbcb	5925.83	872.3	5550.07	547.175	3376.83	241.887	4499.63	946.872	4838.09	-0.0944759	0.166776	-0.566485	0.571064	0.703196	0.414072	0.167086	2.4782	0.0132047	0.0325659	502	11804.4	1737.65	11055.9	1089.99	6726.76	481.846	8963.4	1886.2	9265.6
ENSMUSG00000006127	Inpp5k	2677.58	453.68	4478.46	458.287	3623.4	602.143	2504.81	275.777	3321.06	0.742018	0.164155	4.52023	6.18e-06	2.76e-05	-0.532648	0.164203	-3.24383	0.00117933	0.00369562	2075	1290.4	218.641	2158.3	220.861	1746.22	290.19	1207.14	132.904	1518.31
ENSMUSG00000006134	Crkl	4199.69	513.606	3288.66	398.169	5617.8	694.639	5010.99	1844.81	4529.28	-0.3528	0.225823	-1.56229	0.118221	0.212548	-0.164802	0.225519	-0.730765	0.464923	0.611852	780	5384.22	658.47	4216.24	510.474	7202.3	890.562	6424.34	2365.14	6293.26
ENSMUSG00000006143	Upk3bl	277.078	81.0944	57.7655	7.44033	284.382	18.9242	75.236	11.0103	173.615	-2.26068	0.243894	-9.26912	1.88e-20	3.28e-19	-1.91428	0.234068	-8.17833	2.88e-16	3.75e-15	865	320.321	93.7508	66.7809	8.60154	328.766	21.8776	86.978	12.7287	324.543
ENSMUSG00000006154	Eps8l1	84.7424	12.6584	97.0992	22.9641	106.175	14.1607	92.278	6.75419	95.0736	0.195348	0.246871	0.791298	0.42877	0.576569	-0.200451	0.241999	-0.828312	0.407494	0.556704	666.5	127.145	18.9924	145.685	34.4548	159.302	21.2464	138.452	10.1338	143.224
ENSMUSG00000006169	Clint1	4756.4	805.657	5778.05	507.001	7658.63	621.114	4963.81	424.106	5789.22	0.280674	0.145189	1.93317	0.0532153	0.108953	-0.625538	0.14499	-4.31434	1.6e-05	6.85e-05	3365	1413.49	239.422	1717.1	150.669	2275.97	184.581	1475.13	126.034	1844.73
ENSMUSG00000006179	Prss16	56.8971	7.19165	123.183	19.5042	21.505	6.55109	94.5614	24.3989	74.0366	1.11481	0.286135	3.89611	9.77e-05	0.00036639	2.12959	0.323458	6.58383	4.58e-11	3.77e-10	1159	49.0916	6.20505	106.284	16.8285	18.5548	5.65237	81.5888	21.0516	33.8232
ENSMUSG00000006191	Cdkal1	1045.24	126.658	1216.58	104.154	1193.58	87.1941	886.495	72.7807	1085.48	0.218812	0.134097	1.63174	0.102735	0.189366	-0.429637	0.134171	-3.20215	0.00136404	0.00421207	2019	517.704	62.7329	602.566	51.5868	591.176	43.1868	439.076	36.0479	554.44
ENSMUSG00000006200	Rhox6	2.71289	1.18876	2.74327	2.55324	0.715577	1.23942	0	0	1.54293	0.019086	1.74035	0.0109668	0.99125	0.99701	-2.23339	2.2228	-1.00476	0.315011	0.460795	1010	2.68603	1.17699	2.71611	2.52796	0.708492	1.22714	0	0	1.69726
ENSMUSG00000006204	5430419D17Rik	5.09046	4.46311	3.45219	2.15923	4.18638	6.28303	5.48745	4.38731	4.55412	-0.558047	1.209	-0.461578	0.644384	0.763157	0.379414	1.18253	0.32085	0.748324	0.842906	2928	1.73854	1.52429	1.17903	0.737443	1.42978	2.14584	1.87413	1.4984	1.58416
ENSMUSG00000006205	Htra1	1028.4	183.831	1342.27	109.102	1169.27	109.114	1066.45	82.2306	1151.6	0.384353	0.151646	2.53454	0.0112595	0.0280523	-0.13264	0.151535	-0.875304	0.381409	0.530797	1572	654.198	116.941	853.861	69.4035	743.809	69.4109	678.404	52.3096	699.003
ENSMUSG00000006215	Zbtb17	3990.93	880.891	5051.27	554.812	3298.36	60.2971	6567.46	818.564	4727	0.339944	0.164909	2.0614	0.0392645	0.0839622	0.993484	0.164902	6.0247	1.69e-09	1.18e-08	867	4603.15	1016.02	5826.15	639.922	3804.33	69.5468	7574.92	944.134	4203.74
ENSMUSG00000006216	Clcnkb	2.04292	2.70211	3.46074	1.18039	1.91349	3.31427	2.05808	2.46258	2.36881	0.762744	1.6334	0.466968	0.640523	0.759779	0.106074	1.67327	0.063393	0.949454	0.972162	1411.5	1.44734	1.91436	2.45182	0.836268	1.35565	2.34805	1.45808	1.74465	1.40149
ENSMUSG00000006218	Fam131c	0.34045	0.589677	0	0	0	0	0	0	0.0851125	-0.92781	4.40746	-0.210509	0.833271	NA	0	4.40736	0	1	NA	1433	0.237579	0.411498	0	0	0	0	0	0	0.118789
ENSMUSG00000006219	Fblim1	2.72426	2.57047	0	0	0.765397	1.32571	3.63972	2.84449	1.78235	-3.83032	2.01269	-1.90308	0.0570301	0.115648	2.28494	1.89049	1.20865	0.226798	0.358602	593	4.59404	4.33469	0	0	1.29072	2.23559	6.13781	4.79678	2.94238
ENSMUSG00000006221	Hspb7	0.34045	0.589677	2.40374	1.51456	0	0	2.83565	0.897971	1.39496	2.72657	1.89265	1.44061	0.149695	0.257113	3.82024	1.86769	2.04543	0.0408121	0.0871819	2769	0.122951	0.212957	0.868089	0.546971	0	0	1.02407	0.324294	0.0614753
ENSMUSG00000006235	Epor	51.5059	12.1539	32.0566	9.55143	38.5417	13.6921	35.1983	7.40633	39.3256	-0.686107	0.379605	-1.80743	0.070696	0.138882	-0.121594	0.37925	-0.320618	0.7485	0.842956	1210	42.5669	10.0445	26.4931	7.89374	31.8526	11.3157	29.0895	6.12093	37.2098
ENSMUSG00000006241	Ccdc159	6.78868	2.60861	60.0038	2.25471	6.82654	1.32227	25.4092	10.8093	24.7571	3.14572	0.509304	6.17651	6.55e-10	4.71e-09	1.89533	0.525365	3.60764	0.000308993	0.0010844	1442	4.70782	1.80902	41.6115	1.5636	4.73408	0.916967	17.6208	7.49601	4.72095
ENSMUSG00000006262	Mob1b	2705.03	438.186	883.934	50.8837	2537.49	575.046	929.617	142.06	1764.02	-1.61361	0.182014	-8.86534	7.63e-19	1.16e-17	-1.44889	0.181589	-7.97896	1.48e-15	1.82e-14	4481.5	603.6	97.7767	197.241	11.3542	566.213	128.315	207.434	31.6992	584.907
ENSMUSG00000006269	Atp6v1b1	10.1894	6.41823	0.353284	0.611906	4.24729	3.50963	0.51976	0.458214	3.82743	-4.77247	1.51872	-3.14244	0.00167547	0.00503488	-2.98136	1.44496	-2.06329	0.0390852	0.0839773	794	12.833	8.08342	0.444942	0.770663	5.34923	4.4202	0.654609	0.577095	9.0911
ENSMUSG00000006270	Vax1	0	0	0	0	0	0	0.319093	0.552685	0.0797732	0	4.40746	0	1	NA	0.577427	4.40736	0.131014	0.895764	NA	647	0	0	0	0	0	0	0.493188	0.854227	0
ENSMUSG00000006273	Atp6v1b2	6420.42	1135.39	10560.8	766.889	10879.5	1716.61	12584.5	535.346	10111.3	0.717948	0.152438	4.70976	2.48e-06	1.17e-05	0.210054	0.152233	1.37982	0.167642	0.282921	704	9119.92	1612.77	15001.1	1089.33	15453.9	2438.37	17875.7	760.435	12286.9
ENSMUSG00000006276	Eps15l1	5749.33	587.78	3545.07	212.045	6663.86	838.065	5449.19	786.013	5351.86	-0.6976	0.145347	-4.79955	1.59e-06	7.7e-06	-0.290247	0.14498	-2.00198	0.0452874	0.0952144	2653	2167.1	221.553	1336.25	79.9266	2511.82	315.893	2053.97	296.273	2339.46
ENSMUSG00000006281	Tep1	1096.8	115.542	2165.66	194.442	1079.99	100.6	1348.69	88.5905	1422.79	0.981365	0.130258	7.53403	4.92e-14	5.25e-13	0.319944	0.130843	2.44525	0.0144753	0.0352992	719.5	1524.4	160.586	3009.96	270.246	1501.02	139.819	1874.48	123.128	1512.71
ENSMUSG00000006288	Ttc5	6721	1030.93	4308.43	327.716	4915.72	499.623	3350.22	719.544	4823.84	-0.641496	0.167	-3.8413	0.000122386	0.000450633	-0.553355	0.167163	-3.31027	0.000932063	0.00298268	1308.5	5136.41	787.873	3292.65	250.452	3756.76	381.829	2560.35	549.9	4446.59
ENSMUSG00000006289	Osgep	623.646	32.83	843.713	51.4161	488.17	17.0994	454.111	35.1312	602.41	0.436242	0.120781	3.61184	0.000304035	0.00105037	-0.104065	0.124193	-0.837931	0.402069	0.550818	1263.5	493.586	25.9834	667.758	40.6934	386.363	13.5334	359.407	27.8047	439.975
ENSMUSG00000006299	Aamp	3176.49	497.061	4034.21	405.084	3237.25	140.913	4754.74	607.162	3800.67	0.344909	0.145029	2.3782	0.0173972	0.0412506	0.554526	0.144872	3.8277	0.000129347	0.000482972	1378.5	2304.31	360.581	2926.52	293.858	2348.39	102.222	3449.21	440.451	2326.35
ENSMUSG00000006301	Tmbim1	5628.17	716.283	5057.04	706.892	9351.5	452.448	6122.12	1213.54	6539.7	-0.154417	0.165812	-0.931276	0.351711	0.498962	-0.611023	0.165533	-3.69124	0.00022316	0.00080352	1521	3700.31	470.929	3324.81	464.755	6148.26	297.467	4025.06	797.857	4924.28
ENSMUSG00000006304	Arpc2	6769.51	431.05	6996.72	341.027	5125.24	285.699	5833.58	202.014	6181.26	0.0476425	0.0983254	0.48454	0.628003	0.750326	0.186837	0.098526	1.89633	0.0579171	0.117646	1358.5	4983.08	317.299	5150.33	251.032	3772.72	210.305	4294.14	148.704	4377.9
ENSMUSG00000006307	Kmt2b	1908.68	297.284	1418.41	219.552	1693.29	416.164	2015.46	789.63	1758.96	-0.428348	0.257968	-1.66047	0.0968202	0.180385	0.251359	0.257688	0.975439	0.329343	0.476407	788	2422.18	377.264	1800.01	278.619	2148.85	528.127	2557.69	1002.07	2285.52
ENSMUSG00000006310	Zbtb32	235.379	16.6726	822.153	165.852	333.62	10.5648	334.675	54.3169	431.457	1.80474	0.178318	10.1209	4.46e-24	9.99e-23	0.00329966	0.178663	0.0184686	0.985265	0.992867	854	275.619	19.5229	962.709	194.206	390.656	12.3709	391.891	63.6029	333.138
ENSMUSG00000006311	Etv2	0.340671	0.59006	0	0	0.765397	1.32571	0	0	0.276517	-0.92781	4.40746	-0.210509	0.833271	NA	-2.31441	4.36207	-0.530577	0.595712	NA	1048	0.325068	0.563034	0	0	0.730341	1.26499	0	0	0.527704
ENSMUSG00000006313	Upk1a	57.0208	19.8007	132.805	22.5825	34.6612	3.48642	99.4665	18.3276	80.9885	1.2211	0.2903	4.20633	2.6e-05	0.000106175	1.51708	0.306657	4.94717	7.53e-07	3.84e-06	1421	40.1272	13.9343	93.4591	15.892	24.3921	2.4535	69.9976	12.8977	32.2597
ENSMUSG00000006315	Tmem147	2154.04	279.982	2937.82	92.4014	1258.74	41.4479	1530.37	342.652	1970.24	0.447736	0.163069	2.74569	0.00603839	0.0160907	0.281824	0.164308	1.71522	0.0863057	0.164446	774	2783	361.734	3795.63	119.382	1626.27	53.5503	1977.23	442.703	2204.64
ENSMUSG00000006333	Rps9	1556.73	379.006	1339.6	99.8613	745.382	60.7507	958.913	156.659	1150.16	-0.216599	0.184237	-1.17565	0.239733	0.373283	0.363431	0.185928	1.95468	0.0506206	0.10481	782	1990.7	484.662	1713.05	127.7	953.173	77.6863	1226.23	200.331	1471.94
ENSMUSG00000006335	Tfpt	2853.74	599.218	1082.09	109.394	1749.43	157.179	1088.05	145.457	1693.33	-1.39889	0.168611	-8.29655	1.07e-16	1.4e-15	-0.68532	0.168763	-4.06085	4.89e-05	0.000195012	710	4019.35	843.97	1524.07	154.076	2463.99	221.379	1532.47	204.87	3241.67
ENSMUSG00000006342	Susd2	34.2984	16.5331	29.283	9.6157	33.3193	10.7	17.7804	3.65656	28.6703	-0.229145	0.454717	-0.503929	0.614311	0.739293	-0.906798	0.465419	-1.94835	0.0513733	0.106118	3249.5	10.555	5.08789	9.01154	2.95913	10.2537	3.29283	5.47173	1.12527	10.4043
ENSMUSG00000006344	Ggt5	12.2579	18.5995	14.632	4.48903	7.88973	5.67096	15.1578	2.96672	12.4844	0.255639	0.903299	0.283005	0.777173	0.858828	0.941514	0.917965	1.02565	0.305055	0.449923	2051	5.97656	9.06852	7.13409	2.1887	3.84677	2.76497	7.39045	1.44647	4.91167
ENSMUSG00000006345	Ggt1	399.641	87.0948	591.608	82.991	1303.93	198.838	1301.33	65.8035	899.127	0.566033	0.183993	3.07638	0.00209528	0.00616136	-0.00271581	0.178592	-0.0152068	0.987867	0.994539	762.5	524.119	114.223	775.88	108.841	1710.07	260.771	1706.67	86.2997	1117.09
ENSMUSG00000006356	Crip2	783.347	68.9939	1041.39	143.2	946.683	128.563	1785.73	442.661	1139.29	0.410887	0.188467	2.18015	0.0292463	0.0651308	0.915656	0.187214	4.89095	1e-06	5.05e-06	709.5	1104.08	97.2429	1467.78	201.832	1334.3	181.202	2516.89	623.906	1219.19
ENSMUSG00000006360	Crip1	1.35086	0.570161	0	0	0	0	0.231308	0.400637	0.395543	-2.82011	3.46294	-0.814369	0.415434	NA	0.577448	3.58572	0.161041	0.872061	NA	534	2.52971	1.06772	0	0	0	0	0.433161	0.750257	1.26485
ENSMUSG00000006362	Cbfa2t3	624.305	80.9137	269.095	45.4414	387.944	48.522	469.418	87.1975	437.69	-1.21413	0.192005	-6.32344	2.56e-10	1.92e-09	0.276218	0.190349	1.45111	0.146749	0.254244	639	977.003	126.626	421.119	71.1134	607.11	75.9342	734.613	136.459	792.057
ENSMUSG00000006369	Fbln1	571.626	38.5376	937.872	86.4499	227.991	50.6408	260.576	86.3918	499.516	0.714275	0.220023	3.24637	0.00116888	0.00362043	0.192938	0.227919	0.846521	0.397262	0.546189	2273	251.485	16.9545	412.614	38.0334	100.304	22.2793	114.64	38.0078	175.895
ENSMUSG00000006373	Pgrmc1	3767.2	184.163	4377.61	295.153	3413.79	428.035	2539.76	38.1323	3524.59	0.216643	0.116995	1.85172	0.0640655	0.127676	-0.42664	0.117412	-3.63369	0.0002794	0.000987862	1857	2028.65	99.1723	2357.36	158.941	1838.34	230.498	1367.67	20.5344	1933.49
ENSMUSG00000006378	Gcat	748.332	109.307	891.938	138.235	635.096	55.0449	820.306	53.5483	773.918	0.253408	0.157735	1.60655	0.108154	0.197742	0.369304	0.158192	2.33452	0.0195683	0.0459599	1524.5	490.871	71.7	585.069	90.6757	416.593	36.1069	538.082	35.1251	453.732
ENSMUSG00000006386	Tek	501.237	149.207	638.071	66.9145	1081.92	57.6504	500.164	39.1174	680.349	0.348168	0.186471	1.86714	0.0618817	0.124052	-1.11365	0.184645	-6.03134	1.63e-09	1.14e-08	4362.5	114.897	34.2021	146.263	15.3386	248.005	13.215	114.651	8.96674	181.451
ENSMUSG00000006389	Mpl	0	0	0	0	0	0	0.288452	0.499613	0.0721129	0	4.40746	0	1	NA	0.577427	4.40736	0.131014	0.895764	NA	2083	0	0	0	0	0	0	0.138479	0.239853	0
ENSMUSG00000006390	Elovl1	5471.03	184.201	6277.97	769.246	5613.55	342.112	8317.39	1062.48	6419.98	0.198523	0.129537	1.53255	0.125386	0.223374	0.567141	0.129384	4.38338	1.17e-05	5.11e-05	1137	4811.81	162.006	5521.52	676.557	4937.16	300.89	7315.21	934.461	4874.48
ENSMUSG00000006392	Med8	5479.96	322.101	4651.46	87.5715	4370.45	622.498	4120.93	409.168	4655.7	-0.236467	0.130015	-1.81876	0.068948	0.135875	-0.0847472	0.13013	-0.65125	0.514885	0.656429	805	6807.41	400.125	5778.21	108.784	5429.13	773.289	5119.17	508.283	6118.27
ENSMUSG00000006395	Hyi	155.922	28.6555	102.517	6.21897	73.9314	10.8896	93.4437	29.5382	106.454	-0.604523	0.259817	-2.32673	0.0199799	0.0466134	0.337501	0.268991	1.25469	0.209591	0.337427	910	171.343	31.4895	112.656	6.83403	81.2433	11.9666	102.685	32.4595	126.293
ENSMUSG00000006398	Cdc20	3065.77	306.267	2563.57	111.869	5113.6	420.294	3433.39	95.0031	3544.08	-0.258076	0.114065	-2.26253	0.0236644	0.054268	-0.574695	0.113208	-5.07643	3.85e-07	2.04e-06	771	3976.36	397.234	3324.99	145.096	6632.42	545.128	4453.16	123.221	5304.39
ENSMUSG00000006403	Adamts4	136.737	21.1942	117.712	29.3358	303.159	13.4881	363.556	74.9216	230.291	-0.214908	0.227358	-0.945241	0.344536	0.491237	0.263003	0.210936	1.24684	0.212458	0.341115	4386	31.1758	4.83225	26.8381	6.68851	69.1197	3.07525	82.8901	17.082	50.1477
ENSMUSG00000006411	Nectin4	0.675543	0.585102	0.350433	0.606968	0.715577	1.23942	1.4729	1.78739	0.803613	-0.859385	2.61037	-0.329219	0.74199	NA	1.02343	2.41458	0.423853	0.671673	NA	3245	0.20818	0.180309	0.107992	0.187047	0.220517	0.381946	0.453898	0.550813	0.214348
ENSMUSG00000006412	Pfdn2	3315.01	1141.92	1407.45	385.303	902.109	151.177	1317.66	245.956	1735.56	-1.2358	0.251046	-4.92261	8.54e-07	4.29e-06	0.546275	0.252142	2.16654	0.0302699	0.0673571	885	3745.77	1290.3	1590.34	435.371	1019.33	170.822	1488.89	277.916	2382.55
ENSMUSG00000006418	Rnf114	35165.1	3824.33	25885.5	1358.94	47384	3139.7	26178.7	1742.35	33653.3	-0.442006	0.115024	-3.84273	0.000121672	0.000448206	-0.856017	0.114981	-7.44483	9.71e-14	1.02e-12	2502	14054.8	1528.51	10345.9	543.143	18938.5	1254.88	10463.1	696.384	16496.6
ENSMUSG00000006423	C330007P06Rik	402.838	57.445	560.754	59.9921	527.155	48.8197	468.697	11.5936	489.861	0.476824	0.151756	3.14204	0.00167775	0.00503987	-0.170266	0.150536	-1.13107	0.258028	0.396013	2242.5	179.638	25.6165	250.058	26.7523	235.075	21.7702	209.007	5.16996	207.356
ENSMUSG00000006435	Neurl1a	177.434	19.69	478.07	27.6322	233.591	49.2613	511.838	32.2843	350.233	1.42979	0.176033	8.12226	4.58e-16	5.71e-15	1.13258	0.172817	6.55362	5.62e-11	4.56e-10	3820	46.4487	5.15444	125.149	7.23355	61.1494	12.8956	133.989	8.45138	53.799
ENSMUSG00000006442	Srm	3305.63	353.455	4598.21	585.355	3389.21	367.46	5342.26	822.062	4158.83	0.476192	0.153272	3.10684	0.00189101	0.00561482	0.656472	0.153145	4.2866	1.81e-05	7.7e-05	841	3930.6	420.279	5467.55	696.023	4029.98	436.932	6352.27	977.481	3980.29
ENSMUSG00000006445	Epha2	3.37727	1.51437	1.76072	1.61711	16.6914	9.97398	6.45442	3.89239	7.07094	-0.955507	1.05948	-0.901868	0.367127	0.515287	-1.39899	0.797798	-1.75356	0.0795056	0.153663	750	4.50303	2.01915	2.34763	2.15615	22.2552	13.2986	8.60589	5.18986	13.3791
ENSMUSG00000006456	Rbm14	2117.26	136.594	2160.93	89.43	2229.57	141.939	2538.67	223.534	2261.61	0.0294077	0.112393	0.26165	0.793591	0.869497	0.18704	0.111949	1.67076	0.0947684	0.177545	3165	668.961	43.1576	682.758	28.2559	704.445	44.8465	802.107	70.6269	686.703
ENSMUSG00000006457	Actn3	4746.74	799.724	2103.11	56.9005	5285.15	463.377	1904.92	172.207	3509.98	-1.17445	0.139161	-8.43951	3.19e-17	4.34e-16	-1.47246	0.139004	-10.5929	3.21e-26	8.43e-25	1934.5	2453.73	413.401	1087.16	29.4135	2732.05	239.533	984.709	89.0189	2592.89
ENSMUSG00000006462	A530013C23Rik	0	0	0.673368	1.16631	0	0	1.99266	2.02569	0.666507	1.85893	3.10369	0.598944	0.54921	NA	3.31639	2.97662	1.11415	0.265217	NA	3022	0	0	0.222822	0.385939	0	0	0.659384	0.670313	0
ENSMUSG00000006463	Zdhhc24	5529.96	522.32	4694.05	257.662	6875.3	1064.72	4530.86	439.829	5407.54	-0.236425	0.138533	-1.70663	0.08789	0.166403	-0.601684	0.138377	-4.34815	1.37e-05	5.94e-05	2291.5	2413.25	227.938	2048.46	112.443	3000.35	464.638	1977.25	191.94	2706.8
ENSMUSG00000006464	Bbs1	62.9393	22.9633	86.2727	7.178	43.7496	11.0882	80.3429	14.2054	68.3261	0.454822	0.310648	1.46411	0.143165	0.24839	0.872673	0.318342	2.74131	0.00611956	0.0164439	1695	37.1323	13.5477	50.8983	4.23481	25.811	6.54173	47.3999	8.38075	31.4716
ENSMUSG00000006469	Slc34a3	1.02201	1.77018	0	0	0	0	0.231308	0.400637	0.31333	-2.41661	4.32761	-0.558417	0.57656	NA	0.577451	4.40736	0.13102	0.89576	NA	628	1.62741	2.81876	0	0	0	0	0.368325	0.637958	0.813705
ENSMUSG00000006471	Ndor1	363.847	33.5525	645.146	72.6163	405.05	27.1248	536.474	14.5937	487.629	0.826412	0.139434	5.92691	3.09e-09	2.06e-08	0.405158	0.13903	2.91418	0.0035662	0.0101156	719	506.046	46.6655	897.282	100.996	563.352	37.7257	746.139	20.2972	534.699
ENSMUSG00000006476	Nsmf	367.44	67.4685	490.61	157.978	264.879	51.556	506.687	231.759	407.404	0.417275	0.293874	1.41991	0.155633	0.265177	0.934178	0.294899	3.16779	0.00153602	0.00469482	1765	208.182	38.2258	277.966	89.5059	150.073	29.2102	287.075	131.308	179.127
ENSMUSG00000006488	Prl7a1	0	0	0	0	0	0	0	0	0	NA	NA	NA	NA	NA	NA	NA	NA	NA	NA	940	0	0	0	0	0	0	0	0	0
ENSMUSG00000006490	Prl8a9	0	0	0	0	0	0	0	0	0	NA	NA	NA	NA	NA	NA	NA	NA	NA	NA	942	0	0	0	0	0	0	0	0	0
ENSMUSG00000006494	Pdk1	2216.79	308.653	5648.66	278.76	2660.94	182.689	3395.83	527.715	3480.55	1.34939	0.143114	9.42877	4.15e-21	7.58e-20	0.351646	0.143145	2.45657	0.014027	0.034351	927.5	2390.07	332.779	6090.19	300.549	2868.94	196.969	3661.27	568.965	2629.5
ENSMUSG00000006498	Ptbp1	6860.09	722.653	4827.93	593.229	8201.02	524.396	4668.04	1674.88	6139.27	-0.506841	0.218667	-2.31786	0.0204567	0.0476075	-0.812801	0.218586	-3.71846	0.000200443	0.000728215	796	8618.21	907.855	6065.24	745.263	10302.8	658.789	5864.38	2104.12	9460.5
ENSMUSG00000006517	Mvd	950.99	43.605	1672.24	114.591	863.15	36.117	874.287	128.951	1090.17	0.814362	0.13206	6.16662	6.98e-10	5e-09	0.0184736	0.133435	0.138446	0.889888	0.93398	1794.5	529.947	24.2993	931.869	63.857	480.997	20.1265	487.204	71.8589	505.472
ENSMUSG00000006519	Cyba	14.6009	12.1459	39.743	12.0418	8.34534	2.62715	43.0238	8.77273	26.4283	1.44657	0.515344	2.80701	0.00500044	0.0135618	2.36688	0.550481	4.29965	1.71e-05	7.29e-05	682	21.409	17.8092	58.2742	17.6566	12.2366	3.85212	63.0848	12.8632	16.8228
ENSMUSG00000006522	Itih3	4.7114	5.052	13.9392	4.24094	14.5172	2.70721	8.12658	1.69067	10.3236	1.55889	0.73167	2.13059	0.0331233	0.0725465	-0.843675	0.676698	-1.24675	0.212488	0.341141	1386	3.39928	3.64502	10.0571	3.05984	10.4742	1.95326	5.86333	1.21982	6.93673
ENSMUSG00000006526	Tmem110	886.343	104.95	933.08	29.2015	1102.64	62.8298	1180.02	89.9032	1025.52	0.0741674	0.126323	0.587125	0.55712	0.692032	0.0987295	0.124758	0.791369	0.428729	0.57783	1062	834.598	98.8232	878.606	27.4967	1038.27	59.1618	1111.13	84.6546	936.435
ENSMUSG00000006527	Sfmbt1	10504.4	383.29	2846.63	237.378	12418.2	1272.36	4073.56	869.904	7460.7	-1.88371	0.155752	-12.0943	1.13e-33	4.56e-32	-1.60795	0.155376	-10.3488	4.24e-25	1.04e-23	2948	3563.24	130.017	965.614	80.5218	4212.41	431.601	1381.8	295.083	3887.82
ENSMUSG00000006529	Itih1	0.681121	0.589868	0.700867	1.21394	0	0	0	0	0.345497	0.0404078	4.21294	0.00959135	0.992347	NA	0	4.2961	0	1	NA	3077	0.221359	0.191702	0.227776	0.39452	0	0	0	0	0.110679
ENSMUSG00000006538	Ihh	43.5741	32.4907	20.0654	3.60999	30.7274	9.0659	42.4247	6.15748	34.1979	-1.11855	0.569729	-1.9633	0.0496119	0.102531	0.467493	0.557371	0.838746	0.401612	0.55035	1926.5	22.6183	16.8651	10.4155	1.87386	15.9498	4.70589	22.0217	3.1962	19.284
ENSMUSG00000006542	Prkag3	0	0	0	0	0	0	0.288452	0.499613	0.0721129	0	4.40746	0	1	NA	0.577427	4.40736	0.131014	0.895764	NA	2172	0	0	0	0	0	0	0.132805	0.230024	0
ENSMUSG00000006546	Cryba2	0	0	0	0	1.83876	1.65807	0	0	0.459691	0	4.40115	0	1	NA	-3.58645	4.28857	-0.836282	0.402996	NA	821.5	0	0	0	0	2.2383	2.01834	0	0	1.11915
ENSMUSG00000006567	Atp7b	19.6151	5.64034	38.8087	8.29463	39.9477	7.72163	46.746	12.2338	36.2794	0.983754	0.384424	2.55903	0.0104964	0.0263208	0.225089	0.35286	0.6379	0.523539	0.663855	5274.5	3.71885	1.06936	7.3578	1.57259	7.57374	1.46396	8.86265	2.31942	5.6463
ENSMUSG00000006570	Defb2	0	0	0	0	0	0	0.638186	1.10537	0.159546	0	4.40746	0	1	NA	1.65611	4.35439	0.380332	0.703699	NA	305	0	0	0	0	0	0	2.09241	3.62417	0
ENSMUSG00000006574	Slc4a1	1.00461	1.74004	4.85677	3.22386	0.382699	0.662853	2.88725	2.6446	2.28283	2.26628	1.64466	1.37797	0.168213	0.28216	2.90507	1.85601	1.56522	0.117531	0.212255	357	2.81405	4.87407	13.6044	9.03043	1.07199	1.85673	8.08754	7.40785	1.94302
ENSMUSG00000006575	Rundc3a	147.172	30.9925	173.251	10.7459	73.3757	21.3764	208.821	18.2806	150.655	0.23581	0.22826	1.03307	0.301569	0.444977	1.50571	0.236976	6.35384	2.1e-10	1.62e-09	1419.5	103.679	21.8334	122.051	7.57018	51.6912	15.0591	147.109	12.8782	77.6851
ENSMUSG00000006576	Slc4a3	18.6941	17.5162	28.5845	11.2446	8.2337	2.33671	112.746	8.79903	42.0646	0.615999	0.51147	1.20437	0.228447	0.359566	3.76905	0.542979	6.94143	3.88e-12	3.55e-11	758	24.6624	23.1085	37.7104	14.8345	10.8624	3.08274	148.742	11.6082	17.7624
ENSMUSG00000006585	Cdt1	5869.2	321.508	5454.92	163.531	7936.58	697.323	6998.68	180.762	6564.85	-0.105619	0.101457	-1.04103	0.297863	0.441003	-0.181316	0.10109	-1.79361	0.0728749	0.14287	710	8266.48	452.828	7682.99	230.325	11178.3	982.144	9857.3	254.594	9722.38
ENSMUSG00000006586	Runx1t1	4487.32	178.819	2959.38	223.874	4362.28	514.222	2305.71	311.013	3528.67	-0.600516	0.135347	-4.43685	9.13e-06	3.98e-05	-0.919563	0.135436	-6.78965	1.12e-11	9.83e-11	2824.5	1588.71	63.3098	1047.75	79.2616	1544.44	182.058	816.326	110.112	1566.58
ENSMUSG00000006587	Snai3	1430.32	98.4079	3452.61	213.527	2644.51	241.787	4228.17	312.322	2938.9	1.27142	0.118321	10.7456	6.22e-27	1.63e-25	0.6772	0.117134	5.78139	7.41e-09	4.8e-08	1628	878.574	60.4471	2120.77	131.159	1624.39	148.518	2597.16	191.844	1251.48
ENSMUSG00000006589	Aprt	755.869	108.084	638.661	74.3367	353.139	40.1533	387.28	46.9462	533.737	-0.242764	0.164703	-1.47395	0.140494	0.244801	0.133849	0.169404	0.790116	0.42946	0.57838	595	1270.37	181.654	1073.38	124.936	593.511	67.4845	650.891	78.9011	931.94
ENSMUSG00000006599	Gtf2h1	3147.56	544.047	2849.46	22.5532	4226.35	344.246	3153.69	41.7379	3344.27	-0.143582	0.133754	-1.07348	0.283057	0.424255	-0.422311	0.133325	-3.16753	0.00153741	0.00469845	1451	2169.24	374.946	1963.79	15.5432	2912.71	237.247	2173.46	28.7649	2540.98
ENSMUSG00000006611	Hfe	19.7123	26.5309	6.18456	3.55692	3.29574	1.26053	5.79387	5.07853	8.74662	-1.66933	1.01851	-1.63898	0.101217	0.186992	0.805652	1.10264	0.730655	0.46499	0.611872	1637	12.0417	16.2071	3.77799	2.17283	2.01328	0.770022	3.53932	3.10234	7.0275
ENSMUSG00000006638	Abhd1	0.334872	0.580014	1.0404	0.026629	1.42007	1.57378	0	0	0.698835	1.51504	2.52854	0.599174	0.549057	NA	-3.21988	2.49566	-1.29019	0.196984	NA	889	0.376683	0.652435	1.17031	0.0299539	1.59738	1.77028	0	0	0.98703
ENSMUSG00000006641	Slc5a6	388.414	108.534	550.864	52.2839	633.983	99.4153	391.409	33.362	491.167	0.503738	0.196845	2.55906	0.0104957	0.0263208	-0.695602	0.195697	-3.55448	0.000378733	0.0013069	3078	126.19	35.2612	178.968	16.9863	205.972	32.2987	127.163	10.8389	166.081
ENSMUSG00000006642	Tcf23	2.72382	3.86662	0.336684	0.583154	0	0	0	0	0.765126	-2.86926	3.21349	-0.89288	0.371921	NA	0	3.38451	0	1	NA	4116	0.661764	0.939413	0.0817988	0.14168	0	0	0	0	0.330882
ENSMUSG00000006649	Nphs1	3.01964	4.37503	1.74127	1.22363	0.691579	1.19785	2.98472	3.22894	2.1093	-0.798823	1.6019	-0.498673	0.61801	0.742202	2.05551	1.78287	1.15292	0.248942	0.385136	1987	1.5197	2.20183	0.87633	0.615817	0.348052	0.602844	1.50212	1.62503	0.933876
ENSMUSG00000006651	Aplp1	46.6698	15.0826	106.809	5.91455	20.356	7.23556	76.7814	18.3622	62.6539	1.19385	0.317567	3.75936	0.000170351	0.000612727	1.9126	0.351137	5.44688	5.13e-08	3.03e-07	811	57.546	18.5975	131.7	7.29291	25.0999	8.92178	94.6749	22.6414	41.3229
ENSMUSG00000006673	Qrich1	10292.1	1813.89	12400.9	752.32	12811.4	1165.2	11034.1	499.569	11634.6	0.26889	0.137573	1.95452	0.0506393	0.104389	-0.21546	0.137518	-1.56677	0.117168	0.21176	859	11981.5	2111.62	14436.5	875.809	14914.3	1356.46	12845.3	581.57	13447.9
ENSMUSG00000006675	P4htm	1.36202	1.56007	15.6449	3.89965	2.86322	2.21714	4.65961	3.73248	6.13245	3.52631	1.07904	3.26801	0.00108308	0.00337958	0.718512	0.991427	0.724725	0.468621	0.61522	982	1.38699	1.58866	15.9317	3.97113	2.9157	2.25778	4.74502	3.8009	2.15135
ENSMUSG00000006676	Usp19	29642.8	5099.02	23538.1	1742.44	46015.7	3672.16	29469.4	1036.39	32166.5	-0.332696	0.135236	-2.46012	0.0138892	0.0337729	-0.642926	0.135168	-4.75649	1.97e-06	9.51e-06	1118.5	26502.3	4558.8	21044.3	1557.84	41140.6	3283.11	26347.2	926.589	33821.4
ENSMUSG00000006678	Pola1	1036.17	162.245	937.386	71.0392	1300.39	113.868	881.533	153.882	1038.87	-0.144689	0.16359	-0.884463	0.376446	0.525345	-0.560592	0.162943	-3.44041	0.000580831	0.00193935	2151	481.714	75.4279	435.791	33.0261	604.552	52.937	409.825	71.5396	543.133
ENSMUSG00000006699	Cdc42	10977	1176.59	15060	1256.17	10788.4	437.431	12114.9	749.406	12235.1	0.456218	0.117193	3.89288	9.91e-05	0.000370683	0.167378	0.117218	1.42793	0.153313	0.263447	1778	6173.8	661.749	8470.19	706.509	6067.71	246.024	6813.77	421.488	6120.75
ENSMUSG00000006705	Pknox1	1250.07	174.091	1866.06	224.231	1482.34	49.7967	1780.64	154.896	1594.78	0.577814	0.1415	4.0835	4.44e-05	0.000175361	0.264448	0.141091	1.87431	0.060887	0.122669	1294.5	965.678	134.485	1441.53	173.218	1145.11	38.4679	1375.54	119.657	1055.39
ENSMUSG00000006711	D130043K22Rik	9.47411	4.79874	123.723	8.9531	26.6782	8.0289	221.67	62.1613	95.3863	3.70621	0.38636	9.59263	8.59e-22	1.63e-20	3.05303	0.316074	9.65924	4.49e-22	8.95e-21	2674.5	3.54239	1.79426	46.2602	3.34758	9.97503	3.00202	82.8828	23.2422	6.75871
ENSMUSG00000006715	Gmnn	5129.94	763.53	6677.04	708.806	3329.76	320.015	6551.12	736.786	5421.97	0.380309	0.148405	2.56265	0.0103878	0.0260827	0.976301	0.148639	6.56827	5.09e-11	4.17e-10	749	6849.06	1019.4	8914.61	946.337	4445.61	427.257	8746.49	983.693	5647.34
ENSMUSG00000006717	Acot13	1589.32	432.642	1068.51	102.518	704.692	56.2831	923.677	131.739	1071.55	-0.572683	0.194065	-2.95099	0.00316761	0.00895421	0.390247	0.195553	1.9956	0.0459772	0.0964593	434.5	3657.8	995.724	2459.18	235.945	1621.85	129.535	2125.84	303.196	2639.83
ENSMUSG00000006720	Zfp184	1061.46	106.438	1513.44	179.446	1594.94	145.252	1566.02	77.1083	1433.96	0.511577	0.135008	3.78923	0.000151117	0.000548966	-0.0264746	0.133904	-0.197714	0.843269	0.904385	2458.5	431.75	43.2939	615.594	72.9899	648.743	59.0816	636.982	31.364	540.247
ENSMUSG00000006724	Cyp27b1	3.73937	5.62922	2.77362	1.60946	6.15987	0.762911	10.965	2.02779	5.90946	-0.429143	1.05124	-0.408226	0.683107	0.791176	0.833022	0.911834	0.913568	0.360944	0.510324	2380	1.57116	2.36522	1.16539	0.676245	2.58818	0.320551	4.60713	0.852012	2.07967
ENSMUSG00000006728	Cdk4	1062.95	183.65	1535.17	32.4183	971.665	40.5804	1736.41	134.256	1326.55	0.530382	0.136971	3.87223	0.000107842	0.000400832	0.837707	0.136886	6.11973	9.37e-10	6.75e-09	924	1150.38	198.756	1661.44	35.0848	1051.59	43.9182	1879.23	145.298	1100.98
ENSMUSG00000006731	B4galnt1	0.669743	1.16003	2.74847	2.38167	1.44407	0.61104	6.50875	1.23182	2.84276	2.03047	1.5247	1.33172	0.182953	0.301657	2.17358	1.27612	1.70327	0.0885168	0.167742	1499	0.446793	0.773869	1.83354	1.58884	0.963352	0.407632	4.34206	0.82176	0.705073
ENSMUSG00000006732	Mettl1	483.356	70.1217	721.315	83.5732	274.275	33.8486	554.037	82.0178	508.246	0.577866	0.172613	3.34776	0.000814685	0.00260164	1.01414	0.176436	5.74788	9.04e-09	5.8e-08	1057	457.291	66.3403	682.417	79.0664	259.484	32.0232	524.16	77.5949	358.387
ENSMUSG00000006736	Tspan31	1312.08	163.114	1343.15	49.4477	1331.33	240.019	824.344	170.677	1202.73	0.0337742	0.175205	0.192769	0.84714	0.906744	-0.691968	0.175767	-3.93684	8.26e-05	0.000318414	453	2896.43	360.075	2965.02	109.156	2938.93	529.843	1819.74	376.771	2917.68
ENSMUSG00000006740	Kif5b	1443.74	328.144	1127.93	56.3349	908.852	149.185	956.643	103.673	1109.29	-0.356107	0.177182	-2.00984	0.0444485	0.0934265	0.0744754	0.178052	0.418279	0.675743	0.78631	1799	802.521	182.404	626.974	31.3146	505.198	82.9265	531.764	57.6281	653.86
ENSMUSG00000006763	Saal1	366.489	12.2552	655.21	67.4849	378.806	36.1935	598.919	14.3329	499.856	0.837945	0.134211	6.24347	4.28e-10	3.13e-09	0.661633	0.133968	4.93875	7.86e-07	4e-06	3386	108.237	3.61939	193.506	19.9306	111.874	10.6892	176.881	4.23299	110.055
ENSMUSG00000006764	Tph2	176.125	48.3707	292.452	34.4429	567.946	100.497	676.17	105.519	428.173	0.731058	0.215417	3.39369	0.000689586	0.0022339	0.251883	0.205238	1.22728	0.219719	0.35	1459.5	120.675	33.1419	200.378	23.5991	389.137	68.8569	463.289	72.298	254.906
ENSMUSG00000006777	Krt23	0	0	0	0	3.56771	1.47634	4.60114	1.97696	2.04221	0	2.0633	0	1	1	0.353481	1.34892	0.262047	0.793285	0.873351	1565	0	0	0	0	2.27969	0.943351	2.94003	1.26323	1.13984
ENSMUSG00000006782	Cnp	104.255	23.4167	114.647	33.2674	218.165	22.6374	130.589	18.035	141.914	0.138028	0.253566	0.544349	0.586201	0.716485	-0.742072	0.2432	-3.05128	0.00227867	0.00672202	1987.5	52.4551	11.782	57.6841	16.7383	109.769	11.3899	65.7051	9.07424	81.1118
ENSMUSG00000006784	Ttc25	15.9699	13.7504	34.6889	4.56334	8.34442	0.98426	27.5166	17.1848	21.6299	1.12012	0.596355	1.87828	0.0603431	0.121318	1.7168	0.634228	2.70692	0.00679109	0.0180358	2240	7.12942	6.13855	15.4861	2.0372	3.72519	0.439402	12.2842	7.67181	5.4273
ENSMUSG00000006800	Sulf2	5941	492.34	1608.6	120.821	8009.32	761.971	4439.95	259.569	4999.72	-1.88501	0.119871	-15.7254	1.01e-55	1.04e-53	-0.850955	0.118434	-7.18504	6.72e-13	6.59e-12	897	6623.18	548.874	1793.31	134.695	8929	849.466	4949.78	289.375	7776.09
ENSMUSG00000006818	Sod2	3517.67	457.899	5319.15	574	2230.01	126.276	2725.85	390.911	3448.17	0.596631	0.146053	4.08504	4.41e-05	0.00017434	0.289488	0.146788	1.97215	0.0485925	0.101212	724	4858.66	632.457	7346.89	792.818	3080.12	174.414	3764.98	539.933	3969.39
ENSMUSG00000006850	Tmco6	1805.7	297.746	837.915	88.2805	2471.98	163.387	887.514	91.6583	1500.78	-1.10758	0.152431	-7.26614	3.7e-13	3.65e-12	-1.47716	0.15147	-9.75213	1.81e-22	3.71e-21	862	2094.78	345.413	972.059	102.414	2867.73	189.544	1029.6	106.332	2481.26
ENSMUSG00000006906	Stambp	2976.04	338.492	3084.11	91.6808	3057.88	415.634	2772.52	278.877	2972.64	0.0514318	0.138381	0.371669	0.710139	0.810255	-0.141299	0.138328	-1.02148	0.307028	0.452215	2144	1388.08	157.879	1438.49	42.7616	1426.25	193.859	1293.15	130.073	1407.16
ENSMUSG00000006920	Ezh1	2432.64	605.852	9213.83	959.875	5831.28	634.429	9686.22	507.014	6790.99	1.92122	0.167145	11.4943	1.41e-30	4.72e-29	0.732138	0.166609	4.39434	1.11e-05	4.87e-05	819	2970.26	739.746	11250.1	1172.01	7120.01	774.638	11826.9	619.065	5045.13
ENSMUSG00000006930	Hap1	61.528	44.5917	24.8545	15.6882	28.8139	8.47621	55.1999	7.19133	42.5991	-1.30997	0.532537	-2.45986	0.013899	0.03379	0.938201	0.528861	1.774	0.0760626	0.148189	976	63.041	45.6883	25.4656	16.074	29.5224	8.68464	56.5573	7.36816	46.2817
ENSMUSG00000006931	P3h4	35.8857	11.4232	23.4745	9.7074	9.71285	6.46594	25.8942	7.82257	23.7418	-0.610984	0.49751	-1.22808	0.219415	0.348293	1.41557	0.544845	2.59813	0.00937343	0.0241053	1243.5	28.8586	9.18633	18.8778	7.80652	7.81089	5.19979	20.8237	6.29077	18.3347
ENSMUSG00000006932	Ctnnb1	8423.97	1027.63	7854.71	573.831	12914.2	1167.13	10296.9	1088.48	9872.44	-0.10097	0.133712	-0.755126	0.450174	0.596832	-0.326758	0.133485	-2.4479	0.0143691	0.0350763	795	10596.2	1292.62	9880.14	721.8	16244.2	1468.09	12952.1	1369.16	13420.2
ENSMUSG00000006941	Eif1b	17762.6	3199.92	12363.4	1002.11	8016.92	522.44	9630.4	763.114	11943.3	-0.522743	0.144386	-3.62045	0.000294096	0.00101776	0.264536	0.144581	1.82967	0.0672992	0.133724	746.5	23794.4	4286.57	16561.9	1342.42	10739.3	699.853	12900.7	1022.26	17266.9
ENSMUSG00000006948	Klk4	0.340671	0.59006	0	0	0	0	0	0	0.0851678	-0.92781	4.40746	-0.210509	0.833271	NA	0	4.40736	0	1	NA	1249	0.272755	0.472426	0	0	0	0	0	0	0.136378
ENSMUSG00000006958	Chrd	2.37221	1.56362	0	0	0	0	0	0	0.593054	-3.63203	3.34559	-1.08562	0.277648	NA	0	3.50471	0	1	NA	3079.5	0.770325	0.507751	0	0	0	0	0	0	0.385162
ENSMUSG00000006998	Psmd2	8521.49	1542.24	21393.6	1582.36	11028.1	1628.04	15666.9	2379.16	14152.5	1.32799	0.164564	8.06972	7.05e-16	8.7e-15	0.50653	0.164531	3.07863	0.00207955	0.00618077	659	12930.9	2340.27	32463.8	2401.16	16734.6	2470.46	23773.7	3610.26	14832.8
ENSMUSG00000007021	Syngr3	4599.3	315.76	9725.54	738.565	5937.89	268.218	11904.7	966.431	8041.86	1.08035	0.111241	9.7118	2.69e-22	5.29e-21	1.00352	0.111009	9.03998	1.57e-19	2.62e-18	1900.5	2420.05	166.146	5117.36	388.616	3124.38	141.13	6264	508.514	2772.21
ENSMUSG00000007029	Vars	2381.42	306.18	2596.81	267.156	2436.17	167.617	1475.09	201.026	2222.37	0.124819	0.144765	0.862217	0.388568	0.537315	-0.724193	0.145213	-4.98712	6.13e-07	3.15e-06	746	3192.25	410.429	3480.97	358.118	3265.64	224.688	1977.33	269.472	3228.94
ENSMUSG00000007030	Vwa7	81.415	30.3535	100.309	32.7511	55.8825	7.38699	137.123	32.4358	93.6822	0.30267	0.316876	0.955169	0.339492	0.486212	1.2956	0.319834	4.05085	5.1e-05	0.00020289	4141.5	19.6583	7.32911	24.2204	7.90804	13.4933	1.78365	33.1094	7.83189	16.5758
ENSMUSG00000007033	Hspa1l	2.37244	0.599209	8.95533	3.95866	2.56725	1.32965	11.2827	3.39674	6.29442	1.91979	0.8724	2.20059	0.0277652	0.0623025	2.15454	0.854639	2.52099	0.0117025	0.0293002	2472	0.959723	0.242398	3.62271	1.6014	1.03853	0.537885	4.56418	1.37409	0.999128
ENSMUSG00000007034	Slc44a4	226.129	71.997	193.182	19.4714	574.879	90.8094	176.835	17.5514	292.756	-0.227629	0.224185	-1.01536	0.309933	0.454297	-1.70108	0.219095	-7.76411	8.22e-15	9.53e-14	2261	100.013	31.843	85.4411	8.61187	254.259	40.1634	78.2108	7.76269	177.136
ENSMUSG00000007035	Msh5	131.682	24.449	195.584	27.1662	109.519	23.6151	96.3495	5.58959	133.284	0.570133	0.221531	2.5736	0.0100646	0.0253652	-0.182312	0.230084	-0.792371	0.428144	0.577461	1495.5	88.0523	16.3484	130.781	18.1653	73.2322	15.7908	64.4263	3.73761	80.6422
ENSMUSG00000007036	Abhd16a	8631.6	1132.16	11450.6	1512.2	10321	1906.17	9969.26	2770.18	10093.1	0.407729	0.198469	2.05437	0.03994	0.0851477	-0.0500791	0.198436	-0.25237	0.800755	0.877662	574	15037.6	1972.4	19948.7	2634.49	17980.9	3320.86	17368	4826.1	16509.3
ENSMUSG00000007038	Neu1	803.461	53.0734	955.809	86.6293	978.96	43.5087	1508.09	154.125	1061.58	0.25071	0.127645	1.96413	0.0495153	0.102368	0.6231	0.125762	4.95459	7.25e-07	3.7e-06	2474	324.762	21.4525	386.342	35.0159	395.699	17.5864	609.577	62.2978	360.231
ENSMUSG00000007039	Ddah2	40.693	12.763	13.0088	10.0316	24.8865	2.81563	13.1889	0.210824	22.9443	-1.63835	0.51149	-3.20309	0.00135959	0.00415993	-0.917045	0.513051	-1.78743	0.0738674	0.144593	968	42.0382	13.1849	13.4388	10.3632	25.7092	2.90871	13.6249	0.217794	33.8737
ENSMUSG00000007041	Clic1	44.1319	17.4067	16.1746	7.00971	8.2946	2.1205	8.7424	4.21579	19.3359	-1.44447	0.515379	-2.80273	0.00506714	0.0137275	0.0585472	0.602192	0.0972236	0.922549	0.95419	1154.5	38.226	15.0772	14.01	6.07165	7.18459	1.83672	7.57246	3.65162	22.7053
ENSMUSG00000007050	Lsm2	3249.45	780.609	3137.73	488.041	1472.72	49.8083	2595.27	574.551	2613.79	-0.050405	0.198909	-0.253408	0.799953	0.873799	0.817327	0.199634	4.09413	4.24e-05	0.000170762	691	4702.53	1129.68	4540.85	706.283	2131.29	72.0815	3755.82	831.477	3416.91
ENSMUSG00000007080	Pole	2845.55	710.44	3609.22	659.718	4896.67	458.909	2107.27	201.107	3364.68	0.342895	0.18604	1.84313	0.0653107	0.129755	-1.21631	0.185993	-6.53959	6.17e-11	5.01e-10	1766	1611.3	402.288	2043.72	373.566	2772.75	259.858	1193.24	113.877	2192.02
ENSMUSG00000007097	Atp1a2	3.71838	3.26761	1.0513	1.82091	1.78985	0.556944	8.70067	3.57607	3.81505	-1.83221	1.36734	-1.33998	0.180252	0.298151	2.28172	1.21437	1.87894	0.0602532	0.121547	3186	1.1671	1.02561	0.329975	0.571533	0.561787	0.17481	2.73091	1.12243	0.864444
ENSMUSG00000007107	Atp1a4	0.334872	0.580014	0.336684	0.583154	2.56725	1.32965	0.231308	0.400637	0.867529	0.0339779	2.49116	0.0136394	0.989118	NA	-3.10431	2.26105	-1.37295	0.169767	NA	1896	0.17662	0.305915	0.177576	0.307571	1.35404	0.701293	0.121998	0.211307	0.765328
ENSMUSG00000007122	Casq1	3.0308	2.64508	2.79542	2.20239	2.50634	1.54878	3.96296	1.05356	3.07388	-0.124045	1.13627	-0.109169	0.913069	0.950949	0.644131	1.11653	0.576906	0.564003	0.697333	990	3.06141	2.6718	2.82366	2.22464	2.53166	1.56443	4.00299	1.06421	2.79654
ENSMUSG00000007207	Stx1a	267.686	27.1305	305.51	53.8355	211.512	30.234	377.311	57.0148	290.505	0.191372	0.189879	1.00786	0.313522	0.458139	0.833337	0.190158	4.38234	1.17e-05	5.14e-05	1384.5	193.345	19.5958	220.665	38.8844	152.772	21.8375	272.525	41.1808	173.058
ENSMUSG00000007209	Ceacam9	0	0	0	0	0.382699	0.662853	0	0	0.0956747	0	4.40746	0	1	NA	-1.3461	4.40736	-0.305421	0.760045	NA	930	0	0	0	0	0.411504	0.712746	0	0	0.205752
ENSMUSG00000007216	Zfp775	691.019	34.0706	1744.43	77.5381	946.723	76.8838	1437.17	198.082	1204.84	1.33604	0.131498	10.1601	2.99e-24	6.74e-23	0.602022	0.13061	4.60932	4.04e-06	1.88e-05	4083	169.243	8.3445	427.243	18.9905	231.869	18.8302	351.988	48.5139	200.556
ENSMUSG00000007279	Scube2	2.3499	3.22579	1.70002	2.0948	1.82676	0.687709	0.982376	1.04581	1.71477	-0.461656	1.64296	-0.280991	0.778717	0.859795	-0.831299	1.71946	-0.483465	0.628765	0.749503	2890	0.813114	1.11619	0.588242	0.724844	0.632098	0.237962	0.339922	0.361871	0.722606
ENSMUSG00000007338	Mrpl49	802.387	74.0653	1965.77	35.8542	627.673	35.6657	2281.26	174.493	1419.27	1.29282	0.116778	11.0708	1.74e-28	5.09e-27	1.86227	0.117672	15.826	2.06e-56	2.45e-54	866	926.544	85.5258	2269.95	41.4021	724.796	41.1844	2634.24	201.493	825.67
ENSMUSG00000007379	Dennd2c	33.9447	16.4475	89.1516	3.73351	50.4622	6.46789	53.4956	13.1344	56.7635	1.39404	0.335678	4.15291	3.28e-05	0.000132293	0.0786607	0.331122	0.237558	0.812224	0.884868	3319	10.2274	4.95555	26.861	1.12489	15.204	1.94875	16.118	3.95732	12.7157
ENSMUSG00000007411	Mark3	2605.3	190.323	6427.32	68.1668	3261.79	303.375	5586.13	348.779	4470.13	1.30273	0.11052	11.7873	4.54e-32	1.67e-30	0.776144	0.110305	7.03636	1.97e-12	1.86e-11	1644.5	1584.25	115.733	3908.37	41.4514	1983.46	184.478	3396.85	212.088	1783.85
ENSMUSG00000007415	Gatad1	1030.22	114.28	939.919	67.6776	594.152	55.5703	786.27	63.6623	837.639	-0.132282	0.136164	-0.971492	0.331303	0.477814	0.404526	0.138184	2.92745	0.00341754	0.00973511	1281.5	803.914	89.1765	733.452	52.8112	463.638	43.3635	613.555	49.678	633.776
ENSMUSG00000007440	Pcdha11	2.3441	4.0601	7.92583	2.75819	4.22147	3.65749	5.08885	1.21141	4.89506	1.75275	1.17465	1.49214	0.135662	0.237962	0.265623	1.13137	0.234779	0.81438	0.886365	5359	0.437414	0.757623	1.47898	0.514683	0.787734	0.682496	0.94959	0.226051	0.612574
ENSMUSG00000007457	2310003L06Rik	47.6624	15.8177	61.9769	16.0619	125.734	32.3028	66.0231	21.596	75.349	0.376993	0.345932	1.08979	0.275805	0.41553	-0.931104	0.328656	-2.83306	0.00461043	0.0127635	1603	29.7333	9.86757	38.6631	10.0199	78.4364	20.1515	41.1872	13.4723	54.0848
ENSMUSG00000007458	M6pr	2395.78	230.773	3204.27	96.8706	2444.99	208.876	2543.19	190.284	2647.06	0.419439	0.118205	3.54839	0.000387598	0.00131523	0.056916	0.118279	0.4812	0.630375	0.750692	2539	943.593	90.8914	1262.02	38.153	962.975	82.267	1001.65	74.9446	953.284
ENSMUSG00000007476	Lrrc8a	409.828	114.916	197.957	20.0598	163.419	27.4212	260.851	19.8175	258.014	-1.0493	0.219658	-4.77695	1.78e-06	8.56e-06	0.673819	0.222976	3.02193	0.00251164	0.00734528	4247.5	96.4869	27.055	46.6055	4.72274	38.474	6.45585	61.4128	4.66569	67.4805
ENSMUSG00000007480	Mc5r	4.0854	7.07612	0	0	3.28374	1.23183	1.03952	0.916427	2.10217	-4.41549	2.07627	-2.12665	0.0334491	0.0731682	-1.63349	1.87839	-0.869621	0.384508	0.533325	3904	1.04647	1.81253	0	0	0.841122	0.315529	0.26627	0.234741	0.943794
ENSMUSG00000007564	Ppp2r1a	10186.1	1293.06	16155.6	791.916	12115.1	1429.22	13017.4	1216.41	12868.5	0.665428	0.13468	4.9408	7.78e-07	3.93e-06	0.103646	0.134654	0.769716	0.441469	0.590127	650	15670.9	1989.33	24854.8	1218.33	18638.6	2198.79	20026.7	1871.4	17154.7
ENSMUSG00000007570	Fance	2026.93	370.62	2214.95	247.482	1802.32	65.9341	2768.68	175.592	2203.22	0.128078	0.145131	0.882502	0.377505	0.526372	0.619209	0.144975	4.27116	1.94e-05	8.22e-05	1006.5	2013.84	368.226	2200.65	245.883	1790.68	65.5083	2750.8	174.458	1902.26
ENSMUSG00000007589	Tinf2	13560.6	580.519	12099.7	568.732	11675.4	1210.34	8862.23	1095.21	11549.5	-0.164462	0.124161	-1.32458	0.18531	0.304741	-0.397749	0.124236	-3.20155	0.00136688	0.00421866	1275	10635.8	455.309	9489.94	446.064	9157.21	949.287	6950.77	858.986	9896.5
ENSMUSG00000007591	Tssk4	3.72932	1.19603	3.49394	2.48166	2.55434	2.69271	2.69072	0.883491	3.11708	-0.0973341	1.10375	-0.088185	0.92973	0.963339	0.0895893	1.15399	0.0776345	0.938119	0.964324	1273	2.92955	0.939533	2.74465	1.94946	2.00655	2.11525	2.11369	0.694022	2.46805
ENSMUSG00000007594	Hapln4	6.46518	4.83873	110.195	21.2706	11.4676	2.98667	32.3584	13.4335	40.1216	4.09515	0.500759	8.17787	2.89e-16	3.67e-15	1.48032	0.467214	3.16841	0.00153277	0.00468609	503	12.8532	9.61974	219.076	42.2875	22.7984	5.9377	64.3308	26.7067	17.8258
ENSMUSG00000007603	Dus3l	2182.27	81.6663	2020.7	35.3925	2389.62	246.066	1887.92	342.456	2120.13	-0.110968	0.140256	-0.79118	0.428839	0.57663	-0.340356	0.140054	-2.43018	0.0150915	0.0366059	2156	1012.19	37.8786	937.245	16.4158	1108.36	114.131	875.66	158.839	1060.27
ENSMUSG00000007610	Gtpbp3	577.997	114.209	457.744	48.1979	483.395	36.9298	414.311	87.0259	483.362	-0.336277	0.189493	-1.77461	0.0759622	0.147564	-0.224557	0.189936	-1.18228	0.237095	0.371242	2250.5	256.83	50.7481	203.396	21.4165	214.795	16.4096	184.097	38.6696	235.812
ENSMUSG00000007613	Tgfbr1	2585.3	404.954	2752.47	331.694	2880.04	559.389	2306.25	234.932	2631.02	0.0903278	0.171339	0.527186	0.598064	0.726474	-0.320835	0.171278	-1.87318	0.0610434	0.122953	1829	1413.51	221.408	1504.91	181.353	1574.66	305.844	1260.93	128.448	1494.08
ENSMUSG00000007617	Homer1	1265.41	95.7101	905.331	127.022	792.347	158.666	876.331	58.6376	959.856	-0.482857	0.162128	-2.97823	0.00289914	0.00827777	0.144468	0.162928	0.886694	0.375244	0.524527	2000.5	632.549	47.8431	452.552	63.4951	396.075	79.3129	438.056	29.3115	514.312
ENSMUSG00000007646	Rad51c	2158.48	267.18	1257.87	85.4172	2270.97	240.892	919.78	81.1598	1651.77	-0.77914	0.137995	-5.64614	1.64e-08	1.01e-07	-1.30466	0.138226	-9.43855	3.78e-21	7.04e-20	1846.5	1168.96	144.696	681.216	46.259	1229.88	130.459	498.121	43.9533	1199.42
ENSMUSG00000007653	Gabrb2	5.0735	3.66867	6.54589	2.43428	7.64085	1.48438	8.07631	4.75466	6.83414	0.369807	0.842434	0.438974	0.66068	0.775367	0.0882347	0.794397	0.111071	0.91156	0.94679	1539	3.29662	2.3838	4.25334	1.58173	4.96481	0.964507	5.24776	3.08945	4.13072
ENSMUSG00000007655	Cav1	1.33949	2.32006	1.05985	1.83572	1.11119	1.14987	1.32797	1.29907	1.20962	-0.34823	2.26527	-0.153725	0.877826	0.926951	0.276495	2.24461	0.123181	0.901963	0.941304	472	2.83789	4.91538	2.24545	3.88923	2.35421	2.43617	2.8135	2.75226	2.59605
ENSMUSG00000007656	Arpp19	6824.06	554.634	7388.15	110.415	7668.85	972.266	6660.69	633.867	7135.44	0.114579	0.125458	0.913285	0.361093	0.50919	-0.203398	0.125397	-1.62203	0.104796	0.193201	899	7590.73	616.945	8218.19	122.82	8530.42	1081.5	7409	705.081	8060.57
ENSMUSG00000007659	Bcl2l1	8110.61	558.674	7942.28	507.162	10031.7	1105.7	9831.97	1153.99	8979.14	-0.0302362	0.128717	-0.234904	0.814283	0.883993	-0.0290138	0.128548	-0.225703	0.821432	0.891502	1403	5780.91	398.199	5660.92	361.484	7150.19	788.095	7007.82	822.515	6465.55
ENSMUSG00000007670	Khsrp	3318.19	281.752	1963.14	286.945	3168.9	1125.86	2570.81	1130.45	2755.26	-0.757264	0.292684	-2.58731	0.00967293	0.0244844	-0.301622	0.292486	-1.03123	0.302431	0.44711	806	4116.86	349.568	2435.66	356.011	3931.64	1396.85	3189.59	1402.55	4024.25
ENSMUSG00000007682	Dio2	1.69109	1.5566	0	0	8.50567	5.02125	0	0	2.54919	-3.14441	1.88437	-1.66868	0.095181	0.17782	-5.80001	1.79516	-3.23092	0.00123394	0.00385146	5815	0.290816	0.267687	0	0	1.46271	0.863499	0	0	0.876764
ENSMUSG00000007721	Ccdc124	5456.05	1653.06	4722.63	890.381	2272.1	68.5258	3606.32	771.757	4014.27	-0.208222	0.215864	-0.964601	0.334745	0.48127	0.66644	0.216352	3.08035	0.00206757	0.00615286	891.5	6120.08	1854.25	5297.4	998.744	2548.62	76.8657	4045.22	865.684	4334.35
ENSMUSG00000007739	Cct4	5752.54	543.388	7833.46	537.243	7184.51	630.437	9041.91	126.688	7453.1	0.445411	0.114128	3.90274	9.51e-05	0.000357098	0.331824	0.113929	2.91257	0.00358472	0.0101601	596	9651.91	911.724	13143.4	901.415	12054.5	1057.78	15171	212.564	10853.2
ENSMUSG00000007777	0610009B22Rik	2976.69	423.287	1515.87	145.871	2001.15	47.8924	1587.46	119.514	2020.29	-0.973448	0.134984	-7.21159	5.53e-13	5.39e-12	-0.334014	0.135095	-2.47244	0.0134194	0.0330435	852.5	3491.72	496.524	1778.14	171.11	2347.39	56.1787	1862.13	140.192	2919.55
ENSMUSG00000007783	Cpt1c	262.852	50.0023	454.37	24.1299	238.905	7.89155	332.26	77.4643	322.097	0.789336	0.193019	4.08942	4.32e-05	0.000171251	0.474136	0.194656	2.43576	0.0148605	0.0360973	2633	99.8298	18.9906	172.567	9.16441	90.7349	2.99717	126.191	29.4205	95.2824
ENSMUSG00000007805	Twist2	0	0	0	0	0	0	0.319093	0.552685	0.0797732	0	4.40746	0	1	NA	0.577427	4.40736	0.131014	0.895764	NA	1927	0	0	0	0	0	0	0.165591	0.286811	0
ENSMUSG00000007812	Zfp655	17373.8	3651.87	16333.7	1050.47	29583.1	2790.07	21600.9	1330.35	21222.9	-0.0890811	0.151771	-0.586945	0.557241	0.692147	-0.453682	0.151664	-2.99136	0.00277739	0.00806574	1457.5	11920.3	2505.57	11206.6	720.735	20297.1	1914.29	14820.5	912.763	16108.7
ENSMUSG00000007815	Rhoa	2323.12	256.146	2145.06	361.267	1811.78	252.855	1597.67	329.681	1969.41	-0.115119	0.183294	-0.628057	0.529966	0.667978	-0.180918	0.183676	-0.984989	0.32463	0.471287	852	2726.67	300.641	2517.67	424.022	2126.5	296.778	1875.2	386.949	2426.59
ENSMUSG00000007817	Zmiz1	1441.4	193.007	445.667	90.7156	2112.32	316.548	644.067	203.014	1160.86	-1.69371	0.225614	-7.50711	6.04e-14	6.4e-13	-1.71265	0.223723	-7.65525	1.93e-14	2.15e-13	1577.5	913.722	122.35	282.515	57.5059	1339.03	200.664	408.283	128.693	1126.37
ENSMUSG00000007827	Ankrd26	1353.4	145.493	599.209	87.4315	1465.44	101.497	480.607	42.3371	974.664	-1.1756	0.145526	-8.07828	6.57e-16	8.13e-15	-1.60791	0.145515	-11.0498	2.2e-28	6.53e-27	707	1914.28	205.79	847.538	123.665	2072.76	143.56	679.784	59.8828	1993.52
ENSMUSG00000007833	Aldh16a1	1383.7	271.834	3375.37	187.367	970.738	40.9343	2568.79	452.328	2074.65	1.28652	0.163758	7.85619	3.96e-15	4.66e-14	1.40374	0.16461	8.5277	1.49e-17	2.15e-16	706	1959.91	385.034	4780.97	265.392	1374.98	57.9806	3638.52	640.692	1667.45
ENSMUSG00000007836	Hnrnpa0	689.492	263.198	201.423	22.6677	138.929	71.4252	263.539	61.7395	323.346	-1.7754	0.336606	-5.27441	1.33e-07	7.39e-07	0.922055	0.341055	2.70354	0.00686055	0.018206	2678	257.465	98.2817	75.2141	8.46443	51.878	26.6711	98.4087	23.0543	154.672
ENSMUSG00000007837	Prrg2	162.367	24.0832	144.264	18.9718	133.568	16.464	106.351	34.8827	136.637	-0.169902	0.251668	-0.675104	0.49961	0.641766	-0.329042	0.255136	-1.28967	0.197165	0.321531	876	185.35	27.4922	164.685	21.6573	152.475	18.7946	121.405	39.8204	168.912
ENSMUSG00000007850	Hnrnph1	4918.1	367.443	3006.2	145.421	2444.73	386.164	2001.71	90.7041	3092.68	-0.710125	0.131672	-5.39314	6.92e-08	3.98e-07	-0.288836	0.132487	-2.18011	0.0292492	0.065362	865	5685.66	424.789	3475.37	168.116	2826.28	446.433	2314.11	104.86	4255.97
ENSMUSG00000007867	Ift43	6774.4	1765.91	2436.19	286.971	3040.85	33.8871	1833.74	284.259	3521.3	-1.4754	0.18413	-8.01282	1.12e-15	1.37e-14	-0.729828	0.184577	-3.95406	7.68e-05	0.000297836	773	8763.78	2284.49	3151.61	371.243	3933.83	43.8384	2372.24	367.735	6348.8
ENSMUSG00000007872	Id3	8025.53	1375.18	7763.13	984.42	3805.66	172.134	13625	1209.11	8304.84	-0.0479192	0.147627	-0.324597	0.745486	0.836703	1.84005	0.147829	12.4471	1.45e-35	6.64e-34	738	10874.7	1863.39	10519.2	1333.9	5156.73	233.244	18462.1	1638.36	8015.71
ENSMUSG00000007877	Tcap	0.34045	0.589677	0.703718	0.609452	0	0	0	0	0.261042	0.948796	4.36641	0.217294	0.827979	NA	0	4.40736	0	1	NA	948	0.359125	0.622022	0.742318	0.642882	0	0	0	0	0.179562
ENSMUSG00000007880	Arid1a	9152.48	837.822	3639.56	446.923	7073.81	1157.32	4624.32	1397.9	6122.55	-1.33042	0.204887	-6.49343	8.39e-11	6.58e-10	-0.61314	0.204782	-2.99411	0.00275249	0.00799831	5225	1751.67	160.349	696.567	85.5354	1353.84	221.496	885.038	267.54	1552.76
ENSMUSG00000007888	Crlf1	535.114	117.883	1572.36	242.601	250.085	27.013	1100.12	214.653	864.42	1.55523	0.198572	7.83207	4.8e-15	5.61e-14	2.13661	0.202965	10.527	6.49e-26	1.65e-24	544	983.666	216.696	2890.36	445.957	459.716	49.6562	2022.29	394.584	721.691
ENSMUSG00000007891	Ctsd	9693.08	741.584	15627.5	1435.48	7070.31	619.596	9644.89	2125.85	10508.9	0.689058	0.158269	4.35372	1.34e-05	5.7e-05	0.44796	0.15842	2.82767	0.00468885	0.0129564	1922	5043.23	385.839	8130.83	746.867	3678.62	322.37	5018.15	1106.06	4360.92
ENSMUSG00000007892	Rplp1	1600.36	510.963	835.419	114.345	508.782	68.5343	643.397	103.012	896.99	-0.937754	0.224083	-4.18485	2.85e-05	0.000116167	0.338732	0.22648	1.49564	0.134749	0.236887	499	3207.14	1023.97	1674.19	229.147	1019.6	137.343	1289.37	206.436	2113.37
ENSMUSG00000007907	Cabs1	3.04776	1.02111	1.72752	0.579686	6.04914	3.00469	3.06282	1.84593	3.47181	-0.816315	1.1248	-0.725745	0.467995	0.613112	-0.994057	0.964581	-1.03056	0.302748	0.447383	1505	2.02509	0.678478	1.14785	0.385173	4.01937	1.99647	2.0351	1.22653	3.02223
ENSMUSG00000007908	Hmgcll1	3151.6	264.335	923.329	36.5617	2908.48	190.763	927.797	20.4412	1977.8	-1.7713	0.10976	-16.1379	1.38e-58	1.53e-56	-1.6481	0.109211	-15.091	1.86e-51	1.9e-49	1189	2650.63	222.317	776.559	30.7499	2446.16	160.44	780.317	17.192	2548.39
ENSMUSG00000007944	Ttc9b	1.69667	2.12881	1.74127	1.22363	0	0	3.50307	2.28461	1.73525	0.0363237	1.64216	0.0221194	0.982353	0.996479	4.13621	1.84902	2.23698	0.0252878	0.0574889	2052	0.826838	1.03743	0.848571	0.59631	0	0	1.70715	1.11336	0.413419
ENSMUSG00000007946	Phox2a	10.87	5.67338	7.29656	1.17982	2.87613	0.505137	6.91563	1.71181	6.98959	-0.575066	0.705667	-0.814925	0.415115	0.563705	1.25697	0.823927	1.52558	0.127114	0.225762	1111.5	9.77962	5.10425	6.56461	1.06146	2.58761	0.454464	6.22189	1.54009	6.18362
ENSMUSG00000007950	Abhd8	64.0808	32.2798	130.254	10.1447	29.38	7.77341	102.03	11.5437	81.4362	1.02384	0.31368	3.26396	0.00109867	0.00342341	1.79036	0.336295	5.32379	1.02e-07	5.78e-07	1978	32.3968	16.3194	65.8512	5.12878	14.8534	3.92994	51.5826	5.83604	23.6251
ENSMUSG00000007987	Ift22	1673.54	116.988	1686.32	110.131	1531.18	79.1362	1616.55	163.43	1626.9	0.0110992	0.119873	0.0925912	0.926228	0.960677	0.0783873	0.119885	0.653855	0.513205	0.655133	637	2627.23	183.654	2647.29	172.891	2403.73	124.233	2537.75	256.562	2515.48
ENSMUSG00000007989	Fzd3	1051.21	80.8698	942.48	38.3205	1406.3	215.426	1274.17	213.813	1168.54	-0.157564	0.15632	-1.00796	0.313473	0.458137	-0.14233	0.154892	-0.918901	0.358148	0.507543	6580	159.758	12.2902	143.234	5.82379	213.723	32.7395	193.643	32.4944	186.741
ENSMUSG00000008028	1700008O03Rik	1.02135	1.76903	1.40173	2.42787	0.382699	0.662853	1.41576	1.03062	1.05538	0.455581	2.29201	0.198769	0.842444	0.903716	1.85845	2.41771	0.768683	0.442082	0.590646	913	1.11867	1.9376	1.53531	2.65923	0.419166	0.726017	1.55066	1.12883	0.768921
ENSMUSG00000008035	Mid1ip1	278.567	71.6017	38.8287	19.8331	210.525	12.041	157.388	50.917	171.327	-2.83874	0.316263	-8.97589	2.81e-19	4.49e-18	-0.423253	0.293663	-1.44129	0.149503	0.258157	447	623.192	160.183	86.8651	44.3692	470.972	26.9374	352.097	113.908	547.082
ENSMUSG00000008036	Ap2s1	2980.08	785.577	2972.91	111.988	1421.91	92.32	2372.49	316.239	2436.85	-0.00343614	0.180909	-0.0189938	0.984846	0.996479	0.738771	0.181725	4.06533	4.8e-05	0.000191493	504	5912.86	1558.68	5898.64	222.199	2821.24	183.175	4707.33	627.459	4367.05
ENSMUSG00000008090	Fgfrl1	475.359	102.905	1227.32	145.85	591.969	20.0359	1795.05	69.7693	1022.42	1.36852	0.160531	8.52494	1.53e-17	2.13e-16	1.60023	0.159048	10.0613	8.19e-24	1.83e-22	556	854.962	185.081	2207.41	262.32	1064.69	36.0357	3228.5	125.484	959.827
ENSMUSG00000008129	4930432K21Rik	4510.34	627.65	7460.63	511.176	6279.78	983.714	9358.77	397.32	6902.38	0.72606	0.145136	5.00261	5.66e-07	2.91e-06	0.575536	0.144892	3.97217	7.12e-05	0.000277468	2167	2081.38	289.64	3442.84	235.891	2897.92	453.952	4318.77	183.35	2489.65
ENSMUSG00000008136	Fhl2	22.987	6.51973	44.6566	24.0416	19.2801	5.03116	47.0621	4.07554	33.4964	0.959719	0.432309	2.21998	0.0264199	0.0596862	1.29138	0.437711	2.95031	0.0031746	0.00910988	1421	16.1766	4.58813	31.4262	16.9188	13.568	3.54058	33.119	2.86808	14.8723
ENSMUSG00000008140	Emc10	1399.03	213.545	2675.66	125.141	982.13	51.6292	2047.23	197.417	1776.01	0.935478	0.1344	6.9604	3.39e-12	3.06e-11	1.06007	0.135429	7.82748	4.98e-15	5.86e-14	870.5	1607.16	245.314	3073.71	143.758	1128.24	59.3098	2351.79	226.786	1367.7
ENSMUSG00000008153	Clstn3	0	0	2.76222	2.63847	2.51834	0.519616	7.1958	3.53148	3.11909	3.88765	1.62729	2.38903	0.0168928	0.0401715	1.51137	1.17424	1.2871	0.198058	0.322784	728	0	0	3.79426	3.62428	3.45926	0.713758	9.88434	4.85093	1.72963
ENSMUSG00000008167	Fbxw9	595.908	93.6748	944.557	98.9313	754.454	37.5898	724.794	33.1591	754.928	0.664333	0.144755	4.58937	4.45e-06	2.02e-05	-0.0580262	0.144249	-0.402264	0.68749	0.795682	1138	523.645	82.3153	830.015	86.9344	662.965	33.0314	636.902	29.138	593.305
ENSMUSG00000008193	Spib	0	0	0.350433	0.606968	0	0	0	0	0.0876084	0.995765	4.40746	0.225927	0.821258	NA	0	4.40736	0	1	NA	853	0	0	0.410825	0.711569	0	0	0	0	0
ENSMUSG00000008200	Fnbp4	1461.8	67.9042	514.857	28.8036	1899.84	189.495	489.579	31.3925	1091.52	-1.5057	0.122772	-12.2642	1.41e-34	5.96e-33	-1.95501	0.121531	-16.0865	3.17e-58	4.13e-56	715	2044.47	94.9709	720.079	40.2847	2657.12	265.028	684.726	43.9056	2350.79
ENSMUSG00000008206	Cers4	54.3802	35.7536	21.1305	5.19283	110.878	11.3995	78.7786	18.3078	66.2919	-1.36395	0.466092	-2.92635	0.00342961	0.00962792	-0.492174	0.429306	-1.14644	0.251613	0.388356	2539	21.418	14.0818	8.32236	2.04523	43.6701	4.48977	31.0274	7.21064	32.544
ENSMUSG00000008226	Scrn3	1861.51	158.042	1836.79	54.5742	1710.84	60.4051	1942.79	81.0265	1837.98	-0.0193643	0.104498	-0.185309	0.852987	0.910873	0.183604	0.104345	1.75959	0.0784771	0.151985	948.5	1962.59	166.623	1936.52	57.5373	1803.73	63.6849	2048.27	85.426	1883.16
ENSMUSG00000008301	Phax	3199.8	362.302	3136.3	56.9025	2200.98	290.415	4292.75	114.361	3207.46	-0.0288786	0.126506	-0.228278	0.81943	0.88744	0.963705	0.126614	7.61134	2.71e-14	2.97e-13	1386	2308.66	261.401	2262.84	41.0552	1588.01	209.534	3097.22	82.5118	1948.33
ENSMUSG00000008305	Tle1	2494.54	141.038	6491.83	351.501	2745.79	165.434	4974.07	448.684	4176.56	1.37983	0.110985	12.4326	1.74e-35	7.66e-34	0.857446	0.110975	7.72648	1.11e-14	1.26e-13	2884.5	864.81	48.895	2250.59	121.859	951.914	57.3526	1724.41	155.55	908.362
ENSMUSG00000008307	1700109H08Rik	12.1816	5.36585	7.31886	2.90904	0.765397	1.32571	3.23698	1.22282	5.87572	-0.737493	0.795777	-0.926758	0.354052	0.501319	2.15897	1.29751	1.66393	0.0961269	0.179692	773	15.7589	6.94159	9.46813	3.76331	0.990165	1.71502	4.18756	1.58191	8.37454
ENSMUSG00000008318	Relt	983.96	121.4	1392.5	79.6236	1723.26	179.865	2603.96	202.01	1675.92	0.501028	0.135341	3.70196	0.000213941	0.000757896	0.595385	0.133204	4.46972	7.83e-06	3.51e-05	487.5	2018.38	249.025	2856.41	163.331	3534.9	368.954	5341.46	414.379	2776.64
ENSMUSG00000008333	Snrpb2	4727.17	791.088	1802.61	203.918	2361.57	177.198	1672.02	165.478	2640.84	-1.39077	0.151693	-9.16834	4.8e-20	8.13e-19	-0.498294	0.15208	-3.27653	0.00105092	0.00332889	686	6890.92	1153.19	2627.72	297.257	3442.52	258.306	2437.34	241.221	5166.72
ENSMUSG00000008348	Ubc	16314.4	1416.12	9613.04	633.096	17133	3081.93	11035.9	1839.7	13524.1	-0.763074	0.158131	-4.82557	1.4e-06	6.81e-06	-0.63464	0.158063	-4.01511	5.94e-05	0.000233679	2581	6320.96	548.672	3724.54	245.291	6638.12	1194.08	4275.81	712.786	6479.54
ENSMUSG00000008373	Prpf31	4064.15	64.5553	5457.1	354.451	4277.68	590.918	5164.85	839.095	4740.95	0.425201	0.142144	2.99134	0.00277759	0.00795959	0.27183	0.142085	1.91316	0.055728	0.113745	2264.5	1794.72	28.5075	2409.85	156.525	1889.02	260.949	2280.79	370.543	1841.87
ENSMUSG00000008384	Sertad1	673.833	74.1338	996	155.73	416.046	36.149	1323.18	156.297	852.264	0.564031	0.157367	3.58418	0.000338134	0.00116029	1.66931	0.158885	10.5064	8.07e-26	2.04e-24	799.5	842.818	92.7252	1245.78	194.784	520.382	45.2145	1655.01	195.494	681.6
ENSMUSG00000008393	Carhsp1	6100.83	727.633	5159.98	168.702	5410.52	1833.6	5962.76	1469.14	5658.52	-0.241635	0.226945	-1.06473	0.287	0.428821	0.140173	0.226904	0.617763	0.536732	0.675151	2858	2134.65	254.595	1805.45	59.0281	1893.11	641.568	2086.34	514.045	2013.88
ENSMUSG00000008398	Elk3	150.436	33.1234	341.775	24.8259	279.943	66.057	734.671	52.0342	376.706	1.18422	0.202739	5.84111	5.19e-09	3.38e-08	1.39274	0.194396	7.16447	7.81e-13	7.62e-12	1336	112.602	24.793	255.819	18.5823	209.538	49.4439	549.904	38.9477	161.07
ENSMUSG00000008429	Herpud2	9809.12	1174.49	5924.74	656.075	15749.5	643.058	6895.11	1192.96	9594.62	-0.727406	0.150743	-4.82547	1.4e-06	6.82e-06	-1.19153	0.150539	-7.91513	2.47e-15	3e-14	3368	2912.45	348.721	1759.13	194.797	4676.22	190.932	2047.24	354.204	3794.33
ENSMUSG00000008435	Rdh13	132.031	17.1912	403.344	55.5217	217.466	6.86515	417.085	19.7477	292.481	1.61106	0.168573	9.55707	1.21e-21	2.28e-20	0.94023	0.161699	5.81469	6.07e-09	3.99e-08	1356.5	97.3323	12.6732	297.341	40.9301	160.314	5.06093	307.471	14.5578	128.823
ENSMUSG00000008438	Adam21	0.340671	0.59006	0.350433	0.606968	3.5548	2.17133	4.85755	0.908582	2.27586	0.0339779	1.97916	0.0171678	0.986303	0.996479	0.448121	1.21324	0.369359	0.71186	0.814974	2911	0.117029	0.2027	0.120382	0.208509	1.22116	0.745904	1.66869	0.31212	0.669095
ENSMUSG00000008450	Nutf2	34.8684	5.49395	39.2261	3.47093	23.5523	1.73751	23.2077	6.56504	30.2136	0.169118	0.348283	0.485578	0.627267	0.749788	-0.0297679	0.373868	-0.0796215	0.936538	0.963499	504	69.1832	10.9007	77.8295	6.88676	46.7308	3.44744	46.047	13.0259	57.957
ENSMUSG00000008461	Fut1	32.7929	14.2869	117.322	39.2923	17.9751	6.57738	212.16	54.4888	95.0624	1.83767	0.364617	5.04001	4.66e-07	2.42e-06	3.55813	0.387095	9.19189	3.86e-20	6.73e-19	1116	29.3843	12.8019	105.127	35.2082	16.1067	5.89371	190.107	48.8251	22.7455
ENSMUSG00000008475	Arpc5	1874.7	110.895	3801.63	212.798	1469.38	68.5744	3015.44	312.361	2540.29	1.02001	0.114625	8.89869	5.65e-19	8.75e-18	1.03713	0.115234	9.00025	2.25e-19	3.71e-18	1737	1079.28	63.8429	2188.62	122.509	845.93	39.4786	1736.01	179.828	962.603
ENSMUSG00000008482	Rnf151	0	0	0.336684	0.583154	0	0	1.21509	1.05631	0.387943	0.995766	4.11363	0.242065	0.80873	NA	2.59732	4.00188	0.649024	0.516323	NA	950.5	0	0	0.354218	0.613523	0	0	1.27837	1.11132	0
ENSMUSG00000008489	Elavl2	16525.7	3275.87	15178.2	1349.23	9072.23	1879.93	9324.87	3499.78	12525.2	-0.122707	0.245128	-0.500584	0.616664	0.741096	0.0396905	0.245241	0.161843	0.87143	0.923039	1571.5	10515.9	2084.55	9658.43	858.561	5772.97	1196.26	5933.74	2227.03	8144.41
ENSMUSG00000008496	Pou2f2	1179.38	149.827	711.088	37.6682	750.856	135.743	1003.43	72.8161	911.189	-0.729897	0.157293	-4.64038	3.48e-06	1.61e-05	0.418127	0.157196	2.65991	0.00781616	0.0204941	1844	639.579	81.2512	385.622	20.4274	407.189	73.6134	544.158	39.4881	523.384
ENSMUSG00000008540	Mgst1	46.7265	10.3133	19.2626	8.698	32.5781	6.83696	43.591	7.51591	35.5395	-1.27379	0.392934	-3.24174	0.00118804	0.0036728	0.424695	0.37198	1.14171	0.253573	0.390644	827.5	56.4671	12.4632	23.2781	10.5112	39.3693	8.26219	52.6779	9.08268	47.9182
ENSMUSG00000008575	Nfib	110.522	30.2093	82.3492	11.235	89.3432	14.6491	97.82	18.2916	95.0085	-0.425013	0.264676	-1.60578	0.108322	0.19796	0.130485	0.263222	0.495724	0.620089	0.742803	3280.5	33.6905	9.20874	25.1026	3.42478	27.2346	4.46551	29.8186	5.57584	30.4626
ENSMUSG00000008590	Htr3b	3.025	3.6176	1.39654	1.62463	6.20969	2.98236	2.25461	1.0778	3.22146	-1.12352	1.34257	-0.836845	0.40268	0.5517	-1.46935	1.19648	-1.22807	0.219422	0.349667	2411	1.25467	1.50045	0.579235	0.673841	2.57557	1.23698	0.935134	0.447034	1.91512
ENSMUSG00000008601	Rab25	363.637	42.0307	616.411	9.74032	266.397	10.9714	285.548	30.2488	382.998	0.761324	0.142109	5.35732	8.45e-08	4.8e-07	0.0980288	0.148143	0.661719	0.508152	0.651066	881	412.755	47.708	699.672	11.056	302.381	12.4533	324.118	34.3346	357.568
ENSMUSG00000008604	Ubqln4	794	32.6701	979.279	63.4194	998.828	49.6549	671.435	52.0981	860.886	0.302386	0.116303	2.59997	0.00932308	0.0237142	-0.574329	0.116281	-4.93913	7.85e-07	3.99e-06	871	911.596	37.5087	1124.32	72.8121	1146.76	57.0091	770.879	59.8142	1029.18
ENSMUSG00000008658	Rbfox1	26.4823	13.5012	11.0024	6.88861	25.8227	5.38213	14.3678	3.47671	19.4188	-1.26222	0.565536	-2.23189	0.0256221	0.0581263	-0.838794	0.545154	-1.53864	0.123893	0.221166	1351	19.602	9.99346	8.14392	5.0989	19.1137	3.98381	10.635	2.57343	19.3579
ENSMUSG00000008668	Rps18	231.019	62.285	141.325	17.7433	71.3037	20.5351	111.597	16.3437	138.811	-0.708592	0.256556	-2.76194	0.00574587	0.0154044	0.646304	0.270908	2.38569	0.017047	0.0407899	536	431.006	116.203	263.666	33.1032	133.029	38.3117	208.203	30.4919	282.017
ENSMUSG00000008682	Rpl10	126.891	15.472	182.93	26.7317	74.4055	15.5141	179.474	11.2934	140.925	0.528079	0.208692	2.53042	0.0113927	0.028358	1.27096	0.217784	5.83586	5.35e-09	3.55e-08	699	181.533	22.1344	261.703	38.2428	106.446	22.1947	256.758	16.1565	143.989
ENSMUSG00000008683	Rps15a	535.99	144.281	413.33	83.8257	166.935	25.8985	344.261	19.3944	365.129	-0.374715	0.217877	-1.71985	0.0854605	0.162674	1.04372	0.224963	4.63952	3.49e-06	1.63e-05	637	841.429	226.5	648.87	131.594	262.064	40.657	540.441	30.4465	551.747
ENSMUSG00000008690	Ncaph2	3087.01	214.358	5608.12	543.539	3601.73	253.579	5205.91	300.742	4375.69	0.861292	0.116371	7.40129	1.35e-13	1.39e-12	0.531453	0.116216	4.57299	4.81e-06	2.21e-05	738	4182.94	290.457	7599.07	736.503	4880.39	343.603	7054.08	407.51	4531.67
ENSMUSG00000008730	Hipk1	189.684	24.2954	105.138	6.23407	139.407	64.586	113.574	17.0951	136.951	-0.851514	0.277383	-3.06982	0.00214188	0.00628702	-0.296635	0.277242	-1.06995	0.284643	0.427316	3546	53.4923	6.85149	29.6499	1.75806	39.314	18.2138	32.0288	4.82097	46.4031
ENSMUSG00000008734	Gprc5b	8.4579	3.83362	43.5015	13.0377	4.27129	1.9641	34.3426	9.82989	22.6433	2.36296	0.514909	4.58908	4.45e-06	2.02e-05	2.99534	0.597081	5.01664	5.26e-07	2.73e-06	1054	8.02457	3.63721	41.2728	12.3697	4.05246	1.86348	32.5831	9.32627	6.03851
ENSMUSG00000008763	Man1a2	944.63	81.7045	1394.32	166.647	1197.91	136.826	1545.38	214.087	1270.56	0.56156	0.152585	3.68032	0.000232945	0.000820806	0.367592	0.151735	2.4226	0.01541	0.0372841	666	1418.36	122.679	2093.58	250.221	1798.67	205.444	2320.39	321.452	1608.52
ENSMUSG00000008789	Ceacam5	36.0156	36.7731	106.603	18.3752	545.649	21.6856	517.892	133.79	301.54	1.56503	0.838834	1.86572	0.0620811	0.124371	-0.0753294	0.824506	-0.0913631	0.927204	0.957418	3273	11.0038	11.2353	32.5703	5.61417	166.712	6.6256	158.232	40.877	88.858
ENSMUSG00000008813	Tppp2	0	0	0	0	0	0	0	0	0	NA	NA	NA	NA	NA	NA	NA	NA	NA	NA	684.5	0	0	0	0	0	0	0	0	0
ENSMUSG00000008822	Acyp1	438.661	174.636	344.569	81.2364	106.377	27.763	205.335	54.7208	273.736	-0.347918	0.301897	-1.15244	0.24914	0.384399	0.946631	0.312011	3.03396	0.00241363	0.00708486	641	684.338	272.443	537.55	126.734	165.955	43.312	320.336	85.3679	425.146
ENSMUSG00000008843	Cldn13	0	0	0	0	0	0	0	0	0	NA	NA	NA	NA	NA	NA	NA	NA	NA	NA	1067	0	0	0	0	0	0	0	0	0
ENSMUSG00000008845	Cd163	6.79337	4.84566	3.04391	4.39331	3.27174	1.91669	6.33599	2.62266	4.86125	-1.14445	1.07935	-1.06032	0.288999	0.431148	0.944893	1.07201	0.881425	0.378088	0.527247	4404	1.54255	1.10029	0.691168	0.997572	0.742902	0.435215	1.43869	0.595517	1.14272
ENSMUSG00000008855	Hdac5	23.3399	4.87458	41.3865	10.1011	14.4425	0.628878	38.3643	11.5384	29.3833	0.824629	0.393394	2.09619	0.0360653	0.0779961	1.41819	0.417421	3.39751	0.000680017	0.00223805	737.5	31.6474	6.6096	56.1173	13.6965	19.583	0.852716	52.0194	15.6453	25.6152
ENSMUSG00000008859	Rala	3031.36	255.601	2280.27	309.914	2241.41	146.665	2111.67	159.409	2416.18	-0.410621	0.132154	-3.10715	0.00188903	0.005611	-0.0861115	0.13239	-0.650437	0.51541	0.656921	1673.5	1811.39	152.735	1362.58	185.189	1339.36	87.6398	1261.83	95.2549	1575.37
ENSMUSG00000008874	Clec3a	0	0	0	0	0	0	0	0	0	NA	NA	NA	NA	NA	NA	NA	NA	NA	NA	591	0	0	0	0	0	0	0	0	0
ENSMUSG00000008892	Vdac3	3751.32	40.6983	3829.4	177.051	3295.76	412.051	3411.55	436.349	3572.01	0.0297445	0.129018	0.230545	0.817668	0.886343	0.0497052	0.129107	0.384993	0.700243	0.805682	1388.5	2701.7	29.311	2757.94	127.513	2373.61	296.759	2457	314.259	2537.66
ENSMUSG00000008932	Slc1a7	0	0	1.04325	1.06024	0	0	0	0	0.260813	2.48056	4.32784	0.573162	0.566535	NA	0	4.40736	0	1	NA	2447	0	0	0.426339	0.433283	0	0	0	0	0
ENSMUSG00000008958	Vps72	5699.16	800.506	3759.94	448.032	3779.5	274.805	3465.2	497.385	4175.95	-0.599981	0.151422	-3.96232	7.42e-05	0.000283299	-0.125289	0.151592	-0.826491	0.408526	0.557504	956	5961.46	837.349	3932.99	468.653	3953.46	287.453	3624.69	520.278	4957.46
ENSMUSG00000008976	Gabpa	902.173	134.155	1356.3	86.6993	719.832	104.025	1058.01	108.091	1009.08	0.588218	0.15467	3.80306	0.000142919	0.000521828	0.555285	0.15558	3.56912	0.000358185	0.00124142	816	1105.6	164.405	1662.13	106.249	882.147	127.481	1296.57	132.464	993.876
ENSMUSG00000008999	Bmp7	281.928	81.2472	3170.22	412.288	428.474	96.6318	5517.92	217.938	2349.64	3.49092	0.199611	17.4886	1.75e-68	2.69e-66	3.68606	0.197435	18.6698	8.72e-78	2.35e-75	2325	121.259	34.945	1363.54	177.328	184.29	41.5621	2373.3	93.7369	152.775
ENSMUSG00000009013	Dynll1	33145.2	7227.3	13091.6	1364.02	8872.31	578.49	9098.2	894.163	16051.8	-1.34015	0.162495	-8.2473	1.62e-16	2.1e-15	0.0362699	0.162718	0.222901	0.823613	0.892724	634	52279.5	11399.5	20649.2	2151.45	13994.2	912.444	14350.5	1410.35	33136.9
ENSMUSG00000009030	Pdcl	852.139	86.8373	596.027	18.2958	1198.85	76.5002	640.679	91.2507	821.924	-0.515733	0.140938	-3.65929	0.000252917	0.000885681	-0.902289	0.139139	-6.48479	8.89e-11	7.1e-10	1815	469.498	47.8442	328.389	10.0804	660.524	42.1488	352.991	50.2758	565.011
ENSMUSG00000009035	Tmem184b	4510.52	557.851	6584.94	593.998	7158.69	114.936	7934.15	176.365	6547.07	0.545877	0.116831	4.67235	2.98e-06	1.39e-05	0.148368	0.116457	1.27401	0.20266	0.328499	768.5	5869.25	725.896	8568.56	772.931	9315.15	149.559	10324.2	229.493	7592.2
ENSMUSG00000009047	Gm5965	0	0	0	0	0	0	0	0	0	NA	NA	NA	NA	NA	NA	NA	NA	NA	NA	588	0	0	0	0	0	0	0	0	0
ENSMUSG00000009070	Rsph14	0.340671	0.59006	4.1668	3.80482	0.34579	0.598925	1.67771	0.267325	1.63274	3.51659	1.79626	1.95773	0.0502618	0.103672	2.10195	1.84395	1.13991	0.254323	0.391518	1179	0.288949	0.500475	3.53418	3.22715	0.293291	0.507994	1.42299	0.226739	0.29112
ENSMUSG00000009073	Nf2	2019.7	387.319	2451.01	115.461	3600.51	325.442	2786.84	128.894	2714.51	0.279142	0.143796	1.94125	0.0522285	0.107176	-0.369532	0.14301	-2.58397	0.00976717	0.0249958	963	2097.3	402.2	2545.18	119.898	3738.85	337.946	2893.92	133.846	2918.07
ENSMUSG00000009075	Cabp7	5.76197	4.13849	6.96558	2.31538	7.56703	0.706706	9.08245	0.462689	7.34426	0.271582	0.739647	0.367178	0.713486	0.812453	0.260665	0.695786	0.374634	0.707932	0.811928	2628	2.19253	1.57477	2.65052	0.881041	2.87939	0.268914	3.45603	0.176061	2.53596
ENSMUSG00000009076	Zmat5	625.438	98.8077	533.56	98.6601	402.804	61.8379	434.276	145.377	499.02	-0.228942	0.236207	-0.969242	0.332425	0.478799	0.108405	0.23775	0.455961	0.648418	0.765068	601	1040.66	164.406	887.788	164.16	670.223	102.892	722.59	241.891	855.443
ENSMUSG00000009079	Ewsr1	5576.19	90.8802	4211.38	483.024	4473.88	117.309	3772.72	13.585	4508.54	-0.404893	0.103768	-3.9019	9.54e-05	0.000358232	-0.245967	0.103888	-2.36762	0.017903	0.042546	898	6209.57	101.203	4689.74	537.888	4982.05	130.633	4201.24	15.1281	5595.81
ENSMUSG00000009090	Ap1b1	8575.49	1816.87	16933.2	1888	16258.6	1323.53	16075.4	1175.79	14460.7	0.981543	0.15501	6.33213	2.42e-10	1.82e-09	-0.0163496	0.154873	-0.105568	0.915926	0.949682	818	10483.5	2221.11	20700.8	2308.07	19876	1618.01	19652.1	1437.39	15179.7
ENSMUSG00000009092	Derl3	5758.58	354.012	1984	158.225	4429.88	245.816	2123	210.139	3573.86	-1.5372	0.117494	-13.0832	4.11e-39	2.2e-37	-1.06085	0.117314	-9.0428	1.53e-19	2.56e-18	689	8357.88	513.805	2879.53	229.645	6429.43	356.772	3081.28	304.992	7393.66
ENSMUSG00000009093	Gstt4	5.43826	4.26936	3.46879	1.61374	3.65353	1.37542	9.45174	4.27604	5.50308	-0.647341	0.920814	-0.70301	0.48205	0.626131	1.39071	0.882022	1.57673	0.114857	0.208362	952	5.71245	4.48462	3.64368	1.69511	3.83774	1.44477	9.9283	4.49164	4.7751
ENSMUSG00000009097	Tbx1	9.81904	1.54197	10.6995	3.39194	13.2575	3.53714	10.9567	2.65777	11.1832	0.126285	0.582282	0.216879	0.828303	0.894192	-0.277743	0.556144	-0.499409	0.617491	0.740945	1858	5.28473	0.829907	5.75859	1.82559	7.13535	1.90373	5.89703	1.43045	6.21004
ENSMUSG00000009108	Gnat2	73.6427	32.8176	42.0674	16.4265	542.968	74.6045	402.652	32.2128	265.333	-0.810018	0.307075	-2.63785	0.00834342	0.0214732	-0.430961	0.265308	-1.62438	0.104295	0.192426	997	73.8643	32.9164	42.194	16.4759	544.602	74.829	403.864	32.3097	309.233
ENSMUSG00000009112	Bcl2l13	1441.31	317.012	2598.85	176.726	3373.72	244.186	3223.91	247.828	2659.45	0.850383	0.154405	5.50749	3.64e-08	2.17e-07	-0.065493	0.153225	-0.42743	0.669066	0.78111	1559	924.506	203.343	1667	113.359	2164.03	156.63	2067.93	158.966	1544.27
ENSMUSG00000009114	2610028H24Rik	0	0	0.687117	0.595418	0	0	0.319093	0.552685	0.251553	1.87991	4.36893	0.43029	0.666985	NA	0.577445	4.40736	0.131018	0.895761	NA	1552	0	0	0.44273	0.383646	0	0	0.205601	0.356112	0
ENSMUSG00000009115	Spatc1l	4.72791	2.05971	3.51289	3.69086	5.39447	0.816265	1.90901	0.175597	3.88607	-0.436869	1.01892	-0.428757	0.6681	0.780313	-1.49638	1.06002	-1.41165	0.158054	0.269949	1196	3.95311	1.72217	2.9372	3.086	4.51043	0.682496	1.59617	0.146821	4.23177
ENSMUSG00000009145	Dqx1	19.5738	14.6755	15.2499	1.52378	6.14696	1.21545	2.37303	1.57945	10.8359	-0.360796	0.713772	-0.505478	0.613223	0.738306	-1.43108	0.895315	-1.59841	0.109952	0.201048	2144.5	9.12746	6.84334	7.11116	0.710553	2.86638	0.566776	1.10657	0.736512	5.99692
ENSMUSG00000009185	Ccl8	0	0	0.336684	0.583154	0	0	0	0	0.084171	0.995765	4.40746	0.225927	0.821258	NA	0	4.40736	0	1	NA	511	0	0	0.658873	1.1412	0	0	0	0	0
ENSMUSG00000009207	Lnpk	586.684	75.9449	964.841	85.5487	413.053	40.3268	646.807	55.042	652.846	0.717846	0.145877	4.92089	8.62e-07	4.33e-06	0.646618	0.148508	4.35411	1.34e-05	5.79e-05	891	658.455	85.2355	1082.87	96.0143	463.583	45.2601	725.934	61.7755	561.019
ENSMUSG00000009210	Prr29	0	0	0.700867	1.21394	0	0	1.9703	1.91699	0.667791	1.90434	3.45318	0.551473	0.58131	NA	3.30038	3.34486	0.986701	0.323789	NA	902.5	0	0	0.776584	1.34508	0	0	2.18315	2.12409	0
ENSMUSG00000009214	Mymk	0	0	0	0	0	0	0.576903	0.999226	0.144226	0	4.40746	0	1	NA	1.52572	4.36439	0.349583	0.726651	NA	1296	0	0	0	0	0	0	0.445141	0.771007	0
ENSMUSG00000009216	Fam163b	9.52565	8.94446	26.4871	9.83536	5.38248	1.6342	7.55795	4.92471	12.2383	1.47624	0.720925	2.04771	0.0405886	0.0863321	0.477011	0.796865	0.598609	0.549434	0.685397	2959	3.21921	3.0228	8.95136	3.32388	1.81902	0.552282	2.55423	1.66432	2.51911
ENSMUSG00000009246	Trpm5	3.72954	2.13657	2.42034	1.18797	1.43207	0.557822	5.46923	1.75368	3.26279	-0.621412	1.0638	-0.584146	0.559122	0.693601	1.92549	1.12839	1.70641	0.0879327	0.166862	2772.5	1.34519	0.770629	0.87298	0.428484	0.516525	0.201198	1.97267	0.632525	0.930858
ENSMUSG00000009248	Ascl2	23.0167	4.01764	36.3235	7.9488	12.5815	8.82459	14.2563	5.14285	21.5445	0.658547	0.497521	1.32366	0.185616	0.305128	0.193434	0.544938	0.354965	0.722616	0.822995	1209.5	19.0299	3.32173	30.0318	6.57197	10.4023	7.29607	11.7869	4.25204	14.7161
ENSMUSG00000009281	Rarres2	0	0	0.673368	1.16631	1.43115	2.47883	2.05254	1.28672	1.03926	1.86284	2.63289	0.707526	0.47924	0.623776	0.527771	2.29975	0.22949	0.818488	0.889325	731	0	0	0.92116	1.5955	1.9578	3.39101	2.80785	1.76022	0.978902
ENSMUSG00000009291	Pttg1ip	5750.15	963.073	11611.6	1021.87	9811.9	1207.71	12372.6	1171.87	9886.54	1.01386	0.149889	6.76409	1.34e-11	1.14e-10	0.334541	0.149686	2.23496	0.0254203	0.0577585	686.5	8376.04	1402.87	16914.1	1488.52	14292.7	1759.23	18022.7	1707.02	11334.3
ENSMUSG00000009292	Trpm2	9.48797	10.2905	13.5366	4.29232	2.92504	1.68901	10.8369	5.23988	9.19662	0.512596	0.872544	0.587473	0.556886	0.691812	1.90494	0.972488	1.95883	0.0501322	0.103962	2517	3.76956	4.08841	5.37808	1.70533	1.16211	0.67104	4.30546	2.08179	2.46584
ENSMUSG00000009293	Ube2g2	7759.3	645.561	9057.91	701.618	10067.9	725.032	10416.1	337.365	9325.31	0.223271	0.110637	2.01804	0.0435866	0.0919555	0.0490865	0.110457	0.444394	0.656757	0.771112	430	18044.9	1501.3	21064.9	1631.67	23413.8	1686.12	24223.5	784.57	20729.3
ENSMUSG00000009350	Mpo	74.6564	43.542	7.6418	2.71647	606.87	52.8371	176.895	13.0904	216.516	-3.29077	0.451765	-7.28425	3.23e-13	3.21e-12	-1.77785	0.323458	-5.49638	3.88e-08	2.33e-07	727	102.691	59.8927	10.5114	3.73655	834.759	72.6783	243.322	18.0061	468.725
ENSMUSG00000009356	Lpo	0.681342	1.18012	0.353284	0.611906	0.382699	0.662853	0	0	0.354331	-0.869502	4.2108	-0.206493	0.836406	NA	-1.34608	4.25233	-0.316551	0.751584	NA	570	1.19534	2.07039	0.619797	1.07352	0.671401	1.1629	0	0	0.933369
ENSMUSG00000009376	Met	0	0	1.71662	1.55477	1.1481	1.98856	12.2052	6.38817	3.76749	3.2048	1.76275	1.81807	0.0690537	0.136072	3.44707	1.42261	2.42306	0.0153904	0.0372511	3541	0	0	0.484784	0.439077	0.324229	0.561582	3.44683	1.80406	0.162115
ENSMUSG00000009378	Slc16a12	8.80437	4.60497	3.46074	1.18039	21.5514	7.25753	3.26349	2.58486	9.26999	-1.34588	0.799985	-1.68238	0.0924945	0.173612	-2.7116	0.749838	-3.61625	0.0002989	0.00105225	2205.5	3.99201	2.08795	1.56914	0.535204	9.77165	3.29065	1.4797	1.172	6.88183
ENSMUSG00000009394	Syn2	21.0166	19.5847	34.7923	13.0467	9.7165	5.14263	7.3462	3.26497	18.2179	0.726957	0.680365	1.06848	0.285304	0.426748	-0.387666	0.750958	-0.516228	0.605695	0.730954	2708	7.76091	7.23217	12.848	4.81782	3.58807	1.89905	2.71278	1.20568	5.67449
ENSMUSG00000009406	Elk1	427.55	80.893	315.333	60.998	283.498	102.796	298.215	144.037	331.149	-0.439333	0.337222	-1.3028	0.192643	0.31409	0.0738389	0.338209	0.218323	0.827177	0.894583	2897	147.584	27.923	108.848	21.0556	97.8593	35.4837	102.939	49.7193	122.721
ENSMUSG00000009418	Nav1	547.905	155.492	1630.33	236.613	1002.1	85.2992	1779.59	449.202	1239.98	1.57301	0.22445	7.0083	2.41e-12	2.2e-11	0.828788	0.222997	3.71659	0.000201932	0.000733097	3430.5	159.716	45.3264	475.246	68.9733	292.114	24.865	518.755	130.944	225.915
ENSMUSG00000009470	Tnpo1	3436.01	506.171	719.75	190.492	2863.26	1678.57	1149.02	899.328	2042.01	-2.25519	0.646058	-3.4907	0.000481761	0.00160572	-1.3172	0.645719	-2.03991	0.0413597	0.0882006	2815.5	1220.39	179.78	255.638	67.6583	1016.96	596.19	408.107	319.42	1118.68
ENSMUSG00000009471	Myod1	0.34045	0.589677	0	0	0	0	0	0	0.0851125	-0.92781	4.40746	-0.210509	0.833271	NA	0	4.40736	0	1	NA	1861	0.182939	0.31686	0	0	0	0	0	0	0.0914697
ENSMUSG00000009487	Otog	1.69756	2.1303	0.353284	0.611906	0	0	2.68932	3.07993	1.18504	-2.18681	2.28282	-0.95794	0.338093	0.484675	3.7701	2.23809	1.68451	0.0920823	0.173348	3558	0.47711	0.598735	0.0992929	0.17198	0	0	0.755851	0.865635	0.238555
ENSMUSG00000009535	Rnmt	2686.33	37.8916	3160.73	118.993	3183.5	265.11	3434.13	98.7325	3116.17	0.234593	0.098811	2.37416	0.0175888	0.0416246	0.109541	0.0983816	1.11343	0.265525	0.405028	1408.5	1907.22	26.9021	2244.04	84.4824	2260.21	188.221	2438.15	70.0976	2083.72
ENSMUSG00000009545	Kcnq1	2862.48	273.969	2392.28	97.4076	4275.02	699.881	3065.56	127.763	3148.83	-0.258919	0.134783	-1.92101	0.0547309	0.111626	-0.479699	0.134106	-3.577	0.000347557	0.00120705	294	9736.33	931.867	8137.01	331.318	14540.9	2380.55	10427.1	434.567	12138.6
ENSMUSG00000009549	Srp14	4345.46	794.323	3383.97	261.742	2001.23	129.891	2303.19	266.506	3008.46	-0.360733	0.152203	-2.37008	0.0177841	0.0420372	0.202751	0.153034	1.32487	0.185213	0.306314	676	6428.19	1175.03	5005.87	387.193	2960.4	192.147	3407.09	394.239	4694.3
ENSMUSG00000009551	6330409D20Rik	0	0	0	0	0.357789	0.619708	0	0	0.0894471	0	4.40746	0	1	NA	-1.3461	4.40736	-0.305421	0.760045	NA	925.5	0	0	0	0	0.386589	0.669593	0	0	0.193295
ENSMUSG00000009555	Cdk9	2384.77	448.227	2458.42	341.473	2037.59	306.395	4237.78	350.465	2779.64	0.0439738	0.167735	0.262162	0.793197	0.869292	1.05618	0.16749	6.30594	2.86e-10	2.18e-09	846	2818.87	529.819	2905.94	403.632	2408.5	362.17	5009.19	414.261	2613.69
ENSMUSG00000009563	Tor2a	1187.23	216.131	802.204	123.273	1188.98	215.065	1028.98	197.874	1051.85	-0.565383	0.196503	-2.87722	0.00401193	0.0111105	-0.208805	0.195754	-1.06667	0.28612	0.428909	859.5	1381.3	251.461	933.338	143.424	1383.34	250.221	1197.19	230.22	1382.32
ENSMUSG00000009566	Fpgs	9951.03	636.801	3452.5	275.09	13169.1	575.858	3796.02	43.3631	7592.15	-1.52718	0.10178	-15.0048	6.83e-51	5.93e-49	-1.79452	0.101438	-17.6908	4.94e-70	1.03e-67	761.5	13067.7	836.246	4533.81	361.248	17293.6	756.216	4984.93	56.9443	15180.6
ENSMUSG00000009569	Mrtfb	4402.66	441.482	1524.04	75.5868	3638.73	497.679	1360.87	207.454	2731.57	-1.53042	0.147461	-10.3785	3.11e-25	7.47e-24	-1.41883	0.147464	-9.62152	6.49e-22	1.27e-20	3241	1358.43	136.218	470.236	23.322	1122.72	153.557	419.892	64.0094	1240.57
ENSMUSG00000009575	Cbx5	2139.26	73.7831	1893.83	67.0776	1895.97	139.784	1699.89	84.0227	1907.24	-0.175879	0.102689	-1.71273	0.0867616	0.164663	-0.157537	0.10283	-1.53202	0.125517	0.223526	2403.5	890.061	30.6982	787.947	27.9083	788.836	58.1586	707.255	34.9585	839.448
ENSMUSG00000009580	Odam	0	0	0	0	0	0	0	0	0	NA	NA	NA	NA	NA	NA	NA	NA	NA	NA	1121	0	0	0	0	0	0	0	0	0
ENSMUSG00000009585	Apobec3	10.1722	4.48896	3.06051	3.47264	9.89922	4.35552	6.67878	1.78292	7.45267	-1.71784	0.851927	-2.01642	0.0437565	0.092258	-0.550875	0.765136	-0.71997	0.471544	0.618074	1455	6.9912	3.08519	2.10344	2.3867	6.80359	2.99349	4.59022	1.22538	6.89739
ENSMUSG00000009588	St6galnac1	0	0	0	0	0	0	0	0	0	NA	NA	NA	NA	NA	NA	NA	NA	NA	NA	2392	0	0	0	0	0	0	0	0	0
ENSMUSG00000009596	Taf7l	1.35622	1.56199	17.3719	4.16859	1.39516	1.58081	0	0	5.03083	3.67979	1.14735	3.20719	0.00134037	0.0041042	-3.21967	1.63424	-1.97013	0.048823	0.10162	1155	1.17422	1.35237	15.0406	3.60917	1.20793	1.36867	0	0	1.19107
ENSMUSG00000009614	Sardh	43.3968	34.3543	6.89918	1.96357	2.91395	2.53326	10.6252	10.0585	15.9588	-2.65101	0.804021	-3.29719	0.000976586	0.00307242	1.87572	0.916334	2.04698	0.0406602	0.0869121	745	58.2508	46.1131	9.26064	2.63566	3.91135	3.40034	14.262	13.5014	31.0811
ENSMUSG00000009621	Vav2	430.91	35.0726	509.345	71.7343	558.114	110.769	698.677	86.8559	549.261	0.240904	0.17799	1.35347	0.175906	0.292311	0.322371	0.175527	1.83659	0.0662709	0.131952	848	508.148	41.3592	600.643	84.5924	658.153	130.624	823.912	102.424	583.151
ENSMUSG00000009628	Tex15	2806.57	1018.77	9885.56	1545.21	3544.77	1179.79	4172.08	824.714	5102.25	1.8165	0.265894	6.83169	8.39e-12	7.26e-11	0.235116	0.265946	0.884075	0.376656	0.526004	3320	845.354	306.858	2977.58	465.425	1067.7	355.358	1256.65	248.408	956.528
ENSMUSG00000009630	Ppp2cb	985.36	28.4675	1871.66	52.7868	634.424	3.21564	1422.73	151.106	1228.54	0.925541	0.112178	8.25067	1.58e-16	2.05e-15	1.16592	0.114363	10.195	2.09e-24	4.89e-23	1469	670.769	19.3788	1274.1	35.9339	431.875	2.189	968.503	102.863	551.322
ENSMUSG00000009633	G0s2	3.72308	1.55258	0.706568	1.22381	1.09828	1.07423	0	0	1.38198	-2.40986	1.93788	-1.24355	0.213664	0.341161	-2.8379	2.14763	-1.32141	0.186365	0.307833	871	4.27449	1.78253	0.811215	1.40507	1.26094	1.23333	0	0	2.76771
ENSMUSG00000009640	Dmap1	8467.06	656.768	9504.9	565.841	7050.44	628.471	8045.83	871.684	8267.06	0.166826	0.12276	1.35896	0.174158	0.289998	0.190486	0.122841	1.55067	0.120981	0.21716	1085	7803.75	605.316	8760.28	521.513	6498.1	579.235	7415.51	803.396	7150.93
ENSMUSG00000009646	Pla2g12b	3.71192	2.06935	4.82357	4.33945	24.3057	2.81689	12.516	3.91318	11.3393	0.379453	0.806241	0.470645	0.637894	0.757621	-0.953063	0.623342	-1.52896	0.126276	0.224624	947.5	3.9176	2.18401	5.09084	4.5799	25.6525	2.97297	13.2095	4.13	14.785
ENSMUSG00000009647	Mcu	8672.28	2550.2	2685.72	352.655	4820.77	308.623	2261.68	323.691	4610.11	-1.69105	0.191884	-8.81286	1.22e-18	1.83e-17	-1.0918	0.19205	-5.68499	1.31e-08	8.26e-08	1368	6339.38	1864.18	1963.24	257.789	3523.95	225.601	1653.28	236.616	4931.67
ENSMUSG00000009654	Oit3	0.340671	0.59006	0.336684	0.583154	0	0	0.319093	0.552685	0.249112	0.0339776	4.40746	0.00770911	0.993849	NA	0.577446	4.40736	0.131019	0.895761	NA	1569.5	0.217057	0.375954	0.214517	0.371554	0	0	0.203309	0.352141	0.108529
ENSMUSG00000009670	Tex11	216.499	38.3151	2123.91	260.286	170.919	23.5819	583.796	53.3477	773.78	3.29389	0.167491	19.6661	4.21e-86	1.14e-83	1.77284	0.17282	10.2583	1.09e-24	2.59e-23	3250	66.6152	11.7893	653.51	80.0879	52.5905	7.25598	179.63	16.4147	59.6029
ENSMUSG00000009681	Bcr	1934.62	247.87	1326.32	145.055	1646.88	200.301	1540.98	531.155	1612.2	-0.544662	0.220127	-2.47431	0.0133495	0.0326132	-0.0955016	0.21996	-0.434178	0.664159	0.776797	846	2286.78	292.991	1567.76	171.46	1946.66	236.762	1821.48	627.843	2116.72
ENSMUSG00000009687	Fxyd5	6.45916	3.8871	8.88893	7.19039	0	0	6.91422	2.70041	5.56558	0.465991	0.919102	0.507006	0.61215	0.737306	5.12278	1.45791	3.51379	0.000441755	0.00150639	782.5	8.25452	4.96754	11.3597	9.189	0	0	8.83607	3.451	4.12726
ENSMUSG00000009731	Kcnd1	0.6809	1.17935	2.09455	1.07215	2.43253	3.32726	2.42737	2.84051	1.90884	1.62245	1.88031	0.862863	0.388213	0.536884	0.016127	1.64112	0.00982682	0.992159	0.997378	3019	0.225538	0.390644	0.69379	0.355133	0.805739	1.10211	0.804031	0.940878	0.515639
ENSMUSG00000009733	Tfcp2	1212.3	133.191	741.218	8.44271	1459.52	102.203	509.841	40.3824	980.72	-0.709859	0.126467	-5.61298	1.99e-08	1.22e-07	-1.51549	0.126857	-11.9465	6.77e-33	2.62e-31	1903	637.046	69.9901	389.5	4.43653	766.958	53.706	267.914	21.2204	702.002
ENSMUSG00000009734	Pou6f2	30.4481	12.2893	0.350433	0.606968	58.9893	14.5279	1.21509	1.05631	22.7507	-6.35262	1.26747	-5.01207	5.38e-07	2.77e-06	-5.71999	0.849269	-6.7352	1.64e-11	1.41e-10	960	31.7168	12.8014	0.365035	0.632259	61.4472	15.1332	1.26572	1.10032	46.582
ENSMUSG00000009739	Pou6f1	117.755	17.8435	186.79	25.1158	167.758	46.909	332.665	85.6386	201.242	0.665478	0.254425	2.61561	0.00890677	0.0227527	0.987416	0.247234	3.99385	6.5e-05	0.000254519	2523	46.6726	7.07233	74.0348	9.95474	66.4914	18.5925	131.853	33.9432	56.582
ENSMUSG00000009741	Ubp1	8084.19	925.324	6592.09	699.18	9957.38	884.288	8775.77	1653.85	8352.36	-0.294395	0.158809	-1.85377	0.063772	0.127247	-0.182187	0.158637	-1.14846	0.25078	0.387475	2320	3484.57	398.847	2841.42	301.371	4291.98	381.159	3782.66	712.864	3888.27
ENSMUSG00000009772	Nuak2	7.08295	5.006	11.8224	2.81745	5.90081	3.8663	15.9019	7.56973	10.177	0.735914	0.72001	1.02209	0.306739	0.450561	1.45483	0.723078	2.01199	0.0442208	0.0933279	1874	3.77959	2.67129	6.30862	1.50344	3.14878	2.06313	8.48556	4.03934	3.46418
ENSMUSG00000009828	Ick	585.296	61.3159	170.709	9.37531	712.365	9.02463	109.384	16.9741	394.438	-1.7781	0.155745	-11.4167	3.45e-30	1.13e-28	-2.70269	0.158641	-17.0365	4.4e-65	7.78e-63	2619	223.481	23.4119	65.1809	3.57973	271.999	3.44583	41.7654	6.48113	247.74
ENSMUSG00000009863	Sdhb	4630.54	687.113	8054.06	990.826	2763.93	62.7346	6914.25	883.581	5590.69	0.798579	0.147226	5.42418	5.82e-08	3.38e-07	1.32277	0.147616	8.96091	3.22e-19	5.26e-18	1142	4054.76	601.676	7052.59	867.624	2420.26	54.934	6054.51	773.714	3237.51
ENSMUSG00000009876	Cox4i2	457.972	127.294	822.024	97.3215	87.8055	11.9692	440.657	58.0123	452.115	0.844214	0.207004	4.07825	4.54e-05	0.000178958	2.32567	0.22432	10.3676	3.48e-25	8.56e-24	730	627.359	174.376	1126.06	133.317	120.281	16.3962	603.64	79.4688	373.82
ENSMUSG00000009894	Snap47	4252.68	211.539	6825.48	468.162	5810.54	543.359	6224.34	93.7623	5778.26	0.682516	0.107363	6.35709	2.06e-10	1.56e-09	0.0993856	0.107138	0.927643	0.353593	0.502666	659.5	6448.33	320.757	10349.5	709.874	8810.53	823.896	9437.96	142.172	7629.43
ENSMUSG00000009900	Wnt3a	0	0	0	0	0.740487	0.642368	0	0	0.185122	0	4.40746	0	1	NA	-2.27169	4.36549	-0.520376	0.602802	NA	2761	0	0	0	0	0.268195	0.232658	0	0	0.134098
ENSMUSG00000009905	Kdsr	1417.98	72.1618	1381.28	76.3702	1584.1	36.925	1227.15	109.861	1402.63	-0.0379018	0.111084	-0.341201	0.732952	0.827179	-0.367487	0.110765	-3.31772	0.00090755	0.00290855	2582	549.178	27.948	534.966	29.5779	613.516	14.3009	475.272	42.5486	581.347
ENSMUSG00000009907	Vps4b	2138.63	322.511	3105.59	202.119	3176.38	159.057	3338.56	167.915	2939.79	0.538095	0.128844	4.17632	2.96e-05	0.000120246	0.0718802	0.128259	0.560429	0.575187	0.706736	819	2611.27	393.786	3791.93	246.788	3878.36	194.209	4076.38	205.025	3244.82
ENSMUSG00000009927	Rps25	528.859	143.76	309.232	22.7471	159.401	6.1317	223.763	41.3857	305.314	-0.773885	0.21063	-3.67415	0.000238643	0.000839431	0.487823	0.219142	2.22606	0.0260099	0.058923	703	752.289	204.495	439.876	32.3572	226.744	8.7222	318.297	58.8701	489.517
ENSMUSG00000009941	Nxf2	19.597	10.8548	124.157	27.2401	13.8494	8.06099	29.6508	19.2141	46.8135	2.66243	0.513676	5.1831	2.18e-07	1.18e-06	1.07936	0.543949	1.9843	0.0472222	0.0987043	2345.5	8.35516	4.62791	52.9341	11.6138	5.90467	3.43679	12.6416	8.1919	7.12992
ENSMUSG00000009995	Taz	3424.42	234.067	3813.01	136.319	4581.95	632.183	3630.22	454.383	3862.4	0.155071	0.135154	1.14737	0.25123	0.386757	-0.335946	0.134893	-2.49046	0.012758	0.0315923	817	4191.46	286.496	4667.09	166.853	5608.26	773.786	4443.35	556.161	4899.86
ENSMUSG00000010021	Kif19a	9.49643	3.33102	17.3999	4.05386	2.27128	3.05197	15.4394	3.12541	11.1518	0.873082	0.616197	1.41689	0.156516	0.266383	2.81235	0.802566	3.50419	0.00045799	0.00155727	1833	5.18081	1.81725	9.4926	2.2116	1.23911	1.66501	8.42302	1.70508	3.20996
ENSMUSG00000010025	Aldh3a2	1098.99	196.449	1321.28	222.389	2400.68	307.073	1436.9	6.4851	1564.46	0.265545	0.166272	1.59705	0.110254	0.200825	-0.740337	0.164855	-4.49083	7.09e-06	3.2e-05	1401.5	784.152	140.171	942.763	158.679	1712.94	219.103	1025.26	4.62726	1248.55
ENSMUSG00000010044	Zmynd10	558.258	27.1646	218.561	31.0976	692.449	21.4447	547.552	13.5897	504.205	-1.35189	0.137433	-9.8367	7.82e-23	1.59e-21	-0.338643	0.128353	-2.63837	0.00833045	0.0217224	611	913.68	44.4592	357.71	50.8962	1133.31	35.0978	896.156	22.2417	1023.49
ENSMUSG00000010045	Tmem115	632.734	75.0578	1357.8	80.3991	721.116	54.9464	1860.55	127.87	1143.05	1.10162	0.130308	8.454	2.81e-17	3.87e-16	1.36764	0.129199	10.5856	3.48e-26	9.06e-25	2194	288.393	34.2105	618.87	36.645	328.676	25.0439	848.016	58.2815	308.534
ENSMUSG00000010047	Hyal2	3919.9	520.062	983.742	143.64	5774.33	442.388	1611.43	93.0598	3072.35	-1.99423	0.143791	-13.8689	9.78e-44	6.26e-42	-1.84137	0.142317	-12.9385	2.73e-38	1.44e-36	1532	2558.68	339.466	642.129	93.7595	3769.14	288.765	1051.85	60.744	3163.91
ENSMUSG00000010048	Ifrd2	312.47	39.4983	844.822	103.837	315.348	30.3845	1222.68	36.542	673.829	1.43538	0.147814	9.71076	2.71e-22	5.34e-21	1.95423	0.146975	13.2963	2.43e-40	1.44e-38	696	448.951	56.7504	1213.82	149.192	453.087	43.6558	1756.72	52.5028	451.019
ENSMUSG00000010051	Hyal1	8.8142	2.98148	6.87168	3.71152	2.79031	3.16162	3.98946	1.9927	5.61641	-0.355315	0.857348	-0.414435	0.678556	0.787849	0.473573	0.980859	0.482815	0.629227	0.749878	2078	4.24167	1.43479	3.30687	1.7861	1.34279	1.52147	1.91985	0.958951	2.79223
ENSMUSG00000010054	Tusc2	601.834	84.291	2181.87	168.774	648.955	80.2571	1782.58	379.51	1303.81	1.8581	0.173871	10.6867	1.17e-26	3.03e-25	1.45781	0.173831	8.3864	5.01e-17	6.91e-16	410	1467.89	205.588	5321.63	411.643	1582.82	195.749	4347.75	925.634	1525.35
ENSMUSG00000010057	Nprl2	4930.79	101.906	5913.7	116.055	5181.56	473.541	5161.08	505.804	5296.78	0.262247	0.11046	2.37414	0.0175899	0.0416246	-0.00578604	0.110429	-0.052396	0.958213	0.977556	829	5947.88	122.927	7133.53	139.993	6250.37	571.219	6225.67	610.138	6099.12
ENSMUSG00000010064	Slc38a3	0.340671	0.59006	1.38798	1.61056	1.40716	1.21916	0.288452	0.499613	0.856066	1.93077	2.4081	0.801782	0.422679	NA	-2.24857	2.41058	-0.932791	0.350928	NA	717	0.475134	0.822957	1.93582	2.24625	1.96256	1.70037	0.402304	0.69681	1.21885
ENSMUSG00000010066	Cacna2d2	9.52476	6.82315	10.0754	3.11672	3.4948	5.09136	4.62069	4.00165	6.92891	0.0815308	1.05123	0.0775575	0.93818	0.969817	0.408625	1.13859	0.358886	0.71968	0.820775	4328.5	2.20048	1.57633	2.32768	0.720047	0.807394	1.17624	1.0675	0.924488	1.50394
ENSMUSG00000010067	Rassf1	1331	118.911	2211.88	108.306	2105.99	67.6495	3409.87	17.252	2264.68	0.732883	0.103376	7.08948	1.35e-12	1.26e-11	0.695285	0.10178	6.83127	8.42e-12	7.45e-11	1684	790.38	70.6119	1313.47	64.3146	1250.59	40.1719	2024.86	10.2447	1020.48
ENSMUSG00000010080	Epn3	36.5579	4.22631	136.664	41.7617	20.7278	8.07984	690.148	170.417	221.024	1.90303	0.299422	6.3557	2.07e-10	1.57e-09	5.06262	0.319976	15.8219	2.2e-56	2.61e-54	1439	25.4051	2.93698	94.9715	29.0213	14.4043	5.6149	479.602	118.427	19.9047
ENSMUSG00000010086	Rnf112	0	0	0.336684	0.583154	0	0	0	0	0.084171	0.995765	4.40746	0.225927	0.821258	NA	0	4.40736	0	1	NA	1001	0	0	0.336348	0.582571	0	0	0	0	0
ENSMUSG00000010095	Slc3a2	5354.28	232.11	5668.65	260.488	8347.03	1271.77	5855.88	426.843	6306.46	0.0823073	0.128533	0.640358	0.52194	0.660689	-0.51139	0.128263	-3.98704	6.69e-05	0.000261512	812	6593.94	285.85	6981.09	320.798	10279.6	1566.22	7211.68	525.668	8436.76
ENSMUSG00000010097	Nxf1	6020.63	945.712	7942.43	239.613	8572.22	1368.77	8494.45	683.102	7757.43	0.399648	0.148585	2.68969	0.00715182	0.0187004	-0.0131521	0.148412	-0.0886192	0.929385	0.95902	578.5	10407.3	1634.77	13729.4	414.197	14818	2366.08	14683.6	1180.82	12612.7
ENSMUSG00000010110	Stx5a	19745.1	2263.15	10736.4	139.824	23866.7	2901.97	11705	327.851	16513.3	-0.879002	0.121982	-7.20597	5.76e-13	5.61e-12	-1.02785	0.121894	-8.43235	3.39e-17	4.72e-16	1025	19263.6	2207.95	10474.5	136.414	23284.5	2831.19	11419.5	319.854	21274.1
ENSMUSG00000010122	Slc47a1	10.8569	6.51921	57.5341	2.51205	29.7002	2.19392	35.3976	2.81008	33.3722	2.40749	0.402934	5.97489	2.3e-09	1.56e-08	0.257672	0.355695	0.724418	0.468809	0.615429	1732.5	6.26661	3.76289	33.2087	1.44996	17.143	1.26633	20.4315	1.62198	11.7048
ENSMUSG00000010136	Pifo	0	0	0	0	0	0	0	0	0	NA	NA	NA	NA	NA	NA	NA	NA	NA	NA	927.5	0	0	0	0	0	0	0	0	0
ENSMUSG00000010142	Tnfrsf13b	13.8547	4.64485	7.98602	6.00553	15.7622	6.86713	31.0166	8.23934	17.1549	-0.796762	0.611101	-1.30381	0.192297	0.313647	0.977322	0.546756	1.78749	0.0738578	0.144586	662	20.9285	7.01639	12.0635	9.07179	23.81	10.3733	46.8529	12.4461	22.3692
ENSMUSG00000010154	Spire2	519.495	135.62	433.735	56.5152	893.299	75.073	508.777	52.2249	588.827	-0.259924	0.186971	-1.39018	0.164474	0.277183	-0.811296	0.184182	-4.40487	1.06e-05	4.66e-05	2244	231.504	60.4369	193.286	25.185	398.083	33.455	226.728	23.2731	314.794
ENSMUSG00000010175	Prox1	107.96	62.3389	1102.61	93.3852	73.1734	7.88468	1484.13	161.088	691.967	3.35139	0.264647	12.6636	9.4e-37	4.43e-35	4.34288	0.271203	16.0134	1.03e-57	1.31e-55	3285	32.8646	18.9768	335.649	28.4278	22.275	2.40021	451.789	49.0375	27.5698
ENSMUSG00000010205	Raver1	11.1712	4.66433	5.24091	3.72249	11.937	1.04607	5.20314	1.57556	8.38808	-1.09738	0.716005	-1.53264	0.125365	0.223369	-1.19514	0.696659	-1.71553	0.0862484	0.164389	3470	3.21937	1.34419	1.51035	1.07276	3.44007	0.301461	1.49946	0.454053	3.32972
ENSMUSG00000010277	2610507B11Rik	2157.11	731.856	6734.1	1686.16	5106.08	575.055	4936.08	1174.84	4733.34	1.64233	0.245397	6.69253	2.19e-11	1.82e-10	-0.0488122	0.245054	-0.19919	0.842114	0.903646	802	2689.67	912.538	8396.63	2102.44	6366.68	717.026	6154.71	1464.89	4528.18
ENSMUSG00000010290	AI597479	2973.17	573.881	1072.85	183.558	3859.45	109.061	1236.95	257.66	2285.61	-1.47042	0.185493	-7.92708	2.24e-15	2.68e-14	-1.64229	0.184834	-8.88523	6.38e-19	1.02e-17	3458	859.795	165.957	310.252	53.0821	1116.09	31.5387	357.707	74.5113	987.944
ENSMUSG00000010307	Tmem86a	601.218	19.5829	867.224	66.3887	503.854	74.3784	975.703	148.633	737	0.528676	0.155212	3.40616	0.000658837	0.00214322	0.952337	0.155488	6.12482	9.08e-10	6.56e-09	1199.5	501.224	16.3259	722.988	55.3469	420.053	62.0078	813.424	123.912	460.639
ENSMUSG00000010311	Optc	0.675322	0.584906	1.70002	2.0948	0	0	6.71356	2.89769	2.27222	1.33938	1.72928	0.77453	0.438618	0.585647	5.07439	1.73226	2.92934	0.00339679	0.00968182	1579	0.427689	0.370428	1.07664	1.32666	0	0	4.25178	1.83514	0.213845
ENSMUSG00000010342	Tex14	1039.64	303.85	2271.9	243.552	1124.95	96.8459	1277.16	123.537	1428.41	1.12773	0.194855	5.78754	7.14e-09	4.58e-08	0.183084	0.195187	0.937993	0.348248	0.496871	601	1729.84	505.574	3780.21	405.244	1871.79	161.141	2125.06	205.552	1800.82
ENSMUSG00000010358	Ifi35	6.43552	4.60897	4.85157	0.573454	5.38248	1.6342	1.85187	0.956713	4.63036	-0.407365	0.884013	-0.460813	0.644933	0.763364	-1.51544	0.983981	-1.54011	0.123534	0.220674	1117	5.76143	4.1262	4.3434	0.513388	4.81869	1.46303	1.6579	0.856502	5.29006
ENSMUSG00000010362	Rdm1	137.219	16.7888	150.681	6.72076	124.753	26.5695	152.697	24.5392	141.338	0.135397	0.215289	0.62891	0.529408	0.667607	0.290379	0.21511	1.34991	0.177046	0.295571	795	172.602	21.118	189.536	8.45378	156.922	33.4208	192.072	30.867	164.762
ENSMUSG00000010376	Nedd8	5001.35	1137.77	4004.49	421.064	1943.14	143.995	2803.02	402.617	3438	-0.320653	0.17656	-1.81612	0.069352	0.136594	0.528542	0.177334	2.98048	0.00287793	0.00833423	516	9692.54	2204.98	7760.63	816.016	3765.77	279.059	5432.21	780.265	6729.16
ENSMUSG00000010392	Gosr1	1268.31	146.937	1348.16	40.7559	1547.18	67.4609	1154.13	54.8185	1329.44	0.0879694	0.116441	0.755486	0.449957	0.596642	-0.423236	0.116009	-3.6483	0.000263978	0.000936548	2350	539.704	62.5265	573.685	17.343	658.375	28.7068	491.117	23.327	599.04
ENSMUSG00000010406	Mrpl52	441.237	154.897	376.923	74.8506	121.929	23.79	380.725	67.4376	330.204	-0.227008	0.260795	-0.870447	0.384056	0.532955	1.64238	0.268706	6.1122	9.83e-10	7.06e-09	418	1055.59	370.567	901.729	179.069	291.696	56.914	910.826	161.334	673.644
ENSMUSG00000010435	Spaca7	0.675543	0.585102	0	0	0	0	0	0	0.168886	-1.82039	4.36822	-0.416734	0.676873	NA	0	4.40736	0	1	NA	762	0.886539	0.76785	0	0	0	0	0	0	0.443269
ENSMUSG00000010453	Kansl3	1675.68	263.119	3704.26	236.007	2202.91	54.1413	5204.63	61.2397	3196.87	1.14432	0.124264	9.20882	3.3e-20	5.65e-19	1.24042	0.123612	10.0348	1.07e-23	2.39e-22	2177	769.721	120.863	1701.54	108.409	1011.9	24.8697	2390.73	28.1303	890.81
ENSMUSG00000010461	Eya4	18.2653	3.47735	12.427	3.41506	29.7371	3.08148	17.4878	5.5075	19.4793	-0.553408	0.473951	-1.16765	0.242948	0.377159	-0.761333	0.431814	-1.7631	0.077883	0.150982	2851.5	6.40552	1.21948	4.35805	1.19764	10.4286	1.08065	6.13284	1.93144	8.41705
ENSMUSG00000010476	Ebf3	4.76227	3.29441	4.13696	2.69922	8.17279	4.69304	5.26442	0.447502	5.58411	-0.197688	0.924613	-0.213806	0.830698	0.896223	-0.644579	0.857103	-0.752043	0.452025	0.599824	3730	1.27675	0.88322	1.1091	0.72365	2.1911	1.25819	1.41137	0.119974	1.73392
ENSMUSG00000010492	Uckl1os	5.77826	3.3042	4.87673	4.30508	2.83922	1.53651	10.1763	4.79525	5.91763	-0.245536	0.918528	-0.267315	0.789227	0.866615	1.8408	0.944863	1.94822	0.0513888	0.106137	569	10.1551	5.80703	8.5707	7.56604	4.98985	2.70037	17.8845	8.4275	7.57248
ENSMUSG00000010505	Myt1	279.221	33.8878	264.089	29.743	385.886	53.2987	317.042	81.6042	311.559	-0.0801982	0.20454	-0.392091	0.694991	0.799777	-0.283906	0.200915	-1.41306	0.157637	0.269354	1281.5	217.886	26.4438	206.078	23.2096	301.12	41.5908	247.399	63.6787	259.503
ENSMUSG00000010517	Faf1	4401.6	798.928	8338.99	905.583	6524.03	887.37	6862.57	526.118	6531.8	0.921807	0.157335	5.85887	4.66e-09	3.05e-08	0.0730006	0.157188	0.464416	0.64235	0.76014	1132	3888.34	705.767	7366.6	799.985	5763.28	783.895	6062.34	464.769	4825.81
ENSMUSG00000010529	Gm266	0	0	0	0	0	0	0.288452	0.499613	0.0721129	0	4.40746	0	1	NA	0.577427	4.40736	0.131014	0.895764	NA	1215	0	0	0	0	0	0	0.237409	0.411204	0
ENSMUSG00000010538	Tsacc	526.357	120.654	440.789	50.1522	210.288	35.9299	348.559	58.72	381.498	-0.255609	0.206343	-1.23876	0.215435	0.343427	0.729115	0.211771	3.44295	0.000575406	0.00192232	584	901.296	206.6	754.776	85.877	360.082	61.5238	596.848	100.548	630.689
ENSMUSG00000010554	Mettl16	686.171	112.012	1069.84	62.5179	1033.54	71.3281	1142.89	185.509	983.11	0.640598	0.160206	3.99858	6.37e-05	0.000245834	0.145446	0.158751	0.916193	0.359566	0.508876	1407.5	487.51	79.582	760.098	44.4177	734.312	50.6771	812	131.801	610.911
ENSMUSG00000010592	Dazl	31569	3892.32	13554.5	383.116	29765.5	1579.48	8227.92	376.873	20779.2	-1.21974	0.112801	-10.8132	2.98e-27	8.04e-26	-1.85504	0.112892	-16.432	1.13e-60	1.64e-58	971	32511.8	4008.57	13959.3	394.558	30654.5	1626.65	8473.66	388.129	31583.1
ENSMUSG00000010601	Apol7a	0	0	0	0	0	0	0.638186	1.10537	0.159546	0	4.40746	0	1	NA	1.65611	4.35439	0.380332	0.703699	NA	1431	0	0	0	0	0	0	0.445972	0.772446	0
ENSMUSG00000010607	Pigyl	2927.43	838.688	1980.77	280.392	1484.37	97.3446	1503.96	385.863	1974.13	-0.563501	0.217734	-2.58803	0.00965266	0.0244381	0.0187162	0.218397	0.0856981	0.931706	0.960518	685.5	4270.5	1223.47	2889.52	409.032	2165.38	142.005	2193.96	562.893	3217.94
ENSMUSG00000010608	Rbm25	13043.3	2541.36	4950.74	325.72	7404.62	1001.55	4617.52	197.105	7504.05	-1.3976	0.152713	-9.15181	5.6e-20	9.42e-19	-0.681224	0.152805	-4.45813	8.27e-06	3.69e-05	776.5	16797.6	3272.84	6375.72	419.472	9535.89	1289.83	5946.58	253.838	13166.7
ENSMUSG00000010609	Psen2	4887.22	455.61	6116.09	920.023	4851.19	101.814	5449.03	773.851	5325.88	0.32363	0.143773	2.25097	0.0243871	0.0556973	0.167489	0.143773	1.16496	0.244037	0.379305	1462	3342.83	311.635	4183.37	629.29	3318.19	69.6402	3727.1	529.31	3330.51
ENSMUSG00000010651	Acaa1b	277.104	26.4405	136.24	3.71972	256.004	38.7774	102.05	13.807	192.85	-1.02422	0.186841	-5.48178	4.21e-08	2.49e-07	-1.33301	0.18897	-7.05406	1.74e-12	1.64e-11	1134.5	244.252	23.3058	120.089	3.27873	225.654	34.1802	89.9517	12.1701	234.953
ENSMUSG00000010660	Plcd1	18.5652	9.65091	9.60925	5.6739	8.44315	3.8072	16.7268	5.61437	13.3361	-0.946108	0.628789	-1.50465	0.132414	0.233169	0.994828	0.637972	1.55936	0.118911	0.214241	2681.5	6.92343	3.59907	3.58354	2.11594	3.14867	1.4198	6.23785	2.09374	5.03605
ENSMUSG00000010663	Fads1	53.2152	14.0897	39.5296	2.18746	32.5147	10.6279	23.102	4.03647	37.0903	-0.428726	0.344549	-1.24431	0.213385	0.340804	-0.487909	0.368097	-1.32549	0.185008	0.306105	885.5	60.0962	15.9116	44.6409	2.47031	36.719	12.0021	26.0892	4.55841	48.4076
ENSMUSG00000010721	Lmbr1	2141.35	403.346	1942.65	181.738	2223.83	79.5307	1018.56	133.672	1831.6	-0.140573	0.15814	-0.888919	0.374047	0.522894	-1.12584	0.158799	-7.08975	1.34e-12	1.29e-11	2274	941.666	177.373	854.287	79.92	977.939	34.9739	447.916	58.7829	959.803
ENSMUSG00000010751	Tnfrsf22	3.39892	5.04217	9.45466	5.56402	1.46898	0.716617	3.92817	3.34392	4.56268	1.4756	1.13488	1.30022	0.193525	0.315255	1.4258	1.2918	1.10373	0.26971	0.409909	2039	1.66696	2.47286	4.63691	2.7288	0.720439	0.351455	1.92652	1.63998	1.1937
ENSMUSG00000010755	Cars	3784.39	326.554	5184.34	126.367	4603.96	698.382	4637.67	552.813	4552.59	0.454078	0.139289	3.25996	0.00111426	0.00346668	0.0104786	0.139159	0.0752998	0.939976	0.965433	592	6392.56	551.611	8757.32	213.458	7776.95	1179.7	7833.9	933.806	7084.76
ENSMUSG00000010760	Phlda2	134.195	24.5586	12.7471	4.74009	139.271	21.8324	29.9715	5.76777	79.0462	-3.39004	0.343866	-9.85861	6.29e-23	1.29e-21	-2.21211	0.285046	-7.76053	8.46e-15	9.77e-14	376	356.902	65.3155	33.9017	12.6066	370.402	58.0648	79.7113	15.3398	363.652
ENSMUSG00000010796	Asz1	4806.94	927.882	5985.19	515.897	5366.33	953.869	6032.66	897.524	5547.78	0.316301	0.177681	1.78016	0.07505	0.146019	0.16887	0.177596	0.950865	0.341673	0.48983	694	6926.43	1337.01	8624.19	743.367	7732.47	1374.45	8692.59	1293.26	7329.45
ENSMUSG00000010797	Wnt2	1.01599	0.00985943	8.36497	4.70509	6.18387	1.78934	14.6102	6.08597	7.54375	3.03903	1.07071	2.83833	0.00453502	0.0124322	1.25177	0.726497	1.72303	0.084884	0.162311	2255	0.450551	0.00437225	3.70952	2.08652	2.74229	0.793497	6.479	2.69888	1.59642
ENSMUSG00000010803	Gabra1	2.3615	2.09983	0.673368	1.16631	0.382699	0.662853	0	0	0.854392	-1.79975	2.71884	-0.661954	0.508001	NA	-1.34611	2.96731	-0.453646	0.650084	NA	843	2.8013	2.4909	0.798776	1.38352	0.453972	0.786303	0	0	1.62764
ENSMUSG00000010825	Grid2ip	1.01041	1.00466	3.15441	2.14461	1.04937	1.03758	1.61642	1.74199	1.70765	1.63549	1.61262	1.01418	0.310497	0.454986	0.611881	1.65458	0.369811	0.711523	0.814759	3459	0.292112	0.290449	0.911941	0.620007	0.303373	0.299964	0.467309	0.503612	0.297742
ENSMUSG00000010830	Kdelr3	5.06367	4.40743	3.12406	1.07149	8.27152	3.02895	8.95161	7.78051	6.35271	-0.698826	1.03664	-0.674128	0.50023	0.642197	0.116508	0.92739	0.12563	0.900025	0.940289	1411	3.58871	3.12362	2.21407	0.759387	5.86217	2.14667	6.34416	5.51418	4.72544
ENSMUSG00000010841	Cfap97d1	0	0	0	0	0	0	0	0	0	NA	NA	NA	NA	NA	NA	NA	NA	NA	NA	608	0	0	0	0	0	0	0	0	0
ENSMUSG00000010911	Apip	1736.28	324.342	1610.62	118.139	1028.47	32.0456	1305.18	190.396	1420.14	-0.108269	0.159038	-0.680775	0.496014	0.639232	0.343484	0.160054	2.14605	0.0318692	0.0705056	669.5	2593.4	484.453	2405.71	176.459	1536.18	47.8649	1949.49	284.385	2064.79
ENSMUSG00000010914	Pdhx	7571.34	786.292	4622.76	125.905	11180.2	1406.03	6297.36	166.548	7417.92	-0.711805	0.122938	-5.78998	7.04e-09	4.52e-08	-0.828091	0.122573	-6.75589	1.42e-11	1.23e-10	2078	3643.57	378.389	2224.62	60.5895	5380.28	676.626	3030.49	80.1483	4511.93
ENSMUSG00000010936	Vac14	7315.61	716.432	11796.4	844.748	10080.2	883.019	9904.69	808.274	9774.22	0.689276	0.122125	5.644	1.66e-08	1.03e-07	-0.025358	0.122027	-0.207807	0.83538	0.899292	2837	2578.64	252.532	4158.07	297.761	3553.11	311.251	3491.25	284.904	3065.87
ENSMUSG00000011008	Mcoln2	0	0	0.336684	0.583154	0	0	2.60153	3.7814	0.734554	0.995769	3.4341	0.289965	0.771843	NA	3.71403	3.25994	1.1393	0.25458	NA	855	0	0	0.393783	0.682051	0	0	3.04273	4.42269	0
ENSMUSG00000011034	Slc5a1	1.02179	1.02201	1.37709	0.556887	2.96195	2.56947	3.15193	3.88114	2.12819	0.438325	1.66889	0.262645	0.792824	0.869119	0.131165	1.41653	0.0925956	0.926225	0.956615	4104	0.248975	0.249029	0.335547	0.135694	0.721722	0.62609	0.768015	0.945696	0.485349
ENSMUSG00000011096	Akt1s1	2026.21	503.858	978.096	88.5362	1178.44	303.097	932.713	231.419	1278.86	-1.05065	0.233641	-4.49685	6.9e-06	3.06e-05	-0.336829	0.234019	-1.43932	0.15006	0.258982	792.5	2556.74	635.784	1234.19	111.718	1486.99	382.456	1176.92	292.011	2021.86
ENSMUSG00000011114	Tbrg1	1893.98	120.55	3831.13	231.891	1971.96	347.689	3450.62	555.175	2786.92	1.01634	0.158172	6.42554	1.31e-10	1.01e-09	0.807326	0.158142	5.10508	3.31e-07	1.76e-06	1872.5	1011.47	64.3792	2046	123.84	1053.12	185.682	1842.79	296.489	1032.29
ENSMUSG00000011118	Panx3	0	0	0	0	0	0	0	0	0	NA	NA	NA	NA	NA	NA	NA	NA	NA	NA	1078	0	0	0	0	0	0	0	0	0
ENSMUSG00000011148	Adssl1	144.183	20.6726	167.646	29.48	188.266	38.8562	171.029	61.1847	167.781	0.21791	0.263529	0.826891	0.408299	0.557178	-0.142226	0.260131	-0.546748	0.584552	0.714687	1169.5	123.286	17.6765	143.348	25.2074	160.98	33.2246	146.241	52.317	142.133
ENSMUSG00000011154	Cfap161	0	0	2.07795	1.04822	0.382699	0.662853	0.231308	0.400637	0.67299	3.47517	2.61295	1.32998	0.183525	NA	-0.384345	2.80492	-0.137025	0.891011	NA	1142.5	0	0	1.81878	0.917481	0.334966	0.580178	0.202458	0.350667	0.167483
ENSMUSG00000011158	Brf1	1781.26	132.657	2477.85	139.558	2012.62	145.221	2404.76	259.712	2169.12	0.476229	0.122242	3.8958	9.79e-05	0.000366693	0.256681	0.121952	2.10476	0.035312	0.0769585	792	2249.07	167.497	3128.6	176.209	2541.19	183.36	3036.32	327.919	2395.13
ENSMUSG00000011171	Vipr2	3.34872	5.80014	7.53415	6.10448	24.9853	3.15249	4.39079	3.04324	10.0647	1.16753	1.00836	1.15785	0.246927	0.381904	-2.50643	0.934634	-2.68172	0.00732437	0.0193194	662.5	5.05466	8.75494	11.3723	9.21431	37.7136	4.75848	6.62761	4.59357	21.3841
ENSMUSG00000011179	Odc1	1907.19	219.776	3171.86	312.111	3144.7	55.5165	3273.43	267.008	2874.3	0.733766	0.125733	5.83591	5.35e-09	3.48e-08	0.0580045	0.125016	0.463977	0.642664	0.760399	662.5	2878.78	331.738	4787.71	471.111	4746.71	83.7985	4941.03	403.031	3812.75
ENSMUSG00000011254	Thg1l	1058.05	232.695	516.588	24.9764	663.935	80.8341	537.226	156.986	693.951	-1.03435	0.216797	-4.77105	1.83e-06	8.79e-06	-0.304158	0.217149	-1.40069	0.161306	0.274318	1011	1046.54	230.163	510.968	24.7047	656.711	79.9546	531.381	155.278	851.627
ENSMUSG00000011256	Adam19	2.04314	2.0427	6.88258	2.97253	2.60507	2.90675	5.31329	5.15901	4.21102	1.7573	1.19397	1.47182	0.14107	0.245648	1.04144	1.17336	0.887565	0.374775	0.52417	1281.5	1.59434	1.59399	5.37072	2.31957	2.03283	2.26824	4.14615	4.02576	1.81358
ENSMUSG00000011257	Pabpc4	6861.36	1069.97	3357.68	207.906	5692.88	625.208	2458.71	457.192	4592.66	-1.03103	0.161013	-6.40339	1.52e-10	1.16e-09	-1.21154	0.161172	-7.51703	5.6e-14	5.99e-13	2859.5	2399.5	374.181	1174.22	72.7071	1990.86	218.643	859.838	159.885	2195.18
ENSMUSG00000011263	Exoc3l2	12.1805	1.63166	14.5685	1.17534	17.7631	1.54649	17.7315	1.96694	15.5609	0.257265	0.482592	0.53309	0.593971	0.723337	0.00210514	0.447783	0.00470125	0.996249	1	3108	3.91909	0.524986	4.68741	0.378167	5.71529	0.497585	5.70512	0.632863	4.81719
ENSMUSG00000011267	Zfp296	11131.8	1275.66	4177.17	234.617	12098.2	1305.4	5807	544.159	8303.53	-1.41406	0.130539	-10.8325	2.41e-27	6.53e-26	-1.05878	0.130256	-8.12842	4.35e-16	5.59e-15	1084.5	10264.4	1176.26	3851.7	216.336	11155.5	1203.69	5354.55	501.76	10710
ENSMUSG00000011305	Plin5	70.5158	19.5781	128.156	40.0375	133.265	7.97795	145.769	33.4697	119.427	0.861289	0.284258	3.02996	0.00244589	0.00708729	0.129584	0.273512	0.473776	0.63566	0.754597	1986	35.5064	9.85804	64.5299	20.1599	67.1024	4.01709	73.3982	16.8528	51.3044
ENSMUSG00000011306	Sugp1	1796.61	109.002	2123.85	214.831	1589.47	132.136	1639.25	214.387	1787.29	0.241506	0.134667	1.79336	0.0729161	0.142578	0.0440993	0.135027	0.326596	0.743973	0.83967	2681	670.128	40.6573	792.185	80.1311	592.863	49.2861	611.43	79.9652	631.496
ENSMUSG00000011349	Dmrtc2	0.681342	1.18012	3.82492	0.6885	3.77717	4.80455	5.27411	5.53614	3.38938	2.4932	1.61015	1.54843	0.121518	0.217499	0.482683	1.29541	0.372612	0.709437	0.813143	1619	0.420841	0.728919	2.36252	0.425263	2.33302	2.96761	3.25763	3.41948	1.37693
ENSMUSG00000011350	Gm5893	0	0	0	0	0	0	0	0	0	NA	NA	NA	NA	NA	NA	NA	NA	NA	NA	1281	0	0	0	0	0	0	0	0	0
ENSMUSG00000011382	Dhdh	19.3483	8.81218	33.7704	8.4338	37.6628	4.07651	14.7593	5.4801	26.3852	0.803261	0.439774	1.82653	0.0677704	0.133911	-1.36828	0.44183	-3.09686	0.00195585	0.00584831	1925	10.051	4.57775	17.5431	4.38119	19.5651	2.11767	7.66717	2.84681	14.8081
ENSMUSG00000011427	Zfp790	410.424	57.4092	735.448	12.5728	848.758	112.373	802.82	46.9648	699.363	0.841277	0.145773	5.77113	7.87e-09	5.02e-08	-0.0801691	0.141999	-0.564576	0.572362	0.704398	3356	122.296	17.1064	219.144	3.74638	252.908	33.4842	239.219	13.9943	187.602
ENSMUSG00000011463	Cpb1	321.734	109.515	12.4298	3.88326	329.36	62.6265	89.5067	20.5922	188.258	-4.69059	0.358261	-13.0927	3.63e-39	1.95e-37	-1.87877	0.277524	-6.76974	1.29e-11	1.12e-10	581	553.76	188.495	21.3938	6.68375	566.885	107.791	154.056	35.4427	560.322
ENSMUSG00000011486	Slc25a41	1.70336	2.9503	0.353284	0.611906	0.357789	0.619708	0.576903	0.999226	0.747833	-2.19159	3.04106	-0.720665	0.471115	NA	0.558321	3.13791	0.177928	0.85878	NA	1198.5	1.42124	2.46166	0.294772	0.51056	0.29853	0.51707	0.481354	0.83373	0.859885
ENSMUSG00000011589	Fsd1	2499.74	294.321	3461.03	527.702	4424.5	508.126	3564.65	834.779	3487.48	0.469462	0.180665	2.59853	0.00936251	0.0237974	-0.311875	0.18023	-1.73043	0.083554	0.160259	411	6082.1	716.109	8421	1283.95	10765.2	1236.32	8673.11	2031.09	8423.65
ENSMUSG00000011632	Pinlyp	3096.19	597.294	2470.22	210.38	2048.48	106.647	2528.35	305.808	2535.81	-0.325784	0.156233	-2.08524	0.0370474	0.0798684	0.303614	0.156483	1.94024	0.0523509	0.107827	843	3672.82	708.534	2930.27	249.561	2429.99	126.509	2999.23	362.762	3051.41
ENSMUSG00000011658	Fuz	84.1728	33.6823	112.288	23.6927	55.9911	5.42504	52.9089	9.78412	76.3402	0.416379	0.308102	1.35143	0.176557	0.293172	-0.0786342	0.323277	-0.243241	0.807819	0.881774	1164	72.3134	28.9367	96.4674	20.3546	48.1024	4.66069	45.4543	8.40561	60.2079
ENSMUSG00000011751	Sptbn4	71.3347	57.8384	72.1447	21.0428	29.6649	10.6991	88.0642	5.70107	65.3021	0.0166541	0.443367	0.0375628	0.970036	0.993697	1.56684	0.456742	3.43048	0.000602518	0.0020047	4740	15.0495	12.2022	15.2204	4.43941	6.25841	2.2572	18.5789	1.20276	10.654
ENSMUSG00000011752	Pgam1	42.3482	2.74381	66.2438	18.9503	37.9558	13.9128	67.4634	9.56866	53.5028	0.647103	0.327595	1.97531	0.0482326	0.100058	0.822343	0.328916	2.50016	0.0124136	0.0308201	617	68.6357	4.44702	107.364	30.7137	61.5167	22.5492	109.341	15.5084	65.0762
ENSMUSG00000011831	Evi5	7033.55	764.033	3499.45	259.493	7651.69	295.747	3112.89	260.83	5324.4	-1.00718	0.120521	-8.35689	6.44e-17	8.59e-16	-1.29772	0.120434	-10.7754	4.5e-27	1.25e-25	974	7221.3	784.428	3592.86	266.419	7855.95	303.642	3195.99	267.793	7538.63
ENSMUSG00000011832	Evi5l	1250.38	30.6002	2037.32	110.358	1314.93	52.1209	2541.97	215.747	1786.15	0.70439	0.107243	6.56819	5.09e-11	4.1e-10	0.950824	0.1067	8.91118	5.05e-19	8.13e-18	1598	782.466	19.149	1274.92	69.06	822.857	32.6163	1590.72	135.01	802.662
ENSMUSG00000011837	Snapc2	1442.38	233.55	2985.79	259.063	1189.24	95.7068	4079.4	341.484	2424.2	1.04972	0.142357	7.37385	1.66e-13	1.69e-12	1.77848	0.142519	12.4789	9.73e-36	4.56e-34	1073	1344.25	217.661	2782.66	241.438	1108.33	89.1955	3801.86	318.252	1226.29
ENSMUSG00000011877	Git1	4603.38	379.795	5860.25	234.747	5288.43	460.615	6375.2	142.541	5531.81	0.348278	0.108279	3.2165	0.00129763	0.00398533	0.269582	0.108082	2.49424	0.0126227	0.0313066	1217.5	3781.01	311.947	4813.34	192.811	4343.68	378.328	5236.3	117.077	4062.35
ENSMUSG00000011884	Gltp	2752.37	63.6506	2740.87	428.319	2525.02	224.61	2695.43	517.55	2678.42	-0.00595966	0.158537	-0.0375916	0.970013	0.993697	0.0940598	0.158521	0.593359	0.552941	0.688201	944	2915.65	67.4265	2903.46	453.728	2674.81	237.934	2855.33	548.252	2795.23
ENSMUSG00000011958	Bnip2	1739.06	115.395	1865.47	51.7064	2011.86	124.889	2468.86	38.2676	2021.31	0.101311	0.10086	1.00447	0.315151	0.460066	0.295523	0.0999531	2.95662	0.00311035	0.00894408	810.5	2145.66	142.375	2301.63	63.7957	2482.25	154.088	3046.1	47.2148	2313.96
ENSMUSG00000011960	Ccnt1	2018.66	351.487	2230.63	220.015	2003.67	116.482	2072.33	194.8	2081.32	0.143942	0.14821	0.971206	0.331446	0.477934	0.0488112	0.148156	0.329459	0.741809	0.838205	899	2245.45	390.975	2481.24	244.733	2228.78	129.569	2305.15	216.685	2237.11
ENSMUSG00000012017	Scarf2	4.41514	4.13705	5.87538	1.03511	1.45606	1.63199	2.25461	1.0778	3.5003	0.414452	1.03179	0.401683	0.687917	0.794522	0.623236	1.24891	0.499025	0.617762	0.741079	3308	1.33468	1.25062	1.77611	0.312912	0.440165	0.493346	0.681562	0.325816	0.887424
ENSMUSG00000012042	4930579F01Rik	0	0	0	0	0	0	0	0	0	NA	NA	NA	NA	NA	NA	NA	NA	NA	NA	1598	0	0	0	0	0	0	0	0	0
ENSMUSG00000012076	Brms1l	1319.02	59.1189	1208.55	77.0728	1669.33	164.117	1626.24	79.8108	1455.78	-0.126091	0.115936	-1.0876	0.276774	0.41686	-0.0376209	0.114537	-0.328462	0.742563	0.838729	511	2581.25	115.693	2365.06	150.827	3266.78	321.168	3182.47	156.185	2924.01
ENSMUSG00000012114	Med15	8504.47	1072.53	9896.81	511.237	12191.2	652.861	10147.5	353.997	10185	0.218713	0.114233	1.91462	0.0555416	0.113005	-0.264655	0.114073	-2.32005	0.020338	0.0475415	946.5	8985.18	1133.15	10456.2	540.135	12880.3	689.764	10721	374.007	10932.7
ENSMUSG00000012117	Dhdds	1868.79	214.29	3666.75	188.615	2697.75	239.913	3459.45	490.92	2923.18	0.972356	0.1396	6.96532	3.28e-12	2.96e-11	0.358675	0.139146	2.57769	0.00994628	0.0253896	2038	916.973	105.147	1799.19	92.5491	1323.72	117.72	1697.47	240.883	1120.35
ENSMUSG00000012123	Crybg2	43.6652	3.24544	60.0222	19.4605	22.8402	12.6676	31.8748	18.0065	39.6006	0.459799	0.439535	1.0461	0.295514	0.438481	0.463939	0.465019	0.997677	0.318436	0.464628	650	67.1772	4.99299	92.3418	29.9393	35.1387	19.4886	49.0382	27.7023	51.1579
ENSMUSG00000012126	Ubxn11	56.2586	20.8515	125.246	14.0085	48.4393	22.6787	78.6235	30.5514	77.1417	1.15507	0.364064	3.1727	0.00151029	0.00457058	0.697104	0.370506	1.88149	0.0599048	0.120979	701	80.2548	29.7453	178.667	19.9836	69.1003	32.3519	112.159	43.5826	74.6775
ENSMUSG00000012187	Mogat1	3.73446	2.13924	2.75132	1.53042	2.20946	1.20469	7.11075	3.00082	3.9515	-0.434085	1.02554	-0.423275	0.672095	0.782977	1.71346	1.01315	1.69123	0.0907938	0.171413	797.5	4.6827	2.68244	3.44993	1.91902	2.77049	1.51058	8.9163	3.76279	3.7266
ENSMUSG00000012211	Tex22	0	0	0	0	0	0	1.18859	1.49846	0.297147	0	4.40746	0	1	NA	2.56731	4.30451	0.596423	0.550892	NA	932.5	0	0	0	0	0	0	1.27462	1.60693	0
ENSMUSG00000012282	Wnt8a	181.874	48.8224	236.171	34.2935	180.464	33.5118	400.976	32.0344	249.871	0.37696	0.215446	1.74968	0.0801742	0.154273	1.15293	0.212403	5.42802	5.7e-08	3.36e-07	1746	104.166	27.9624	135.264	19.6412	103.359	19.1935	229.654	18.3473	103.762
ENSMUSG00000012296	Tjap1	2080.28	245.797	1734.59	60.0414	1924.6	130.429	1782.24	115.687	1880.43	-0.262131	0.120769	-2.17052	0.0299678	0.0665251	-0.110313	0.120615	-0.914585	0.36041	0.509694	588	3537.88	418.022	2949.98	102.111	3273.13	221.817	3031.02	196.746	3405.51
ENSMUSG00000012350	Ehf	2627.59	605.518	869.654	78.1248	8967.15	880.304	2245.54	377.63	3677.48	-1.59517	0.177924	-8.96545	3.09e-19	4.92e-18	-1.99769	0.175789	-11.3641	6.31e-30	2.05e-28	810.5	3241.94	747.092	1072.99	96.3909	11063.7	1086.12	2770.56	465.923	7152.83
ENSMUSG00000012396	Nanog	0	0	0.336684	0.583154	0.382699	0.662853	0.319093	0.552685	0.259619	0.995765	4.40746	0.225927	0.821258	NA	-0.384342	4.40736	-0.0872046	0.930509	NA	2011	0	0	0.167421	0.289982	0.190303	0.329614	0.158674	0.274831	0.0951513
ENSMUSG00000012405	Rpl15	1174.4	59.9164	1080.07	97.0635	883.25	99.7017	1026.23	44.9282	1040.99	-0.120951	0.126674	-0.954818	0.33967	0.486373	0.217474	0.127269	1.70877	0.0874928	0.166227	802	1464.33	74.7087	1346.72	121.027	1101.31	124.316	1279.59	56.0202	1282.82
ENSMUSG00000012422	Tmem167	1567	240.342	1559.26	103.675	1094.45	74.1712	1477.59	99.0874	1424.58	-0.00699935	0.136852	-0.0511456	0.95921	0.986228	0.433203	0.137468	3.1513	0.00162548	0.00494147	1541	1016.87	155.965	1011.85	67.2775	710.221	48.1319	958.852	64.3007	863.546
ENSMUSG00000012428	Steap4	126.728	54.5727	60.35	24.0647	1863.94	330.269	128.734	32.7513	544.938	-1.06907	0.324432	-3.2952	0.000983528	0.00309306	-3.85317	0.304398	-12.6583	1.01e-36	4.91e-35	3155	40.1673	17.2972	19.1284	7.62747	590.789	104.681	40.803	10.3808	315.478
ENSMUSG00000012429	Mplkip	533.799	69.5503	391.293	50.66	305.232	5.85099	438.366	11.6853	417.173	-0.447457	0.150029	-2.98248	0.00285922	0.0081724	0.521681	0.152109	3.42966	0.00060434	0.00201048	2672	199.775	26.0293	146.442	18.9596	114.234	2.18974	164.059	4.37323	157.004
ENSMUSG00000012443	Kif11	4174.46	1241.85	2407.79	262.672	7252.29	830.697	2708.87	284.044	4135.85	-0.793946	0.191699	-4.14164	3.45e-05	0.000138483	-1.4207	0.191307	-7.42628	1.12e-13	1.16e-12	3973	1050.71	312.571	606.038	66.1143	1825.39	209.086	681.82	71.4937	1438.05
ENSMUSG00000012483	Rpa3	1225.29	291.111	167.445	23.7525	512.626	51.0731	169.657	13.5573	518.755	-2.87071	0.194994	-14.722	4.66e-49	3.72e-47	-1.59365	0.194998	-8.17266	3.02e-16	3.92e-15	676	1812.56	430.638	247.7	35.1368	758.323	75.5519	250.972	20.0551	1285.44
ENSMUSG00000012519	Mlkl	12.5386	2.41935	17.6451	4.36431	20.206	9.73976	16.7993	4.54408	16.7973	0.494134	0.528452	0.935059	0.349758	0.49668	-0.248152	0.503805	-0.492555	0.622327	0.744362	1327.5	9.44528	1.82248	13.292	3.28761	15.2211	7.33692	12.6549	3.42304	12.3332
ENSMUSG00000012520	Phox2b	0.334872	0.580014	0.700867	1.21394	0	0	0.576903	0.999226	0.40316	0.943339	4.08162	0.231119	0.817223	NA	1.52492	4.07905	0.373843	0.708521	NA	2095	0.159843	0.276857	0.334543	0.579445	0	0	0.275371	0.476957	0.0799216
ENSMUSG00000012535	Tnpo3	1354.61	224.664	2627.12	200.51	1662.14	162.711	2273.83	157.015	1979.42	0.955499	0.143391	6.66358	2.67e-11	2.21e-10	0.451765	0.143091	3.15718	0.00159303	0.00485031	3086	438.952	72.8012	851.302	64.9741	538.607	52.7254	736.822	50.8796	488.779
ENSMUSG00000012609	Ttll5	2003.61	507.368	2442.36	385.607	3834.65	385.286	1862.98	67.6793	2535.9	0.285552	0.178654	1.59835	0.109964	0.200391	-1.04153	0.178266	-5.84259	5.14e-09	3.41e-08	2410	831.374	210.526	1013.43	160.003	1591.14	159.87	773.022	28.0827	1211.26
ENSMUSG00000012640	Zfp715	2536.94	795.901	4201.33	450.402	2198.84	115.304	3250.4	180.376	3046.88	0.727702	0.194828	3.7351	0.000187644	0.000670282	0.563798	0.195013	2.89108	0.00383925	0.0108065	907	2797.07	877.509	4632.12	496.584	2424.3	127.127	3583.68	198.871	2610.69
ENSMUSG00000012705	Retn	5.42019	1.56886	4.79607	4.24703	0.34579	0.598925	5.75909	2.61937	4.08029	-0.171831	1.05114	-0.163471	0.870148	0.921688	3.87559	1.52119	2.54774	0.0108425	0.0274191	1006.5	5.38519	1.55873	4.7651	4.2196	0.343556	0.595057	5.72189	2.60246	2.86437
ENSMUSG00000012777	Acp4	94.9304	16.9693	273.288	52.5964	128.93	35.7972	240.421	45.4559	184.393	1.52627	0.252247	6.05069	1.44e-09	9.97e-09	0.900299	0.248651	3.62074	0.000293766	0.00103525	1454	65.2891	11.6707	187.956	36.1736	88.673	24.6198	165.351	31.2627	76.981
ENSMUSG00000012819	Cdh23	10.8357	1.54726	11.8057	2.53452	14.3797	4.56006	46.3588	19.2622	20.845	0.122602	0.531647	0.230607	0.81762	0.886343	1.68522	0.470328	3.58307	0.000339576	0.00118158	3734.5	2.90151	0.414314	3.16127	0.678677	3.85051	1.22106	12.4137	5.1579	3.37601
ENSMUSG00000012848	Rps5	4220.1	779.668	3987.98	148.497	1936.37	134.07	2879.37	276.42	3255.95	-0.0815815	0.146139	-0.558246	0.576676	0.708177	0.572307	0.146969	3.89407	9.86e-05	0.000375526	769.5	5484.21	1013.21	5182.56	192.979	2516.4	174.23	3741.87	359.221	4000.3
ENSMUSG00000012889	Podnl1	26.4281	4.56093	28.9227	15.3806	2.17255	0.112963	36.104	5.21453	23.4068	0.128457	0.450056	0.285426	0.775318	0.857633	4.05392	0.716858	5.65512	1.56e-08	9.77e-08	2550.5	10.3619	1.78825	11.34	6.03044	0.851815	0.0442905	14.1557	2.04451	5.60687
ENSMUSG00000013033	Adgrl1	1346.93	417.077	1858.87	390.056	748.94	286.647	1571.24	711.717	1381.5	0.464747	0.44802	1.03734	0.299579	0.442739	1.06897	0.448539	2.38322	0.017162	0.0409905	5397.5	249.547	77.2722	344.395	72.2661	138.757	53.1074	291.106	131.86	194.152
ENSMUSG00000013076	Amotl1	1216.64	179.54	835.829	58.5127	1809.08	54.0697	1237.63	172.106	1274.8	-0.541566	0.145582	-3.72001	0.000199214	0.000708079	-0.547601	0.143658	-3.81183	0.000137943	0.000513289	1873.5	649.396	95.8313	446.133	31.2318	965.613	28.8602	660.6	91.8635	807.504
ENSMUSG00000013083	2200002J24Rik	2.03779	1.03072	2.08365	1.06555	0.357789	0.619708	0.319093	0.552685	1.19958	0.032515	1.62555	0.0200024	0.984041	0.996479	-0.384344	2.17366	-0.176819	0.859651	0.915542	589	3.45974	1.74995	3.53761	1.80908	0.607451	1.05214	0.541754	0.938345	2.03359
ENSMUSG00000013089	Etv5	110.964	31.4895	252.239	31.2965	201.876	47.2858	788.037	123.184	338.279	1.18468	0.238351	4.9703	6.68e-07	3.4e-06	1.96563	0.228196	8.61379	7.07e-18	1.04e-16	489	226.921	64.3956	515.826	64.001	412.834	96.6989	1611.53	251.911	319.877
ENSMUSG00000013091	Tmem190	0	0	0	0	0	0	0.231308	0.400637	0.057827	0	4.40746	0	1	NA	0.577427	4.40736	0.131014	0.895764	NA	498.5	0	0	0	0	0	0	0.464008	0.803686	0
ENSMUSG00000013150	Gfod2	303.038	28.223	659.167	94.2551	471.615	51.8111	876.574	107.815	577.598	1.12133	0.164445	6.81883	9.18e-12	7.9e-11	0.894331	0.160882	5.55892	2.71e-08	1.66e-07	951	318.652	29.6772	693.13	99.1115	495.915	54.4806	921.739	113.37	407.283
ENSMUSG00000013155	Enkd1	672.766	103.616	465.883	28.3954	521.322	24.7142	580.214	39.1597	560.046	-0.529854	0.144056	-3.6781	0.000234973	0.000827768	0.153314	0.143535	1.06813	0.285461	0.428083	1620.5	415.16	63.941	287.494	17.5226	321.705	15.2509	358.046	24.1652	368.432
ENSMUSG00000013158	4933405L10Rik	5.08107	5.11031	4.49024	2.98196	3.88859	2.56216	3.24253	2.24872	4.17561	-0.177002	1.13208	-0.156351	0.875756	0.925402	-0.297926	1.16478	-0.255778	0.798122	0.876112	1097	4.63179	4.65845	4.0932	2.71828	3.54475	2.33561	2.95581	2.04988	4.08827
ENSMUSG00000013160	Atp6v0d1	3430.65	191.165	3553.21	221.35	3312.13	103.6	3320.35	162.265	3404.09	0.050593	0.0994601	0.508676	0.610979	0.73646	0.00375358	0.0994301	0.0377509	0.969886	0.983619	1064	3224.3	179.666	3339.49	208.036	3112.91	97.3687	3120.63	152.505	3168.6
ENSMUSG00000013236	Ptprs	4313.14	543.595	8802.47	847.589	6093.34	751.497	6380.71	281.265	6397.41	1.02913	0.135705	7.58356	3.36e-14	3.65e-13	0.0665771	0.135592	0.49101	0.62342	0.745142	738	5844.37	736.579	11927.5	1148.49	8256.56	1018.29	8645.95	381.118	7050.46
ENSMUSG00000013275	Slc41a1	1534.98	284.934	2054.23	448.883	2275.2	88.6832	1160.25	190.596	1756.16	0.420233	0.187156	2.24537	0.0247447	0.0563978	-0.970896	0.187214	-5.18603	2.15e-07	1.17e-06	553	2775.73	515.252	3714.71	811.723	4114.28	160.367	2098.1	344.658	3445
ENSMUSG00000013338	Fer1l4	1.36268	2.36024	6.26991	2.18646	1.1481	1.98856	6.76789	6.18875	3.88714	2.20481	1.37282	1.60604	0.108265	0.197876	2.61736	1.41818	1.84558	0.0649533	0.129792	1420	0.959637	1.66214	4.41543	1.53976	0.808518	1.40039	4.76612	4.35827	0.884078
ENSMUSG00000013353	4931406B18Rik	0	0	0.353284	0.611906	0.715577	1.23942	3.05868	4.15424	1.03189	0.99577	2.89908	0.343478	0.731239	0.826063	2.09109	2.62087	0.797859	0.424952	NA	1872	0	0	0.18872	0.326873	0.382253	0.662081	1.63391	2.21915	0.191126
ENSMUSG00000013367	Iglon5	0	0	1.0513	1.82091	0	0	0.288452	0.499613	0.334938	2.49085	4.32728	0.575616	0.564875	NA	0.577451	4.40736	0.13102	0.89576	NA	1692	0	0	0.621336	1.07619	0	0	0.17048	0.295279	0
ENSMUSG00000013415	Igf2bp1	9.12565	6.16324	12.5725	9.41328	24.8478	4.15779	47.1909	36.0106	23.4342	0.459308	0.750161	0.612279	0.540353	0.677552	0.927352	0.68604	1.35175	0.176457	0.294795	690	13.2256	8.93223	18.221	13.6424	36.0113	6.02578	68.3926	52.1892	24.6185
ENSMUSG00000013418	B4galnt2	92.9763	37.3782	81.6302	17.4765	68.3623	9.18729	85.3524	11.7126	82.0803	-0.187566	0.313985	-0.597373	0.550258	0.685918	0.321358	0.316177	1.01638	0.309446	0.454787	1722	53.9932	21.7062	47.4043	10.149	39.6994	5.33525	49.5659	6.80177	46.8463
ENSMUSG00000013419	Zfp651	217.035	48.0948	573.207	114.929	195.444	3.22067	899.975	155.476	471.415	1.40112	0.207485	6.75288	1.45e-11	1.23e-10	2.20353	0.207468	10.6211	2.38e-26	6.33e-25	1999	108.572	24.0594	286.747	57.4933	97.7708	1.61114	450.213	77.7769	103.171
ENSMUSG00000013465	Nelfb	1582.09	204.04	2457.63	87.0546	1936.62	291.925	3038.88	67.0428	2253.81	0.635364	0.138392	4.59105	4.41e-06	2.01e-05	0.649769	0.137817	4.71471	2.42e-06	1.16e-05	682.5	2318.09	298.96	3600.92	127.553	2837.54	427.729	4452.58	98.2313	2577.81
ENSMUSG00000013483	Card14	209.468	28.1702	2038.01	165.593	242.185	18.3546	2310.99	240.159	1200.16	3.28214	0.146674	22.3771	6.58e-111	3.35e-108	3.25402	0.145455	22.3714	7.48e-111	5.21e-108	3649.5	57.3962	7.71892	558.434	45.3742	66.3612	5.02935	633.235	65.8059	61.8787
ENSMUSG00000013495	Tmem175	2838.59	616.036	7175.25	420.68	5272.79	963.762	6450.46	813.215	5434.27	1.33782	0.175708	7.61386	2.66e-14	2.92e-13	0.290861	0.175378	1.65848	0.0972208	0.181451	1748.5	1623.44	352.323	4103.66	240.595	3015.61	551.194	3689.14	465.093	2319.52
ENSMUSG00000013523	Bcas1	740.704	62.05	1370.14	50.3739	1155.65	155.773	1440.59	156.305	1176.77	0.887339	0.140202	6.32902	2.47e-10	1.85e-09	0.317999	0.138687	2.29292	0.0218526	0.0507169	1014	730.477	61.1933	1351.22	49.6784	1139.69	153.622	1420.7	154.147	935.084
ENSMUSG00000013539	Tango2	843.953	99.0317	1211.64	38.9554	1353.11	181.247	1241.8	122.11	1162.62	0.521687	0.143109	3.64537	0.000267004	0.000931535	-0.124073	0.141686	-0.875695	0.381196	0.530563	632	1335.37	156.696	1917.16	61.6383	2140.99	286.783	1964.87	193.212	1738.18
ENSMUSG00000013562	4833413E03Rik	0.34045	0.589677	0.336684	0.583154	0	0	0	0	0.169284	0.0339776	4.40746	0.00770911	0.993849	NA	0	4.40736	0	1	NA	1091	0.312053	0.540492	0.308601	0.534513	0	0	0	0	0.156027
ENSMUSG00000013584	Aldh1a2	169.92	26.867	49.5263	12.0819	841.783	84.0092	80.5645	9.8567	285.448	-1.77812	0.222518	-7.99089	1.34e-15	1.62e-14	-3.38438	0.197174	-17.1644	4.9e-66	8.94e-64	2264	75.0529	11.867	21.8756	5.33655	371.812	37.1065	35.585	4.35366	223.433
ENSMUSG00000013593	Ndufs2	4762.04	409.792	11454	371.255	5358.9	441.957	9431.25	750.912	7751.54	1.26617	0.113605	11.1454	7.54e-29	2.26e-27	0.815579	0.113567	7.18151	6.89e-13	6.76e-12	730	6523.34	561.359	15690.3	508.568	7340.96	605.42	12919.5	1028.65	6932.15
ENSMUSG00000013611	Snx31	3.72998	4.13483	8.90553	6.28331	3.03668	4.36325	5.81483	0.788152	5.37176	1.25858	1.10279	1.14127	0.253758	0.389945	0.959597	1.13947	0.842141	0.399709	0.548623	1387	2.68925	2.98113	6.42072	4.53015	2.18939	3.14582	4.19238	0.568242	2.43932
ENSMUSG00000013622	Atraid	1274.09	145.398	2144.46	194.452	1131.37	109.142	1709.91	202.117	1564.96	0.751278	0.141867	5.29565	1.19e-07	6.62e-07	0.596001	0.142277	4.18901	2.8e-05	0.000115961	695	1833.22	209.205	3085.56	279.787	1627.87	157.039	2460.3	290.816	1730.55
ENSMUSG00000013629	Cad	2030.58	293.178	3470.92	334.956	2371.36	228.73	1871.47	98.2199	2436.08	0.773336	0.138172	5.59689	2.18e-08	1.33e-07	-0.341436	0.138438	-2.46634	0.0136501	0.0335188	765	2654.35	383.24	4537.14	437.851	3099.82	298.993	2446.37	128.392	2877.08
ENSMUSG00000013643	Lypd8	2.02039	2.00932	0.700867	1.21394	0	0	1.79059	1.55329	1.12796	-1.53366	2.35417	-0.651467	0.514745	0.654398	3.17921	2.42255	1.31234	0.189405	0.31179	1156	1.74774	1.73817	0.606286	1.05012	0	0	1.54895	1.34368	0.873869
ENSMUSG00000013646	Sh3bp5l	246.718	44.3591	499.243	46.1589	236.251	29.0176	564.485	38.7877	386.674	1.01728	0.168191	6.04836	1.46e-09	1.01e-08	1.25469	0.167933	7.47134	7.94e-14	8.4e-13	2977	82.8748	14.9006	167.7	15.5052	79.3586	9.74728	189.615	13.0291	81.1167
ENSMUSG00000013653	1810065E05Rik	4.07513	2.05947	0.706568	1.22381	2.88813	1.22208	1.9968	0.776954	2.41666	-2.54557	1.46664	-1.73565	0.0826258	0.158241	-0.553848	1.22379	-0.452567	0.65086	0.766843	926	4.40079	2.22405	0.763033	1.32161	3.11893	1.31974	2.15637	0.839043	3.75986
ENSMUSG00000013662	Atad1	14735.9	1708.51	6256.48	275.115	15618.1	547.354	6536.53	303.125	10786.7	-1.23591	0.110673	-11.1673	5.9e-29	1.79e-27	-1.25662	0.110556	-11.3664	6.15e-30	2e-28	2600.5	5666.55	656.993	2405.88	105.793	6005.79	210.48	2513.57	116.564	5836.17
ENSMUSG00000013663	Pten	2689.45	424.513	3957.64	567.279	2087.17	267.001	3093.49	556.904	2956.94	0.557277	0.177151	3.14577	0.00165649	0.00498027	0.567793	0.177446	3.1998	0.00137521	0.00423938	4086	658.21	103.895	968.584	138.835	510.811	65.3454	757.095	136.296	584.511
ENSMUSG00000013668	4933402N03Rik	0	0	0	0	0	0	0	0	0	NA	NA	NA	NA	NA	NA	NA	NA	NA	NA	1826	0	0	0	0	0	0	0	0	0
ENSMUSG00000013698	Pea15a	19.678	6.27172	29.173	5.02481	9.67959	5.64981	15.4239	5.89608	18.4886	0.568227	0.502645	1.13047	0.258277	0.395025	0.671916	0.554081	1.21267	0.225257	0.356878	1015	19.3872	6.17904	28.7419	4.95055	9.53654	5.56631	15.196	5.80894	14.4619
ENSMUSG00000013701	Timm23	285.284	22.598	237.117	22.2467	184.898	14.2536	234.551	16.1304	235.462	-0.26667	0.15824	-1.68523	0.0919444	0.172739	0.344452	0.161466	2.13328	0.0329019	0.0724587	716	398.442	31.5615	331.169	31.0708	258.237	19.9073	327.585	22.5284	328.339
ENSMUSG00000013707	Tnfaip8l2	0	0	1.057	1.05986	0	0	0	0	0.26425	2.49805	4.32688	0.577334	0.563714	NA	0	4.40736	0	1	NA	1122	0	0	0.942069	0.94462	0	0	0	0	0
ENSMUSG00000013736	Trnt1	3869.11	471.228	3992.16	204.958	5276.92	642.642	4191.51	158.948	4332.43	0.0451337	0.129153	0.34946	0.726744	0.822585	-0.332217	0.128837	-2.57857	0.00992098	0.0253347	1091.5	3544.77	431.725	3657.5	187.776	4834.56	588.77	3840.14	145.624	4189.66
ENSMUSG00000013766	Ly6g6e	239.719	53.2923	144.838	21.1708	144.335	38.1422	189.986	18.7086	179.719	-0.726602	0.234943	-3.09267	0.00198366	0.00586777	0.398669	0.235704	1.6914	0.0907605	0.171363	625.5	383.243	85.1996	231.556	33.8462	230.751	60.9788	303.734	29.9099	306.997
ENSMUSG00000013787	Ehmt2	827.227	79.3257	543.946	171.997	685.925	78.3466	387.184	107.88	611.07	-0.605163	0.234065	-2.58545	0.00972515	0.0246012	-0.82467	0.234961	-3.50982	0.000448403	0.00152708	1078	767.372	73.586	504.588	159.552	636.294	72.6777	359.169	100.075	701.833
ENSMUSG00000013822	Elof1	13505.5	3191.37	7643.72	1118.1	9059.55	403.354	7809.87	1199.86	9504.67	-0.821175	0.181139	-4.5334	5.8e-06	2.6e-05	-0.214142	0.18117	-1.182	0.237207	0.371343	864	15631.4	3693.71	8846.9	1294.1	10485.6	466.844	9039.2	1388.73	13058.5
ENSMUSG00000013833	Med16	1986.34	326.681	3200.79	121.241	1911.27	287.744	2300.93	183.956	2349.83	0.688306	0.150351	4.57798	4.69e-06	2.13e-05	0.267792	0.150574	1.77848	0.0753247	0.147009	903	2199.71	361.773	3544.62	134.265	2116.58	318.654	2548.1	203.716	2158.14
ENSMUSG00000013846	St3gal1	8.11121	2.97254	4.50114	1.17337	15.493	10.6256	16.9013	12.3652	11.2517	-0.84977	0.791172	-1.07407	0.282793	0.423886	0.127388	0.679807	0.187388	0.851356	0.910208	2626	3.08881	1.13196	1.71407	0.446827	5.89984	4.04632	6.43613	4.70876	4.49432
ENSMUSG00000013858	Tmem259	1386.16	174.665	1398.41	119.436	1143.04	88.3792	1262.66	67.0369	1297.57	0.0128619	0.130888	0.0982668	0.92172	0.956978	0.143363	0.131251	1.09229	0.274708	0.415745	2225	622.994	78.5013	628.498	53.6791	513.727	39.721	567.489	30.1289	568.361
ENSMUSG00000013878	Rnf170	1453.32	289.779	1384.13	22.6915	2143.7	307.911	1026.22	93.2496	1501.84	-0.0704072	0.162359	-0.433652	0.664541	0.778147	-1.06291	0.162088	-6.5576	5.47e-11	4.46e-10	1013	1434.67	286.06	1366.37	22.4003	2116.19	303.959	1013.05	92.0529	1775.43
ENSMUSG00000013921	Clip3	145.885	18.4011	626.423	76.1802	170.412	7.4057	520.648	37.1885	365.842	2.10183	0.161652	13.0022	1.19e-38	6.19e-37	1.61256	0.160265	10.0619	8.14e-24	1.83e-22	634	230.103	29.0238	988.048	120.158	268.788	11.6809	821.212	58.657	249.445
ENSMUSG00000013928	Thap8	60.5134	21.3973	109.139	9.73973	39.2165	6.25024	41.7767	7.25489	62.6614	0.850348	0.298469	2.84904	0.0043852	0.0120526	0.088122	0.322291	0.273424	0.784528	0.868388	1184	51.1093	18.072	92.1784	8.22612	33.122	5.27892	35.2844	6.12744	42.1157
ENSMUSG00000013936	Myl2	15.9161	3.58363	6.56249	1.40796	17.3804	0.903703	10.5832	3.57785	12.6106	-1.2753	0.575863	-2.21459	0.0267882	0.0603676	-0.694993	0.524245	-1.3257	0.184938	0.306031	471	33.7921	7.60856	13.9331	2.9893	36.9011	1.91869	22.4696	7.59628	35.3466
ENSMUSG00000013973	Dedd	3638.3	164.522	1941.48	35.257	4163.77	289.122	2321.7	128.341	3016.32	-0.906108	0.100859	-8.98393	2.61e-19	4.17e-18	-0.842886	0.100192	-8.4127	4.01e-17	5.55e-16	1227.5	2963.99	134.03	1581.66	28.7226	3392.07	235.537	1891.41	104.555	3178.03
ENSMUSG00000013974	Mcemp1	22.104	15.8966	2.03385	2.66465	13.6254	8.82416	1.70421	1.52748	9.86687	-3.42423	0.997625	-3.43239	0.000598297	0.00196224	-3.02336	1.00578	-3.00598	0.00264723	0.00771685	1494	14.7952	10.6403	1.36135	1.78357	9.1201	5.9064	1.1407	1.02241	11.9576
ENSMUSG00000013997	Nit1	866.343	98.8891	1066.44	17.6378	1103.15	53.2277	1012.49	53.2464	1012.11	0.299773	0.119957	2.499	0.0124544	0.0306597	-0.123953	0.118981	-1.04179	0.29751	0.441958	1364.5	634.916	72.4728	781.561	12.9262	808.464	39.0089	742.026	39.0226	721.69
ENSMUSG00000014030	Pax5	87.9897	34.6835	9.6505	3.38973	213.794	122.084	82.022	65.2559	98.3639	-3.18672	0.746838	-4.26695	1.98e-05	8.24e-05	-1.38212	0.69691	-1.98321	0.0473441	0.0989156	1007.5	87.3347	34.4253	9.57866	3.36449	212.202	121.175	81.4114	64.7701	149.768
ENSMUSG00000014039	Prdm15	211.677	9.53761	545.713	15.8316	144.577	15.9682	386.644	23.2131	322.153	1.36643	0.141823	9.63476	5.7e-22	1.1e-20	1.41962	0.148922	9.53266	1.53e-21	2.93e-20	1095	193.312	8.71015	498.368	14.458	132.034	14.5828	353.1	21.1992	162.673
ENSMUSG00000014074	Rnf168	5334.34	156.724	2503.72	78.9275	3918.31	764.387	3125.81	159.19	3720.55	-1.09124	0.135623	-8.04614	8.54e-16	1.05e-14	-0.326313	0.135468	-2.40877	0.0160062	0.0385407	3932	1356.65	39.8586	636.756	20.0731	996.518	194.401	794.967	40.4857	1176.58
ENSMUSG00000014075	Tctex1d2	677.92	159.208	260.901	29.3957	271.406	29.9163	214.644	25.4071	356.218	-1.37714	0.196013	-7.02575	2.13e-12	1.96e-11	-0.336352	0.200234	-1.6798	0.0929972	0.174807	838	808.973	189.986	311.338	35.0784	323.873	35.6997	256.139	30.3188	566.423
ENSMUSG00000014077	Chp1	1395.02	134.284	1302.04	198.069	2437.48	92.6754	1683.56	249.965	1704.52	-0.0997153	0.152219	-0.655078	0.512418	0.652379	-0.533527	0.150882	-3.53605	0.00040616	0.00139464	738	1890.26	181.957	1764.28	268.387	3302.82	125.576	2281.25	338.707	2596.54
ENSMUSG00000014104	Sval2	0	0	0	0	0	0	0	0	0	NA	NA	NA	NA	NA	NA	NA	NA	NA	NA	541	0	0	0	0	0	0	0	0	0
ENSMUSG00000014158	Trpv4	67.7503	16.2781	109.839	12.4006	148.518	18.3691	274.517	56.304	150.156	0.697384	0.246107	2.83367	0.00460174	0.0125826	0.888168	0.225343	3.9414	8.1e-05	0.000312768	2455.5	27.5912	6.62926	44.7319	5.05014	60.4839	7.48078	111.797	22.9298	44.0376
ENSMUSG00000014164	Klhl3	252.465	43.0481	586.497	54.1375	263.833	12.646	517.39	94.4792	405.046	1.21608	0.177469	6.85235	7.26e-12	6.32e-11	0.971685	0.177342	5.47917	4.27e-08	2.55e-07	7010	36.0149	6.14096	83.6658	7.7229	37.6366	1.804	73.8074	13.4778	36.8258
ENSMUSG00000014177	Tvp23b	9398.58	595.147	6209.98	420.259	8602.07	343.11	6066.46	312.973	7569.27	-0.597839	0.101649	-5.88138	4.07e-09	2.68e-08	-0.503757	0.101611	-4.95768	7.13e-07	3.65e-06	695	13523.1	856.327	8935.22	604.69	12377.1	493.683	8728.72	450.321	12950.1
ENSMUSG00000014195	Dnajc7	7757.81	530.836	4618.52	1090.41	4805.69	1971.34	5043.36	801.143	5556.35	-0.748192	0.246037	-3.04097	0.00235817	0.00685673	0.069549	0.246088	0.282618	0.777469	0.863247	812.5	9548.08	653.336	5684.33	1342.04	5914.7	2426.27	6207.21	986.022	7731.39
ENSMUSG00000014198	Zfp385c	7.44837	7.17223	0	0	3.25974	2.83862	0.982376	1.04581	2.92262	-5.28281	1.91386	-2.7603	0.00577491	0.015468	-1.67414	1.72584	-0.970043	0.332025	0.479205	822.5	9.05577	8.72004	0	0	3.96321	3.45121	1.19438	1.2715	6.50949
ENSMUSG00000014226	Cacybp	1594.69	94.3067	3079.02	205.472	681.11	51.7394	2118.59	147.604	1868.35	0.949272	0.113779	8.34311	7.24e-17	9.61e-16	1.63673	0.116832	14.0093	1.37e-44	9.86e-43	589	2707.45	160.113	5227.53	348.849	1156.38	87.8428	3596.93	250.6	1931.92
ENSMUSG00000014232	Cluap1	1122.29	234.704	757.022	25.9614	685.27	80.4801	652.478	30.5072	804.265	-0.568015	0.159256	-3.56668	0.000361534	0.00123399	-0.0700205	0.160534	-0.436171	0.662713	0.775602	803	1397.62	292.284	942.742	32.3305	853.387	100.224	812.55	37.9915	1125.51
ENSMUSG00000014243	Zswim7	1381.18	238.043	2510.49	244.676	697.592	32.3001	1634.91	319.537	1556.04	0.862175	0.16972	5.07999	3.77e-07	1.99e-06	1.22856	0.17159	7.15987	8.08e-13	7.87e-12	732	1886.86	325.195	3429.64	334.257	952.995	44.1258	2233.49	436.526	1419.93
ENSMUSG00000014245	Pigl	288.639	58.9195	421.916	18.8293	196.667	37.1036	261.855	27.2219	292.269	0.547643	0.19006	2.88142	0.00395884	0.0109772	0.411605	0.194985	2.11096	0.0347761	0.0759582	1373.5	210.148	42.8974	307.183	13.709	143.187	27.0139	190.648	19.8194	176.668
ENSMUSG00000014294	Ndufa2	3146.13	964.597	1742.1	232.004	1247.85	128.018	1282.32	239.027	1854.6	-0.852691	0.216812	-3.93286	8.39e-05	0.000317955	0.0393063	0.217777	0.180489	0.856769	0.913581	572	5500.23	1686.36	3045.62	405.602	2181.56	223.807	2241.82	417.88	3840.89
ENSMUSG00000014301	Pam16	342.358	50.8734	257.944	16.5168	150.508	13.4777	226.547	15.0664	244.339	-0.408278	0.165999	-2.45952	0.0139125	0.0338159	0.588303	0.173963	3.38176	0.000720224	0.00235826	471	726.874	108.011	547.651	35.0674	319.55	28.615	480.992	31.988	523.212
ENSMUSG00000014303	Glis2	66.206	26.856	16.2267	4.3022	14.7883	0.915368	8.10008	1.34419	26.3303	-2.02588	0.444175	-4.56099	5.09e-06	2.3e-05	-0.881831	0.514717	-1.71324	0.0866692	0.165006	711	93.1167	37.7722	22.8224	6.05092	20.7993	1.28744	11.3925	1.89056	56.958
ENSMUSG00000014313	Cox6c	5148.73	1198.44	2980.95	386.9	1474.41	239.348	1868.7	246.604	2868.2	-0.788391	0.189481	-4.16078	3.17e-05	0.00012815	0.341944	0.190648	1.79359	0.0728787	0.14287	627	8211.7	1911.39	4754.31	617.066	2351.53	381.736	2980.38	393.307	5281.61
ENSMUSG00000014329	Bicc1	100.401	38.3644	194.177	36.5224	263.877	32.3444	382.082	79.8123	235.134	0.950804	0.2675	3.55441	0.000378826	0.00128743	0.534308	0.25534	2.09253	0.0363907	0.0789569	3142	31.9544	12.2102	61.8004	11.6239	83.9838	10.2942	121.605	25.4017	57.9691
ENSMUSG00000014349	Ube2z	2599.36	338.72	2706.97	104.558	3018.99	388.379	3446.64	135.724	2942.99	0.0585163	0.133265	0.439096	0.660592	0.775367	0.19101	0.132817	1.43815	0.150391	0.25946	3997	650.328	84.7436	677.252	26.1591	755.315	97.1677	862.307	33.9566	702.821
ENSMUSG00000014351	Gip	0.340671	0.59006	0	0	0	0	0	0	0.0851678	-0.92781	4.40746	-0.210509	0.833271	NA	0	4.40736	0	1	NA	629.5	0.541177	0.937347	0	0	0	0	0	0	0.270589
ENSMUSG00000014353	Tmem87b	1994.55	325.835	1492.05	87.0094	3718.52	266.059	1438.86	57.9023	2160.99	-0.418901	0.13371	-3.13291	0.0017308	0.00518137	-1.36972	0.132846	-10.3106	6.31e-25	1.53e-23	2096	951.596	155.456	711.855	41.5121	1774.1	126.936	686.48	27.6251	1362.85
ENSMUSG00000014355	Anapc1	3158.45	919.521	8087.29	1925.24	8053.42	587.283	7885.55	1986.8	6796.18	1.3564	0.229856	5.90108	3.61e-09	2.39e-08	-0.0303622	0.22954	-0.132274	0.894767	0.936634	836	3778.05	1099.91	9673.8	2302.92	9633.27	702.492	9432.47	2376.56	6705.66
ENSMUSG00000014361	Mertk	1331.5	233.168	620.422	39.6649	1492.54	173.96	1146.35	45.4286	1147.7	-1.10187	0.150226	-7.33474	2.22e-13	2.24e-12	-0.380207	0.147943	-2.56995	0.0101712	0.0259123	3523	377.945	66.1844	176.106	11.2588	423.657	49.3784	325.39	12.8949	400.801
ENSMUSG00000014402	Tsg101	8348.09	246.736	6929.13	339.444	7750.62	764.773	6487.64	421.863	7378.87	-0.268759	0.107937	-2.48997	0.0127756	0.0313492	-0.256639	0.107929	-2.37785	0.0174141	0.0415215	730	11435.7	337.994	9491.96	464.991	10617.3	1047.63	8887.18	577.895	11026.5
ENSMUSG00000014418	Hps5	1183.49	220.905	1176.61	46.2996	1966.77	88.314	1176.83	72.9303	1375.93	-0.00857436	0.139691	-0.0613808	0.951056	0.980176	-0.740346	0.138498	-5.34553	9.02e-08	5.16e-07	839	1410.6	263.295	1402.4	55.1842	2344.18	105.261	1402.66	86.9253	1877.39
ENSMUSG00000014426	Map3k4	4562.69	574.292	8837.77	1206.34	7495.54	126.553	11023.1	1086.09	7979.77	0.953752	0.139025	6.8603	6.87e-12	6e-11	0.556457	0.138727	4.01118	6.04e-05	0.000237408	755	6043.3	760.651	11705.7	1597.81	9927.86	167.62	14600.1	1438.53	7985.58
ENSMUSG00000014444	Piezo1	258.405	51.746	242.439	12.1636	288.551	71.5722	184.163	68.7166	243.39	-0.0922157	0.265442	-0.347404	0.728288	0.823766	-0.646725	0.265547	-2.43544	0.0148737	0.0361257	2860	90.3515	18.093	84.769	4.25301	100.892	25.0253	64.3925	24.0268	95.6218
ENSMUSG00000014453	Blk	0.681342	1.18012	1.74412	0.635778	0.703578	0.609582	3.46415	3.46142	1.6483	1.3578	1.8528	0.732836	0.463658	0.609084	2.28658	1.78953	1.27776	0.201335	0.326821	1474	0.46224	0.800624	1.18326	0.431329	0.477326	0.413557	2.35017	2.34832	0.469783
ENSMUSG00000014470	Rnf166	2315.3	248.278	3799.63	526.207	3124.68	361.136	6281.03	956.045	3880.16	0.714728	0.157277	4.5444	5.51e-06	2.47e-05	1.00735	0.156766	6.42585	1.31e-10	1.03e-09	639	3623.33	388.542	5946.22	823.485	4889.96	565.158	9829.47	1496.16	4256.64
ENSMUSG00000014496	Ankrd28	3043.99	544.863	1259.08	143.278	2730.52	580.025	1383.87	245.149	2104.37	-1.27368	0.190196	-6.69665	2.13e-11	1.78e-10	-0.980407	0.18991	-5.16248	2.44e-07	1.32e-06	780.5	3900.06	698.095	1613.17	183.572	3498.43	743.145	1773.06	314.092	3699.24
ENSMUSG00000014498	Ankrd52	1341.3	194.593	831.974	321.963	1581.42	576.305	1195.98	766.145	1237.67	-0.689082	0.524564	-1.31363	0.188971	0.309386	-0.402988	0.524154	-0.768836	0.441991	0.590616	3324	403.521	58.5417	250.293	96.86	475.757	173.377	359.801	230.489	439.639
ENSMUSG00000014503	Pkd2l2	106347	15133.2	22525.9	2276.07	66733.5	5773.4	20865.5	1413.29	54117.9	-2.23913	0.135628	-16.5094	3.14e-61	3.79e-59	-1.67726	0.135629	-12.3665	3.97e-35	1.75e-33	1970	53983.2	7681.84	11434.5	1155.36	33874.9	2930.66	10591.6	717.407	43929
ENSMUSG00000014504	Srp19	1979.47	328.356	1961.75	286.865	1093.26	74.0725	2251.3	257.473	1821.45	-0.0128317	0.160663	-0.0798674	0.936343	0.968369	1.04197	0.161357	6.45757	1.06e-10	8.44e-10	824	2402.27	398.49	2380.76	348.137	1326.77	89.8938	2732.16	312.467	1864.52
ENSMUSG00000014529	Tmbim7	1.02135	1.76903	2.11685	2.80573	2.54234	1.64194	2.49006	1.50239	2.04265	1.04769	1.6596	0.631289	0.527851	0.666292	-0.0316997	1.49997	-0.0211335	0.983139	0.991547	1000	1.02135	1.76903	2.11685	2.80573	2.54234	1.64194	2.49006	1.50239	1.78185
ENSMUSG00000014542	Clec4f	0.669743	1.16003	0	0	0	0	0	0	0.167436	-1.80935	4.36913	-0.41412	0.678786	NA	0	4.40736	0	1	NA	1539.5	0.435039	0.75351	0	0	0	0	0	0	0.21752
ENSMUSG00000014543	Klra17	0	0	0	0	0	0	0	0	0	NA	NA	NA	NA	NA	NA	NA	NA	NA	NA	1178.5	0	0	0	0	0	0	0	0	0
ENSMUSG00000014547	Wdfy2	397.902	120.252	657.974	102.413	818.833	149.745	490.545	85.2874	591.313	0.725285	0.227232	3.19183	0.00141374	0.00431046	-0.739586	0.225548	-3.27907	0.00104151	0.00330171	4863	81.8223	24.728	135.302	21.0595	168.38	30.7927	100.873	17.538	125.101
ENSMUSG00000014550	Rbsn	1439.2	429.172	1760.24	262.703	2341.3	187.136	2240.12	88.7221	1945.22	0.290363	0.187743	1.5466	0.121959	0.218161	-0.063823	0.186893	-0.341494	0.732732	0.831336	775.5	1855.83	553.413	2269.82	338.753	3019.09	241.311	2888.62	114.406	2437.46
ENSMUSG00000014551	Mrps25	6306.3	983.492	5284.82	249.659	5278.52	460.083	5721.93	435.835	5647.89	-0.254908	0.134384	-1.89685	0.0578471	0.117089	0.116395	0.13437	0.866227	0.386366	0.535088	636	9915.56	1546.37	8309.47	392.545	8299.56	723.401	8996.74	685.276	9107.56
ENSMUSG00000014554	Dguok	1652.42	173.208	1873.69	267.449	1300.17	72.7032	1932.21	269.172	1689.62	0.181446	0.150023	1.20945	0.226488	0.357173	0.571491	0.150253	3.80352	0.000142653	0.000529984	917.5	1801.01	188.782	2042.17	291.498	1417.08	79.2405	2105.95	293.375	1609.04
ENSMUSG00000014592	Camta1	4004.78	112.126	3208.09	174.78	4088.35	714.497	2978.71	735.904	3569.98	-0.320027	0.17804	-1.7975	0.0722562	0.141429	-0.456683	0.17798	-2.56593	0.0102901	0.026187	2198	1822.01	51.0127	1459.55	79.5178	1860.03	325.067	1355.19	334.806	1841.02
ENSMUSG00000014599	Csf1	1012.54	56.2211	356.915	29.1798	2313.1	112.452	1111.32	208.445	1198.47	-1.50403	0.15008	-10.0215	1.23e-23	2.66e-22	-1.05774	0.143719	-7.35974	1.84e-13	1.89e-12	2097	482.85	26.8102	170.202	13.915	1103.05	53.625	529.958	99.4014	792.951
ENSMUSG00000014601	Strip1	7693.76	1349.82	8824.6	453.201	13446.1	2330.71	10484.2	1138.2	10112.2	0.197826	0.159674	1.23894	0.215369	0.343359	-0.358998	0.15948	-2.25106	0.024382	0.0557146	2175	3537.36	620.605	4057.29	208.368	6182.1	1071.59	4820.3	523.311	4859.73
ENSMUSG00000014602	Kif1a	18.266	5.2705	10.3988	3.78566	16.9128	4.51114	15.5523	4.21519	15.2825	-0.813215	0.533574	-1.52409	0.127486	0.226124	-0.119778	0.508272	-0.235658	0.813698	0.885866	651	28.0584	8.09601	15.9736	5.81515	25.9798	6.92956	23.8898	6.47494	27.0191
ENSMUSG00000014603	Alx3	0.669743	1.16003	0	0	3.65444	2.37261	2.31589	1.32166	1.66002	-1.81604	2.07893	-0.873548	0.382365	0.531265	-0.67084	1.53226	-0.437811	0.661523	0.774669	1219	0.54942	0.951623	0	0	2.9979	1.94636	1.89983	1.08421	1.77366
ENSMUSG00000014606	Slc25a11	953.85	22.4101	1288.34	111.743	1119.11	54.989	1100.91	101.44	1115.55	0.433491	0.119516	3.62706	0.000286666	0.000994024	-0.024338	0.119107	-0.204338	0.83809	0.901081	768	1241.99	29.1799	1677.52	145.498	1457.18	71.6002	1433.48	132.083	1349.59
ENSMUSG00000014609	Chrne	0.681121	0.589868	7.00448	5.89546	0.691579	1.19785	3.78739	0.797078	3.04114	3.36525	1.45063	2.31985	0.0203488	0.0473835	2.41448	1.47321	1.63892	0.101229	0.187588	1116	0.610324	0.528556	6.27642	5.28267	0.619695	1.07334	3.39371	0.714228	0.615009
ENSMUSG00000014633	Cmc2	2461.35	506.542	2233.01	205.983	1109.59	12.2606	1822.06	241.854	1906.5	-0.140365	0.162331	-0.864682	0.387213	0.535988	0.715532	0.163525	4.37568	1.21e-05	5.28e-05	793	3103.84	638.767	2815.9	259.752	1399.24	15.4611	2297.68	304.986	2251.54
ENSMUSG00000014668	Chfr	1874.94	394.484	2734.77	100.862	2755.19	405.278	2235.06	298.628	2399.99	0.544525	0.168082	3.23965	0.00119678	0.00369795	-0.301908	0.167766	-1.79958	0.0719276	0.141333	1954.5	959.295	201.834	1399.22	51.6052	1409.66	207.356	1143.55	152.79	1184.48
ENSMUSG00000014686	Ceacam16	0	0	0	0	0	0	0	0	0	NA	NA	NA	NA	NA	NA	NA	NA	NA	NA	1061.5	0	0	0	0	0	0	0	0	0
ENSMUSG00000014704	Hoxa2	0	0	0	0	0	0	0	0	0	NA	NA	NA	NA	NA	NA	NA	NA	NA	NA	1775	0	0	0	0	0	0	0	0	0
ENSMUSG00000014725	Adam28	2.71913	2.13468	6.15136	5.16955	4.78871	3.25649	5.35635	3.04057	4.75389	1.18504	1.04352	1.13562	0.256115	0.392529	0.16046	0.989707	0.162129	0.871204	0.922953	2831.5	0.960313	0.753904	2.17247	1.82573	1.69123	1.15009	1.8917	1.07384	1.32577
ENSMUSG00000014747	Ankrd53	2.03779	1.03072	1.40744	1.2189	2.57925	2.27369	0.288452	0.499613	1.57823	-0.540288	1.66114	-0.325251	0.744991	0.836333	-3.10766	1.89174	-1.64275	0.100434	0.186406	1491	1.36672	0.691296	0.943954	0.817508	1.72988	1.52494	0.193462	0.335086	1.5483
ENSMUSG00000014748	Tex261	1582.49	82.2165	4007.16	227.226	1351.02	124.745	3060.89	673.057	2500.39	1.34041	0.154857	8.65584	4.89e-18	7.05e-17	1.17986	0.155251	7.5997	2.97e-14	3.24e-13	1359.5	1164.03	60.4755	2947.53	167.14	993.76	91.7579	2251.49	495.077	1078.89
ENSMUSG00000014763	Fam120b	1335.56	268.428	2059.27	251.768	2209.03	346.387	1434.07	164.643	1759.48	0.624561	0.17426	3.58408	0.000338264	0.00116041	-0.623298	0.173882	-3.5846	0.000337596	0.00117556	4420	302.162	60.7304	465.899	56.961	499.78	78.3682	324.451	37.2496	400.971
ENSMUSG00000014767	Tbp	6540.22	234.344	3095.65	96.4024	6485.05	514.31	3600.96	72.0608	4930.47	-1.0791	0.096411	-11.1927	4.43e-29	1.35e-27	-0.848725	0.0960827	-8.83327	1.02e-18	1.6e-17	791.5	8263.07	296.075	3911.11	121.797	8193.37	649.792	4549.54	91.0433	8228.22
ENSMUSG00000014769	Psmb1	6113.03	785.871	5047.65	351.454	3773.17	255.185	4560.27	629.074	4873.53	-0.276239	0.139821	-1.97566	0.0481933	0.099997	0.273361	0.140068	1.95164	0.0509813	0.105455	1760	3473.31	446.518	2867.98	199.69	2143.85	144.991	2591.07	357.428	2808.58
ENSMUSG00000014771	Pdcd2	0	0	0	0	0	0	0	0	0	NA	NA	NA	NA	NA	NA	NA	NA	NA	NA	624.5	0	0	0	0	0	0	0	0	0
ENSMUSG00000014773	Dll1	53.5211	40.5095	20.635	13.6347	83.2887	17.7976	239.493	139.724	99.2346	-1.37668	0.711387	-1.9352	0.0529656	0.108488	1.52345	0.685096	2.2237	0.0261684	0.0592481	738	72.5218	54.8909	27.9607	18.4751	112.857	24.116	324.517	189.328	92.6896
ENSMUSG00000014776	Nol3	14.5762	2.67025	14.4883	4.10066	10.529	1.93813	12.0156	7.08193	12.9023	-0.00607414	0.560354	-0.0108398	0.991351	0.99701	0.17448	0.579949	0.300854	0.763526	0.853034	3176	4.58947	0.840758	4.56181	1.29114	3.31517	0.610242	3.78324	2.22983	3.95232
ENSMUSG00000014778	Fhod1	124.482	32.7711	20.1095	3.69771	28.5399	11.0985	26.456	4.16829	49.8969	-2.62985	0.366273	-7.18004	6.97e-13	6.73e-12	-0.112892	0.375086	-0.300976	0.763433	0.853034	2324.5	53.5522	14.0981	8.65111	1.59075	12.2778	4.77457	11.3814	1.7932	32.915
ENSMUSG00000014782	Plekhg4	125.881	32.0718	145.181	39.1369	359.117	12.2952	214.168	14.9705	211.087	0.205042	0.229134	0.894857	0.370863	0.519247	-0.745892	0.216197	-3.45005	0.000560477	0.00187482	3496.5	36.002	9.17254	41.5219	11.1932	102.708	3.51643	61.252	4.28155	69.3549
ENSMUSG00000014786	Slc9a5	17.2596	4.37771	122.498	19.6544	44.7337	5.23051	135.873	43.7934	80.091	2.82714	0.340667	8.29884	1.05e-16	1.38e-15	1.59977	0.300745	5.31937	1.04e-07	5.92e-07	3735.5	4.62043	1.17192	32.793	5.26151	11.9753	1.40022	36.3733	11.7236	8.29786
ENSMUSG00000014791	Elmo3	23.9637	12.3185	49.5499	2.57581	37.3779	4.45788	16.8076	5.84327	31.9248	1.04655	0.402074	2.60289	0.00924415	0.0235382	-1.13727	0.414679	-2.74253	0.00609681	0.0163902	2303	10.4054	5.34887	21.5154	1.11846	16.2301	1.93568	7.29814	2.53724	13.3178
ENSMUSG00000014813	Stc1	1.33949	2.32006	4.10661	4.04185	3.96241	0.454445	15.3558	1.04416	6.19106	1.61274	1.16672	1.38228	0.166886	0.280454	1.95278	0.944093	2.06842	0.0386005	0.0830638	4197	0.319153	0.55279	0.978463	0.963032	0.944105	0.108278	3.65875	0.248786	0.631629
ENSMUSG00000014837	4931428F04Rik	418.413	35.8531	630.704	31.2938	374.883	17.0169	385.822	61.7269	452.456	0.59209	0.148107	3.99771	6.4e-05	0.0002467	0.0397656	0.150411	0.26438	0.791487	0.872424	3313	126.294	10.8219	190.372	9.44575	113.155	5.13642	116.457	18.6317	119.725
ENSMUSG00000014846	Tppp3	138.562	9.01829	174.815	6.19784	95.346	2.26403	238.458	15.4135	161.795	0.335249	0.170639	1.96467	0.0494523	0.10227	1.32239	0.173861	7.60603	2.83e-14	3.09e-13	1127	122.947	8.00203	155.115	5.49941	84.6016	2.0089	211.587	13.6766	103.774
ENSMUSG00000014850	Msh3	3664.36	538.27	5060.38	335.432	6774.38	597.91	6248.21	511.761	5436.83	0.465637	0.134459	3.46304	0.000534117	0.00176575	-0.116718	0.133973	-0.871207	0.383641	0.532528	1796	2040.29	299.705	2817.58	186.766	3771.93	332.912	3478.96	284.945	2906.11
ENSMUSG00000014852	Adamts13	3.04218	0.987397	24.2299	2.67653	1.42007	1.57378	18.3656	0.320865	11.7644	2.99224	0.68118	4.39273	1.12e-05	4.81e-05	3.67195	0.869722	4.22198	2.42e-05	0.00010118	3474	0.875699	0.284225	6.97463	0.770446	0.40877	0.453016	5.28658	0.0923618	0.642235
ENSMUSG00000014856	Tmem208	698.397	141.421	1178.77	115.147	330.517	14.9283	1129.18	183.877	834.216	0.755367	0.173658	4.34975	1.36e-05	5.8e-05	1.77256	0.177004	10.0143	1.32e-23	2.91e-22	801	871.906	176.556	1471.62	143.754	412.631	18.6371	1409.71	229.559	642.268
ENSMUSG00000014859	E2f4	5524.44	644.117	3141.35	58.695	6342.47	324.418	4210	186.548	4804.56	-0.814438	0.112169	-7.26082	3.85e-13	3.8e-12	-0.591026	0.111721	-5.29021	1.22e-07	6.88e-07	1151	4799.69	559.615	2729.23	50.9948	5510.4	281.858	3657.69	162.074	5155.04
ENSMUSG00000014867	Surf4	67166.8	7099.41	35047.9	1358.53	87127	18990.1	38579.9	5490.53	56980.4	-0.938419	0.162556	-5.7729	7.79e-09	4.98e-08	-1.17528	0.162533	-7.23099	4.79e-13	4.76e-12	737	91135.4	9632.85	47554.8	1843.32	118218	25766.8	52347.2	7449.84	104677
ENSMUSG00000014873	Surf2	739.145	92.3858	628.848	61.5867	544.403	80.3667	502.108	71.2006	603.626	-0.232973	0.165721	-1.40581	0.159781	0.270845	-0.116568	0.167048	-0.697815	0.485293	0.630365	971.5	760.829	95.096	647.296	63.3934	560.373	82.7243	516.838	73.2893	660.601
ENSMUSG00000014905	Dnajb9	726.586	127.241	573.593	16.9701	195.12	40.5637	471.551	73.0836	491.713	-0.341088	0.182908	-1.86481	0.0622082	0.124595	1.27289	0.190564	6.67961	2.4e-11	2.02e-10	1422	510.961	89.4803	403.371	11.934	137.215	28.5258	331.611	51.3949	324.088
ENSMUSG00000014907	Naf1	137.856	59.0036	57.5009	2.97688	50.0229	14.5141	75.8289	33.4601	80.3023	-1.26105	0.380076	-3.31789	0.000907009	0.00287129	0.601533	0.386638	1.5558	0.119755	0.215412	1792.5	76.9073	32.9169	32.0786	1.66074	27.9068	8.09714	42.3034	18.6667	52.4071
ENSMUSG00000014932	Yes1	2512.81	235.419	1061.33	176.12	2870.11	341.534	551.742	76.6769	1749	-1.24325	0.160583	-7.74207	9.78e-15	1.12e-13	-2.38008	0.161689	-14.7201	4.79e-49	4.38e-47	2657	945.733	88.6032	399.445	66.2851	1080.21	128.541	207.656	28.8584	1012.97
ENSMUSG00000014956	Ppp1cb	2451.56	207.069	984.025	182.109	1426.14	300.455	876.729	351.307	1434.61	-1.31702	0.245272	-5.36962	7.89e-08	4.5e-07	-0.70171	0.24562	-2.85689	0.00427809	0.0119256	1604	1528.4	129.095	613.482	113.535	889.116	187.316	546.589	219.019	1208.76
ENSMUSG00000014959	Gorasp2	14765.8	790.465	19030.5	439.727	18463.6	1802.69	18290.7	267.603	17637.7	0.366039	0.101388	3.61029	0.000305854	0.0010562	-0.0135454	0.101323	-0.133685	0.893652	0.936065	1892.5	7802.3	417.683	10055.7	232.352	9756.2	952.543	9664.84	141.402	8779.25
ENSMUSG00000014980	Tsen15	86.5006	23.1647	239.526	25.0731	43.1927	5.43917	250.617	20.089	154.959	1.47014	0.220436	6.66927	2.57e-11	2.12e-10	2.53271	0.239046	10.595	3.14e-26	8.25e-25	698	123.926	33.1873	343.161	35.9214	61.8807	7.79251	359.051	28.7809	92.9035
ENSMUSG00000015001	Oc90	5.78986	5.24396	3.48824	1.27156	0.703578	0.609582	1.1273	0.538899	2.77725	-0.731957	1.22118	-0.599384	0.548917	0.685157	0.638836	1.65257	0.386572	0.699073	0.804805	1608	3.60066	3.26117	2.1693	0.790769	0.437549	0.379093	0.70106	0.335136	2.0191
ENSMUSG00000015002	Efr3a	1653.3	149.172	1805.39	109.877	1841.9	438.053	1086.34	142.071	1596.73	0.126898	0.168609	0.752617	0.45168	0.598244	-0.761962	0.168961	-4.5097	6.49e-06	2.94e-05	923.5	1790.26	161.528	1954.95	118.979	1994.48	474.34	1176.32	153.84	1892.37
ENSMUSG00000015013	Trappc2l	1381.65	312.627	2249.15	237.183	694.83	129.186	1720.45	282.587	1511.52	0.70309	0.19534	3.59932	0.000319053	0.00109883	1.30771	0.196848	6.64325	3.07e-11	2.56e-10	426	3243.3	733.865	5279.69	556.767	1631.06	303.254	4038.62	663.351	2437.18
ENSMUSG00000015016	Acsf3	377.762	34.8822	934.268	46.2648	395.317	27.3696	704.752	20.7964	603.025	1.30639	0.12515	10.4386	1.65e-25	4.01e-24	0.832918	0.125511	6.63623	3.22e-11	2.68e-10	2188.5	172.612	15.9389	426.899	21.1399	180.634	12.5061	322.025	9.50259	176.623
ENSMUSG00000015023	Ddx19a	4996.46	572.418	1952.94	219.608	7360.1	213.033	2593.79	418.863	4225.83	-1.35536	0.146943	-9.22375	2.87e-20	4.95e-19	-1.50441	0.146315	-10.282	8.49e-25	2.04e-23	754	6626.61	759.176	2590.11	291.257	9761.41	282.537	3440.05	555.521	8194.01
ENSMUSG00000015027	Galns	368.448	26.1733	487.749	23.7642	404.828	12.3969	311.631	15.9271	393.164	0.404672	0.128787	3.14219	0.00167692	0.0050386	-0.37905	0.130064	-2.91434	0.00356445	0.0101123	2111	174.537	12.3985	231.051	11.2573	191.771	5.87251	147.622	7.54483	183.154
ENSMUSG00000015053	Gata2	32.4879	6.01176	46.5397	16.1431	38.998	9.07814	46.6595	11.9823	41.1713	0.52013	0.370659	1.40326	0.16054	0.271791	0.250469	0.363342	0.689348	0.490604	0.63528	1723	18.8554	3.48912	27.0109	9.36918	22.6338	5.2688	27.0804	6.95434	20.7446
ENSMUSG00000015083	C8g	305.848	25.5769	341.154	44.622	378.723	69.3896	142.808	25.4009	292.133	0.157266	0.18936	0.830515	0.406248	0.555093	-1.40811	0.193633	-7.27209	3.54e-13	3.56e-12	822	372.078	31.1154	415.029	54.2847	460.734	84.4156	173.732	30.9014	416.406
ENSMUSG00000015085	Entpd2	1047.02	245.696	705.663	68.3849	1031.23	73.9063	977.471	54.731	940.346	-0.569275	0.16906	-3.3673	0.000759069	0.00243647	-0.0772215	0.167961	-0.459759	0.645689	0.762836	1784	586.894	137.722	395.551	38.3323	578.044	41.4273	547.91	30.6788	582.469
ENSMUSG00000015087	Rabl6	1076.71	140.794	2155.01	92.5937	966.738	79.5593	2493.68	102.651	1673.03	1.00116	0.12536	7.98633	1.39e-15	1.68e-14	1.36698	0.125451	10.8966	1.2e-27	3.43e-26	734	1466.9	191.817	2935.98	126.149	1317.08	108.391	3397.39	139.851	1391.99
ENSMUSG00000015090	Ptgds	300.837	19.1306	254.546	15.7494	56.4647	19.4962	71.4373	17.0298	170.821	-0.240847	0.220508	-1.09224	0.274728	0.41447	0.333776	0.254618	1.31089	0.189894	0.312422	830	362.454	23.0489	306.681	18.9751	68.0298	23.4895	86.069	20.5179	215.242
ENSMUSG00000015092	Edf1	2761.1	678.499	2760.2	389.768	1020.04	79.7066	1711	456.846	2063.09	-0.000405589	0.210989	-0.00192232	0.998466	1	0.746115	0.212317	3.51415	0.000441167	0.0015046	722	3824.24	939.75	3822.99	539.845	1412.8	110.397	2369.81	632.75	2618.52
ENSMUSG00000015093	Clic3	6.09104	3.6694	21.4952	0.50421	8.18205	8.1903	52.5565	3.64713	22.0812	1.81866	0.60876	2.98748	0.00281288	0.00805506	2.67162	0.568986	4.69539	2.66e-06	1.26e-05	762.5	7.98825	4.81233	28.1904	0.661259	10.7306	10.7414	68.9265	4.78312	9.35941
ENSMUSG00000015094	Npdc1	627.263	112.961	562.022	89.8913	599.21	44.5523	642.219	117.953	607.678	-0.158143	0.186684	-0.847114	0.396931	0.545909	0.10008	0.186026	0.537991	0.590583	0.719278	825	760.319	136.922	681.239	108.959	726.315	54.0028	778.447	142.973	743.317
ENSMUSG00000015095	Fbxw5	1645.25	200.153	2362.8	242.151	1858.16	214.364	1055.31	137.909	1730.38	0.522088	0.150018	3.48017	0.000501092	0.00166537	-0.816262	0.150759	-5.41436	6.15e-08	3.6e-07	785	2095.86	254.972	3009.94	308.473	2367.08	273.075	1344.34	175.68	2231.47
[truncated: 53,892 more rows]
