# Supplementary material for: TBPL2/TFIIA complex establishes the maternal transcriptome through oocyte-specific promoter usage
Source: Nat Commun. 2020 Dec 22;11:6439. doi: 10.1038/s41467-020-20239-4 (PMC7755920; doi:10.1038/s41467-020-20239-4)
Supplement: Supplementary file 11 — Source Data [file 41467_2020_20239_MOESM11_ESM.xlsx]

## Sheet: Fig. 2c
Fractions 6-28 were loaded on two gels
blot 1										blot 2
1st blot was probed with anti-TFIIA-alpha antibody										as TFIIA alpha and TBP are very close in size, a 2nd blot was probled with anti-TBP antibody only
then with the anti TBPL2 antibody
and finally with the anti TAF6 and anti TBP antibodies
		parts used in Fig. 2c are highlighted in boxes.

## Sheet: Supplementary Fig. 1b
	parts used in Supplementary Fig.1 b are highlighted in boxes.
